# Supplementary material for: Systematic Evaluation of Reference Protein Normalization in Proteomic Experiments
Source: Front Plant Sci. 2013 Feb 27;4:25. doi: 10.3389/fpls.2013.00025 (PMC3583035; doi:10.3389/fpls.2013.00025)
Supplement: Supplementary Data Sheet S1 — Intensity values of all peptides identified in the combinatorial matrix. [file 42881_Zauber_DataSheet1.ZIP › 42881_Zauber_DataSheet1.txt]

-	-	-	-	-	BSA in pmol:	25.6	19.2	12.8	6.4	0.6	0.1	25.6	19.2	12.8	6.4	0.6	0.1	25.6	19.2	12.8	6.4	0.6	0.1	25.6	19.2	12.8	6.4	0.6	0.1	25.6	19.2	12.8	6.4	0.6	0.1	25.6	19.2	12.8	6.4	0.6	0.1	-	-
Accession	description	sequence	MCR	Charge	Protein in �g:	150	150	150	150	150	150	100	100	100	100	100	100	75	75	75	75	75	75	50	50	50	50	50	50	25	25	25	25	25	25	5	5	5	5	5	5	Detection count	used for analysis
at1g01090.1	symbols pdh e1alpha pyruvatedehydrogenasee1alpha chr1 47705 49166reverselength 428        	GPAFGMPGVHVDGMDVIK	610	3	at1g01090.1	NA	0.669935511	NA	NA	44.31841545	NA	NA	0.65407313	1.05885214	2.17409091	22.21978618	24.98851048	0.426640794	0.49693572	0.769911716	2.207956911	20.17674132	16.79346613	0.470024067	0.825855224	0.632985342	1.306919072	13.17924418	7.017098092	0.509519713	0.670290487	0.690822587	1	11.61042568	6.772176395	0.19702966	0.276881542	0.344111218	0.491939047	2.688248176	3.654187929	31	TRUE
at1g01090.1	symbols pdh e1alpha pyruvatedehydrogenasee1alpha chr1 47705 49166reverselength 428        	SQIIENVFADPK	681	2	at1g01090.1	0.91714714	0.999803191	2.187364878	4.511440733	41.84321247	22.77315969	0.670821164	0.932817957	1.038981369	1.996179607	24.45585069	17.22051554	0.54936484	0.707456937	0.841789344	1.741051329	20.08313122	8.352982409	0.42024978	0.6658418	0.665829553	1.000196809	8.821496813	7.245091874	0.321511463	0.382732906	0.474120365	0.686094333	6.08018496	4.10606966	0.135589456	0.169637421	0.201244241	0.267174078	1.568746837	1.793909682	36	TRUE
at1g01090.1	symbols pdh e1alpha pyruvatedehydrogenasee1alpha chr1 47705 49166reverselength 428        	GFGIGPDGR	438	2	at1g01090.1	NA	1.784421446	NA	NA	NA	29.87657539	NA	NA	NA	NA	NA	NA	0.775647724	1.066538044	NA	3.570471216	26.94901687	NA	NA	0.658593862	0.928397166	NA	NA	NA	NA	0.319404676	NA	0.933461956	4.976754017	NA	NA	NA	0.189312773	0.347087456	NA	1.685502575	14	FALSE
at1g01100.1	symbols  60sacidicribosomalproteinfamily chr1 50284 50954reverselength 112         	AAGVSIESYWPMIFAK	885	2	at1g01100.1	1.038893388	1.070374403	1.611947809	3.372130922	44.64842219	19.04066636	0.674449706	0.878575456	1.17511353	1.716638932	22.73858799	13.73207602	0.729199098	0.629014407	0.697801033	1.392615455	15.71228308	8.280865401	0.450768702	0.551340144	0.697027716	1.000533923	8.514658305	4.889186842	0.3599954	0.430533451	0.478186491	0.463304397	5.626720022	3.981153636	0.07070278	0.092758581	0.094343306	0.111477667	0.999466077	0.708202399	36	TRUE
at1g01100.1	symbols  60sacidicribosomalproteinfamily chr1 50284 50954reverselength 112         	RNVTDIIMNVGAGGGGGAPVAAAAPAAGGGAAAAPAAEEK	1154	3	at1g01100.1	NA	1.118832668	1.202069729	NA	NA	NA	0.669709624	0.800485114	1.117784831	1.370802475	15.01344892	24.16407284	0.644792176	0.794186759	0.684947398	2.311791769	19.57975204	24.24725078	0.527207441	0.664892514	0.709943924	1.353832819	12.98809838	7.485975234	0.610387498	0.563041322	0.671780547	0.882215169	8.909570206	5.812117722	0.149873188	0.3078265	0.407244586	0.677124853	5.817226002	5.894994601	32	TRUE
at1g01470.1	symbols lea14 lsr3 lateembryogenesisabundantprotein chr1 172295 172826reverselength 151        	DMTAIDIPVVVPYSIIFNIAR	1174	2	at1g01470.1	0.761941016	1.595717472	2.62903402	3.525742276	34.764878	12.77174627	0.910976249	1.351781398	1.392954995	1.883135853	13.57546336	34.5936357	0.981339066	0.758668569	0.921155873	1.128119088	12.89160427	15.85495293	0.483953058	0.751114615	0.49544688	1.018660934	4.889346274	6.170297776	0.260260987	0.437353483	0.28773463	0.279347074	4.578718562	4.200061927	0.021915784	0.040538568	0.010029397	0.022234011	0.205389139	0.133409173	36	TRUE
at1g01470.1	symbols lea14 lsr3 lateembryogenesisabundantprotein chr1 172295 172826reverselength 151        	DMTAIDIPVVVPYSIIFNIAR	1182	2	at1g01470.1	1.098429049	1.321223396	2.582788238	3.214277719	29.03416694	6.471143739	0.916448417	1.209050996	1.716358799	1.744120472	16.54492491	16.42948938	1.083551583	0.59461745	0.913659833	0.897748604	9.731211097	3.994468948	0.429793218	0.761896035	0.441050617	0.760404233	3.899883396	3.698162861	0.278578754	0.454619933	0.323995578	0.342118932	4.690550434	3.779989266	0.060222093	0.092427764	0.050001758	0.063323079	0.608179798	0.663848209	36	TRUE
at1g01470.1	symbols lea14 lsr3 lateembryogenesisabundantprotein chr1 172295 172826reverselength 151        	DMTAIDIPVVVPYSIIFNIAR	783	3	at1g01470.1	1.009345913	0.864533418	1.112197435	4.493627459	80.95715617	53.24806057	1	0.577159732	1.408666114	1.731091989	44.55356827	18.64471759	0.258260636	0.300147457	0.616462787	4.83931255	4.45144895	7.629363175	0.226284847	0.39419778	0.961773766	0.893477882	15.85865257	2.639044604	0.109515127	0.183549133	0.474253044	0.815417003	2.786372936	2.603955064	NA	NA	0.022621658	0.037934255	0.131740827	NA	33	TRUE
at1g01470.1	symbols lea14 lsr3 lateembryogenesisabundantprotein chr1 172295 172826reverselength 151        	DVNRDSVEYIAK	705	2	at1g01470.1	0.559792639	0.828534368	1.326291935	1.779858575	37.31892885	10.16972742	0.538276309	0.750146904	1.211203906	1.497954543	21.7732389	6.25904522	0.500665356	0.572138154	0.626282842	1.876468363	17.84264229	5.302543177	0.486490154	0.448444617	0.814692045	1.208977428	11.80992209	5.375209036	0.427347385	0.398373263	0.563428756	1.033861245	7.666805707	4.841297369	0.08919008	0.153670865	0.190808389	0.208326656	1.17305259	0.966138755	36	TRUE
at1g01710.1	symbols  acyl coathioesterasefamilyprotein chr1 262950 266029forwardlength 427        	IIQIDPIEINIFR	792	2	at1g01710.1	0.784685499	1.001739761	1.012101084	2.308420673	32.98525865	14.85579255	0.594056279	0.532912857	0.998260239	1.223451911	15.11819334	7.123991015	NA	0.448929926	NA	0.81983139	12.81770359	NA	NA	NA	0.366815693	0.442630615	4.738123495	NA	0.182024118	0.291366358	0.200839467	NA	3.255021404	1.662966682	NA	NA	NA	NA	0.409033721	NA	24	TRUE
at1g01710.1	symbols  acyl coathioesterasefamilyprotein chr1 262950 266029forwardlength 427        	MNTESVVEFIGNVPIIQK	1031	2	at1g01710.1	0.844304087	1.753407258	2.313632279	NA	NA	8.459037664	0.736570032	0.875440661	1	1.669359132	13.60465411	25.13376473	0.663200387	0.910008827	0.925228135	1.173657192	14.98936808	9.848683452	NA	NA	0.721629249	NA	NA	9.18441717	0.343161258	NA	0.083401232	NA	6.812272791	3.290807259	NA	0.140880515	NA	0.109237795	NA	0.682344653	25	TRUE
at1g01790.1	symbols kea1 atkea1 k effluxantiporter1 chr1 284781 290869forwardlength 1193       	IPFGFR	369	2	at1g01790.1	NA	NA	0.916197837	NA	23.93934023	7.577923878	NA	NA	NA	1.068966784	9.144190885	1.863911377	0.246715743	NA	0.35616158	NA	NA	NA	NA	0.228784012	NA	NA	2.174100451	2.260983728	NA	0.136835474	0.144078663	NA	NA	0.931033216	NA	NA	NA	NA	NA	NA	14	FALSE
at1g01800.1	symbols  nad p  bindingrossmann foldsuperfamilyprotein chr1 293396 294888forwardlength 295     	IAIVPNGDPSGIFFDR	859	2	at1g01800.1	0.940002633	1.343171782	1.980832538	4.261461507	54.04262513	20.15780908	0.699049924	1.012911729	1.093892484	2.241715058	20.91764686	12.04254178	0.609362881	0.572108866	0.672740762	1.350782983	17.05523872	10.13829388	0.416533248	0.58589636	0.718702572	0.761237461	8.685304398	4.408135227	0.274230728	0.284586356	0.49417247	0.606914524	4.895310177	3.662699186	0.070641055	0.12165266	0.094846675	0.162559757	1.093783075	0.987088271	36	TRUE
at1g01800.1	symbols  nad p  bindingrossmann foldsuperfamilyprotein chr1 293396 294888forwardlength 295     	IENVSNEWAK	595	2	at1g01800.1	0.643532049	1.0355061	1.449671433	2.687793779	40.79017841	15.57853537	0.547535226	1.30716814	0.9644939	1.317113665	34.44873114	8.760858561	0.423420588	0.363117188	0.626820979	1.398497288	14.51927521	3.956128407	0.295156136	0.360450662	0.616111375	0.619731699	5.119745427	2.862555654	0.269126852	0.208435721	0.258762332	0.461805981	2.897216679	1.611052556	NA	NA	NA	NA	0.81580667	0.782748936	32	TRUE
at1g01910.1	symbols  p loopcontainingnucleosidetriphosphatehydrolasessuperfamilyprotein chr1 313595 315831reverselength 353        	AADIPEATVQNIIDQESIK	1049	2	at1g01910.1	0.879909436	0.935076635	2.078632019	2.765689066	36.85291808	17.11390822	0.552152477	0.730417875	1	1.524426371	15.61043995	8.943231391	0.476008077	0.551781322	0.774390545	1.181421625	12.06308528	NA	0.370839854	0.621768378	0.59686662	0.785315874	6.00326443	3.394822466	0.213948523	NA	0.319994804	0.239877842	3.665033724	2.167230764	NA	NA	NA	NA	1.043146933	NA	29	TRUE
at1g01910.1	symbols  p loopcontainingnucleosidetriphosphatehydrolasessuperfamilyprotein chr1 313595 315831reverselength 353        	IPIIPEEVTGVEAIK	804	2	at1g01910.1	1.026988564	1.262970523	1.653033414	2.159309837	22.5993655	15.6826124	0.756878549	0.969505962	1.049037734	1.759802684	12.30434657	8.731495544	0.599387288	0.5634941	0.811849405	1	10.6941586	7.296885494	0.436520992	0.53288648	0.511279608	0.623203966	4.985403823	2.532487851	0.247887156	0.239749938	0.337655445	0.341446412	2.885183329	2.096059339	0.078418587	NA	0.125896043	0.159041226	0.850210623	1.028269194	35	TRUE
at1g01910.1	symbols  p loopcontainingnucleosidetriphosphatehydrolasessuperfamilyprotein chr1 313595 315831reverselength 353        	FGGIMTQMSR	564	2	at1g01910.1	NA	0.662092508	NA	NA	NA	NA	NA	NA	NA	NA	13.01017485	NA	NA	0.319293137	NA	NA	10.86959446	NA	NA	NA	NA	NA	4.769888372	NA	NA	0.126578544	0.160124684	0.19921766	1.680323001	1.337907492	NA	NA	NA	NA	NA	NA	10	FALSE
at1g01980.1	symbols  fad bindingberberinefamilyprotein chr1 340374 341999reverselength 541        	IMIQPVTR	479	2	at1g01980.1	NA	NA	NA	NA	NA	NA	NA	1.109257073	NA	NA	NA	NA	NA	0.890742927	NA	NA	29.2486144	NA	NA	NA	NA	NA	NA	NA	NA	NA	NA	0.837063463	NA	NA	NA	0.194563084	NA	NA	1.662232752	NA	6	FALSE
at1g02090.1	symbols fus5 csn7 cop15 atcsn7 proteasomecomponent pci domainprotein chr1 387479 389568reverselength 260    	IFAHGTWGDYK	648	2	at1g02090.1	1.109690116	NA	1.449163448	2.713438949	36.80475271	NA	0.781635035	0.95286735	0.913843978	2.034077233	30.37754914	7.892014528	0.773455295	0.880551847	1.039092488	1.704296349	21.92025046	9.787571822	0.446894252	0.692726419	1.128770457	0.874244482	10.66984652	6.170225571	0.506251707	0.436063548	0.545820065	0.673245651	5.366680289	2.896034132	0.055916354	0.109922616	0.137860296	0.112138136	1	NA	33	TRUE
at1g02090.1	symbols fus5 csn7 cop15 atcsn7 proteasomecomponent pci domainprotein chr1 387479 389568reverselength 260    	IPHISPDQIIK	631	2	at1g02090.1	0.966327433	0.953408696	1.408561567	2.117393049	37.23516808	10.99076667	0.611451656	0.684410805	1.116223309	2.326648201	19.38741499	13.92921328	0.535231146	0.753333768	1.033672567	1.759314945	23.48006181	15.56157578	0.428516573	0.444711929	0.812662609	1.245363782	12.41560373	7.87146443	0.187649599	0.391563845	0.560205983	0.851749686	6.408795791	3.713143357	0.074023692	0.091830336	0.128415404	0.160811345	1.332611034	0.799038013	36	TRUE
at1g02090.1	symbols fus5 csn7 cop15 atcsn7 proteasomecomponent pci domainprotein chr1 387479 389568reverselength 260    	IPHISPDQIIK	421	3	at1g02090.1	NA	NA	NA	NA	NA	NA	NA	NA	NA	NA	NA	NA	0.729645086	0.888439386	1.116749312	NA	32.51501121	15.77797876	0.407762344	0.433301968	NA	NA	15.15470317	10.56318998	NA	NA	0.694821763	NA	NA	5.477327101	NA	0.086716863	0.152382505	NA	2.504927751	1	15	FALSE
at1g02130.1	symbols atrab1b ara5 ara 5 atrabd2a rabd2a ra 5 ras5 chr1 400350 401788reverselength 203  	AFADEIGIPFMETSAK	864	2	at1g02130.1	0.535701433	0.798642118	1.182893886	2.617429135	NA	13.75885465	NA	0.870097093	0.920711458	1.480833917	18.0197883	6.717439387	NA	0.618275412	0.807377259	NA	15.16612168	9.16156682	0.359490637	0.471206398	NA	NA	7.916798414	5.623878523	NA	NA	NA	NA	NA	NA	0.039007122	NA	NA	0.132640682	NA	1	21	TRUE
at1g02300.1	symbols  cysteineproteinasessuperfamilyprotein chr1 453288 455376forwardlength 379         	IIGWGTSDDGEDYWIIANQWNR	1305	2	at1g02300.1	1.3308972	1.362493389	2.03347391	3.631117657	44.90185111	16.4935692	0.919556555	1.027007394	1.395069717	1.935135853	21.65515133	10.88665519	0.702840274	0.76490067	0.972992606	1.204933221	13.045688	6.494383421	0.515190028	0.722313964	0.84863364	0.826381932	7.021341993	4.053740649	0.374823018	0.458697311	0.469288539	0.334910451	4.75211907	2.901504339	0.077838041	0.115186967	0.11315181	0.098516254	0.725342687	0.735579682	36	TRUE
at1g02300.1	symbols  cysteineproteinasessuperfamilyprotein chr1 453288 455376forwardlength 379         	IIGWGTSDDGEDYWIIANQWNR	870	3	at1g02300.1	0.850146374	NA	1.319118916	3.271405987	73.44576955	29.40703026	NA	0.465754365	0.971662846	1.903666405	34.47764034	16.29841005	0.360322521	NA	0.923693546	0.993859824	15.55053066	8.05360139	0.311379309	0.524749723	0.825551939	1.006140176	10.16285619	6.968227068	0.3254524	0.300495514	0.495150057	0.686731822	8.938130167	3.772023688	NA	0.193522649	0.168168513	0.275309937	1.474862255	1.697016666	32	TRUE
at1g02300.1	symbols  cysteineproteinasessuperfamilyprotein chr1 453288 455376forwardlength 379         	NGPVEVAFTVYEDFAHYK	696	3	at1g02300.1	NA	NA	NA	NA	NA	NA	NA	0.943752265	NA	NA	NA	10.61642515	0.830286263	1.132638858	NA	NA	15.55916154	23.69663338	0.788356166	NA	1.184420967	1.1493403	NA	NA	0.61929825	0.887011327	1	0.807055853	18.35688484	5.942965944	0.418204178	0.928279507	0.445010647	0.822713959	5.764701647	4.699923904	21	TRUE
at1g02300.1	symbols  cysteineproteinasessuperfamilyprotein chr1 453288 455376forwardlength 379         	SWGDDGYFK	538	2	at1g02300.1	1.073732987	1.230518012	2.472245309	4.375631984	55.98927853	24.75684607	0.699882977	1.042160385	1.225392089	2.339763132	23.39037618	13.76131389	0.522207363	0.609568925	0.957839615	1.428756353	16.27060242	7.258302778	0.363638697	0.552946804	0.606021016	0.712626392	7.692387554	6.469640589	0.170482035	0.24766477	0.334622524	0.361025164	3.239304156	1.9099776	0.035597218	0.085833076	0.077074525	0.08293787	0.881336262	0.592889783	36	TRUE
at1g02560.1	symbols clpp5 nclpp5 nclpp1 nuclearencodedclpprotease5 chr1 538000 539805forwardlength 298       	EYGIIDGVIMNPIK	781	2	at1g02560.1	1.097319107	1.253120696	2.007268536	NA	102.5756796	23.20278648	0.829614759	0.80523978	1.246269196	4.497690177	NA	NA	0.902680893	0.681472808	0.803348803	1.719011528	18.40496899	13.75167125	0.487508841	0.763930204	0.742771011	1.460814789	10.31632805	5.880136246	0.391958592	0.518079385	0.67463056	0.755276719	7.747544569	5.712021165	0.126315405	0.174184883	0.166848902	0.274945606	NA	1.383018137	32	TRUE
at1g02560.1	symbols clpp5 nclpp5 nclpp1 nuclearencodedclpprotease5 chr1 538000 539805forwardlength 298       	FQSIISQIFQYR	765	2	at1g02560.1	0.603782325	1	1.417660795	2.233116651	41.97794334	18.8417809	0.459954202	0.544204768	1.099538336	1.367205868	22.47316159	8.170598176	0.382707299	0.406401192	0.677368521	1.226426016	17.85190137	7.757654053	0.310640701	0.310576017	0.484184007	0.722255892	8.726168274	4.500904796	0.179282084	0.344712314	0.281742127	0.335925583	6.34684775	3.146034146	NA	NA	NA	NA	0.763063298	NA	31	TRUE
at1g02780.1	symbols emb2386 ribosomalproteinl19efamilyprotein chr1 608120 609391reverselength 214         	DGFIIR	361	2	at1g02780.1	NA	1.763684187	2.230723529	4.597644356	61.33605374	21.67214962	0.696602348	0.989276872	1.387314219	2.162658323	23.2889078	3.953762902	0.581739295	NA	0.75448094	1.213735121	13.57883734	3.75319386	0.490904699	0.428898533	0.511713831	0.820461377	7.307026534	3.288233069	0.235608247	0.254435829	0.358464599	0.486852995	3.505982869	2.414822789	NA	0.097844105	0.084218114	0.143661738	1	0.973854114	33	TRUE
at1g02780.1	symbols emb2386 ribosomalproteinl19efamilyprotein chr1 608120 609391reverselength 214         	GPGGDVAPVAAPAPAATPAPTAAVPK	1126	2	at1g02780.1	0.969474598	0.817084594	1.400351587	2.980839304	24.11737216	16.02307302	0.654893414	0.873579845	1.041610491	1.872244068	19.90771746	12.17108112	0.484631338	0.72132162	0.968347362	1.386605169	16.66475564	8.437190175	0.542318135	0.835521068	0.996026282	1.003973718	9.764653293	7.757833068	0.551977183	0.497347601	0.651372879	0.788660169	6.904849026	3.122052904	0.167560287	0.262040044	0.287223461	0.294068902	2.184547723	1.60363316	36	TRUE
at1g02780.1	symbols emb2386 ribosomalproteinl19efamilyprotein chr1 608120 609391reverselength 214         	HMYHDMYMR	429	3	at1g02780.1	NA	NA	NA	NA	NA	4.374452599	NA	NA	0.519553069	NA	NA	5.217997668	0.237999106	0.456779692	0.569181786	2.532567335	13.43830567	3.469055335	0.23936135	0.47343368	0.527260365	1.334660111	NA	3.084407881	0.257082477	0.134624614	0.407526449	1	8.247380801	5.839491579	NA	NA	NA	NA	2.869170694	NA	21	TRUE
at1g02780.1	symbols emb2386 ribosomalproteinl19efamilyprotein chr1 608120 609391reverselength 214         	HMYHDMYMR	642	2	at1g02780.1	NA	0.688127672	NA	NA	17.33633029	NA	NA	0.505387078	0.573899545	NA	14.07034437	9.957353493	0.332115897	0.646733124	0.663880489	2.349516338	12.95264699	8.48102348	0.433900168	0.471937952	1.043706576	1.624664289	17.79126407	3.545895579	0.457209495	0.241993391	0.67504365	0.956293424	7.674617055	5.328670207	NA	NA	NA	NA	NA	NA	24	TRUE
at1g02780.1	symbols emb2386 ribosomalproteinl19efamilyprotein chr1 608120 609391reverselength 214         	TISDQFEAK	520	2	at1g02780.1	NA	NA	3.195437504	NA	NA	36.03853609	NA	NA	NA	2.478012892	29.71500628	NA	NA	1	1.154078726	NA	20.94223417	NA	0.736884139	0.776321129	1.034368832	1.668255562	NA	NA	0.400136648	0.361068802	0.669075653	0.807578905	NA	5.480391352	0.109607134	0.17107362	0.190868708	0.436595879	NA	2.670260146	21	TRUE
at1g02780.1	symbols emb2386 ribosomalproteinl19efamilyprotein chr1 608120 609391reverselength 214         	VIMESIHK	479	2	at1g02780.1	0.334315208	0.833102578	2.30186867	2.497129451	41.48813804	14.80568482	0.521932433	1.00491624	1.029673734	1.699891867	24.4455172	5.888249961	0.443117386	0.608369563	0.786099058	2.013776443	10.75767227	3.45274293	0.311134333	0.520428406	0.788277998	0.99508376	12.31031128	2.716359971	0.249688409	0.187882051	0.470937151	0.618866138	5.168691882	2.418681346	NA	NA	NA	0.034108651	0.862787931	NA	32	TRUE
at1g02780.1	symbols emb2386 ribosomalproteinl19efamilyprotein chr1 608120 609391reverselength 214         	VWIDPNESSDISMANSR	961	2	at1g02780.1	0.977714077	1.022285923	1.622793767	3.866672832	35.00160187	21.36618232	0.572547305	0.847334802	1.028501471	2.110268114	20.49732637	13.05757074	0.487079491	0.618718844	0.814888494	1.644513661	16.57967251	8.530786319	0.422025864	0.62800697	0.627507174	0.92011191	8.589351729	9.022747679	0.28840827	0.335781425	0.429341921	0.629850571	4.823632377	2.93756596	0.085031912	0.126216639	0.137962866	0.220369951	1.492490335	1.535239003	36	TRUE
at1g02780.1	symbols emb2386 ribosomalproteinl19efamilyprotein chr1 608120 609391reverselength 214         	IAASVMK	360	2	at1g02780.1	NA	2.241566687	NA	NA	121.4393217	NA	NA	1.292644736	NA	NA	NA	NA	0.600455627	0.928371146	0.983849285	NA	NA	NA	0.631056814	1.016150715	NA	1.528664891	17.5710022	NA	0.154238315	NA	0.473858048	NA	NA	NA	NA	NA	NA	NA	NA	NA	12	FALSE
at1g02780.1	symbols emb2386 ribosomalproteinl19efamilyprotein chr1 608120 609391reverselength 214         	RVIMESIHK	372	3	at1g02780.1	NA	NA	NA	NA	NA	NA	0.322123466	NA	0.701812989	NA	NA	7.618736372	0.509161729	0.46046241	NA	1.264691597	8.892167988	3.226773206	NA	0.487234247	NA	NA	4.328031739	4.494890668	0.174854657	NA	0.374617766	0.735308403	3.422747689	3.861991606	0.041051967	NA	NA	NA	2.844682668	NA	18	FALSE
at1g02816.1	symbols  proteinofunknownfunction duf538 chr1 621637 622137forwardlength 166        	GVVSYDIDK	498	2	at1g02816.1	NA	NA	NA	NA	NA	NA	NA	NA	NA	NA	NA	NA	NA	NA	NA	1.010224711	8.75526739	NA	0.321340065	NA	NA	NA	NA	2.475044595	NA	NA	0.278041842	NA	NA	1.895308004	0.080169338	NA	NA	0.213678605	0.989775289	1.19953251	10	FALSE
at1g02816.1	symbols  proteinofunknownfunction duf538 chr1 621637 622137forwardlength 166        	STISGYISENK	600	2	at1g02816.1	NA	NA	NA	NA	NA	NA	NA	NA	NA	NA	NA	NA	NA	NA	NA	NA	NA	NA	NA	NA	NA	NA	NA	NA	NA	NA	NA	NA	NA	11.19019088	0.420217962	0.699983745	NA	1	5.685383491	NA	5	FALSE
at1g02840.1	symbols sr1 atsrp34 srp34 sr34 at sr34 rna binding rrm rbd rnpmotifs familyprotein chr1 626918 629583forwardlength	TVYVGNIPGDIR	652	2	at1g02840.1	1.156037713	0.788504244	NA	3.864711895	35.18116505	14.34767369	0.573671847	NA	0.867000691	2.090646508	20.27534124	13.15694146	0.546311227	0.742259552	1.542216994	1.303260536	13.76546027	7.678413257	0.323486193	0.470888463	0.304454656	0.67454973	5.587987338	4.173884902	0.125062653	0.200836436	0.308432926	0.267638816	2.55293626	1.306370679	0.086148929	0.161098953	0.132992952	0.178095739	1.245176302	1.132999309	34	TRUE
at1g02840.1	symbols sr1 atsrp34 srp34 sr34 at sr34 rna binding rrm rbd rnpmotifs familyprotein chr1 626918 629583forwardlength	VIVTGIPSSASWQDIK	851	2	at1g02840.1	NA	NA	NA	NA	NA	NA	1.920263533	NA	NA	NA	NA	NA	1.50597561	NA	NA	NA	NA	NA	NA	NA	NA	NA	NA	NA	1	0.982538486	NA	NA	NA	14.77297793	0.227059891	0.339959452	0.328093334	0.553379025	5.048828022	3.434744325	11	FALSE
at1g02880.3	symbols tpk1 thiaminpyrophosphokinase1 chr1 643063 644485reverselength 267         	FGGIISTSNIVK	618	2	at1g02880.3	NA	NA	NA	NA	NA	3.150609239	NA	NA	NA	NA	NA	3.560795044	NA	NA	NA	NA	2.668687328	1.562252503	NA	0.105023064	NA	NA	1.007049568	0.992950432	NA	0.060214014	NA	NA	0.884662811	0.486043644	NA	NA	NA	NA	NA	NA	10	FALSE
at1g03090.2	symbols mcca methylcrotonyl coacarboxylasealphachain mitochondrial 3 methylcrotonyl coacarboxylase1 mcca  chr1 739715 743819forwardlength 734  	IIEEAPAPNISEK	706	2	at1g03090.2	0.813975579	0.816498332	1.746876506	3.854753015	49.09844512	19.66556596	0.555257325	0.939817992	1.060182008	2.099876975	26.84230019	8.146581511	0.49727638	0.552710821	0.791281405	1.712393238	16.09023964	2.849992633	0.396742679	0.675218037	0.801403428	1.41466729	10.54007069	8.736454899	0.336358534	0.387321331	0.61090912	0.920364994	6.966410974	4.416720078	0.127925533	0.209605185	0.261216133	0.312042192	2.171961624	2.109902993	36	TRUE
at1g03090.2	symbols mcca methylcrotonyl coacarboxylasealphachain mitochondrial 3 methylcrotonyl coacarboxylase1 mcca  chr1 739715 743819forwardlength 734  	VPSIWYSNPPFR	732	2	at1g03090.2	0.447208572	0.671715703	1	1.95113848	17.78525488	13.24076728	0.307251841	0.531402945	0.764215661	1.323512173	8.54906081	8.675939477	0.156045312	NA	0.358112933	0.693584052	9.712298127	3.947236579	NA	0.207104285	NA	0.403827299	3.404583912	3.884375971	NA	NA	NA	NA	1.919974416	1.021985512	NA	NA	NA	NA	0.273187982	0.220789679	25	TRUE
at1g03090.2	symbols mcca methylcrotonyl coacarboxylasealphachain mitochondrial 3 methylcrotonyl coacarboxylase1 mcca  chr1 739715 743819forwardlength 734  	YQPDGSYIIEEGNDSPSIEIR	1192	2	at1g03090.2	1	NA	NA	NA	NA	10.86749347	0.851892058	0.716610419	1.533913016	2.320958278	20.59832377	19.37159809	0.545126347	0.613854767	1.080016549	NA	21.50491526	13.06821976	0.575144649	0.53186076	0.693504478	0.988825246	9.907575041	8.685671992	0.431840736	0.388753495	0.612032993	0.693762407	6.527206906	4.191060175	0.167748079	NA	NA	0.33865422	1.750794221	2.398435524	29	TRUE
at1g03090.2	symbols mcca methylcrotonyl coacarboxylasealphachain mitochondrial 3 methylcrotonyl coacarboxylase1 mcca  chr1 739715 743819forwardlength 734  	AGQQVSDGSAIFR	668	2	at1g03090.2	NA	NA	NA	NA	NA	NA	NA	NA	NA	NA	NA	NA	NA	NA	NA	NA	NA	NA	NA	1.882150027	NA	NA	NA	NA	1	NA	NA	NA	NA	NA	NA	NA	0.389918347	NA	NA	NA	3	FALSE
at1g03090.2	symbols mcca methylcrotonyl coacarboxylasealphachain mitochondrial 3 methylcrotonyl coacarboxylase1 mcca  chr1 739715 743819forwardlength 734  	APSSGSIQDIK	552	2	at1g03090.2	NA	NA	NA	NA	NA	NA	NA	NA	NA	NA	NA	NA	NA	NA	NA	NA	NA	NA	NA	NA	NA	NA	NA	NA	NA	NA	NA	NA	NA	NA	NA	NA	NA	NA	NA	1	1	FALSE
at1g03330.1	symbols  smallnuclearribonucleoproteinfamilyprotein chr1 818161 819297reverselength 93         	DGVDVDIIHDAAR	698	2	at1g03330.1	NA	NA	NA	NA	NA	NA	NA	NA	NA	NA	NA	NA	NA	NA	NA	NA	NA	NA	NA	NA	NA	NA	NA	NA	NA	NA	NA	NA	NA	NA	NA	NA	NA	NA	NA	1	1	FALSE
at1g03680.1	symbols athm1 trx m1 atm1 thm1 thioredoxinm type1 chr1 916990 917865reverselength 179    	INTDESPATPGQYGVR	853	2	at1g03680.1	0.699425483	0.994894942	1.632242768	3.245275958	49.31186347	19.25949661	0.600804332	0.902476565	1.217997712	2.082464049	24.61025229	8.401087994	0.552942329	0.646368231	0.840596908	1.530213117	13.56316006	7.447557975	0.451458809	0.508062383	0.668519608	1.005105058	9.162309228	5.941981145	0.296658424	0.22543373	0.419892777	0.621303197	4.530443303	3.117002557	0.0993778	0.148025483	0.157016776	0.244474701	1.369833031	1.341207814	36	TRUE
at1g03870.1	symbols fla9 fasciclin likearabinoogalactan9 chr1 982625 983368reverselength 247        	YYSMDDIISVSNPVR	880	2	at1g03870.1	0.875267216	1	1.496332578	2.832035448	42.501242	20.37966241	0.61660933	0.814854574	1.224198325	1.641143608	16.23872416	11.7973026	0.355511698	0.493948173	0.629343029	1.117053107	12.71169872	9.333185424	0.223104344	0.411196278	0.625260245	0.700395502	6.46422859	5.463479514	0.042219088	0.044474426	0.295176028	0.420104433	4.095439943	2.327815337	NA	NA	NA	NA	0.431104974	NA	31	TRUE
at1g04080.3	symbols prp39 tetratricopeptiderepeat tpr  likesuperfamilyprotein chr1 1051803 1056550forwardlength 823      	PINVAEIENWHNYIDFIER	791	3	at1g04080.3	NA	0.492111158	NA	NA	19.73639152	NA	NA	NA	NA	NA	15.42700825	NA	NA	NA	NA	0.831346341	10.14431682	NA	NA	NA	0.365028922	NA	NA	1.168653659	NA	NA	NA	0.182954152	NA	NA	NA	NA	NA	NA	NA	NA	8	FALSE
at1g04270.1	symbols rps15 cytosolicribosomalproteins15 chr1 1141852 1142960reverselength 152         	NMIIVPEMIGSIIGVYNGK	1025	2	at1g04270.1	0.985474193	1.268671219	1.649320982	2.962041068	43.40339693	9.193672462	0.6812186	0.879231819	1.011342275	1.857124434	21.02733033	9.665072824	0.670646006	0.74020729	1.07522845	1.526404044	17.30982757	12.29815332	0.459903736	0.652337855	0.680633348	0.696729176	8.810914551	6.369591199	0.422543328	0.497973739	0.395278767	0.388133146	6.18947396	2.780418899	0.094763876	0.191643501	0.112114845	0.121133187	1.304606208	0.988657725	36	TRUE
at1g04270.1	symbols rps15 cytosolicribosomalproteins15 chr1 1141852 1142960reverselength 152         	NMIIVPEMIGSIIGVYNGK	1033	2	at1g04270.1	1.20357208	1.144199306	1.410020023	3.848235724	NA	NA	0.733583899	1	1.694468778	2.12210553	16.49017204	3.818194405	0.616524502	0.633638652	0.970765107	1.347046379	12.86445338	NA	0.393309406	0.620738314	0.658748031	0.906581258	7.284973212	3.826443632	0.398373947	0.430368297	0.440908764	0.38006399	6.248117365	2.143085491	0.152532004	0.352284555	0.216378169	0.172413739	1.82294577	1.371757405	33	TRUE
at1g04270.1	symbols rps15 cytosolicribosomalproteins15 chr1 1141852 1142960reverselength 152         	NMIIVPEMIGSIIGVYNGK	683	3	at1g04270.1	0.692113594	1.332626408	1.43338091	2.184864843	48.09598036	20.71571468	0.482761569	0.70455329	1.223778259	2.661973305	26.27287114	7.618933633	0.601342954	0.750513533	1.00886897	2.063792156	24.9813156	11.96608776	0.564492278	0.781032497	0.793081625	0.923395104	11.30036637	5.512914524	0.384971003	0.598819886	0.660186815	0.790905694	8.518304777	2.755083646	0.0899791	0.250077739	0.147591216	0.271960147	1.513066451	0.99113103	36	TRUE
at1g04270.1	symbols rps15 cytosolicribosomalproteins15 chr1 1141852 1142960reverselength 152         	GVDIDAIIDMSTDDIVK	910	2	at1g04270.1	NA	NA	NA	NA	NA	NA	NA	NA	NA	NA	NA	NA	NA	NA	NA	NA	NA	NA	NA	NA	0.989947285	NA	NA	10.93918719	NA	1	1.040428873	0.970378553	NA	10.66371118	NA	0.640069862	0.635882924	0.577686757	6.410664113	7.581688889	11	FALSE
at1g04410.1	symbols  lactate malatedehydrogenasefamilyprotein chr1 1189418 1191267reverselength 332        	AIGQISER	437	2	at1g04410.1	0.459513499	1.506819125	2.347659222	5.158024319	54.47384437	19.66651969	0.591632232	1.119959144	1.450126702	2.034503478	23.10807988	10.2180862	0.623966274	0.776087632	0.880040856	NA	8.302187516	3.167702851	0.561365554	0.591526685	0.784160262	NA	8.694205604	4.027070521	0.23632545	0.314265801	0.49471491	0.508674706	NA	2.763349334	0.079512216	NA	NA	0.111735943	NA	0.516289741	30	TRUE
at1g04410.1	symbols  lactate malatedehydrogenasefamilyprotein chr1 1189418 1191267reverselength 332        	DDAWIDGEFISTVQQR	940	2	at1g04410.1	1.141540399	1	1.558926824	3.645381372	37.63264425	18.27910188	0.651952018	0.772439601	1.246559005	2.222635764	14.67341529	8.989763228	0.514658416	0.611746437	0.882873207	0.873040271	9.85130382	7.050298013	0.331495361	0.452128367	0.317618566	0.575462278	3.375816535	2.101607683	0.117167286	0.18377257	0.17049853	NA	1.76244194	1.855464091	0.10501739	0.140386932	0.182435307	0.164381795	1.434946306	1.955263478	35	TRUE
at1g04410.1	symbols  lactate malatedehydrogenasefamilyprotein chr1 1189418 1191267reverselength 332        	EFAPSIPEK	509	2	at1g04410.1	0.772010216	1.213930757	1.503512206	3.887284028	53.54889661	20.27254574	0.582766801	1	1.021353796	1.868332857	25.10252464	7.887810355	0.562396149	0.657152988	0.696727091	1.557572613	13.06664536	7.654823176	0.441778925	0.499930942	0.610598431	0.81487918	7.247274833	4.469361288	NA	0.281498163	0.368699195	0.618810668	3.766564931	2.741868491	0.095838413	0.17252096	0.186109564	0.178107706	1.341225492	0.94961956	35	TRUE
at1g04410.1	symbols  lactate malatedehydrogenasefamilyprotein chr1 1189418 1191267reverselength 332        	GIMIGADQPVIIHMIDIPPAAEAINGVK	1442	2	at1g04410.1	1.000583016	1.141405436	1.571030837	1.947011291	27.35833686	14.49472711	0.719758831	1.011567221	1.152679928	1.490306834	15.26653798	9.710599565	0.744701339	0.898618694	0.999416984	1.44728655	15.84031959	9.218053827	0.481984525	0.747805041	0.720635415	0.878279062	8.20019015	3.098299491	0.498058784	0.513348192	0.508608524	0.59988071	6.195910878	3.505223168	0.072766576	0.185405472	0.101605683	0.106688673	0.680911142	0.444606132	36	TRUE
at1g04410.1	symbols  lactate malatedehydrogenasefamilyprotein chr1 1189418 1191267reverselength 332        	GIMIGADQPVIIHMIDIPPAAEAINGVK	962	3	at1g04410.1	1.08298151	0.984466851	1.355653578	2.447732934	28.64350195	15.30367279	0.646508625	0.747342391	0.933881059	1.875781265	18.4433426	13.53869767	0.752460074	0.716967468	1.005175086	1.466330965	17.42595622	8.712451567	0.517298705	0.634910518	0.665070219	0.994824914	8.642239648	4.069251808	0.475855858	0.493736918	0.548148113	0.679948528	8.808841925	4.183791733	0.108545149	0.210041866	0.13409301	0.148776226	1.307362281	1.094312471	36	TRUE
at1g04410.1	symbols  lactate malatedehydrogenasefamilyprotein chr1 1189418 1191267reverselength 332        	ISSAISAASSACDHIR	823	2	at1g04410.1	NA	NA	NA	NA	NA	NA	0.670101681	0.752590567	NA	1.935367917	13.59081467	5.712103612	0.584157403	1.003638313	0.861965513	1.221857675	NA	24.05257064	0.962054918	0.931723728	0.992788041	1.781930494	8.09639324	9.747506164	0.686835863	0.681993668	0.896662928	0.996361687	3.822220669	4.240393887	NA	0.150079746	NA	0.517998302	3.242948987	1.632246944	26	TRUE
at1g04410.1	symbols  lactate malatedehydrogenasefamilyprotein chr1 1189418 1191267reverselength 332        	ISVPVSDVK	472	2	at1g04410.1	0.920608873	1.146921745	2.285126244	4.822779514	60.29423494	22.36743074	0.764642686	0.939848835	1.521186389	2.073544381	29.67301796	9.592122838	0.56136016	0.621304033	0.875321313	2.179198792	16.98491787	2.305529825	0.46956185	0.594038874	0.673991594	0.956218993	8.482700321	4.409314178	0.286386806	0.289104265	0.377768792	0.583874251	4.290263522	3.082644526	0.084220184	0.122231904	0.145785847	0.213454824	1.279881381	1.043781007	36	TRUE
at1g04410.1	symbols  lactate malatedehydrogenasefamilyprotein chr1 1189418 1191267reverselength 332        	MDITAEEIK	525	2	at1g04410.1	0.673702564	0.747044809	1.127241201	3.729609008	53.09780432	17.89866315	0.378042629	0.468177706	0.761046368	2.000110205	18.30271309	5.439938547	NA	0.460779515	0.680635655	0.966516843	11.98427259	4.371372203	NA	NA	0.21291138	NA	3.050466127	NA	0.069688246	NA	0.07334882	NA	1.05241533	1	NA	NA	NA	0.079442185	NA	1.000662454	25	TRUE
at1g04410.1	symbols  lactate malatedehydrogenasefamilyprotein chr1 1189418 1191267reverselength 332        	MDITAEEIKEEK	479	3	at1g04410.1	NA	0.667949728	1.191372641	NA	NA	11.87513614	0.353550296	0.442822868	0.620341827	1.925894327	21.22323113	4.814250578	NA	NA	0.566285481	NA	10.48379717	NA	0.230263521	0.306788459	NA	1.359101704	15.66794407	10.1441133	0.337536762	0.355807469	0.542605934	1	8.762177794	6.873548888	0.073881712	0.187370328	0.322572107	NA	3.571666294	1.927360175	27	TRUE
at1g04410.1	symbols  lactate malatedehydrogenasefamilyprotein chr1 1189418 1191267reverselength 332        	MDITAEEIKEEK	718	2	at1g04410.1	0.749527953	0.941928077	1.811030477	1.544877048	40.61429827	12.82507148	0.517738919	0.736044196	0.921964249	1.581711271	20.42886948	5.804040586	0.312385357	NA	0.529562381	1.231764562	11.55707502	NA	0.387576054	0.435614881	1.06497197	1.058071923	15.66461407	7.098720673	0.491149045	0.367588179	0.676242663	0.881122884	7.70716429	4.078988814	0.088598185	0.189127533	0.195245049	0.322970623	1.609100272	1.112593876	34	TRUE
at1g04410.1	symbols  lactate malatedehydrogenasefamilyprotein chr1 1189418 1191267reverselength 332        	MEIIDAAFPIIK	681	2	at1g04410.1	1.382911725	1.618986854	2.270824307	4.113517092	52.47654831	24.67470176	0.936386172	1.030863087	1.336430309	2.087736915	22.54709101	10.79372158	0.739393376	0.765682703	0.969136913	1.467535171	18.14331822	8.396191782	0.497156053	0.642157861	0.703248639	0.944449585	9.322814334	4.875638794	0.317186274	0.350833873	0.405726428	0.447750597	5.402071883	3.480735594	0.039317854	0.090771957	0.089425099	0.115132265	0.923134646	0.901321702	36	TRUE
at1g04410.1	symbols  lactate malatedehydrogenasefamilyprotein chr1 1189418 1191267reverselength 332        	MEIIDAAFPIIK	689	2	at1g04410.1	1.134133965	1.307330545	2.564722707	3.986439425	40.44599183	4.99414639	0.957476813	0.975169888	2.077092161	1.88953391	19.43340828	NA	0.825762485	0.677172912	1.050121779	1.000133773	11.57448825	NA	0.385065433	0.602213312	0.630476995	0.737257324	7.192833697	1.487397715	0.294215622	0.379856516	0.453215359	0.510494923	4.861116887	2.986081351	0.076958705	0.144743393	0.152010676	0.169300275	1.279939011	0.999866227	34	TRUE
at1g04410.1	symbols  lactate malatedehydrogenasefamilyprotein chr1 1189418 1191267reverselength 332        	NGDWSIVQGIPIDEVSR	943	2	at1g04410.1	0.857942325	0.871649967	1.445471233	2.830761181	29.97663011	15.74289125	0.521011927	0.608256572	0.934807602	1.699680698	15.46395308	9.539949003	NA	0.510013879	0.695544115	0.98307967	11.30979927	6.288475013	0.334115083	0.469372109	0.509614665	0.682779296	6.53658005	2.293332734	0.214515069	NA	0.361268998	0.365660267	3.653456807	1.876672286	NA	NA	NA	NA	1.189743238	1.01692033	30	TRUE
at1g04410.1	symbols  lactate malatedehydrogenasefamilyprotein chr1 1189418 1191267reverselength 332        	NGDWSIVQGIPIDEVSRK	1007	2	at1g04410.1	1	1.273865887	1.491995752	1.658825504	24.02019874	15.4536456	0.702019974	0.960580706	1.214809184	1.523279997	13.01808312	16.56647899	0.445208187	0.617995595	0.755183038	1.555623244	16.74695377	18.81235544	0.48753669	0.748967576	0.990610698	0.956595824	9.852927883	8.036599646	0.567297011	0.633967349	0.836001019	0.983201889	7.57825399	7.309716784	0.041056718	0.084344288	0.165096662	0.139061429	NA	1.324937551	35	TRUE
at1g04410.1	symbols  lactate malatedehydrogenasefamilyprotein chr1 1189418 1191267reverselength 332        	NGDWSIVQGIPIDEVSRK	672	3	at1g04410.1	0.925347912	0.764677719	1.383863321	1.591596203	26.48518568	12.35006293	0.820896622	0.622877976	1.253692463	2.123058067	13.61703886	20.61456368	0.56962053	0.717763423	0.738732024	1.41600314	16.20458719	14.89519342	0.423580737	0.695662331	0.926702445	0.806133255	6.684915736	9.852793925	0.54504997	0.821668455	0.715636042	1.073297555	9.856560439	10.21275546	0.069449336	0.169495956	0.221982965	0.238338407	1.222684418	2.678268543	36	TRUE
at1g04410.1	symbols  lactate malatedehydrogenasefamilyprotein chr1 1189418 1191267reverselength 332        	NVIIWGNHSSSQYPDVNHAK	1134	2	at1g04410.1	0.269634287	1.186294594	0.650433636	NA	31.99146641	NA	0.454394977	0.725491366	1.008914897	0.991085103	15.92722468	5.166197529	0.461105886	0.848472856	0.95731104	1.389694268	16.73117868	25.07746939	0.400519689	0.607467899	1.123902316	1.49487586	16.63447664	9.224405131	0.831060046	0.519525147	0.779237967	1.134550979	9.598767617	5.712788456	0.219048077	0.469008678	0.616549926	0.572237698	2.788299528	2.792726922	34	TRUE
at1g04410.1	symbols  lactate malatedehydrogenasefamilyprotein chr1 1189418 1191267reverselength 332        	NVIIWGNHSSSQYPDVNHAK	756	3	at1g04410.1	0.414465799	0.809863349	0.759249518	1.578443397	17.05771425	7.503231804	0.490303225	0.635849996	0.845951985	1.599856783	15.40164254	5.548198652	0.677158813	0.761502452	1.04177694	1.608813751	16.57527783	15.32432745	0.407304841	0.593301522	0.95822306	1.563696326	15.86210944	11.03231727	0.583097602	0.526750633	0.639097901	1.179986829	11.50233236	7.804154596	0.340858059	0.501498723	0.734382926	0.947817909	6.27082343	6.368593004	36	TRUE
at1g04410.1	symbols  lactate malatedehydrogenasefamilyprotein chr1 1189418 1191267reverselength 332        	VIVTGAAGQIGYAIVPMIAR	1001	2	at1g04410.1	1.116452723	1.206520149	1.384116706	1.987257132	24.72270068	11.54741932	0.745522633	0.926501963	1.126739207	1.876665351	13.9215258	9.594361366	0.677638037	0.683265827	0.877834422	1.073498037	11.89067902	11.14098497	0.519811612	0.575826941	0.727967402	0.727594418	6.923522707	4.402192835	0.393868073	0.502192048	0.532401475	0.567327338	6.370050044	3.878716557	0.086184225	0.138583953	0.104427585	0.111005181	1.195200517	0.801017227	36	TRUE
at1g04410.1	symbols  lactate malatedehydrogenasefamilyprotein chr1 1189418 1191267reverselength 332        	VIVTGAAGQIGYAIVPMIAR	667	3	at1g04410.1	0.682388349	0.875648494	1.47296708	2.350848139	43.59196911	18.49581855	0.681591233	0.47308504	1.300514748	2.032866609	21.60309205	10.17951595	0.548628583	0.500398893	0.751628441	1.311870019	17.71959073	11.79470357	0.388676638	0.457851146	0.767971923	1.17043205	13.05953447	7.482011145	0.331118775	0.455022329	0.604887419	1.031651707	11.84388091	4.837570531	0.093765991	0.16649866	0.15471929	0.206663799	1.605846947	0.968348293	36	TRUE
at1g04410.1	symbols  lactate malatedehydrogenasefamilyprotein chr1 1189418 1191267reverselength 332        	VIVVANPANTNAIIIK	826	2	at1g04410.1	1.05714788	0.94285212	1.638512974	3.540439295	30.38767162	16.96446397	0.719719169	0.926152458	1.25857661	2.212334672	17.99732211	18.82575325	0.54093018	0.583507737	0.698489718	1.613802458	14.51167775	7.677256863	0.475571064	0.627162729	0.759671314	0.923046395	7.541107903	6.444055354	0.321535882	0.380172023	0.463343958	0.762135923	5.811755239	4.021721055	0.122560477	0.184927269	0.166511947	0.209420825	1.473366346	1.78729135	36	TRUE
at1g04410.1	symbols  lactate malatedehydrogenasefamilyprotein chr1 1189418 1191267reverselength 332        	GIMIGADQPVIIHMIDIPPAAEAINGVK	967	3	at1g04410.1	NA	NA	NA	NA	NA	NA	NA	NA	NA	NA	NA	NA	NA	1.08522408	1.966031575	NA	17.16566937	NA	NA	NA	NA	NA	NA	NA	NA	NA	NA	NA	NA	NA	NA	0.11663408	NA	0.399599904	NA	0.91477592	6	FALSE
at1g04410.1	symbols  lactate malatedehydrogenasefamilyprotein chr1 1189418 1191267reverselength 332        	ISSAISAASSACDHIR	549	3	at1g04410.1	NA	NA	NA	NA	NA	NA	NA	NA	NA	NA	NA	NA	NA	NA	NA	NA	NA	NA	NA	NA	NA	1.371848115	NA	NA	0.527611671	0.425729551	0.76632545	1	2.392246116	6.444740968	NA	NA	0.234297823	0.780150991	3.564258735	2.953451283	11	FALSE
at1g04410.1	symbols  lactate malatedehydrogenasefamilyprotein chr1 1189418 1191267reverselength 332        	KMDITAEEIK	589	2	at1g04410.1	NA	1.014736842	NA	NA	NA	NA	NA	NA	NA	NA	NA	NA	NA	NA	1.109256655	3.059747705	30.58120021	NA	0.522355823	NA	NA	0.985263158	NA	NA	NA	NA	NA	NA	NA	NA	0.124874249	0.186066272	0.282577725	0.28388872	2.762595209	2.800680689	12	FALSE
at1g04410.1	symbols  lactate malatedehydrogenasefamilyprotein chr1 1189418 1191267reverselength 332        	KMDITAEEIK	597	2	at1g04410.1	NA	NA	NA	NA	NA	NA	NA	NA	NA	NA	NA	NA	NA	1.336916676	1.771819946	NA	NA	NA	NA	NA	NA	NA	NA	NA	NA	NA	NA	0.663083324	NA	6.220234343	0.175965092	0.370585853	0.435582205	0.482581508	3.834484928	3.737175935	10	FALSE
at1g04410.1	symbols  lactate malatedehydrogenasefamilyprotein chr1 1189418 1191267reverselength 332        	KMDITAEEIKEEK	522	3	at1g04410.1	NA	NA	NA	NA	11.72955107	NA	NA	NA	NA	NA	NA	NA	NA	NA	NA	NA	NA	3.809805063	0.314212949	NA	0.970367915	1.029632085	13.36646717	8.092576627	0.535985716	NA	0.554241405	0.880168225	7.97263746	7.121727322	0.105338598	0.282670969	0.341645431	0.706113857	3.403171085	3.412326457	18	FALSE
at1g04410.1	symbols  lactate malatedehydrogenasefamilyprotein chr1 1189418 1191267reverselength 332        	KMDITAEEIKEEK	782	2	at1g04410.1	NA	NA	NA	NA	NA	NA	NA	NA	NA	NA	NA	NA	NA	NA	NA	NA	NA	NA	NA	NA	NA	NA	NA	NA	NA	NA	NA	NA	NA	NA	NA	NA	NA	NA	NA	NA	0	FALSE
at1g04410.1	symbols  lactate malatedehydrogenasefamilyprotein chr1 1189418 1191267reverselength 332        	NVIIWGNHSSSQYPDVNHAK	567	4	at1g04410.1	NA	NA	NA	NA	NA	NA	NA	NA	NA	NA	NA	NA	NA	NA	NA	NA	NA	NA	NA	NA	NA	NA	NA	NA	NA	NA	NA	NA	NA	NA	NA	NA	NA	0.242537965	1	1.737917257	3	FALSE
at1g04410.1	symbols  lactate malatedehydrogenasefamilyprotein chr1 1189418 1191267reverselength 332        	NVSIYK	362	2	at1g04410.1	NA	NA	NA	6.454449613	NA	NA	NA	NA	1.507081953	NA	NA	NA	NA	NA	NA	0.492530132	NA	NA	0.594701169	1.083724493	NA	1.663449685	NA	2.138508396	0.262432788	NA	0.733132568	0.916275507	NA	NA	NA	NA	NA	NA	NA	NA	10	FALSE
at1g04480.1	symbols  ribosomalproteinl14p l23efamilyprotein chr1 1216110 1217257forwardlength 140        	NIYIISVK	475	2	at1g04480.1	1.171206143	1.281412002	1.720862673	3.018112159	34.2109585	18.54011576	0.688459557	0.883180228	0.847016341	2.389630138	19.57720697	12.08829542	0.479375972	0.74919815	0.672024224	1.116819772	12.64737671	5.836077418	0.511227823	0.617117291	0.841724206	0.7437667	7.486404358	8.031257186	0.488863254	0.398814451	0.495688088	0.612755701	5.038008537	3.357931434	0.166586724	0.161933057	0.193701463	0.380240455	1.928396906	2.671260904	36	TRUE
at1g04480.1	symbols  ribosomalproteinl14p l23efamilyprotein chr1 1216110 1217257forwardlength 140        	VIPAVIVR	434	2	at1g04480.1	0.978596712	1.380523672	2.185364417	4.586617048	56.41622104	21.84897837	0.731526121	1.135897703	1.538256878	2.323307169	27.60081695	8.404262765	0.627189594	0.887240961	0.841128387	1.716374157	18.88672737	5.323245716	0.406605501	0.522582906	0.581555994	0.891732197	9.155381833	6.188622993	0.222550136	0.254214715	0.322817324	0.483499853	3.865582844	2.898293141	0.044263589	0.067911055	0.067363259	0.15124298	0.815353445	1.021403288	36	TRUE
at1g04480.1	symbols  ribosomalproteinl14p l23efamilyprotein chr1 1216110 1217257forwardlength 140        	GSAITGPIGK	451	2	at1g04480.1	NA	NA	NA	NA	NA	NA	NA	1.069643466	1.450143683	NA	NA	NA	0.808161149	NA	NA	NA	NA	NA	NA	0.930356534	NA	NA	NA	4.23956305	NA	NA	0.579812957	NA	NA	4.090403858	0.102110342	NA	NA	NA	NA	NA	8	FALSE
at1g04480.1	symbols  ribosomalproteinl14p l23efamilyprotein chr1 1216110 1217257forwardlength 140        	KVIPAVIVR	498	2	at1g04480.1	NA	NA	NA	NA	NA	NA	NA	NA	NA	NA	NA	NA	NA	NA	NA	0.994636135	7.825365451	NA	NA	NA	0.614965549	1	15.21995792	6.571225714	0.454056491	0.385180736	1.022628382	1.209659607	15.11557125	5.754667736	NA	0.174932243	0.152057875	0.272406372	1.427065213	0.664941377	17	FALSE
at1g04530.1	symbols tpr4 tetratricopeptiderepeat tpr  likesuperfamilyprotein chr1 1234456 1235895reverselength 310      	AVEASPNDSIIIGEYAR	903	2	at1g04530.1	NA	NA	NA	NA	NA	NA	NA	NA	NA	NA	NA	NA	NA	NA	NA	1.355886757	NA	NA	0.644113243	NA	NA	NA	NA	7.062637731	NA	0.498115625	NA	NA	NA	NA	NA	NA	NA	NA	NA	NA	4	FALSE
at1g04530.1	symbols tpr4 tetratricopeptiderepeat tpr  likesuperfamilyprotein chr1 1234456 1235895reverselength 310      	FDIPGYDDK	535	2	at1g04530.1	NA	NA	NA	NA	NA	NA	NA	NA	NA	NA	NA	NA	NA	NA	NA	1	NA	NA	NA	NA	NA	NA	NA	NA	NA	NA	NA	NA	NA	NA	NA	NA	NA	NA	NA	NA	1	FALSE
at1g04530.1	symbols tpr4 tetratricopeptiderepeat tpr  likesuperfamilyprotein chr1 1234456 1235895reverselength 310      	GMIEEYPIHPIIIK	827	2	at1g04530.1	NA	NA	NA	NA	NA	NA	NA	NA	NA	NA	NA	NA	NA	NA	NA	NA	NA	NA	NA	NA	NA	NA	NA	NA	NA	1.911181923	NA	NA	NA	NA	0.534135352	1.051518886	0.948481114	0.787775552	NA	4.1043478	6	FALSE
at1g04530.1	symbols tpr4 tetratricopeptiderepeat tpr  likesuperfamilyprotein chr1 1234456 1235895reverselength 310      	GVFEEVIK	461	2	at1g04530.1	NA	NA	NA	NA	NA	NA	NA	NA	NA	NA	NA	NA	NA	NA	NA	NA	NA	NA	NA	NA	NA	NA	NA	NA	NA	1	NA	NA	NA	NA	NA	0.243103937	NA	NA	4.782485038	NA	3	FALSE
at1g04690.1	symbols kab1 kv beta1 potassiumchannelbetasubunit1 chr1 1313662 1315420forwardlength 328       	AEEIMGQAIR	559	2	at1g04690.1	0.902493233	1.222933347	1.896971081	NA	57.64500525	20.34064884	0.543845597	0.764651481	1.097506767	2.875868614	32.07664154	5.583909505	0.472124804	0.604658311	0.862912869	1.73282853	17.49915989	7.396081491	0.500748827	0.4420188	0.513353619	0.816974895	10.23095005	4.44403047	0.349121664	0.304616988	0.434958742	0.491291573	4.09238968	2.644320692	0.147682262	NA	0.21115738	0.32425809	1.112230478	1.49566297	34	TRUE
at1g04690.1	symbols kab1 kv beta1 potassiumchannelbetasubunit1 chr1 1313662 1315420forwardlength 328       	AMNYVIDK	477	2	at1g04690.1	0.960045816	1.259741191	2.667212083	3.940086615	67.97755243	24.73929224	0.745271327	1.062435943	1.210541998	2.234432438	30.99434317	11.00374334	0.528720554	0.597746376	0.876258712	2.609589404	17.71591761	4.352363642	0.392524628	0.462415507	0.601724138	1.001909349	10.01589764	3.313691061	0.308531865	0.264218427	0.402059202	0.478856329	2.799616438	2.984125323	0.072822947	0.115905883	0.079114347	0.144154415	0.998090651	0.700077951	36	TRUE
at1g04690.1	symbols kab1 kv beta1 potassiumchannelbetasubunit1 chr1 1313662 1315420forwardlength 328       	AVDVIPIITPIVIDK	803	2	at1g04690.1	1.08373291	1.07510485	1.770475152	3.636113699	34.99787669	18.12362193	0.728252327	0.813913593	1.230859146	1.893663229	17.0781336	11.32403886	0.743011272	0.677254148	0.79915205	1.420343245	15.10013659	6.47449002	0.507789841	0.588224158	0.59539106	0.874986704	6.553652839	4.011875952	0.318802692	0.312487452	0.388478044	0.375471232	4.636089197	3.128701858	0.064334786	0.084898785	0.117489948	0.107040479	1.325135731	0.92489515	36	TRUE
at1g04690.1	symbols kab1 kv beta1 potassiumchannelbetasubunit1 chr1 1313662 1315420forwardlength 328       	ESQIQENMK	554	2	at1g04690.1	NA	0.960995074	1.595388983	2.186939916	34.37224668	15.37796392	0.499194506	0.815863861	1	1.524611601	19.1688293	8.790886574	0.419198587	0.471769664	0.503697441	1.175982804	8.269027336	3.309394487	NA	0.495567142	0.443167899	0.843769073	7.186358325	NA	0.232456952	0.239694797	0.319385767	0.50414128	3.323403227	1.940727673	NA	NA	NA	NA	NA	NA	27	TRUE
at1g04690.1	symbols kab1 kv beta1 potassiumchannelbetasubunit1 chr1 1313662 1315420forwardlength 328       	IDIVGPIVEQPEYNMFAR	1046	2	at1g04690.1	1	1.331699101	1.858023634	3.146659682	28.97118464	12.53173586	0.8690856	0.838899109	1.117359836	1.848738655	16.84767132	10.25379527	0.706673983	0.715025757	0.846111133	1.153522956	13.11331634	10.21823482	0.505918259	0.734040967	0.653991932	0.885229784	7.544194662	2.913566637	0.321581764	NA	0.520626979	0.631359958	NA	NA	0.137706214	0.148746444	0.148725812	0.246555789	1.85244842	1.107212444	33	TRUE
at1g04690.1	symbols kab1 kv beta1 potassiumchannelbetasubunit1 chr1 1313662 1315420forwardlength 328       	IEQVIQSKPK	585	2	at1g04690.1	NA	1	1.589302438	1.313779259	19.74052935	9.626637414	0.470825441	0.772345765	0.727829398	1.447992032	9.098497888	5.654210098	0.225235387	0.30519332	0.352582315	1.729813282	3.88077829	NA	0.273058619	NA	0.617360829	0.539799237	7.69347895	NA	0.202126448	NA	0.397202436	0.549311271	2.601316482	1.594692456	NA	NA	NA	NA	NA	NA	25	TRUE
at1g04690.1	symbols kab1 kv beta1 potassiumchannelbetasubunit1 chr1 1313662 1315420forwardlength 328       	IFWGGPGPNDK	594	2	at1g04690.1	0.991891808	1.496155723	2.106799606	3.849455722	54.69393278	21.00423483	0.573860614	0.789558936	1	1.902386408	23.81640375	7.957723043	0.52193585	1.112609024	1.731085687	1.411334062	15.83805469	6.492500756	0.482113971	0.645780123	0.647919512	0.676631899	8.109148864	4.942824248	0.325328685	0.458570996	0.367058093	0.428837403	3.375782083	2.215389024	0.071943873	0.133119177	0.113938684	0.147540706	0.825546476	NA	35	TRUE
at1g04690.1	symbols kab1 kv beta1 potassiumchannelbetasubunit1 chr1 1313662 1315420forwardlength 328       	SIVDDVIRK	523	2	at1g04690.1	0.590407334	1.091620201	1.897143096	2.158357988	24.58217518	11.77611768	0.622142529	0.946725094	1.016365559	1.559393759	20.56874996	13.39676272	0.459051639	0.589997854	1	1.308576956	18.4898281	7.512580041	0.40066106	0.605282667	0.854405817	0.696907286	6.021490226	5.443617301	0.306578036	0.281111868	0.467534212	0.591166783	6.34032431	3.417119365	NA	NA	NA	0.090937321	0.817859802	0.437538731	33	TRUE
at1g04690.1	symbols kab1 kv beta1 potassiumchannelbetasubunit1 chr1 1313662 1315420forwardlength 328       	AVDVIPIITPIVIDK	536	3	at1g04690.1	NA	NA	NA	NA	61.95835935	NA	NA	NA	NA	NA	NA	NA	NA	NA	NA	NA	NA	NA	NA	NA	NA	0.814140509	13.357515	NA	NA	NA	NA	1.185859491	NA	NA	NA	0.212806404	NA	0.319890455	NA	NA	6	FALSE
at1g04690.1	symbols kab1 kv beta1 potassiumchannelbetasubunit1 chr1 1313662 1315420forwardlength 328       	SIVDDVIR	459	2	at1g04690.1	NA	NA	NA	NA	NA	NA	NA	NA	NA	NA	NA	NA	NA	NA	NA	NA	1	NA	NA	NA	NA	NA	NA	NA	NA	NA	NA	NA	NA	NA	NA	NA	NA	NA	NA	NA	1	FALSE
at1g04810.1	symbols  26sproteasomeregulatorycomplex non atpasesubcomplex rpn2 psmd1subunit chr1 1350304 1355261forwardlength 1001     	AAAMVSSAGGIIAMINEPHPSIK	1154	2	at1g04810.1	1.202987205	1.554263002	1.608939658	2.187404852	34.37879147	8.381841708	0.582390319	0.929135871	1.040397825	1.931130788	14.82135302	10.96821285	0.675325588	0.798779179	0.827698439	1.459647481	12.50180364	9.107661633	0.511023835	0.63804297	0.509695455	0.659248467	7.199097631	4.165467381	0.339437278	0.492491176	0.350380127	0.317492936	3.636748092	2.341088568	0.237052373	0.289283469	0.169484716	0.095770363	1.707826325	0.959602175	36	TRUE
at1g04810.1	symbols  26sproteasomeregulatorycomplex non atpasesubcomplex rpn2 psmd1subunit chr1 1350304 1355261forwardlength 1001     	IAPSGFVIIR	537	2	at1g04810.1	0.951872767	1.373820993	2.180207817	3.012348601	31.91968266	19.90530424	0.643496667	1.048127233	1.167807742	1.520728115	18.76914998	12.65102663	0.608665003	0.652339321	0.760643054	1.432671718	12.96523906	5.445863917	0.432059988	0.53742412	0.548563604	0.60852873	4.920669221	3.63387562	0.237876827	0.283460669	0.35674277	0.427684033	3.349291876	2.356054699	0.047335888	0.08656114	0.076335071	NA	NA	0.629399689	34	TRUE
at1g04810.1	symbols  26sproteasomeregulatorycomplex non atpasesubcomplex rpn2 psmd1subunit chr1 1350304 1355261forwardlength 1001     	AAAMVSSAGGIIAMINEPHPSIK	1141	2	at1g04810.1	NA	NA	NA	NA	NA	NA	NA	NA	NA	NA	NA	NA	NA	NA	NA	NA	NA	NA	NA	NA	NA	NA	NA	NA	NA	NA	NA	NA	NA	NA	NA	0.20442276	NA	NA	NA	1.79557724	2	FALSE
at1g04810.1	symbols  26sproteasomeregulatorycomplex non atpasesubcomplex rpn2 psmd1subunit chr1 1350304 1355261forwardlength 1001     	IHAISYIIR	543	2	at1g04810.1	NA	NA	NA	NA	NA	NA	NA	NA	NA	NA	NA	NA	NA	NA	NA	NA	13.56580237	NA	NA	NA	0.417310327	1	NA	NA	NA	NA	NA	NA	NA	NA	NA	NA	NA	NA	NA	NA	3	FALSE
at1g04820.1	symbols tua4 tor2 tubulinalpha 4chain chr1 1356421 1358266reverselength 450       	FDGAINVDVTEFQTNIVPYPR	1198	2	at1g04820.1	0.999985251	1.470954512	2.220842182	3.911685425	33.88746462	19.20648494	0.700775991	1.047837775	1.415833013	1.983174377	19.02767465	12.44496675	0.678867095	0.608562204	1.000014749	1.250031097	13.37490287	6.504847747	0.380937001	0.517918366	0.562697744	0.733863264	5.0801382	2.492942785	0.304371327	0.322597023	0.251784951	0.292008589	2.951298096	2.160292019	0.06315061	0.145676312	0.083563768	0.129679473	0.665750344	0.644249297	36	TRUE
at1g04820.1	symbols tua4 tor2 tubulinalpha 4chain chr1 1356421 1358266reverselength 450       	IVSQVISSITASIR	737	2	at1g04820.1	1.429397513	1.5713925	1.795186921	2.750443473	34.84039805	12.27633677	0.870301942	1.073074279	1.498018572	1.68182128	21.86392391	NA	0.617920264	0.604073672	1.244106246	NA	NA	NA	0.420589033	0.406144288	0.814102473	0.926925721	7.75391095	1.680334547	0.376499323	0.609352426	0.558442577	0.625546588	4.952532336	NA	0.119262904	0.193183991	0.105954258	0.125902649	1.265426465	NA	30	TRUE
at1g04820.1	symbols tua4 tor2 tubulinalpha 4chain chr1 1356421 1358266reverselength 450       	SISIERPTYTNINR	832	2	at1g04820.1	0.707893749	1	1.647075116	NA	54.18773263	15.96444465	0.640694999	0.985213685	1.101923608	2.691969162	24.41970186	14.32174155	0.478422953	0.62364292	0.812636574	2.248473586	25.47174389	14.32769524	0.581981359	0.684427741	0.822182693	1.353022306	17.93701025	9.310051244	0.505232919	0.382203747	0.52317767	0.9200912	6.354922387	4.726192409	0.100806956	0.230022065	0.192214559	0.218574214	1.810981763	1.158943697	35	TRUE
at1g04820.1	symbols tua4 tor2 tubulinalpha 4chain chr1 1356421 1358266reverselength 450       	TVGGGDDAFNTFFSETGAGK	989	2	at1g04820.1	0.956785042	1.043214958	1.758050735	3.709115019	31.10659995	17.0370987	0.692064401	0.954028333	1.157916825	2.190157031	20.08798052	15.47937753	0.466701467	0.684952243	0.76130823	1.149235822	14.15751489	10.82602537	0.403136115	0.500190237	0.80602322	0.93224543	6.901941091	6.15023067	0.403191327	0.32079787	0.42299899	0.658632495	5.295761553	2.86230064	0.121096324	0.198411439	0.193077067	0.274709759	1.797041082	1.927837065	36	TRUE
at1g04920.1	symbols atsps3f sps3f sucrosephosphatesynthase3f chr1 1391674 1395756reverselength 1062        	MPGVYR	362	2	at1g04920.1	0.219017781	0.941770405	NA	3.502121065	46.20376476	16.44311953	0.475986111	0.966631678	1.033368322	1.497962009	22.44277374	8.768697802	0.447882843	NA	0.52107229	NA	8.75654286	NA	NA	0.347201292	NA	0.724358773	5.579198502	1.660155076	0.20286829	NA	0.269993853	NA	1.300595568	NA	NA	NA	0.030716346	NA	NA	NA	22	TRUE
at1g05150.1	symbols  calcium bindingtetratricopeptidefamilyprotein chr1 1484280 1486706reverselength 808        	FSDEQINAIIDEVFR	898	2	at1g05150.1	1.207648186	1.667083124	2.700472936	NA	NA	12.21214516	1.34710925	NA	NA	NA	NA	NA	1.502187951	1.5602126	NA	NA	NA	NA	NA	NA	NA	NA	NA	NA	0.573485219	0.617688389	0.792351814	0.585072556	5.147217684	NA	0.059388996	0.209781077	0.131634234	NA	NA	0.607202584	16	FALSE
at1g05150.1	symbols  calcium bindingtetratricopeptidefamilyprotein chr1 1484280 1486706reverselength 808        	IIAIIDDSGSGR	609	2	at1g05150.1	NA	NA	NA	NA	NA	NA	NA	NA	NA	NA	NA	NA	NA	0.313171655	NA	NA	NA	2.823989881	NA	NA	NA	NA	NA	NA	NA	NA	NA	NA	1.643645181	NA	NA	NA	NA	NA	NA	0.356354819	4	FALSE
at1g05180.1	symbols axr1 nad p  bindingrossmann foldsuperfamilyprotein chr1 1498357 1501775reverselength 540     	VQFGDIGNNFMVDAK	828	2	at1g05180.1	0.794127241	1.064517596	1.874589014	3.754998128	35.56999591	16.75036829	0.67779624	0.643584757	1.05781611	2.21659172	19.4765268	16.76875815	0.502699068	0.631046655	0.693126516	1.368640587	14.63250349	9.516775211	0.394295713	0.594158267	0.653763169	0.94218389	7.430614094	7.941905463	0.316950498	0.325805017	0.452629046	0.707824432	4.781098618	3.441782044	0.104761413	0.147309032	0.173047914	0.205881237	1.193479153	1.415498123	36	TRUE
at1g05320.1	symbols  functionsin molecular_functionunknown involvedin biological_processunknown locatedin cellular_componentunknown expressedin fruit eggcell containsinterprodomain s prefoldin interpro ipr009053	EEEVEVKSR	553	2	at1g05320.1	NA	NA	NA	NA	82.42843973	35.79338982	NA	NA	NA	NA	NA	NA	NA	NA	NA	NA	NA	NA	0.807827344	NA	1.192172656	NA	NA	NA	0.503310708	NA	NA	NA	NA	NA	NA	NA	NA	0.421779139	NA	NA	6	FALSE
at1g05320.1	symbols  functionsin molecular_functionunknown involvedin biological_processunknown locatedin cellular_componentunknown expressedin fruit eggcell containsinterprodomain s prefoldin interpro ipr009053	QVIEASGVADTR	623	2	at1g05320.1	NA	NA	NA	NA	NA	NA	NA	NA	NA	NA	NA	NA	NA	NA	NA	NA	NA	NA	NA	NA	NA	1	NA	NA	NA	NA	NA	NA	NA	NA	NA	NA	NA	NA	NA	NA	1	FALSE
at1g05350.1	symbols  nad p  bindingrossmann foldsuperfamilyprotein chr1 1560891 1564005reverselength 431     	FIINFGEVSPYIGYNSIK	1031	2	at1g05350.1	1.171858991	1.337987455	2.119770091	4.214445819	35.43319826	14.29705004	0.844277194	1.136112509	1.2939659	1.935205811	20.12641719	15.405744	0.75207113	0.624615978	0.697967176	1.21282245	14.22241877	7.87133354	0.529076357	0.74674483	0.802277786	0.863887491	6.599211625	5.229705423	0.314626451	0.415790552	0.244758866	0.373444252	4.948702918	2.779419897	0.036951455	0.044067425	0.06745383	0.079659343	0.711122325	0.475372434	36	TRUE
at1g06000.1	symbols  udp glycosyltransferasesuperfamilyprotein chr1 1820495 1821802reverselength 435        	FIWAVR	396	2	at1g06000.1	1.080537059	1.46371768	2.586300147	4.296408416	73.00719658	13.99400104	0.693880881	0.919462941	1.109955464	3.062966971	NA	14.58324449	0.654204668	0.7435663	0.896236739	1.48804429	17.5604046	NA	0.421319239	0.480353722	NA	0.758198561	NA	NA	0.178156327	0.32799713	0.362403582	NA	NA	NA	NA	NA	NA	NA	NA	NA	22	TRUE
at1g06000.1	symbols  udp glycosyltransferasesuperfamilyprotein chr1 1820495 1821802reverselength 435        	IWTVGPIIPFK	636	2	at1g06000.1	0.988886965	NA	NA	3.694090409	40.08619257	14.24576876	0.564902897	0.697669283	NA	1.749363627	20.45749546	10.40287649	0.544996989	0.892491888	0.695175882	1.011113035	12.16473223	5.292159059	0.302271263	NA	0.565178236	0.631266384	6.768333802	1.798174639	0.130911824	0.219542766	0.272647634	0.429137945	2.846191165	2.229602465	NA	NA	NA	NA	NA	NA	26	TRUE
at1g06000.1	symbols  udp glycosyltransferasesuperfamilyprotein chr1 1820495 1821802reverselength 435        	IHDPIVDFISR	656	2	at1g06000.1	NA	NA	NA	NA	NA	NA	NA	NA	NA	NA	NA	NA	NA	NA	NA	NA	NA	NA	NA	NA	NA	NA	NA	NA	NA	NA	NA	NA	NA	NA	NA	NA	NA	1	NA	NA	1	FALSE
at1g06130.1	symbols glx2 4 glyoxalase2 4 chr1 1858034 1860640reverselength 331       	AIGIPETADEAEAIGIIR	920	2	at1g06130.1	1.096412733	1.048312228	1.650168655	3.317682923	33.29577809	14.63232758	0.610334993	0.872300492	1.203498942	1.773813353	14.48011219	7.823172341	0.495870683	0.554635711	0.951687772	1.092041681	10.48480549	6.085515539	0.381204232	0.551130478	0.508654867	0.664501401	6.17350376	3.112201276	0.187375432	0.30827648	0.377159565	0.378663139	2.889567053	1.844867799	0.083956989	0.158763839	0.110690363	0.198890624	1.117874366	0.842018858	36	TRUE
at1g06130.1	symbols glx2 4 glyoxalase2 4 chr1 1858034 1860640reverselength 331       	IFEGTPEQMIASIQR	860	2	at1g06130.1	1.137372641	1.39468616	2.262787967	2.146342186	49.86759386	NA	1.267501338	0.883314441	1.191639908	1.357781562	33.34464671	NA	0.489801968	0.663713572	1.0771482	1.192867959	16.53624978	12.75714086	0.8304359	1	0.756218051	0.802929133	11.68351224	6.515494476	0.269096047	0.293359756	0.353176374	0.714170956	NA	3.888420715	0.054459039	0.091849081	0.076020169	0.185646095	0.509913906	0.975696303	33	TRUE
at1g06130.1	symbols glx2 4 glyoxalase2 4 chr1 1858034 1860640reverselength 331       	IPGIDVAIK	463	2	at1g06130.1	NA	NA	NA	NA	NA	NA	NA	NA	NA	NA	NA	NA	NA	NA	NA	NA	NA	NA	NA	NA	NA	NA	NA	NA	NA	NA	NA	NA	NA	NA	NA	NA	NA	NA	NA	NA	0	FALSE
at1g06290.1	symbols acx3 atacx3 acyl coaoxidase3 chr1 1922423 1926002forwardlength 675       	AIIQTIIDAEAK	643	2	at1g06290.1	1	1.321327251	1.566231813	NA	36.54161753	17.03457244	0.862609399	0.906829627	1.529621361	2.091652191	21.52992185	14.21131356	0.58227239	0.724684476	0.833241619	1.355963296	17.83266165	14.79815731	0.543748639	0.482610703	0.782008885	0.802703593	11.75985354	7.923632411	0.238595518	0.466155516	0.513663325	0.571259166	4.087155787	3.503657995	0.104582808	0.162163999	0.182494741	0.238038573	1.764397003	1.686479799	35	TRUE
at1g06290.1	symbols acx3 atacx3 acyl coaoxidase3 chr1 1922423 1926002forwardlength 675       	DIIEQFTSEVAQIQGR	917	2	at1g06290.1	1.08330894	0.91669106	NA	NA	56.34758347	7.686641073	0.679223647	NA	1.118526302	1.659140646	27.56196729	NA	NA	0.658458372	0.75517017	1.798446841	11.18915104	7.242016409	0.450705867	0.602538759	0.878300064	1.106461341	NA	3.430311215	0.594838297	0.301516097	0.584629081	0.35474541	6.760824298	1.8162833	0.244227125	0.30625592	0.262711405	0.255538663	1.72208266	1.448481471	30	TRUE
at1g06290.1	symbols acx3 atacx3 acyl coaoxidase3 chr1 1922423 1926002forwardlength 675       	IFVSPDYNQTMEQQR	928	2	at1g06290.1	1.082908269	0.641048885	1.808598416	4.380329107	52.42611092	22.44323647	0.656495067	0.952468394	1.033492667	2.010359174	24.81854863	19.10445478	0.579551635	0.832079228	0.91436772	1.794363425	13.89801136	9.872458087	0.378481246	0.612583299	0.701075898	0.994886579	8.476100217	7.304410707	0.30902047	0.368804368	0.478764109	0.544297948	5.330411246	3.848239564	0.116924856	0.14444346	0.196369037	0.255365225	2.225757197	1.005113421	36	TRUE
at1g06290.1	symbols acx3 atacx3 acyl coaoxidase3 chr1 1922423 1926002forwardlength 675       	IWFDNIR	482	2	at1g06290.1	1.016968545	1.234148744	2.004963381	5.205477288	53.86312205	22.36263277	0.628516173	0.771527174	0.983031455	2.242172985	18.89621148	11.55351109	0.528352923	0.549376848	0.687121226	1.408625671	13.67915379	5.592682709	0.332513913	0.382651275	0.491093867	0.632754988	5.685486582	2.892871613	0.144024517	0.235945702	0.255877409	0.329982678	2.647396315	1.21861007	0.021250947	NA	NA	NA	0.425973317	NA	32	TRUE
at1g06290.1	symbols acx3 atacx3 acyl coaoxidase3 chr1 1922423 1926002forwardlength 675       	PVIPTQITSSTIR	707	2	at1g06290.1	1.003194419	1.014864212	1.709313986	3.759467026	32.05421043	16.9328597	0.703430583	0.760134143	0.996805581	2.213519136	19.48639515	13.1959904	0.532213845	0.650366728	0.934107493	1.144207786	13.33758972	4.789628932	0.395400695	0.494818692	0.367529036	0.668997024	6.877299585	5.367908398	NA	0.2595845	0.352072325	NA	2.126206181	1.299085691	0.112918443	0.152864661	0.148843127	0.159357371	1.565297846	0.746410605	34	TRUE
at1g06290.1	symbols acx3 atacx3 acyl coaoxidase3 chr1 1922423 1926002forwardlength 675       	EFSFIISHQIAEDIGK	917	2	at1g06290.1	NA	NA	NA	NA	NA	NA	0.981210835	NA	NA	NA	NA	NA	NA	NA	NA	NA	NA	10.12933939	NA	NA	NA	NA	NA	NA	NA	NA	NA	NA	NA	NA	NA	NA	NA	0.147340741	1.018789165	NA	4	FALSE
at1g06290.1	symbols acx3 atacx3 acyl coaoxidase3 chr1 1922423 1926002forwardlength 675       	ENIINAVADVSSDGK	766	2	at1g06290.1	NA	NA	NA	NA	NA	NA	NA	NA	NA	NA	NA	NA	NA	0.958955707	NA	NA	NA	NA	1.041044293	NA	NA	NA	NA	NA	0.620569067	NA	1.136016461	NA	NA	NA	NA	NA	NA	NA	NA	NA	4	FALSE
at1g06290.1	symbols acx3 atacx3 acyl coaoxidase3 chr1 1922423 1926002forwardlength 675       	FGAFMAPITSGR	628	2	at1g06290.1	NA	NA	NA	1.367109192	NA	6.401129129	NA	NA	NA	0.7352278	NA	5.66070675	NA	NA	NA	NA	NA	2.077408414	NA	NA	NA	0.241202544	2.472090366	2.448879257	NA	0.088018208	0.121851041	0.16743064	1.2647722	0.582883035	NA	NA	NA	NA	0.255402048	NA	14	FALSE
at1g06290.1	symbols acx3 atacx3 acyl coaoxidase3 chr1 1922423 1926002forwardlength 675       	IWYIIENGVFK	691	2	at1g06290.1	NA	NA	NA	NA	NA	NA	NA	NA	NA	NA	NA	NA	NA	NA	NA	NA	NA	NA	NA	NA	NA	NA	NA	NA	NA	NA	NA	NA	NA	NA	NA	NA	NA	NA	NA	NA	0	FALSE
at1g06290.1	symbols acx3 atacx3 acyl coaoxidase3 chr1 1922423 1926002forwardlength 675       	TENIVGQIK	501	2	at1g06290.1	1.726609969	NA	NA	NA	NA	NA	NA	NA	NA	NA	39.73552642	NA	1	0.891468828	NA	NA	NA	NA	NA	NA	1.213666387	1.540953893	NA	NA	0.44953243	0.392741203	NA	0.79996334	NA	NA	NA	NA	NA	NA	NA	NA	9	FALSE
at1g06410.1	symbols attps7 tps7 attpsa trehalose phosphatase synthase7 chr1 1955413 1958153forwardlength 851     	AIIIDYDGTIMPQNSINK	1004	2	at1g06410.1	NA	NA	NA	NA	NA	NA	NA	NA	NA	NA	NA	NA	0.854295728	NA	NA	NA	NA	13.97330812	0.854472793	0.948237042	1.176915138	1.653776132	17.61851917	13.21313091	0.59969298	0.670958661	0.783674102	1.051762958	12.26398859	7.912922261	0.13399804	0.17480715	0.215558014	0.317128697	3.165578602	2.60360724	20	TRUE
at1g06410.1	symbols attps7 tps7 attpsa trehalose phosphatase synthase7 chr1 1955413 1958153forwardlength 851     	AIINSDIIGFHTFDYAR	652	3	at1g06410.1	0.92105871	0.962031945	1.389977536	2.329482265	39.15485912	17.00587225	0.603377382	0.634060381	1.037968055	2.166625282	17.58798431	8.988867706	0.716388271	0.714705679	0.940082374	1.128323806	12.21598679	9.222560135	0.469275439	0.57605775	0.853261938	1.151696413	7.887729808	5.255477421	0.336463946	0.518446588	0.674374326	0.711834636	6.920856828	4.645882576	0.187520413	0.262745749	0.255135878	0.329250032	2.511458203	2.247934136	36	TRUE
at1g06410.1	symbols attps7 tps7 attpsa trehalose phosphatase synthase7 chr1 1955413 1958153forwardlength 851     	MGFFIHSPFPSSEIYR	958	2	at1g06410.1	0.762008303	1.011814295	NA	1.655435553	30.5079118	14.23135132	0.401521861	1.006468107	0.902764649	1.771826831	23.39078693	12.92906964	0.388420188	0.586672033	0.635687361	1.505420909	24.72770748	12.3295566	0.401251117	0.573890604	0.993531893	0.937095615	10.28634616	5.452232388	0.330481933	0.408905798	0.605978361	0.633278868	6.159648652	4.389091018	NA	NA	NA	0.07392735	NA	NA	30	TRUE
at1g06410.1	symbols attps7 tps7 attpsa trehalose phosphatase synthase7 chr1 1955413 1958153forwardlength 851     	QYTESTDGSSIEIK	779	2	at1g06410.1	NA	NA	1	1.214802728	16.39581578	7.419304611	NA	NA	NA	0.915134133	12.11315301	4.204965864	NA	0.378738206	0.364158574	NA	6.934328048	2.503893237	NA	NA	0.340281092	0.810587381	5.225454994	3.601915921	0.194982665	0.134199976	0.223927418	0.387396275	4.477161966	2.681216706	0.073387065	0.113295176	0.161485926	0.168397125	1.642063844	1.437424484	27	TRUE
at1g06410.1	symbols attps7 tps7 attpsa trehalose phosphatase synthase7 chr1 1955413 1958153forwardlength 851     	SFIQDIER	504	2	at1g06410.1	1.194151246	1.008338718	1.763113049	4.388227121	60.37418174	45.76817192	0.937065407	1	1.322002398	1.890274127	26.02562333	11.91080264	0.633859473	0.670201889	0.921565896	1.742006729	15.90103637	6.978776145	0.480869488	0.58842036	0.590879956	0.686910062	6.83595593	NA	0.255352378	0.3018929	0.419189752	0.521921726	5.252175604	2.420348415	NA	0.115281446	0.101685992	NA	0.930269773	0.942713198	33	TRUE
at1g06410.1	symbols attps7 tps7 attpsa trehalose phosphatase synthase7 chr1 1955413 1958153forwardlength 851     	TVIIGIDDMDIFK	740	2	at1g06410.1	1	1.173933499	1.814357999	3.579448143	33.70989412	NA	0.858170122	0.777701265	1.110208432	NA	14.50851428	10.27203257	0.576441824	0.554131031	0.782873979	1.076682869	9.806932727	9.501365644	0.460685316	0.54545702	0.582372651	0.977612674	6.188442017	6.015174239	0.294645089	0.389185395	0.386691538	0.411602501	4.78183459	3.238289908	NA	0.093815207	0.102023452	0.170100217	1.43123561	1.500575813	33	TRUE
at1g06410.1	symbols attps7 tps7 attpsa trehalose phosphatase synthase7 chr1 1955413 1958153forwardlength 851     	AIINSDIIGFHTFDYAR	977	2	at1g06410.1	NA	NA	NA	NA	5.365579975	2.255430668	NA	NA	NA	NA	NA	1.481330574	NA	NA	NA	NA	NA	NA	NA	NA	NA	NA	NA	NA	NA	NA	NA	NA	NA	0.518669426	NA	NA	NA	NA	0.197603509	0.157947056	6	FALSE
at1g06410.1	symbols attps7 tps7 attpsa trehalose phosphatase synthase7 chr1 1955413 1958153forwardlength 851     	DADPGFGSIQAK	603	2	at1g06410.1	NA	NA	NA	NA	NA	NA	NA	NA	NA	NA	NA	NA	NA	NA	NA	NA	1.791567069	NA	NA	NA	NA	NA	NA	NA	NA	NA	NA	NA	NA	NA	NA	NA	NA	NA	NA	0.208432931	2	FALSE
at1g06410.1	symbols attps7 tps7 attpsa trehalose phosphatase synthase7 chr1 1955413 1958153forwardlength 851     	IIAMEQMIR	553	2	at1g06410.1	NA	NA	NA	4.016999004	NA	NA	NA	NA	NA	NA	NA	NA	NA	NA	NA	NA	NA	NA	NA	NA	NA	NA	NA	NA	0.345073183	0.535127765	0.731344527	1	NA	3.627784596	NA	NA	NA	NA	1.030339809	NA	7	FALSE
at1g06410.1	symbols attps7 tps7 attpsa trehalose phosphatase synthase7 chr1 1955413 1958153forwardlength 851     	MGFFIHSPFPSSEIYR	639	3	at1g06410.1	NA	NA	NA	NA	NA	NA	NA	NA	0.392808306	1.104596304	13.51416632	NA	NA	NA	NA	NA	11.32319103	NA	0.211351156	NA	0.422366147	NA	6.273621138	4.159582797	NA	NA	0.312119526	0.486039087	NA	2.439655381	NA	NA	NA	NA	0.895403696	NA	12	FALSE
at1g06410.1	symbols attps7 tps7 attpsa trehalose phosphatase synthase7 chr1 1955413 1958153forwardlength 851     	QGIIGSESDFSGPK	711	2	at1g06410.1	NA	NA	NA	NA	NA	NA	NA	NA	NA	NA	NA	10.07549373	NA	NA	NA	0.782112217	NA	NA	0.323927896	NA	NA	NA	NA	4.10817735	NA	NA	0.238934872	NA	NA	1.605625295	NA	NA	NA	NA	1.197061061	0.802938939	8	FALSE
at1g06410.1	symbols attps7 tps7 attpsa trehalose phosphatase synthase7 chr1 1955413 1958153forwardlength 851     	VVAIDPNFR	516	2	at1g06410.1	NA	1.304963478	2.396629123	NA	70.03678521	NA	NA	NA	1.443377872	NA	NA	NA	0.746516964	NA	NA	1.78917515	20.38463201	7.045511096	0.577212342	0.776726711	0.876214975	1	NA	9.705425727	0.358147853	NA	0.469005671	0.560458897	NA	NA	NA	NA	NA	NA	NA	0.848672038	17	FALSE
at1g06570.1	symbols pds1 hpd phytoenedesaturation1 chr1 2012015 2013543reverselength 473        	FSWGIGMR	477	2	at1g06570.1	0.984970321	1.414406926	2.736093082	7.499735903	90.83310853	26.44829873	0.633102811	1	1.314476397	3.696900542	33.88540259	15.33156985	0.58578106	0.63470373	1.027938294	1.785746529	22.51890093	6.892809054	0.381230833	0.490771707	0.509936038	0.898891073	9.069418893	6.455977971	0.174307676	0.263020545	0.383536432	0.284183557	3.951158749	1.17143733	0.050860426	NA	0.063486054	0.108316163	0.620283086	0.497003959	35	TRUE
at1g06570.1	symbols pds1 hpd phytoenedesaturation1 chr1 2012015 2013543reverselength 473        	GNFSEIFK	471	2	at1g06570.1	0.729644598	0.873493749	1.807378589	4.022019529	49.44835496	19.28000013	0.592206904	0.774273138	1	1.813370214	24.2478726	7.681645646	NA	NA	NA	NA	NA	3.12474412	0.336375071	NA	0.522505066	0.744870378	8.01235231	3.408238996	0.220025814	0.257361273	NA	0.419437096	3.102908328	2.362877358	0.038891878	NA	NA	NA	0.894426264	NA	25	TRUE
at1g06570.1	symbols pds1 hpd phytoenedesaturation1 chr1 2012015 2013543reverselength 473        	SEFIPGFER	541	2	at1g06570.1	1.753120328	NA	NA	4.596725707	44.38300254	NA	0.694963508	0.710839	1.059859495	2.285234079	23.84690136	13.21286197	0.524578703	0.666115506	1.027415404	1.824038502	16.26036246	9.410460977	0.359509346	0.468313872	NA	0.972584596	7.510518538	4.957661946	0.217849486	0.324719957	0.48383719	0.474011008	3.787704684	2.574504746	0.078766993	0.105951216	0.080779101	0.105715773	1.046509759	0.788383104	32	TRUE
at1g06570.1	symbols pds1 hpd phytoenedesaturation1 chr1 2012015 2013543reverselength 473        	SFFSSHGIGVR	597	2	at1g06570.1	NA	0.625267183	0.9757672	NA	22.7524521	11.54476326	0.516303355	0.706469112	1.135042793	NA	28.99240374	NA	0.393141886	0.691021	0.826978158	1.900325279	23.95475138	10.65607951	NA	NA	0.729982043	1.0242328	12.34693071	8.829446804	0.342980271	0.239509485	0.322973859	0.668260924	5.804258628	4.257278695	NA	NA	NA	0.075154632	1.222668106	NA	26	TRUE
at1g06570.1	symbols pds1 hpd phytoenedesaturation1 chr1 2012015 2013543reverselength 473        	SSIGGFDFMPSPPPTYYQNIK	1174	2	at1g06570.1	1.471497833	NA	NA	NA	NA	NA	NA	NA	NA	3.479215366	NA	16.76539515	0.738469717	0.517066775	1.318741386	1.723602828	27.67775951	14.76279442	0.712803581	0.977268833	NA	1.022731167	NA	NA	0.407257879	0.402307677	0.499812215	0.29027586	4.813371787	2.928761374	0.131567027	0.178689275	0.126704691	0.205411348	1.326137784	1.228373605	24	TRUE
at1g06570.1	symbols pds1 hpd phytoenedesaturation1 chr1 2012015 2013543reverselength 473        	VEDASSFPIDYGIR	785	2	at1g06570.1	1.095263516	1.014289846	1.415235924	3.821834892	26.15641111	NA	0.69508054	0.602500716	1.085159854	1.899812989	12.17199712	10.73286922	0.511963056	0.50239531	0.662479097	0.909848163	10.26714791	3.851471531	0.331517397	0.391068732	0.429062001	NA	3.752594709	3.042735498	0.249203451	0.201293846	0.250756772	0.322085824	2.163884631	1.704151799	NA	0.136116621	0.139554361	NA	0.985710154	1.454447335	32	TRUE
at1g06570.1	symbols pds1 hpd phytoenedesaturation1 chr1 2012015 2013543reverselength 473        	IYGDVVIR	468	2	at1g06570.1	NA	NA	0.683432216	1.015450979	19.14581615	7.898867646	NA	NA	NA	NA	NA	1	NA	NA	NA	NA	NA	NA	NA	NA	NA	NA	NA	NA	NA	0.152416081	NA	NA	1.863367684	NA	NA	NA	NA	0.02693686	NA	0.172107906	9	FALSE
at1g06680.1	symbols psbp 1 oee2 psii p oe23 photosystemiisubunitp 1 chr1 2047940 2049186forwardlength 263   	EIEYPGQVIR	602	2	at1g06680.1	0.641784786	0.989698756	1.542381851	4.411667004	45.58735731	18.71758405	0.522656769	0.562967138	0.8649572	2.680033466	19.75814504	11.43951752	0.418214812	0.540605685	0.719484677	1.200115516	13.70509667	5.690551353	0.342286533	0.517212452	0.542012384	0.624432092	7.821276521	6.634237505	NA	0.224656666	0.294341662	0.437908965	2.915852322	2.118221457	NA	NA	0.079456373	NA	1.136868672	1.010301244	32	TRUE
at1g06680.1	symbols psbp 1 oee2 psii p oe23 photosystemiisubunitp 1 chr1 2047940 2049186forwardlength 263   	HQIITATVNGGK	620	2	at1g06680.1	NA	0.786225558	1.056857365	NA	NA	NA	0.534309682	0.837014842	1.045747231	1.375045008	NA	21.2040857	0.584895079	0.975243989	1.024756011	3.461885826	20.12048142	NA	0.402948389	0.342594089	1.052886472	NA	NA	7.61732235	0.417755391	0.297145554	0.837712397	1.136071777	9.47143464	7.587776915	0.180751457	0.398015289	0.363168843	0.6085364	3.401362794	4.032089932	28	TRUE
at1g06680.1	symbols psbp 1 oee2 psii p oe23 photosystemiisubunitp 1 chr1 2047940 2049186forwardlength 263   	SITDYGSPEEFISQVNYIIGK	1181	2	at1g06680.1	0.99909034	1.10465531	1.596103697	3.564461054	36.08824869	7.716491753	0.675113068	1.00090966	0.90700098	1.900761058	20.8485239	9.032974992	0.673001253	0.622885542	0.689501959	1.261369866	14.83359734	6.723110982	0.545849454	0.631543731	0.769836609	0.916596832	7.747700644	3.943503228	0.465893087	0.525075936	0.572718155	0.525385198	6.727695614	3.219177118	0.122209338	0.269546661	0.160320489	0.182400577	1.429698704	1.047283735	36	TRUE
at1g07040.1	symbols  unknownprotein involvedin biological_processunknown locatedin chloroplast expressedin 24plantstructures expressedduring 14growthstages bestarabidopsisthalianaproteinmatchis unknownprotein tair at1g27030 1	AIWFAPPNASAVPGGSGVNGPIPR	1167	2	at1g07040.1	1.014080958	1.015117747	1.355269783	2.341322447	22.87546951	15.04013194	0.550951111	0.756795007	1.075287801	1.885843706	19.36536197	10.5885105	0.539514029	0.708931485	0.739217776	1.300590741	17.11722543	9.816859254	0.499756878	0.631875698	0.586676031	0.985919042	8.319348579	3.437201447	0.346340141	0.380875988	0.464944352	0.567366113	4.566402658	3.03350666	NA	0.133419192	0.063011536	NA	0.920459609	0.775791695	34	TRUE
at1g07040.1	symbols  unknownprotein involvedin biological_processunknown locatedin chloroplast expressedin 24plantstructures expressedduring 14growthstages bestarabidopsisthalianaproteinmatchis unknownprotein tair at1g27030 1	PISSEFEQIAR	639	2	at1g07040.1	NA	1.557899367	1.46579296	2.869099714	31.67048795	15.9468045	0.442816551	0.590280147	1.472637221	1.545614917	20.24450268	11.59854937	0.386673385	0.50078929	0.7415673	1.085054695	14.62835802	5.496302078	0.272559502	0.46665391	0.452352365	0.603586057	6.720940155	4.887850007	0.280752904	0.288684816	0.336526254	0.460573025	4.572265177	1.737811686	NA	0.119675877	0.112278557	NA	NA	0.914945305	32	TRUE
at1g07040.1	symbols  unknownprotein involvedin biological_processunknown locatedin chloroplast expressedin 24plantstructures expressedduring 14growthstages bestarabidopsisthalianaproteinmatchis unknownprotein tair at1g27030 1	VAAESFFR	464	2	at1g07040.1	0.62134732	NA	1.301114618	NA	36.35797275	NA	0.329327539	NA	0.698885382	NA	19.17457131	NA	0.333432472	0.449996581	0.42180469	NA	8.603328	3.060974979	NA	NA	0.352065265	0.514289277	5.778212449	2.66482173	NA	NA	NA	0.28744539	2.56375554	1.893574659	NA	NA	NA	NA	NA	NA	18	FALSE
at1g07070.1	symbols  ribosomalproteinl35aefamilyprotein chr1 2168652 2169703forwardlength 112         	MAYIYK	395	2	at1g07070.1	0.526009497	1.062820412	NA	3.48830842	50.16442428	16.04237523	0.668544648	0.814874909	NA	1.245314142	22.0236345	6.382207584	NA	0.45481509	0.474536732	NA	NA	NA	NA	0.340694253	0.491363925	NA	NA	2.958303862	NA	0.103915131	NA	0.269379661	1.20645766	1	NA	NA	NA	NA	NA	NA	19	TRUE
at1g07110.1	symbols f2kp atf2kp fkfbp fructose 2 6 bisphosphatase chr1 2178363 2183980reverselength 744    	VSPIDIATSWR	623	2	at1g07110.1	1.083889002	0.904340907	1.879786657	4.373725599	47.21257104	20.99863376	0.736042035	1	1.056347634	3.00858274	24.29537628	19.89159229	0.44629503	0.442329627	0.717527776	1.42799931	15.45896658	8.853939386	0.33465632	0.506933564	0.45822947	NA	7.646153585	5.369755823	0.184098292	0.221611558	0.274005351	0.387371506	3.122846628	1.910238026	NA	0.100907396	0.083996439	0.090502726	NA	0.759553641	33	TRUE
at1g07110.1	symbols f2kp atf2kp fkfbp fructose 2 6 bisphosphatase chr1 2178363 2183980reverselength 744    	IITGGSIQGDAR	594	2	at1g07110.1	NA	NA	NA	NA	NA	NA	NA	NA	NA	0.710256067	NA	NA	NA	NA	NA	NA	NA	NA	NA	NA	NA	NA	NA	NA	NA	NA	NA	NA	1.289743933	NA	NA	NA	NA	NA	NA	NA	2	FALSE
at1g07110.1	symbols f2kp atf2kp fkfbp fructose 2 6 bisphosphatase chr1 2178363 2183980reverselength 744    	VFINADR	418	2	at1g07110.1	NA	NA	NA	NA	NA	NA	NA	NA	NA	NA	NA	NA	NA	NA	NA	NA	NA	NA	NA	NA	0.231695172	NA	1.269489912	1	NA	NA	NA	NA	NA	NA	NA	NA	NA	NA	NA	NA	3	FALSE
at1g07140.1	symbols siranbp pleckstrinhomology ph domainsuperfamilyprotein chr1 2192360 2193688reverselength 228       	DAADTAGIIEK	552	2	at1g07140.1	0.769645952	NA	NA	2.633067147	43.83204823	14.4736063	0.398792775	NA	NA	1.263293085	18.0940206	3.633994268	NA	0.408533902	0.625976029	1.061192357	8.817205744	NA	NA	NA	NA	NA	4.223090761	3.414340712	NA	0.204690688	NA	0.320299671	2.006176496	1.897120597	0.05060384	0.095016839	0.101873484	0.144636623	0.938807643	0.716220605	24	TRUE
at1g07140.1	symbols siranbp pleckstrinhomology ph domainsuperfamilyprotein chr1 2192360 2193688reverselength 228       	IEEVAVTTGEEDEDAVIDIK	1088	2	at1g07140.1	0.79958064	NA	NA	NA	NA	37.42797923	1.081679946	0.366120094	1	NA	20.95170461	24.52104156	NA	0.638148604	1.509977278	NA	10.96678711	24.6156448	NA	NA	0.548282876	NA	NA	8.846673178	0.303159832	0.266875153	NA	NA	NA	NA	0.294612542	0.418678712	0.444736199	0.590677662	3.202976847	4.814808595	21	TRUE
at1g07140.1	symbols siranbp pleckstrinhomology ph domainsuperfamilyprotein chr1 2192360 2193688reverselength 228       	SGMSVQEHVGNEK	701	2	at1g07140.1	NA	1.269939421	1	NA	NA	16.04417236	0.706080166	1.016568236	1.144900118	0.943959544	NA	10.98344057	0.675243539	0.714276918	1.018491343	2.763296333	18.19803994	8.111606136	0.550509841	0.891517262	0.829724208	1.790887076	18.70214905	NA	0.486625722	0.495077659	0.743454022	1.479923823	9.581670584	6.416230207	0.261341081	0.348592554	0.323510701	0.475363063	2.731007607	0.541757404	31	TRUE
at1g07140.1	symbols siranbp pleckstrinhomology ph domainsuperfamilyprotein chr1 2192360 2193688reverselength 228       	FKEVAESEEEKEESK	600	3	at1g07140.1	NA	NA	NA	NA	NA	NA	NA	NA	NA	NA	NA	NA	NA	NA	NA	NA	3.700558538	2.571541341	NA	0.314501643	0.458341594	1.467962884	13.21225528	NA	NA	0.370231982	0.316923119	1.305607803	9.785859678	10.7668332	0.08404476	0.361195386	0.26393067	0.694392197	5.423539246	NA	16	FALSE
at1g07140.1	symbols siranbp pleckstrinhomology ph domainsuperfamilyprotein chr1 2192360 2193688reverselength 228       	SGMSVQEHVGNEK	468	3	at1g07140.1	NA	NA	NA	NA	NA	NA	NA	NA	NA	NA	NA	NA	NA	NA	NA	NA	NA	NA	NA	NA	NA	NA	NA	NA	NA	NA	NA	NA	NA	NA	0.087861928	NA	NA	NA	1.912138072	NA	2	FALSE
at1g07660.1	symbols  histonesuperfamilyprotein chr1 2369212 2369523forwardlength 103         	IFIENVIR	502	2	at1g07660.1	NA	1	NA	3.295462314	NA	NA	0.598917356	0.789163523	1.005259871	1.527748296	16.37923948	NA	NA	NA	0.688218209	1.263283326	13.30907143	5.639964201	0.405166879	0.53577217	0.638435844	NA	6.513379776	4.110551973	0.237637659	0.345203485	0.409519922	0.465015834	4.602541234	NA	NA	NA	NA	NA	NA	NA	21	TRUE
at1g07660.1	symbols  histonesuperfamilyprotein chr1 2369212 2369523forwardlength 103         	ISGIIYEETR	591	2	at1g07660.1	1.073385293	1.02059724	1.713080577	3.58500415	51.71167308	18.13257582	0.488435019	0.97940276	0.85383978	2.166599394	28.00080677	4.709532382	0.580866644	0.628459281	0.82217593	1.787364109	14.92375798	5.551146013	0.463372794	0.574481748	0.952343507	0.933029537	10.86991113	8.082980702	0.518184416	0.434530048	0.740520455	0.851544093	6.384491063	5.585859915	0.195953717	0.30212356	0.324139056	0.213851119	1.369917494	2.514481404	36	TRUE
at1g07660.1	symbols  histonesuperfamilyprotein chr1 2369212 2369523forwardlength 103         	TVTAMDVVYAIK	656	2	at1g07660.1	1.055039536	0.85887314	1.223219958	3.635873778	22.12445443	13.68451081	0.564752645	0.997668064	1.174078903	2.446733466	16.90981461	12.61571368	0.459168707	0.685440772	0.909469691	1.002331936	11.29909832	10.10071824	0.362307866	0.517291589	0.581527522	0.772902863	6.030433673	7.411060525	0.314234544	0.43785742	0.52905036	0.566075831	6.000229501	3.816142914	0.09917401	0.157132999	0.197134694	0.29007969	2.118914423	3.162365306	36	TRUE
at1g07750.1	symbols  rmlc likecupinssuperfamilyprotein chr1 2404300 2405863reverselength 356        	AGFVINCIEAPIDVDIK	937	2	at1g07750.1	NA	1.313690743	NA	1.588497195	NA	NA	0.953652789	1.123346331	NA	1.365851474	NA	NA	0.748398191	1.006835045	1.038998282	1.253058329	NA	14.13225105	0.759428	0.847134707	1.082801567	1.107613295	NA	4.58071747	0.478699427	0.685032505	0.672140491	0.899254424	5.286947507	4.872126976	0.15586659	0.176709627	NA	0.210639111	0.933637911	0.993164955	26	TRUE
at1g07750.1	symbols  rmlc likecupinssuperfamilyprotein chr1 2404300 2405863reverselength 356        	AGSIFIVPR	480	2	at1g07750.1	0.929810838	1.317206934	2.329942649	3.930046396	44.91951377	16.99478934	0.740604973	1	1.175230299	1.893867552	21.86732568	11.15270962	NA	NA	0.753758677	1.467089224	14.89755986	5.927889576	0.453644184	0.641615375	0.718620884	0.680388151	6.810994037	5.104367876	0.306740332	0.301696801	0.454283375	0.496018765	3.646335514	2.266732819	0.109977398	0.132523768	NA	0.167417413	0.764690927	0.44197163	33	TRUE
at1g07750.1	symbols  rmlc likecupinssuperfamilyprotein chr1 2404300 2405863reverselength 356        	AWDIDENTVK	596	2	at1g07750.1	0.976061251	1.162307229	2.01042387	3.81312941	52.54400596	23.64174498	0.592555389	0.889714107	1.275593969	2.058282298	24.68188732	4.892303619	0.544339216	0.574274904	0.915327916	1.662868014	16.28765872	7.22569265	0.374063643	0.523759807	0.621319696	0.797665132	8.601636546	7.027170717	0.236468817	0.268611627	0.353014651	0.467912944	4.270715634	2.954746186	0.075008602	0.148797623	0.169810332	0.214186457	1.023938749	1.193530021	36	TRUE
at1g07750.1	symbols  rmlc likecupinssuperfamilyprotein chr1 2404300 2405863reverselength 356        	FFVVSK	364	2	at1g07750.1	1.286787838	1.379001546	2.505633117	5.942844568	75.3648102	23.03271514	0.909253898	0.916987259	1.453157374	2.703462445	34.75772376	12.47130097	0.73704368	0.687857084	0.847162171	2.429900898	18.31065043	3.949838304	0.436654606	0.433537561	0.812416697	1.031282682	9.237249505	5.304018611	0.231380484	0.280212108	0.521813161	0.661426015	3.815599857	3.053778091	0.087680539	0.107305091	0.103931688	0.188409227	0.968717318	0.75293922	36	TRUE
at1g07750.1	symbols  rmlc likecupinssuperfamilyprotein chr1 2404300 2405863reverselength 356        	IADADGMSWFSIVTTPDPIFTHIAGNTSVWK	1127	3	at1g07750.1	NA	NA	1.07806454	1.579819263	23.0488671	5.157226261	0.905601397	0.69360768	1.098065959	1.105821472	15.59125817	12.64610263	0.791959054	0.944730341	NA	1.370086815	11.59780204	16.06566074	0.327098303	0.310219622	0.827093535	0.64667784	5.463104509	2.652226012	0.599264025	0.682370204	0.418102897	0.511853532	9.420854142	5.34215073	NA	0.218568855	0.122581711	0.133856269	1.055269659	0.811388333	32	TRUE
at1g07750.1	symbols  rmlc likecupinssuperfamilyprotein chr1 2404300 2405863reverselength 356        	IVGSQTGNGIVK	587	2	at1g07750.1	0.479017233	1.044359211	1.776288486	3.434437156	54.44313773	20.64573207	0.553381391	0.815390705	1.052218359	1.666605871	29.34140329	14.20499445	0.409338464	0.544149176	0.697427955	2.03881565	14.1089348	5.209270755	0.387999363	0.438338783	0.557950911	0.955640789	9.010440151	3.53084959	0.190734157	0.1531337	0.275762253	0.485239028	2.135036402	2.552275317	0.092992745	0.109374085	0.141797646	0.205828258	1.39531026	1.454766483	36	TRUE
at1g07750.1	symbols  rmlc likecupinssuperfamilyprotein chr1 2404300 2405863reverselength 356        	NIPIVGEVGFGADIVR	828	2	at1g07750.1	1.232764697	1.388717633	1.969560981	4.090538169	42.22563107	18.93890288	0.784443834	0.945735343	1.24697531	2.067766197	21.57454555	13.29868685	0.633556945	0.640182286	0.830446893	1.507562491	15.82521496	9.735111239	0.389696658	0.650583568	0.704499181	0.942379403	7.869206019	4.107831407	0.300049113	0.371707398	0.465558983	0.689212007	5.17552849	3.616793214	0.085123786	0.144125307	0.106648709	0.168262905	0.97490329	1.02509671	36	TRUE
at1g07750.1	symbols  rmlc likecupinssuperfamilyprotein chr1 2404300 2405863reverselength 356        	SISPEVIQAAFK	645	2	at1g07750.1	0.860259416	0.991216706	1.64223636	2.750704568	35.02885461	15.30033505	0.620455761	0.725270208	1.008783294	1.764866489	16.60660085	14.83860916	0.459820356	0.503992023	NA	1.338811548	NA	8.005240801	NA	NA	0.611446416	0.788707225	6.878038878	4.976958081	0.272746172	0.356374192	0.46617885	NA	4.198815056	2.659642756	0.054039609	0.081825919	0.080866017	NA	NA	NA	28	TRUE
at1g07750.1	symbols  rmlc likecupinssuperfamilyprotein chr1 2404300 2405863reverselength 356        	VIETHIK	420	2	at1g07750.1	NA	2.120559258	3.596202214	3.32669922	51.02767177	9.971483692	1.172975849	0.997981828	0.886984939	2.788445473	16.4144381	7.207120713	0.478551914	0.88665264	0.866419648	1.313487758	8.805089453	NA	0.45870008	0.461849675	1.036453329	NA	NA	NA	0.517992123	NA	1	0.263037782	5.765716973	1.863883164	0.104611913	0.152328668	0.051050859	0.130938896	0.265894211	NA	29	TRUE
at1g07750.1	symbols  rmlc likecupinssuperfamilyprotein chr1 2404300 2405863reverselength 356        	VVVINTK	387	2	at1g07750.1	0.477211905	1.371426695	2.183345101	6.109298158	NA	20.63057425	0.509229596	1.088893503	1.3878909	2.779990249	27.518262	NA	0.712720149	0.684592729	1.070661751	NA	10.6825591	2.02863255	0.615646551	0.814299898	0.929338249	1.340362372	11.97037603	4.484652868	0.302569564	0.268959388	NA	0.839300572	4.746786136	3.677505523	0.091339203	0.108758814	0.07617286	0.142932364	0.925143633	0.463351929	32	TRUE
at1g07750.1	symbols  rmlc likecupinssuperfamilyprotein chr1 2404300 2405863reverselength 356        	IDAGFK	326	2	at1g07750.1	0.449542907	NA	NA	NA	NA	17.46732865	NA	NA	NA	1.960694897	22.54027372	9.442034349	0.492499217	NA	0.683862831	1.598555156	NA	NA	0.181996065	NA	NA	0.738304547	NA	1.261695453	NA	0.204024506	0.133104566	0.348128173	2.020547256	1.447265599	NA	NA	NA	NA	NA	NA	16	FALSE
at1g07750.1	symbols  rmlc likecupinssuperfamilyprotein chr1 2404300 2405863reverselength 356        	MEIDITPK	495	2	at1g07750.1	NA	0.198474541	NA	1.430717988	15.10473219	NA	0.109344224	NA	NA	NA	5.373608318	3.33270619	NA	NA	NA	0.314422484	2.896100352	NA	NA	NA	NA	0.154261542	1.292548483	0.707451517	NA	NA	0.05992506	NA	NA	NA	NA	NA	NA	NA	NA	NA	12	FALSE
at1g07750.1	symbols  rmlc likecupinssuperfamilyprotein chr1 2404300 2405863reverselength 356        	MEIDITPK	989	1	at1g07750.1	NA	2.982277929	NA	8.799760481	NA	NA	NA	NA	NA	NA	NA	NA	1.089531097	1.239146389	2.05487218	NA	NA	NA	0.752415643	1	NA	NA	NA	NA	0.390312783	NA	NA	NA	NA	NA	0.05413225	0.087589676	0.073016447	NA	NA	NA	11	FALSE
at1g07750.1	symbols  rmlc likecupinssuperfamilyprotein chr1 2404300 2405863reverselength 356        	VYGGDGGSYSAWCPEEIPMIK	1159	2	at1g07750.1	NA	NA	NA	NA	NA	NA	NA	NA	NA	NA	NA	14.48540489	0.643885577	NA	NA	NA	NA	14.29023975	0.810098319	1.351976421	1.085612932	1.04666592	NA	11.83538489	0.781603077	0.95333408	0.613508446	0.756896787	NA	6.735110916	0.296812494	0.69755513	0.65697526	1.130819153	NA	8.112560714	18	FALSE
at1g07770.1	symbols rps15a ribosomalproteins15a chr1 2408413 2409065reverselength 130         	EIEGWTAR	481	2	at1g07770.1	1.013286243	0.917788867	2.068474291	4.028204588	54.16464501	18.94406855	0.69414081	0.98925138	1.34966066	1.985340357	24.99579745	13.22023964	0.553336033	0.571854939	0.77973197	2.020938394	15.83367184	5.06857362	0.383170888	0.412587834	0.582797827	0.862630867	8.783737252	3.494003932	0.220180985	0.235565119	0.453859173	0.510905414	3.23493115	2.343743975	0.063439468	NA	0.106511759	0.16475089	1	1.225350804	35	TRUE
at1g07770.1	symbols rps15a ribosomalproteins15a chr1 2408413 2409065reverselength 130         	FDVGVK	333	2	at1g07770.1	0.932648509	1.335373936	2.786331034	4.698402196	77.27960388	22.38202403	0.768477235	1	1.346597806	2.344064751	28.74972741	9.301081987	0.563527433	NA	0.866223232	2.204970089	14.15445954	2.416543067	0.444863652	0.607011927	0.653472534	1.059549982	9.318340671	2.095914136	0.161976609	0.208075433	0.32361095	0.49951796	1.833897951	2.26821399	0.048284697	0.067017687	0.052581501	0.092134333	0.562486589	0.721820755	35	TRUE
at1g07770.1	symbols rps15a ribosomalproteins15a chr1 2408413 2409065reverselength 130         	FIIVMQK	440	2	at1g07770.1	0.927048733	1.300362588	1.68788151	4.927369767	58.30230326	20.56326801	0.634797326	1.072951267	1.119789113	2.277419707	27.87272978	15.79611947	0.691410841	0.556596948	0.721464061	1.254482358	18.44063149	5.341291178	0.515512362	0.692803091	0.624673758	0.71845928	9.949407501	8.830634004	0.304890046	0.333256452	0.548590083	0.529064664	4.832698305	3.23638128	0.051414771	0.093632677	0.082744357	0.125565622	1.223926203	0.730539873	36	TRUE
at1g07770.1	symbols rps15a ribosomalproteins15a chr1 2408413 2409065reverselength 130         	HGYIGEFEYVDDHR	580	3	at1g07770.1	NA	NA	NA	NA	NA	NA	0.274643858	NA	NA	0.68443608	10.46424559	7.77784952	0.475446546	0.338742326	0.851251048	1.333731107	14.26433819	11.94653316	0.342550397	NA	0.582390476	1	14.46917499	12.45094732	0.183137245	0.308093503	0.638405306	0.73518565	8.942542004	6.037485925	NA	NA	0.56753658	1.11836368	10.28716687	8.594362081	25	TRUE
at1g07770.1	symbols rps15a ribosomalproteins15a chr1 2408413 2409065reverselength 130         	ISVINDAIK	487	2	at1g07770.1	1.14943129	1.198949332	2.084983071	4.45246228	NA	21.53475169	0.765306166	1	1.20895181	2.227569337	24.96256265	16.77276537	0.615210786	0.726727559	NA	1.610140336	NA	7.431830412	0.476008042	NA	NA	0.903540296	NA	9.193363456	0.216268782	0.315805984	0.367690109	0.572320286	5.012169755	3.179704082	0.026907253	0.022791512	NA	0.03717836	0.979457013	0.133696624	29	TRUE
at1g07770.1	symbols rps15a ribosomalproteins15a chr1 2408413 2409065reverselength 130         	IVVEINGR	450	2	at1g07770.1	0.4329123	NA	NA	1.866046356	26.2484952	7.781836889	0.316266997	0.385356	NA	1	13.24897778	5.184970893	NA	NA	NA	NA	NA	NA	NA	NA	NA	NA	3.826606373	1.486841563	NA	0.135288547	NA	NA	NA	1.520962137	0.046662377	0.080606405	0.085509946	NA	NA	0.847788785	17	FALSE
at1g07770.1	symbols rps15a ribosomalproteins15a chr1 2408413 2409065reverselength 130         	QVMIRPSSK	523	2	at1g07770.1	NA	NA	2.207061559	1.713073094	NA	6.910595602	0.408530712	NA	0.974781308	1.167535654	NA	4.967860984	NA	0.585682621	0.689107938	1.025218692	NA	NA	NA	0.472120114	NA	NA	NA	NA	NA	NA	NA	NA	NA	NA	NA	NA	NA	0.085642345	NA	NA	12	FALSE
at1g07890.1	symbols apx1 mee6 cs1 atapx1 atapx01 ascorbateperoxidase1 chr1 2438005 2439435forwardlength 250     	AIIDDPVFRPIVEK	1612	1	at1g07890.1	1.123093651	1.132617071	2.239944775	2.095420673	38.34220543	15.62598676	0.703112071	0.876906349	1.348306782	1.419469456	18.41926384	13.37322092	0.485730765	0.727464213	0.845858378	1.497851404	20.05200029	13.67284021	0.533709355	0.566071032	0.771531827	1.137160716	9.052323461	6.027912035	0.360915465	0.472261456	0.519333841	0.632640299	4.045421856	3.592963271	0.049079502	0.115430243	0.121580272	0.135693911	0.42261557	0.570421589	36	TRUE
at1g07890.1	symbols apx1 mee6 cs1 atapx1 atapx01 ascorbateperoxidase1 chr1 2438005 2439435forwardlength 250     	AIIDDPVFRPIVEK	538	3	at1g07890.1	0.985475317	1.056020388	1.598194261	2.948778988	37.43277684	15.03372685	0.638976287	0.769913757	1.014524683	1.805059432	19.51012482	17.89274312	0.53422578	0.623415294	0.865736816	1.508952894	15.12259137	9.066159426	0.41982902	0.505572169	0.616495591	0.967310259	8.102034367	8.496996134	0.362250661	0.370949848	0.540086635	0.705835453	6.265296336	4.114546401	0.143490501	0.203569391	0.207046588	0.353273672	1.709469416	1.94145975	36	TRUE
at1g07890.1	symbols apx1 mee6 cs1 atapx1 atapx01 ascorbateperoxidase1 chr1 2438005 2439435forwardlength 250     	AIIDDPVFRPIVEK	806	2	at1g07890.1	0.957404975	1.120199838	1.614592372	2.332707806	29.30068195	13.15117979	0.632435624	0.874290641	1.108212732	1.590709097	17.63505555	13.1245966	0.551323521	0.614653358	0.782310925	1.346941455	14.43473743	11.28606386	0.464080333	0.541747517	0.717999861	0.809108248	7.7430844	6.186323125	0.363763752	0.384805751	0.452794633	0.608159134	4.029308945	3.442202411	0.111192548	0.173418409	0.156333493	0.188015687	1.042595025	1.071078914	36	TRUE
at1g07890.1	symbols apx1 mee6 cs1 atapx1 atapx01 ascorbateperoxidase1 chr1 2438005 2439435forwardlength 250     	DIVAISGAHTIGR	655	2	at1g07890.1	0.829606468	0.998836652	1.381810967	3.074589299	39.91768741	16.95534426	0.588358172	0.658194757	1.101763722	2.4631693	24.84299503	12.93949643	0.512429704	0.688090639	0.780233994	1.750932189	18.35031221	8.928422104	0.425814597	0.545635187	0.659593053	1.001163348	10.48878663	10.13683596	0.354399873	0.327145509	0.435622924	0.711258558	5.635812703	3.91162294	0.084115167	0.160061148	0.190794763	0.291621287	1.955591204	1.480766821	36	TRUE
at1g07890.1	symbols apx1 mee6 cs1 atapx1 atapx01 ascorbateperoxidase1 chr1 2438005 2439435forwardlength 250     	DRSGFEGAWTSNPIIFDNSYFK	1276	2	at1g07890.1	0.740465203	0.849271057	1.049422233	1.432431973	25.34022367	11.80176386	0.593540714	0.776362296	1.137855659	1.324992539	16.10844561	9.320588224	0.530426352	0.563082391	0.56779878	1.308825493	13.01260573	13.0041753	0.424747009	0.64285727	1.123737864	0.950577767	11.16803262	2.402278772	0.735326549	0.719637281	0.940107925	1.23188083	9.650416051	7.28730765	0.084744831	0.17438434	0.143773302	0.176204789	0.743047312	1.120699711	36	TRUE
at1g07890.1	symbols apx1 mee6 cs1 atapx1 atapx01 ascorbateperoxidase1 chr1 2438005 2439435forwardlength 250     	DRSGFEGAWTSNPIIFDNSYFK	851	3	at1g07890.1	0.719326563	0.651425443	1.14333029	2.009000767	19.58823857	8.039145061	0.619972805	0.555259894	0.982654209	1.88734525	12.87847692	9.941024371	0.620640456	0.535834524	0.587130855	1.104435951	13.29166833	9.986823693	0.473783601	0.632471498	0.852189972	1.017345791	8.728540092	3.240031762	0.691467848	0.694745169	0.791897975	1.165817648	12.78588752	8.173973269	NA	0.30023034	0.283951343	0.35784228	NA	2.606204149	34	TRUE
at1g07890.1	symbols apx1 mee6 cs1 atapx1 atapx01 ascorbateperoxidase1 chr1 2438005 2439435forwardlength 250     	EGIIQIVSDK	551	2	at1g07890.1	1.049752881	1	1.794481668	4.015864144	39.79140759	16.87744937	0.718329115	0.829933062	1.150313052	2.020896102	19.60942763	16.43858239	0.581476749	0.586218791	0.81894112	1.415071883	13.72725222	8.669364301	0.452315341	0.556746193	0.624167476	0.89319608	6.915622999	7.599091668	0.298604566	0.370271919	0.449619921	0.554689666	5.164792838	2.684192655	0.089166586	0.165738359	0.160327103	0.237610296	NA	1.552574069	35	TRUE
at1g07890.1	symbols apx1 mee6 cs1 atapx1 atapx01 ascorbateperoxidase1 chr1 2438005 2439435forwardlength 250     	EIISGEK	388	2	at1g07890.1	NA	1.351375433	2.022769529	3.325141323	40.95408805	19.84986238	0.551876759	1	0.912962517	1.987372181	16.76357696	9.846436869	0.501065217	0.607799791	NA	NA	NA	NA	NA	0.766349317	0.771237152	NA	6.827753128	NA	0.244184965	NA	0.534725906	0.488150112	2.789570351	2.812507883	0.040080654	0.054865126	NA	NA	NA	NA	23	TRUE
at1g07890.1	symbols apx1 mee6 cs1 atapx1 atapx01 ascorbateperoxidase1 chr1 2438005 2439435forwardlength 250     	FDAEQAHGANSGIHIAIR	477	4	at1g07890.1	0.249636378	0.95663191	1.201059194	1.429644286	36.15380212	9.686606254	0.466974553	0.539731742	1.027880558	0.838248654	17.87182071	16.563262	0.690322226	0.630630788	0.811783718	2.835923243	21.96140296	14.53419856	0.32553323	0.49668087	0.892577035	1.382724573	16.05924457	12.82752259	0.381402338	0.378920028	0.537204257	0.972119442	13.84636075	8.178913121	NA	NA	0.341189158	0.696109626	5.519373501	7.882760985	34	TRUE
at1g07890.1	symbols apx1 mee6 cs1 atapx1 atapx01 ascorbateperoxidase1 chr1 2438005 2439435forwardlength 250     	FDAEQAHGANSGIHIAIR	636	3	at1g07890.1	0.402967092	1.01714888	1.006668141	1.198118508	17.32916239	6.569776434	0.582616128	0.570255958	0.965204609	0.829915798	11.55699109	7.976749049	0.662082641	0.887007519	1	2.337459577	16.02286871	14.60998704	0.412603579	NA	0.776098785	1.120302583	10.00278703	7.266422451	0.421075646	0.413818246	0.457769217	0.715394744	7.548204607	4.773972864	0.185989944	0.351957225	0.355583459	0.478144763	3.092850934	3.412708258	35	TRUE
at1g07890.1	symbols apx1 mee6 cs1 atapx1 atapx01 ascorbateperoxidase1 chr1 2438005 2439435forwardlength 250     	FDAEQAHGANSGIHIAIR	954	2	at1g07890.1	0.438487639	1.244487425	1.079506812	0.759489919	30.81866142	7.718670675	0.663535966	0.749614063	1.142433747	0.589887173	12.77786677	8.721279912	0.756080304	0.920493188	1.145231292	2.774738931	20.68871717	29.42925542	0.454328343	0.574246734	0.87709837	1.265791142	15.18580748	8.457300925	0.562803377	0.409827268	0.616548584	0.919030458	9.567572618	6.081075781	0.178962464	0.347464145	0.39889327	0.53566911	2.431646214	2.821385945	36	TRUE
at1g07890.1	symbols apx1 mee6 cs1 atapx1 atapx01 ascorbateperoxidase1 chr1 2438005 2439435forwardlength 250     	IIDPIR	364	2	at1g07890.1	1.087797465	1.387186089	2.55004428	5.163171358	63.44231223	18.85452319	0.749996132	0.917623634	1.227626459	2.20417878	26.19844766	9.2327994	0.568248865	0.578181705	0.870924324	1.534032829	12.63077163	2.196523773	0.315411508	0.33961625	0.437837955	0.632959212	6.502641672	2.066520398	0.107479699	0.108236407	0.206202612	0.187305652	1.238274995	0.766195337	0.069712077	NA	NA	0.177515315	1.082376366	0.68833029	34	TRUE
at1g07890.1	symbols apx1 mee6 cs1 atapx1 atapx01 ascorbateperoxidase1 chr1 2438005 2439435forwardlength 250     	IRGIIAEK	450	2	at1g07890.1	NA	0.460818225	0.852460585	NA	10.292765	4.444831571	0.520678448	0.437908276	0.515094799	0.513481758	7.641395676	4.766105889	0.295625096	0.37141487	NA	1.818363003	6.631196514	3.962740217	0.404864734	0.503638024	1	1.034468447	5.932443084	2.956965142	0.507114658	NA	0.634920451	1.734384568	11.36640158	10.41842905	NA	NA	NA	NA	0.099054653	NA	27	TRUE
at1g07890.1	symbols apx1 mee6 cs1 atapx1 atapx01 ascorbateperoxidase1 chr1 2438005 2439435forwardlength 250     	NCAPIMVR	481	2	at1g07890.1	0.181337474	0.993434758	NA	2.638850408	45.59142937	23.52607383	0.696726147	NA	0.892098628	1.503111084	25.24824349	8.870873109	0.524110547	NA	0.474365085	1.978816277	13.06871651	7.151099635	0.693180842	0.647488003	NA	1.359088763	6.838455323	5.856260858	NA	0.290606544	NA	NA	NA	3.828543178	0.103308068	0.093366667	0.107308836	0.207058662	0.746050848	1.006565242	28	TRUE
at1g07890.1	symbols apx1 mee6 cs1 atapx1 atapx01 ascorbateperoxidase1 chr1 2438005 2439435forwardlength 250     	NYPTVSEDYK	608	2	at1g07890.1	1.328394994	1.052117595	1.885557109	5.087566539	40.08923323	18.67798647	0.934210476	0.752235944	1.105647909	2.145009512	NA	10.21868221	0.613830276	0.812673413	0.649471753	1.483984074	13.50220843	6.644044355	0.427357034	0.422348685	0.487881642	0.947882405	7.571956302	6.205541336	0.39343244	0.279271008	0.358207487	0.511338037	3.063385773	NA	0.164987354	0.197813123	0.261430596	0.401668353	1.672278713	3.178651266	34	TRUE
at1g07890.1	symbols apx1 mee6 cs1 atapx1 atapx01 ascorbateperoxidase1 chr1 2438005 2439435forwardlength 250     	NYPTVSEDYKK	672	2	at1g07890.1	0.330411454	0.885133874	1.95490424	1.289806831	36.00636571	9.846228626	0.664158612	0.873154079	0.910570707	1.089429293	25.3682938	10.56327842	0.385147565	0.654414572	0.590095297	2.386763148	13.33225934	10.27002509	0.512534006	0.461879426	0.720411493	1.294532129	13.16963785	8.831367828	0.391974426	0.215111729	0.497379787	6.921811398	4.232149856	3.597458402	0.098912008	0.144876457	0.124229705	0.197779286	1.701152182	1.189953668	36	TRUE
at1g07890.1	symbols apx1 mee6 cs1 atapx1 atapx01 ascorbateperoxidase1 chr1 2438005 2439435forwardlength 250     	SGFEGAWTSNPIIFDNSYFK	1141	2	at1g07890.1	1.140564974	1.201745448	1.994672576	4.059242583	44.45665261	20.57619807	0.740171696	0.933431378	1.382922255	2.139045863	20.09450362	10.40007247	0.616254867	0.708800047	1.028317677	1.120220189	15.71177544	6.479885981	0.445210847	0.62596212	0.610035937	0.84017106	9.257378179	3.961063311	0.242026656	0.267741708	0.25242229	0.296634489	4.170192839	2.250499146	0.046139769	0.082225677	0.085022264	0.116552141	0.971682323	0.930930983	36	TRUE
at1g07890.1	symbols apx1 mee6 cs1 atapx1 atapx01 ascorbateperoxidase1 chr1 2438005 2439435forwardlength 250     	SGFEGAWTSNPIIFDNSYFK	761	3	at1g07890.1	0.435722478	0.685680653	0.603241368	4.528636722	145.0587009	28.03929596	1.057157986	0.430514963	0.858063469	2.626545438	40.59486297	8.171130007	0.529838501	0.352898838	0.643027095	2.505236599	13.82817651	4.290237959	0.21480175	0.383461899	0.559629112	1.235875549	18.95604905	3.313197997	0.136950175	0.174343877	1.148629789	1.416092679	5.750097858	2.679322043	0.223394378	0.439983737	0.433753498	0.711280109	0.942842014	1.181593285	36	TRUE
at1g07890.1	symbols apx1 mee6 cs1 atapx1 atapx01 ascorbateperoxidase1 chr1 2438005 2439435forwardlength 250     	TGGPFGTMR	462	2	at1g07890.1	1.417700509	1.551678685	2.87157174	4.907643841	77.03912431	26.88026905	0.825522953	1.072546285	1.350263695	2.050847575	32.00525735	11.90440765	0.613092153	0.616647354	0.755328263	2.583872447	19.20624491	4.822091724	0.495566086	0.478774428	0.77837249	0.927453715	10.02310464	3.794989514	0.23393637	0.256689281	0.390976846	0.528857365	2.32809735	2.703993914	0.053680103	0.071887072	0.054420427	0.100762447	0.605641905	0.402241055	36	TRUE
at1g07890.1	symbols apx1 mee6 cs1 atapx1 atapx01 ascorbateperoxidase1 chr1 2438005 2439435forwardlength 250     	TGGPFGTMR	470	2	at1g07890.1	1.211297206	0.955164819	2.1085319	28.39574865	50.26253607	11.51869026	0.891561611	0.689962057	1.954244936	3.181757006	25.14254512	5.569025194	1	0.504141993	4.169709245	1.364389402	8.826300403	NA	0.328974099	0.357058147	0.557519046	0.699572974	6.360059744	2.44076211	0.190084657	0.304440379	0.422569087	0.687932273	2.138217432	2.385181607	0.098246655	0.128806713	0.510108128	0.283997778	1.066999572	0.882507946	35	TRUE
at1g07890.1	symbols apx1 mee6 cs1 atapx1 atapx01 ascorbateperoxidase1 chr1 2438005 2439435forwardlength 250     	YAADEDAFFADYAEAHMK	1033	2	at1g07890.1	1.056275595	1.004433055	1.311206962	1.806138896	30.27553387	13.72698063	0.576247577	0.874208328	0.995566945	1.422435639	15.97616878	13.61952273	0.430286265	0.631679508	0.711860617	1.26038295	11.32716417	12.40521166	0.403681424	0.443661364	0.631114013	0.735343293	8.361604269	4.999699693	0.32672297	0.351519381	0.43426813	0.548621208	3.593026033	2.729378872	0.081036597	0.161138734	0.174500939	0.201712478	1.018117807	1.226727433	36	TRUE
at1g07890.1	symbols apx1 mee6 cs1 atapx1 atapx01 ascorbateperoxidase1 chr1 2438005 2439435forwardlength 250     	YAADEDAFFADYAEAHMK	689	3	at1g07890.1	1.161854765	0.854501274	1.482946741	2.675312257	30.28746547	13.82577033	0.681808234	0.819988249	0.960389925	2.619168473	17.23004025	21.24386829	0.552858074	0.626151286	0.860463146	1.554873723	13.39726345	11.59930625	0.427770699	0.50260205	0.647803977	1.039610075	8.283605748	8.940350231	0.333051711	0.4465403	0.544616233	0.758754896	6.040538986	4.282425839	0.145852989	0.26706429	0.289505795	0.455645555	2.313942563	3.563352488	36	TRUE
at1g07890.1	symbols apx1 mee6 cs1 atapx1 atapx01 ascorbateperoxidase1 chr1 2438005 2439435forwardlength 250     	YAADEDAFFADYAEAHMK	694	3	at1g07890.1	1.156293888	0.843008023	1.447806171	3.10330871	17.35492584	NA	0.918471373	0.715642664	2.371119746	3.045282219	12.60720294	NA	0.711470907	0.692872912	1.043596469	1	11.1022595	NA	0.469753729	0.552250083	0.776316899	1.093887877	6.409691803	3.700656503	0.381000936	0.666063438	0.70874286	0.806194929	6.565483366	4.613794077	0.312025804	0.546067185	0.476095225	0.784268932	3.456397557	4.533629461	33	TRUE
at1g07890.1	symbols apx1 mee6 cs1 atapx1 atapx01 ascorbateperoxidase1 chr1 2438005 2439435forwardlength 250     	DIVAISGAHTIGR	437	3	at1g07890.1	NA	NA	NA	NA	NA	NA	NA	NA	NA	NA	NA	NA	NA	NA	0.341073245	NA	NA	NA	NA	NA	NA	NA	NA	NA	NA	NA	NA	NA	NA	NA	NA	NA	NA	0.251304539	1.658926755	2.60915119	4	FALSE
at1g07890.1	symbols apx1 mee6 cs1 atapx1 atapx01 ascorbateperoxidase1 chr1 2438005 2439435forwardlength 250     	EDKPQPPPEGR	625	2	at1g07890.1	NA	NA	NA	NA	NA	NA	NA	NA	1.953628994	NA	NA	NA	NA	NA	NA	NA	NA	NA	0.897373879	NA	NA	NA	NA	NA	0.220405732	NA	1.102626121	NA	NA	NA	NA	NA	NA	NA	NA	NA	4	FALSE
at1g07890.1	symbols apx1 mee6 cs1 atapx1 atapx01 ascorbateperoxidase1 chr1 2438005 2439435forwardlength 250     	QMGISDKDIVAISGAHTIGR	690	3	at1g07890.1	NA	NA	NA	NA	NA	NA	NA	NA	NA	NA	NA	NA	NA	NA	NA	NA	NA	NA	NA	NA	NA	NA	NA	NA	NA	0.576482148	1.423517852	NA	11.92963562	NA	NA	NA	0.051764654	NA	NA	NA	4	FALSE
at1g07920.1	symbols  gtpbindingelongationfactortufamilyprotein chr1 2455559 2457001forwardlength 449         	ARYDEIIK	337	3	at1g07920.1	NA	NA	0.983480823	2.644419445	NA	15.36885703	0.577809716	0.58864037	1.016519177	1.634457004	23.96850469	8.846628406	0.673048508	0.467001012	0.610445616	1.86358303	21.23685461	NA	0.451729671	0.390749804	0.74308264	1.34335803	14.52552749	2.807234033	0.275168069	0.246042454	0.529804352	1.284034311	6.528095378	9.390030489	0.148447225	0.120334792	0.208234449	0.402762329	3.753091562	2.558294932	32	TRUE
at1g07920.1	symbols  gtpbindingelongationfactortufamilyprotein chr1 2455559 2457001forwardlength 449         	ARYDEIIK	504	2	at1g07920.1	NA	1.259035016	1.696075717	NA	34.03667735	11.70339179	0.758151372	NA	NA	NA	22.63429459	9.880098507	0.595871775	NA	0.810953837	NA	18.07195712	5.997708052	0.51202341	0.562645752	0.872000032	1.217446545	12.01703128	3.186792601	0.429866847	0.309257794	0.594815378	0.931710875	5.070410871	4.431141252	0.108827211	0.107738754	0.131656276	0.216492044	1.793557606	1	29	TRUE
at1g07920.1	symbols  gtpbindingelongationfactortufamilyprotein chr1 2455559 2457001forwardlength 449         	EHAIIAFTIGVK	650	2	at1g07920.1	NA	1.266369225	1.651670655	NA	NA	NA	1.049049329	NA	1.020127423	NA	NA	14.07867767	0.798933609	0.572544813	0.979872577	2.425476874	21.18694955	NA	0.417971698	0.563372415	0.558197983	0.592068064	9.963720472	11.27925007	0.225900261	0.271017841	0.442956207	0.567365221	5.509019061	5.103324218	NA	0.045363444	NA	0.172553022	1.407561509	1.358849067	26	TRUE
at1g07920.1	symbols  gtpbindingelongationfactortufamilyprotein chr1 2455559 2457001forwardlength 449         	FSEIITK	419	2	at1g07920.1	NA	1.337086033	2.313659979	NA	NA	19.64820676	0.801552688	1	1.178299356	NA	NA	11.96399754	0.643661	NA	NA	1.940374874	16.15946737	4.004393798	0.481444202	0.491939568	0.665373852	0.793541681	8.568288645	5.173132656	0.265992361	0.253371175	0.481963649	0.524254867	3.110190821	2.589140824	0.090309117	0.132267625	0.125257362	NA	NA	1.165043887	27	TRUE
at1g07920.1	symbols  gtpbindingelongationfactortufamilyprotein chr1 2455559 2457001forwardlength 449         	IGGIGTVPVGR	513	2	at1g07920.1	0.92311545	1.181017812	2.227601929	4.589226603	58.048763	22.53905559	0.747451409	1.059553428	1.273868816	2.488316385	26.27383919	6.035893225	0.713824428	0.670800013	0.832907733	2.07452761	16.33113637	6.829553276	0.453437553	0.488780874	0.684528802	0.940446572	8.839081611	5.016034961	0.381116006	0.308038513	0.44701511	0.560973231	3.831819153	2.908176388	0.098086185	0.158564458	0.153189336	0.195926637	1.101341693	0.893405302	36	TRUE
at1g07920.1	symbols  gtpbindingelongationfactortufamilyprotein chr1 2455559 2457001forwardlength 449         	IPIQDVYK	488	2	at1g07920.1	1.33144817	1.223855782	2.241660185	0.251149498	64.0691204	22.31964263	0.801837743	1.006684403	1.380782834	2.769918781	30.48787251	13.05033701	0.665376771	0.875135765	1.015063068	1.842633954	19.84694292	6.996111765	0.41064555	0.50662911	0.590501027	0.868774382	9.411862446	5.595183903	0.129778678	0.171156042	0.338299862	0.310809683	2.530821745	1.953258778	0.0194953	0.023787347	0.022063805	0.056615362	0.993315597	0.13372255	36	TRUE
at1g07920.1	symbols  gtpbindingelongationfactortufamilyprotein chr1 2455559 2457001forwardlength 449         	MTPTKPMVVETFSEYPPIGR	1141	2	at1g07920.1	0.864645452	0.960297055	1.294699154	1.626367133	28.10267797	13.22824432	0.49574058	0.868591601	0.836344279	1.666124854	20.52733346	12.87294513	0.339440192	0.599607576	0.502739231	1.854865952	15.34174741	13.45020756	0.441652347	0.582170498	1.003681885	1.059142622	14.48155645	8.643103005	0.518335592	0.440766294	0.695909775	0.996318115	7.418899576	5.036230785	0.10495875	0.227172288	0.210415923	0.284807063	1.2116217	1.334532322	36	TRUE
at1g07920.1	symbols  gtpbindingelongationfactortufamilyprotein chr1 2455559 2457001forwardlength 449         	MTPTKPMVVETFSEYPPIGR	761	3	at1g07920.1	0.768823449	0.84097418	1.38122892	1.854964287	33.80832385	14.99751195	0.473152831	0.746413522	0.861884719	2.040587029	19.46753406	16.29774688	0.30087413	0.477751647	0.710526841	1.771158644	16.76959775	11.44606865	0.373241794	0.598154412	0.930624485	1.168007482	13.11971262	14.98558285	0.45114422	0.477577395	0.730374396	1.069375515	9.003626322	5.016510137	0.13799135	0.274374205	0.282908478	0.422630523	1.974706169	2.475764626	36	TRUE
at1g07920.1	symbols  gtpbindingelongationfactortufamilyprotein chr1 2455559 2457001forwardlength 449         	PGMVVTFAPTGITTEVK	874	2	at1g07920.1	0.764369092	0.954135736	1.4594777	3.533325619	28.9540526	13.89898049	0.656584099	0.706580879	1.110521018	2.248666391	19.71253898	16.8383515	0.590640125	0.63407161	1.045864264	1.678440196	17.78963039	9.235947798	0.320371747	0.41156973	0.292113943	0.606892901	4.229961534	5.459501921	0.124733177	0.1522078	0.159855017	0.297051043	2.123520136	2.307821394	0.080267955	0.093309502	0.109515402	0.124843817	1.15434058	1.762321902	36	TRUE
at1g07920.1	symbols  gtpbindingelongationfactortufamilyprotein chr1 2455559 2457001forwardlength 449         	PGMVVTFAPTGITTEVK	882	2	at1g07920.1	1.053325533	1.198614789	2.036100777	4.478769052	28.54902445	NA	0.903688835	0.946674467	2.127108268	2.282885194	18.59212317	NA	0.8802294	0.818844515	1.676968748	1.39632745	16.71148136	NA	0.401871313	0.5009661	0.385335461	0.713719032	4.741466385	NA	0.139061068	0.199969953	0.246319396	0.356497632	2.953555215	2.241765909	0.155481005	0.206494656	0.196183999	0.163594289	1.480160776	2.040249891	32	TRUE
at1g07920.1	symbols  gtpbindingelongationfactortufamilyprotein chr1 2455559 2457001forwardlength 449         	PIRIPIQDVYK	448	3	at1g07920.1	0.725328505	0.762487426	1.339090026	2.467755547	34.93456776	13.58369733	0.655751468	0.658236384	1.048701605	1.867671146	19.40516596	17.96543692	0.539628215	0.684664262	0.812993136	1.631419198	17.85174933	8.086399157	0.437124675	0.522425408	0.630482142	0.951298395	7.067584799	5.955716618	0.190929911	0.388435306	0.404862237	0.842821131	6.562112808	4.909012087	0.006075315	NA	NA	NA	1.153585462	NA	32	TRUE
at1g07920.1	symbols  gtpbindingelongationfactortufamilyprotein chr1 2455559 2457001forwardlength 449         	PIRIPIQDVYK	671	2	at1g07920.1	0.820557589	1.037782412	1.581704788	2.375405257	35.08267137	15.15933631	0.722317801	0.903798854	1.315460492	1.95878426	20.84123357	19.10234193	0.604987244	0.840198378	0.962217588	1.892243273	20.2928903	11.80640032	0.531357812	0.664523007	0.75305936	0.939722614	9.103566005	6.37988933	0.247239144	0.465033646	0.495762497	0.849639064	6.091709999	5.213099351	0.005852551	NA	NA	NA	0.792942215	NA	32	TRUE
at1g07920.1	symbols  gtpbindingelongationfactortufamilyprotein chr1 2455559 2457001forwardlength 449         	PMVVETFSEYPPIGR	861	2	at1g07920.1	0.93179206	0.934579561	1.291534661	2.387592368	34.4470641	15.04441082	0.705947381	0.716915105	1.324779362	1.844933253	19.83366642	16.66516457	0.600729865	0.743013245	1.065420439	1.604509836	16.36530008	8.814774847	0.438970447	0.456973956	0.427094182	0.631522604	4.46022306	5.023224745	0.217344498	0.226565281	0.197447101	0.391205495	2.484970889	2.213817377	0.096172151	0.130938894	0.151749796	0.142198002	1.507676752	1.897046524	36	TRUE
at1g07920.1	symbols  gtpbindingelongationfactortufamilyprotein chr1 2455559 2457001forwardlength 449         	PMVVETFSEYPPIGR	869	2	at1g07920.1	1.362250646	NA	1.962291843	3.811509873	31.91587984	NA	NA	0.909851557	2.516681365	2.679786802	16.0802644	NA	0.85213285	1	NA	NA	NA	NA	0.539323442	0.732801349	NA	0.547937684	3.375039383	NA	0.2328893	0.304802744	0.158511614	NA	NA	2.451210662	0.181441098	0.302740881	NA	NA	2.688549723	NA	21	TRUE
at1g07920.1	symbols  gtpbindingelongationfactortufamilyprotein chr1 2455559 2457001forwardlength 449         	QTVAVGVIK	458	2	at1g07920.1	0.756855449	1.128858497	1.587773239	3.095311682	55.52410475	17.78784451	0.562447099	0.882596912	1.032345028	1.906851964	27.37844116	5.671451213	0.441976601	0.692701606	0.909752899	2.130972917	16.35988143	3.860571562	0.383597963	0.453023162	0.667307451	0.967654972	9.475924921	1.493649165	0.280278446	0.24248472	0.451705307	0.615374581	3.599190079	3.514398212	0.087581272	0.146215328	0.158051663	0.290794596	1.890133784	1.6042467	36	TRUE
at1g07920.1	symbols  gtpbindingelongationfactortufamilyprotein chr1 2455559 2457001forwardlength 449         	STNIDWYK	514	2	at1g07920.1	1.009582613	1.345244005	2.311887931	5.091575733	56.56148083	25.41025089	0.663676002	0.990417387	1.520643618	2.551252981	28.60447725	12.3872418	0.59687782	0.645066797	0.823177464	1.741594024	18.81048892	7.0215562	0.380661308	0.512893714	0.684703145	0.910125367	10.22249688	6.181595846	0.201986846	0.243960003	0.388296476	0.476378806	4.932469935	3.426639957	0.047340312	0.07926017	0.102924118	0.162440589	0.930620729	1.172159919	36	TRUE
at1g07920.1	symbols  gtpbindingelongationfactortufamilyprotein chr1 2455559 2457001forwardlength 449         	STTTGHIIYK	561	2	at1g07920.1	0.172420473	0.833463849	1.83114369	1.353495631	28.62005626	7.185903785	0.522781535	0.724553021	0.822732808	1.166536151	17.49090186	11.84397678	0.693488033	NA	0.760047714	NA	10.49015698	3.815114491	0.458671022	0.666317167	0.643687034	NA	13.42298131	7.558332405	0.390111345	NA	0.691509048	0.750301157	6.463608507	3.882512308	NA	0.266608766	0.202555273	NA	1.238659987	1.557654895	30	TRUE
at1g07920.1	symbols  gtpbindingelongationfactortufamilyprotein chr1 2455559 2457001forwardlength 449         	SVEMHHESIIEAIPGDNVGFNVK	1262	2	at1g07920.1	NA	1.519349344	1.632158271	NA	NA	NA	0.715238888	0.817483504	0.94176094	NA	NA	13.07403774	0.681314396	0.948533238	1.209550303	2.415084886	20.78036274	22.1295694	0.614427133	0.727775978	0.940907012	1.051466762	14.26072723	6.857350547	0.610499241	0.610336656	0.900390704	1.20719093	8.081010134	7.549512123	0.278050012	0.341918839	0.350639669	0.43411941	2.801246648	3.297431215	30	TRUE
at1g07920.1	symbols  gtpbindingelongationfactortufamilyprotein chr1 2455559 2457001forwardlength 449         	SVEMHHESIIEAIPGDNVGFNVK	841	3	at1g07920.1	0.477021447	1.132020474	1.194560037	NA	NA	7.837747531	0.543679206	0.645414255	0.98584069	1.058512167	11.23657098	14.54455811	0.649194696	0.716834718	0.843380048	1.882332352	15.65379925	14.83723495	0.606630025	0.572469035	0.724769284	1.051171212	10.36674075	7.371377311	0.5461364	0.628204919	0.758141489	1.01415931	8.467042124	5.801082785	0.281378567	0.36966314	0.441575014	0.676931454	4.375134178	4.948188522	34	TRUE
at1g07920.1	symbols  gtpbindingelongationfactortufamilyprotein chr1 2455559 2457001forwardlength 449         	VETGMIK	389	2	at1g07920.1	NA	0.298253764	3.58689892	6.522456493	108.6255846	32.34986516	0.806303693	1.326671636	0.452747805	3.511927618	38.00549157	25.39751934	0.988086728	0.912239583	1.299449423	2.913301921	15.22491251	NA	0.927650303	1.055378821	0.144039182	1.011913272	8.972034214	0.817794373	0.261586745	0.240997889	0.219835266	0.474405455	2.002230988	2.168784193	0.070907613	NA	0.053529281	NA	0.599070787	0.681480343	32	TRUE
at1g07920.1	symbols  gtpbindingelongationfactortufamilyprotein chr1 2455559 2457001forwardlength 449         	VETGMIKPGMVVTFAPTGITTEVK	1254	2	at1g07920.1	0.891530987	1.271484729	1.709515514	1.849208674	27.77508831	13.53361607	0.608119323	1.063876143	0.936123857	1.562694181	15.87936644	14.98813344	0.474478082	0.646062187	0.849615456	1.580193034	15.91631169	17.30683869	0.416593597	0.567311727	0.864388271	0.922591797	9.587923235	6.265232707	0.416125384	0.501997486	0.616113524	0.789441887	6.100783812	3.932278605	0.147536289	0.246911585	0.209836775	0.266734405	1.316537369	1.239236666	36	TRUE
at1g07920.1	symbols  gtpbindingelongationfactortufamilyprotein chr1 2455559 2457001forwardlength 449         	VETGMIKPGMVVTFAPTGITTEVK	1262	2	at1g07920.1	NA	1.373199267	NA	NA	NA	NA	0.753498219	1.314639398	2.025289712	2.333811438	NA	NA	0.779006746	0.809137108	1.391818017	NA	NA	NA	0.380060967	0.613328293	1.071352833	1	9.086963188	NA	0.595239299	0.88218564	1.035387154	0.994442067	7.729126461	5.563788875	0.437556759	0.653257551	0.496035318	0.563484044	2.584653612	2.176864688	25	TRUE
at1g07920.1	symbols  gtpbindingelongationfactortufamilyprotein chr1 2455559 2457001forwardlength 449         	VETGMIKPGMVVTFAPTGITTEVK	841	3	at1g07920.1	0.943067952	0.99749112	2.069660643	2.892586265	17.30339021	NA	0.700486341	1.014154372	1.355606374	2.513001208	NA	NA	0.704039621	0.569134065	1.060166259	1.439554673	10.67139448	NA	0.511824559	0.535001565	0.730071141	1.00250888	8.365706816	5.038364314	0.442188255	0.650119414	0.764419737	0.829165108	7.878164339	3.968120689	0.489286734	0.774333774	0.587916566	0.832149407	3.383548962	3.641206159	32	TRUE
at1g07920.1	symbols  gtpbindingelongationfactortufamilyprotein chr1 2455559 2457001forwardlength 449         	YAWVIDK	448	2	at1g07920.1	0.93050141	1.180377234	1.841862248	4.816625785	55.07955285	19.85872298	0.724200409	0.801916689	1.209555368	2.465403043	19.94195502	13.42659983	0.637024632	0.59656923	0.641006661	1.259127139	13.97126776	NA	0.361841062	0.513769122	0.754054172	0.663651846	8.012422585	7.524772619	0.607472151	0.292504383	0.307973235	0.391723235	3.887941346	2.129148386	0.450642139	1	0.951890699	0.980320563	1.334890615	5.112194612	35	TRUE
at1g07920.1	symbols  gtpbindingelongationfactortufamilyprotein chr1 2455559 2457001forwardlength 449         	YDEIIK	391	2	at1g07920.1	0.9989647	1.42290523	2.507000366	5.122216574	65.85712563	24.06345	0.698332773	1.0010353	1.230879818	2.433927803	30.65318604	6.001978408	0.428203238	0.530812246	0.876647183	1.644284628	12.14963046	2.403591639	0.443610502	0.559439816	0.652643227	0.892454378	8.654908948	1.890784697	NA	0.175618875	0.382925267	0.414278552	2.165526255	NA	NA	0.062285321	0.05905453	0.084525962	NA	0.549843961	32	TRUE
at1g07920.1	symbols  gtpbindingelongationfactortufamilyprotein chr1 2455559 2457001forwardlength 449         	YYCTVIDAPGHR	726	2	at1g07920.1	NA	NA	1	NA	33.61024603	8.000999978	NA	NA	0.451113241	1.618434077	28.31460293	7.381182613	NA	0.122365032	0.585540178	1.725782271	19.93969736	7.205418572	NA	0.154074252	NA	0.626160887	12.14814568	2.412874465	NA	0.079112313	0.160395428	0.238550669	5.562238838	0.946868029	NA	NA	NA	NA	0.362005848	0.780045181	23	TRUE
at1g07920.1	symbols  gtpbindingelongationfactortufamilyprotein chr1 2455559 2457001forwardlength 449         	EVSSYIK	413	2	at1g07920.1	NA	NA	NA	NA	NA	NA	NA	NA	NA	NA	NA	NA	0.384096533	NA	NA	NA	NA	NA	NA	NA	0.452956055	NA	6.163934312	NA	NA	NA	NA	NA	NA	1.547043945	NA	NA	NA	NA	NA	NA	4	FALSE
at1g07920.1	symbols  gtpbindingelongationfactortufamilyprotein chr1 2455559 2457001forwardlength 449         	MDATTPK	382	2	at1g07920.1	NA	NA	NA	NA	NA	NA	NA	NA	1.506179848	NA	NA	NA	NA	0.493820152	NA	NA	NA	NA	NA	NA	NA	NA	NA	NA	NA	NA	NA	NA	NA	NA	NA	NA	NA	NA	NA	NA	2	FALSE
at1g07920.1	symbols  gtpbindingelongationfactortufamilyprotein chr1 2455559 2457001forwardlength 449         	RGYVASNSKDDPAK	503	3	at1g07920.1	NA	3.841207605	NA	NA	NA	NA	NA	1.930134455	1.052789162	NA	NA	NA	0.957066789	0.565671553	1	NA	NA	NA	0.236877746	NA	3.300034935	NA	NA	NA	0.576933578	NA	2.036011409	NA	NA	NA	0.188804211	NA	NA	NA	NA	NA	11	FALSE
at1g07920.1	symbols  gtpbindingelongationfactortufamilyprotein chr1 2455559 2457001forwardlength 449         	RGYVASNSKDDPAK	754	2	at1g07920.1	NA	2.352273481	NA	NA	NA	NA	NA	1.464741244	1	NA	NA	NA	0.543661248	0.708928727	0.878167959	NA	NA	NA	0.244765302	NA	4.559329812	NA	NA	NA	1.165499519	NA	NA	NA	NA	NA	NA	NA	NA	NA	NA	NA	9	FALSE
at1g07920.1	symbols  gtpbindingelongationfactortufamilyprotein chr1 2455559 2457001forwardlength 449         	VETGMIKPGMVVTFAPTGITTEVK	836	3	at1g07920.1	NA	NA	NA	NA	NA	NA	NA	NA	NA	NA	NA	NA	NA	NA	NA	NA	NA	23.561733	NA	0.849540381	1.273022593	1.597211017	NA	11.69438119	0.358228251	0.584389195	0.827283309	1	10.54550069	5.34200556	0.232236643	0.383568331	0.311001089	0.476492608	2.521764224	2.852636187	17	FALSE
at1g07920.1	symbols  gtpbindingelongationfactortufamilyprotein chr1 2455559 2457001forwardlength 449         	YYCTVIDAPGHR	485	3	at1g07920.1	NA	NA	NA	0.771985704	NA	NA	NA	NA	NA	NA	18.75235556	NA	NA	0.159992646	0.484352286	1	NA	NA	NA	NA	NA	0.479421028	8.401020543	1.371304163	NA	NA	NA	NA	5.72358724	NA	NA	NA	NA	NA	NA	NA	9	FALSE
at1g08110.4	symbols  lactoylglutathionelyasefamilyprotein glyoxalaseifamilyprotein chr1 2535463 2537630forwardlength 235        	ASIDFYSR	480	2	at1g08110.4	1	1.378698125	2.307467823	4.225984668	55.70964719	19.86035833	0.704383966	1.059942783	1.454717232	1.971518695	28.75833155	7.952432804	0.448897962	0.537346223	0.597552919	1.484656428	16.48863893	7.454955083	0.38725454	0.397619624	0.527924644	0.998455727	7.942379463	4.693758534	0.168140776	0.264238097	0.377100457	0.457015155	4.44032188	3.169490012	NA	0.084339923	0.092253151	0.132204315	0.859445057	0.733609658	35	TRUE
at1g08110.4	symbols  lactoylglutathionelyasefamilyprotein glyoxalaseifamilyprotein chr1 2535463 2537630forwardlength 235        	DPDGYWIEIFDIK	806	2	at1g08110.4	1	NA	NA	6.021838644	NA	19.66094525	NA	1.10188524	1.154688022	2.475481477	NA	NA	0.974995626	0.736196403	NA	1.21849042	11.24905741	9.374560465	0.816025503	0.801919955	0.558602955	0.663979746	3.758992293	3.514038617	0.588425314	0.809038134	0.697701299	0.386398814	7.786725075	7.241407493	0.238322453	0.471213457	0.305966161	0.438589309	3.680673218	4.489057075	29	TRUE
at1g08110.4	symbols  lactoylglutathionelyasefamilyprotein glyoxalaseifamilyprotein chr1 2535463 2537630forwardlength 235        	FEEIGVEFAK	585	2	at1g08110.4	0.973981096	1.027623217	NA	4.952880161	44.59041964	NA	0.606625479	0.77332767	1.320944664	2.718306743	22.91357033	11.62962879	0.639325626	NA	0.951361393	NA	NA	7.119888207	0.354139151	0.638189468	0.613733082	1.026018904	9.256175839	12.26109275	NA	0.23743339	0.3475937	0.492444971	3.226756155	2.939756168	0.105384869	0.166267626	0.160564907	0.293891098	1.465364425	1.826587548	30	TRUE
at1g08110.4	symbols  lactoylglutathionelyasefamilyprotein glyoxalaseifamilyprotein chr1 2535463 2537630forwardlength 235        	RIDFSEMK	513	2	at1g08110.4	NA	NA	NA	NA	44.96808658	18.79181951	0.620995487	NA	1	1.895119888	20.07489419	15.26951716	0.517019189	0.576080486	0.569089121	2.501450332	NA	7.251240052	0.418532446	0.485886479	0.602307027	1.183558296	11.86415192	6.186550046	0.362563151	0.330465859	0.490503718	0.761699169	6.572286815	4.547768727	0.096395412	0.154863633	NA	0.28806907	1.683927947	1.334261707	29	TRUE
at1g08110.4	symbols  lactoylglutathionelyasefamilyprotein glyoxalaseifamilyprotein chr1 2535463 2537630forwardlength 235        	TVWTFGQPATIEITHNWGTESDPEFK	998	3	at1g08110.4	0.844060673	0.938685646	1.711483914	2.645663824	22.27912864	12.63410128	0.562765766	0.840557274	1.119302601	2.440944327	20.07235408	11.44508662	0.555774275	0.716255431	1.057977813	1.128914213	15.46869354	13.22189818	0.404914637	0.410318523	0.832052768	0.942022187	8.96061766	3.854487224	0.453212111	0.419241337	0.625971939	0.747381651	7.501389839	4.504864571	0.146542311	0.266871401	0.288250788	0.365202161	2.445325804	2.096498113	36	TRUE
at1g08110.4	symbols  lactoylglutathionelyasefamilyprotein glyoxalaseifamilyprotein chr1 2535463 2537630forwardlength 235        	VIGMSIIK	431	2	at1g08110.4	0.881392402	0.991477111	1.841481618	2.622571308	39.4796579	15.64658288	0.685878145	0.668904161	1.008522889	1.301974211	16.30018105	9.493627172	NA	0.504055865	0.617079263	1.280398823	13.06591438	4.789666231	0.294246446	NA	0.361935878	0.509096414	5.21441387	5.039304691	0.120443683	0.1825492	0.250039409	0.390700472	NA	1.460730478	0.017532428	NA	NA	NA	NA	NA	28	TRUE
at1g08200.1	symbols axs2 udp d apiose udp d xylosesynthase2 chr1 2574259 2576609reverselength 389    	HIIEPDTVQWAGR	761	2	at1g08200.1	1	NA	NA	NA	NA	NA	0.570053031	0.639247038	1.302773051	NA	24.67273767	13.84721071	0.466177826	0.836455631	NA	1.343893788	17.56781561	7.978546149	0.348615341	0.598727383	1.123455117	0.969484773	11.5622358	7.934252302	0.415678486	0.456525456	0.63890655	0.823163481	7.001500412	3.647840284	NA	NA	0.199301176	NA	NA	1.086582157	25	TRUE
at1g08360.1	symbols  ribosomalproteinl1p l10efamily chr1 2636231 2637694forwardlength 216        	FPTIVSHQESIESK	535	3	at1g08360.1	NA	NA	NA	NA	NA	5.434335351	0.353202727	NA	0.682217505	1.239799746	15.69318066	2.12012703	0.451962482	0.460464405	NA	NA	13.71483809	4.545628449	NA	NA	0.542989828	0.760200254	7.53782025	4.95487119	0.286605104	0.229543856	0.302964511	0.424965103	5.079267007	3.166645046	NA	NA	0.277296192	0.304181802	2.751520826	2.853661262	24	TRUE
at1g08360.1	symbols  ribosomalproteinl1p l10efamily chr1 2636231 2637694forwardlength 216        	ICMIGDAQHVEEAEK	577	3	at1g08360.1	NA	NA	NA	NA	NA	NA	NA	NA	NA	NA	NA	NA	NA	NA	NA	NA	NA	NA	NA	NA	NA	NA	NA	NA	NA	NA	NA	NA	NA	NA	NA	0.595037901	0.626564382	1	4.201138494	6.772817904	5	FALSE
at1g08360.1	symbols  ribosomalproteinl1p l10efamily chr1 2636231 2637694forwardlength 216        	STMGPPQR	437	2	at1g08360.1	NA	NA	NA	NA	NA	NA	1.038814412	2.365495536	NA	NA	NA	NA	0.961185588	NA	NA	NA	NA	NA	NA	NA	NA	NA	NA	NA	0.467829263	NA	NA	NA	NA	NA	NA	NA	NA	NA	NA	NA	4	FALSE
at1g08420.1	symbols bsl2 bri1suppressor1 bsu1  like2 chr1 2649959 2656564forwardlength 1018      	HIEDTWMQEINANR	586	3	at1g08420.1	1.435576026	0.874070169	0.727814097	NA	NA	NA	0.909917155	0.694491513	0.831275054	0.932186697	NA	NA	1.227386922	1.294633878	2.122426432	1.134731719	NA	NA	0.917710951	1.126470693	1.10404083	1.259976312	NA	NA	1	1.111305901	1.335538769	1.764602867	2.73786574	0.746145621	0.381716962	0.565947645	0.460266927	0.858087391	1.108471517	0.283556853	27	TRUE
at1g08420.1	symbols bsl2 bri1suppressor1 bsu1  like2 chr1 2649959 2656564forwardlength 1018      	HIEDTWMQEINANR	879	2	at1g08420.1	1.767540201	1.063417409	0.941314147	0.70405011	NA	0.434776528	1.019868497	1.048110924	1.071228698	0.720764066	NA	NA	NA	NA	2.642034143	0.944821475	0.869244742	NA	NA	NA	NA	NA	0.881688707	0.354119034	1.103216392	1.283413475	1	1.260795736	1.893533689	0.646429475	NA	NA	NA	0.578787883	NA	NA	21	TRUE
at1g08420.1	symbols bsl2 bri1suppressor1 bsu1  like2 chr1 2649959 2656564forwardlength 1018      	IFNWIPIAASIEK	751	2	at1g08420.1	1.082807733	1	2.117736889	3.735115192	33.27438241	13.52044338	0.86760365	0.755382503	1.168808625	1.709912731	15.16866786	7.943069948	0.644615127	0.815654552	0.740448512	0.90401741	11.26561527	4.482668013	0.514401195	0.565035261	0.516433573	0.666485846	5.438104793	2.88271374	0.1293322	0.311753407	0.273039881	0.30651864	3.164437195	2.588793226	NA	NA	NA	NA	0.34778955	NA	31	TRUE
at1g08420.1	symbols bsl2 bri1suppressor1 bsu1  like2 chr1 2649959 2656564forwardlength 1018      	VVVQGPGPGPR	532	2	at1g08420.1	0.133904811	NA	NA	1.760653298	20.54442905	8.891646564	NA	NA	1.048598484	0.951401516	9.678471697	3.150515762	NA	NA	0.624624526	0.776985595	4.17643236	NA	NA	0.216060199	NA	NA	NA	NA	NA	0.076594074	NA	NA	NA	NA	NA	NA	NA	NA	NA	0.75483929	14	FALSE
at1g08480.1	symbols  unknownprotein functionsin molecular_functionunknown involvedin biological_processunknown locatedin mitochondrion plasmamembrane plastid vacuole expressedin 27plantstructures expressedduring 15growthstages	FMEWWER	542	2	at1g08480.1	1.019131386	1.336003594	3.026133687	6.248324298	65.95489666	26.61262227	0.804080026	0.927016665	1.30926696	2.693223063	27.88847353	19.34429132	0.520647537	0.588509047	0.678195775	1.945138014	19.47816759	5.272341731	0.370895129	0.428326116	0.467426971	0.823027343	6.360065586	4.909053827	0.213556604	0.254788521	0.331362405	0.33610734	3.096539007	1.388991751	NA	0.097772556	0.079087816	0.131230925	0.521023488	1	35	TRUE
at1g08480.1	symbols  unknownprotein functionsin molecular_functionunknown involvedin biological_processunknown locatedin mitochondrion plasmamembrane plastid vacuole expressedin 27plantstructures expressedduring 15growthstages	ISFFENYTR	589	2	at1g08480.1	0.955084029	0.953289378	1.672461512	3.753835821	45.73424181	17.75967396	0.432651887	0.768026221	1	2.25712484	20.03300225	9.137173088	0.514781202	0.4648633	0.677697626	1.404853711	14.05192931	5.496458875	0.324857372	0.459760787	0.443641469	NA	6.898118994	5.529154345	0.172132356	NA	0.318549308	0.363558682	2.909606376	1.576386767	0.034230662	NA	NA	NA	NA	NA	29	TRUE
at1g08730.1	symbols xic atxic myosinfamilyproteinwithdildomain chr1 2779963 2788325forwardlength 1538        	IFDWIVDK	518	2	at1g08730.1	0.761679129	1.038964625	2.045546858	4.489261425	45.12322801	19.16697498	0.654772223	0.791060749	1.0629859	1.764508109	15.00157446	10.74456819	0.448275411	NA	0.690666792	1	12.25898185	5.554445272	0.323311534	0.418206733	0.441825339	0.541362787	NA	2.896538336	0.164486177	0.200342368	0.289473833	0.269113919	2.719402116	1.784260399	NA	NA	NA	NA	NA	0.547764141	29	TRUE
at1g08730.1	symbols xic atxic myosinfamilyproteinwithdildomain chr1 2779963 2788325forwardlength 1538        	PITACIIYK	540	2	at1g08730.1	NA	NA	2.232315892	4.006972033	51.6351462	25.70989026	0.759197842	NA	1.244811874	2.209762914	24.6081088	20.42978826	0.550050298	0.614572785	0.997223605	1.857770803	17.31483205	8.897841731	0.452341675	NA	0.692837376	1.002776395	NA	NA	0.241581444	0.362561615	NA	0.540467608	NA	2.346641891	0.053651368	NA	0.108582771	0.136417113	0.707154231	NA	26	TRUE
at1g08780.1	symbols aip3 pfd4 abi3 interactingprotein3 chr1 2809925 2811126reverselength 129       	FQIGEVFAHVPR	467	3	at1g08780.1	NA	NA	NA	NA	NA	NA	NA	NA	NA	NA	NA	NA	NA	NA	NA	NA	NA	NA	NA	NA	NA	NA	NA	NA	NA	NA	NA	NA	NA	NA	NA	NA	NA	NA	1	NA	1	FALSE
at1g08780.1	symbols aip3 pfd4 abi3 interactingprotein3 chr1 2809925 2811126reverselength 129       	FQIGEVFAHVPR	700	2	at1g08780.1	NA	NA	NA	NA	NA	NA	NA	NA	NA	NA	NA	NA	NA	NA	NA	NA	NA	NA	NA	NA	NA	NA	1	NA	NA	NA	NA	NA	NA	NA	NA	NA	NA	NA	NA	NA	1	FALSE
at1g08880.1	symbols hta5 h2axa g h2ax gamma h2ax histonesuperfamilyprotein chr1 2847144 2847676reverselength 142    	AGIQFPVGR	473	2	at1g08880.1	NA	NA	NA	NA	NA	NA	0.371686387	NA	NA	1	NA	NA	NA	NA	NA	NA	NA	NA	NA	NA	NA	NA	NA	4.134541902	NA	NA	NA	NA	1.628117718	NA	NA	NA	NA	NA	0.27291888	NA	5	FALSE
at1g08880.1	symbols hta5 h2axa g h2ax gamma h2ax histonesuperfamilyprotein chr1 2847144 2847676reverselength 142    	HIQIAVR	419	2	at1g08880.1	NA	NA	NA	NA	NA	NA	NA	NA	0.38924967	0.443554539	6.872602645	NA	0.202335559	NA	NA	1.36556555	7.501320314	2.321159904	NA	NA	NA	0.63443445	7.635053433	2.010646336	NA	NA	0.21699704	0.462740675	1.736368645	1.744978873	NA	NA	0.057918553	0.087077161	NA	NA	16	FALSE
at1g08970.1	symbols hap5c nf yc9 nuclearfactory subunitc9 chr1 2883144 2883839forwardlength 231      	MISAEAPVVFAR	646	2	at1g08970.1	1.003732041	0.996267959	1.651308677	3.411209786	29.9098904	14.2553077	0.583586292	0.920866584	1.022573108	1.744909115	19.68716625	13.42736081	NA	0.64803062	0.961129353	1.437490416	12.65926925	6.131423835	0.430866781	0.58876881	0.568309102	0.915997655	6.87836636	5.535916401	0.338935882	0.401930423	0.460365088	0.525105621	4.118580203	2.297043359	0.127117874	0.154180469	NA	0.217965578	1.062553757	0.689771113	34	TRUE
at1g08970.1	symbols hap5c nf yc9 nuclearfactory subunitc9 chr1 2883144 2883839forwardlength 231      	EDIRDEVIGSIPR	500	3	at1g08970.1	0.756884622	NA	NA	2.251013815	37.38007185	11.82193184	0.539910913	0.733095983	1	1.996854429	20.43490189	9.293361811	0.457450758	NA	NA	NA	NA	NA	0.384079298	0.387402438	0.641929129	NA	NA	NA	NA	NA	NA	NA	NA	3.462231483	NA	NA	NA	NA	NA	NA	15	FALSE
at1g08970.1	symbols hap5c nf yc9 nuclearfactory subunitc9 chr1 2883144 2883839forwardlength 231      	EDIRDEVIGSIPR	750	2	at1g08970.1	0.911607996	1.088392004	1.557299838	1.765919763	50.70248835	11.88216464	0.628134763	0.858283157	0.900417068	1.461565704	22.71972067	8.856084994	NA	NA	0.757137865	1.788721917	NA	NA	0.330145479	NA	0.712785612	NA	NA	NA	0.274732524	0.017113534	NA	NA	NA	NA	NA	NA	NA	NA	NA	NA	18	FALSE
at1g08970.1	symbols hap5c nf yc9 nuclearfactory subunitc9 chr1 2883144 2883839forwardlength 231      	TDIFDFIVDIVPR	775	2	at1g08970.1	1.528154604	NA	NA	NA	NA	NA	NA	NA	NA	NA	NA	NA	1	NA	NA	NA	NA	NA	0.741697799	NA	NA	NA	NA	NA	NA	NA	NA	NA	NA	NA	NA	NA	NA	NA	NA	NA	3	FALSE
at1g09010.1	symbols  glycosidehydrolasefamily2protein chr1 2895259 2899287reverselength 944         	WMEAAVPGTVIGTIVK	836	2	at1g09010.1	1.180364525	1.461852919	1.735971746	3.872063643	37.24923047	21.68236501	0.801080174	1.003272957	1.514816261	1.837353802	21.52083213	13.88077103	0.606933311	0.807901688	0.996727043	1.521857647	17.91632227	9.769865739	0.432371549	0.697892213	0.714023179	0.891117493	6.820561195	5.458527728	0.335716209	0.378509037	0.480811821	0.564478172	5.031280029	3.42739019	0.066302659	0.113870137	0.106062094	0.121160515	0.690591071	0.723480159	36	TRUE
at1g09010.1	symbols  glycosidehydrolasefamily2protein chr1 2895259 2899287reverselength 944         	YGFNPEVGSVGMPVAETIR	1012	2	at1g09010.1	1.226955476	NA	2.175268013	3.970501908	NA	NA	0.746347475	1	1.314355613	2.324032655	23.26988548	19.43345724	0.608342467	0.623532863	0.693791474	1.771205129	17.35551924	11.4942775	0.505791386	0.740863996	0.728728253	1.012079674	9.670686913	8.367453045	0.388647615	0.380578677	0.515575146	0.685683635	6.613117557	3.919299231	0.105999622	0.14669113	0.128815766	0.172941176	0.929475718	1.266049566	33	TRUE
at1g09010.1	symbols  glycosidehydrolasefamily2protein chr1 2895259 2899287reverselength 944         	AYIHVTAEIENK	694	2	at1g09010.1	NA	NA	NA	NA	NA	NA	NA	NA	NA	NA	NA	NA	NA	NA	NA	NA	NA	NA	NA	NA	NA	NA	NA	NA	NA	NA	NA	NA	NA	NA	NA	NA	NA	NA	NA	NA	0	FALSE
at1g09010.1	symbols  glycosidehydrolasefamily2protein chr1 2895259 2899287reverselength 944         	NYTIIEPYR	585	2	at1g09010.1	NA	NA	NA	NA	NA	NA	NA	NA	NA	NA	NA	NA	NA	NA	NA	NA	NA	NA	NA	NA	NA	NA	1.408017961	0.591982039	NA	NA	NA	NA	NA	NA	NA	NA	NA	NA	NA	NA	2	FALSE
at1g09010.1	symbols  glycosidehydrolasefamily2protein chr1 2895259 2899287reverselength 944         	TVIDFGWIAAR	625	2	at1g09010.1	1.566056459	1.360172923	NA	NA	NA	NA	0.924329967	1.075670033	NA	NA	NA	NA	NA	NA	NA	NA	NA	9.176156571	NA	NA	0.535903959	NA	NA	NA	0.166258905	0.21190364	0.365445405	NA	2.194079745	NA	NA	NA	NA	NA	NA	NA	10	FALSE
at1g09210.1	symbols crt1b atcrt1b calreticulin1b chr1 2973217 2976655reverselength 424        	FDDGWENR	520	2	at1g09210.1	0.957147252	1.243619524	2.133522368	4.42380258	55.62403744	24.00242701	0.659739665	0.942409699	1.32941712	2.545093628	27.74973689	15.23844983	0.55104537	0.62187939	0.770705968	1.901399868	15.72053593	4.599504724	0.399921079	0.441787416	0.63080619	0.723711954	8.485884928	5.998790654	0.187943375	0.202609056	0.35007357	0.476316326	2.848317201	2.171227024	0.057725833	0.117012567	0.130612175	0.199792371	1.042852748	1.247472431	36	TRUE
at1g09210.1	symbols crt1b atcrt1b calreticulin1b chr1 2973217 2976655reverselength 424        	VHAIITYNEANHIIK	579	3	at1g09210.1	NA	1.166328872	0.932996936	NA	NA	NA	0.403280528	0.568877294	0.925273667	NA	NA	16.57842877	0.581089407	0.8956744	1.067003064	2.660655375	NA	NA	NA	NA	0.562650989	NA	15.34227057	15.20812559	NA	NA	0.323919152	0.817822591	7.578233044	5.636582137	NA	NA	NA	0.455426491	5.919927651	4.578907084	20	TRUE
at1g09210.1	symbols crt1b atcrt1b calreticulin1b chr1 2973217 2976655reverselength 424        	WEAPIIDNPDFKDDPEIYVFPK	883	3	at1g09210.1	0.875786284	0.744379698	1.303596638	2.78574674	32.35838908	13.13882442	0.551493224	0.638704369	1	2.062350721	20.80481117	7.626171672	0.494678862	0.619708417	0.877101854	1.149180375	16.73515148	8.668500292	0.345433661	0.519775134	0.452398895	0.812744727	7.937721638	3.021333239	0.176097782	0.210391166	0.347798586	0.404315603	3.395007774	2.215071131	NA	NA	NA	0.266660954	2.01280769	1.773107705	33	TRUE
at1g09210.1	symbols crt1b atcrt1b calreticulin1b chr1 2973217 2976655reverselength 424        	YVGIEIWQVK	618	2	at1g09210.1	1.276030927	1.293245007	1.947948601	NA	37.89592683	19.46498268	0.792296011	1.024474337	1.124353034	NA	21.24582114	20.44018595	0.61119317	0.695462927	0.850615968	1.491203456	17.38517035	10.24682558	0.559404583	0.637698684	0.710126861	1	8.953498183	9.203344976	0.388774828	0.483807216	0.61707893	0.710065787	5.55210615	3.909449538	0.082966613	0.094528888	0.079379999	0.119046006	NA	0.550661579	33	TRUE
at1g09210.1	symbols crt1b atcrt1b calreticulin1b chr1 2973217 2976655reverselength 424        	QTGSIYSDWDIIPPK	860	2	at1g09210.1	NA	NA	NA	NA	NA	NA	NA	NA	NA	NA	NA	NA	NA	NA	NA	NA	NA	NA	NA	NA	1	NA	NA	NA	0.513357657	NA	NA	0.88476736	7.201028037	NA	NA	NA	NA	NA	NA	3.030405087	5	FALSE
at1g09270.1	symbols impa 4 importinalphaisoform4 chr1 2994506 2997833forwardlength 538        	PAIPIIR	390	2	at1g09270.1	0.797401749	1	1.37274704	NA	39.08526952	14.90560129	0.654408811	0.658806238	0.963057072	1.285507904	19.12813162	NA	0.461466495	0.442847375	0.659258116	1.209346567	13.43565011	3.888845378	0.356535199	0.344074884	0.344366286	0.512038071	5.662129994	4.790514724	NA	NA	NA	0.248667297	1.972388715	1.415679804	NA	NA	NA	NA	NA	NA	25	TRUE
at1g09270.1	symbols impa 4 importinalphaisoform4 chr1 2994506 2997833forwardlength 538        	IVEIIGHQSPTVIIPAIR	979	2	at1g09270.1	NA	NA	NA	NA	NA	NA	NA	NA	NA	NA	NA	NA	1	NA	NA	NA	NA	NA	NA	NA	NA	NA	NA	NA	NA	NA	1.597757799	NA	NA	NA	NA	0.384659994	NA	NA	NA	NA	3	FALSE
at1g09270.1	symbols impa 4 importinalphaisoform4 chr1 2994506 2997833forwardlength 538        	IVTVCIEGIENIIK	801	2	at1g09270.1	NA	1	NA	NA	NA	1.737514845	NA	NA	NA	NA	NA	NA	NA	NA	NA	NA	NA	NA	NA	NA	NA	NA	NA	NA	NA	NA	NA	NA	NA	NA	0.007612757	NA	NA	NA	NA	NA	3	FALSE
at1g09430.1	symbols acla 3 atp citratelyasea 3 chr1 3042135 3044978forwardlength 424      	IDIAEVADFVK	610	2	at1g09430.1	1.27376854	1.241027358	2.304663817	4.410508204	61.313027	23.27337702	0.79651088	1.003483886	1.547543224	2.32968534	22.57722142	12.43151747	0.653125118	0.625104859	0.980645396	1.544912451	16.57678994	11.45560931	0.50546775	0.652340175	0.877356572	0.92726299	7.773153736	2.556553966	0.308876888	0.337445408	0.459316273	0.59940366	4.669450615	3.30067884	0.077245648	0.133775105	0.147331957	0.189355518	0.996516114	0.975097903	36	TRUE
at1g09430.1	symbols acla 3 atp citratelyasea 3 chr1 3042135 3044978forwardlength 424      	IVVKPDMIFGK	624	2	at1g09430.1	0.922175742	0.900856341	1.421599794	2.26822671	30.95052669	11.66056575	0.868712464	0.938085508	1.241873276	2.170332391	18.34278254	18.56835976	0.711756558	0.691203196	0.716692591	2.008233938	19.01318984	8.635130399	0.598253835	0.618763957	0.695855638	1	9.000611638	8.772691871	0.408067593	0.470077027	0.522862837	0.735937305	5.586992296	3.923225871	0.064043844	NA	NA	0.060985882	1.532209124	NA	33	TRUE
at1g09430.1	symbols acla 3 atp citratelyasea 3 chr1 3042135 3044978forwardlength 424      	VISSTENFIHGIDEK	845	2	at1g09430.1	1	1.276527237	1.65892189	1.501090297	38.13252529	15.53564292	0.482155443	0.82073679	1.243415913	1.907958032	NA	NA	0.648466514	0.691284858	0.73680508	1.987215748	18.22258791	12.52729878	0.447286658	0.650938111	NA	0.892272205	13.57910136	6.83309174	0.461202	0.440674515	0.616591893	0.90821037	8.639524929	4.546902608	0.082631185	0.253574758	0.231845635	0.263501438	1.70957752	1.110346509	33	TRUE
at1g09430.1	symbols acla 3 atp citratelyasea 3 chr1 3042135 3044978forwardlength 424      	WGDIEFPIPFGR	717	2	at1g09430.1	1.213695882	1.373044579	2.482229837	4.702681642	48.97221362	22.01114425	0.838338719	1.082807724	1.48332071	2.01029834	20.34442389	13.08377542	0.672734963	0.630207493	0.910946754	1.47601924	16.70708156	7.985666127	0.47462175	0.619442128	0.640851363	0.917192276	7.536099286	4.17777545	0.296309163	0.334960101	0.320152581	0.340924485	3.829734948	2.561447807	0.04239442	0.075620546	0.068356266	0.098176279	0.525309237	0.595174117	36	TRUE
at1g09430.1	symbols acla 3 atp citratelyasea 3 chr1 3042135 3044978forwardlength 424      	FTVINPK	410	2	at1g09430.1	1.69302115	NA	4.18663648	NA	NA	NA	NA	NA	NA	NA	NA	20.77384787	0.330737768	1.065363213	NA	NA	NA	NA	NA	NA	NA	NA	NA	5.186028465	0.555696287	0.446583614	0.833394823	1	6.390096542	NA	NA	0.161642514	0.14651215	NA	NA	NA	13	FALSE
at1g09430.1	symbols acla 3 atp citratelyasea 3 chr1 3042135 3044978forwardlength 424      	IVVKPDMIFGK	416	3	at1g09430.1	NA	NA	NA	NA	NA	NA	NA	NA	NA	NA	NA	NA	NA	NA	NA	NA	NA	NA	NA	NA	NA	NA	NA	5.657511157	NA	0.24589146	0.313968341	0.448684392	3.962235921	2.820892491	NA	NA	NA	NA	1	NA	7	FALSE
at1g09430.1	symbols acla 3 atp citratelyasea 3 chr1 3042135 3044978forwardlength 424      	RIANIDIQIR	606	2	at1g09430.1	NA	NA	NA	NA	NA	NA	NA	NA	NA	NA	NA	NA	NA	NA	NA	NA	NA	2.712844113	NA	NA	NA	NA	NA	NA	NA	NA	NA	NA	1.445894825	0.554105175	NA	NA	NA	NA	0.236207571	NA	4	FALSE
at1g09590.1	symbols  translationproteinsh3 likefamilyprotein chr1 3106549 3107606forwardlength 164        	GYIPISTYIR	592	2	at1g09590.1	0.915267134	1.084732866	1.951989677	4.024046842	41.34491453	18.01487326	0.654795325	0.884332383	1.245388333	2.295006316	20.38298857	16.84308693	0.487355938	0.582843211	0.826002621	1.62805571	17.00794082	5.715449097	0.413894535	0.592478743	0.7286843	0.883917016	7.480068409	6.559963756	NA	0.269010202	0.481585216	0.539716927	4.18974634	2.902521554	0.013768304	NA	NA	0.017656333	0.730391164	NA	32	TRUE
at1g09590.1	symbols  translationproteinsh3 likefamilyprotein chr1 3106549 3107606forwardlength 164        	VGDYVDVK	448	2	at1g09590.1	0.550579355	1.316843959	2.564664566	4.780075684	67.31424889	22.84011767	0.675971689	0.987753995	1.161316338	2.079029902	33.31225832	8.357281548	0.09316814	0.513653871	NA	1.98340113	NA	NA	0.436868877	0.520768155	0.614875477	1.012246005	8.331122187	NA	0.224984703	0.208652094	0.344376047	0.530118204	2.41497772	2.666929145	0.065883948	NA	0.09830063	0.166921311	NA	1.286278823	30	TRUE
at1g09590.1	symbols  translationproteinsh3 likefamilyprotein chr1 3106549 3107606forwardlength 164        	IWNVTK	381	2	at1g09590.1	0.360376932	NA	1.342208696	2.355178216	NA	NA	NA	0.411694585	NA	1	NA	NA	NA	NA	NA	1.100439605	7.669814316	NA	NA	0.199044971	NA	NA	NA	NA	0.071975715	NA	NA	NA	NA	NA	NA	NA	NA	NA	NA	NA	9	FALSE
at1g09590.1	symbols  translationproteinsh3 likefamilyprotein chr1 3106549 3107606forwardlength 164        	RAVGVEVNK	486	2	at1g09590.1	NA	NA	NA	NA	NA	NA	NA	NA	NA	NA	NA	NA	NA	6.408059817	NA	NA	NA	NA	NA	NA	NA	NA	NA	NA	NA	NA	NA	NA	NA	NA	0.708129398	0.675465448	1	NA	3.141302989	NA	5	FALSE
at1g09620.1	symbols  atpbinding leucine trnaligases aminoacyl trnaligases nucleotidebinding atpbinding aminoacyl trnaligases chr1 3113077 3116455reverselength 1091 	ATGEGVQPQEYTIIK	817	2	at1g09620.1	0.939576561	0.795977421	1.754871671	3.650732487	43.41307963	18.9028585	0.522360765	0.769718608	1.018456085	2.047587347	22.57082067	13.17085047	0.553407682	0.761688493	0.831229917	1.493004468	15.33063018	7.529013241	0.449855196	0.635004288	0.67339529	0.981543915	8.237944872	8.008996532	0.286274561	0.285906384	0.484095932	0.516836284	3.437857911	2.735170401	0.023385566	NA	0.089625315	NA	1.552539799	1.403978063	34	TRUE
at1g09620.1	symbols  atpbinding leucine trnaligases aminoacyl trnaligases nucleotidebinding atpbinding aminoacyl trnaligases chr1 3113077 3116455reverselength 1091 	EITWMEEVIDVESSIR	968	2	at1g09620.1	1.032922451	NA	1.06963875	NA	NA	NA	1.026773337	NA	1	NA	NA	NA	0.754956648	1.02443475	1.058796683	0.886537566	NA	NA	0.554225825	0.620760111	NA	NA	5.157727132	3.747379523	0.361160301	0.753079033	0.577608578	NA	4.182149204	1.947158699	0.202551003	0.438493318	0.234882876	0.222016901	2.366933223	1.789089874	23	TRUE
at1g09620.1	symbols  atpbinding leucine trnaligases aminoacyl trnaligases nucleotidebinding atpbinding aminoacyl trnaligases chr1 3113077 3116455reverselength 1091 	GTGIVTSVPSDAPDDYMAIQDIIK	1254	2	at1g09620.1	1.089253341	0.919055742	1.37829323	2.795099144	26.05619625	15.47692542	0.715037085	0.895592985	0.998304957	1.898329662	15.97261085	8.708941981	0.677841637	0.668913562	0.797911227	1.001695043	12.40610222	9.975646582	0.587581793	0.818478485	0.800408801	1.071345712	6.602640704	4.185783386	0.472157034	0.432748587	0.631470852	0.581188128	5.68451725	3.312024665	0.170356902	0.249650139	0.241222788	0.267516351	1.902611671	1.691233869	36	TRUE
at1g09620.1	symbols  atpbinding leucine trnaligases aminoacyl trnaligases nucleotidebinding atpbinding aminoacyl trnaligases chr1 3113077 3116455reverselength 1091 	MEVVKPFPIK	594	2	at1g09620.1	1.046434821	1.016624345	1.479775281	2.567306411	NA	11.98795563	0.628782775	0.953486722	1.453171982	2.103198119	25.04301257	9.617562266	0.691824473	0.751435867	0.984558646	1.752081949	21.03588637	8.496553199	0.508602715	0.743646185	0.831053683	0.874450384	8.312512848	7.911653565	0.359715613	0.520156558	0.610333365	0.688811052	5.654272174	3.565988932	0.153123591	0.273325932	0.315765499	0.221557127	1.015441354	NA	34	TRUE
at1g09620.1	symbols  atpbinding leucine trnaligases aminoacyl trnaligases nucleotidebinding atpbinding aminoacyl trnaligases chr1 3113077 3116455reverselength 1091 	MNIYSDETR	565	2	at1g09620.1	0.875013856	NA	1.899487604	3.480447886	47.95423533	17.71652099	0.638720239	0.839676967	1.209408581	1.495005284	31.48629566	5.614903615	0.485873493	0.508168597	1	1.394776018	15.43641334	2.654837017	0.482407368	0.593935457	0.591473521	0.690881152	9.058363788	1.184421127	0.226472852	0.307955994	0.388305484	0.433282979	2.541969888	2.750530706	0.062978222	0.118470442	0.116887816	0.221426378	1.125692214	1.067717707	35	TRUE
at1g09620.1	symbols  atpbinding leucine trnaligases aminoacyl trnaligases nucleotidebinding atpbinding aminoacyl trnaligases chr1 3113077 3116455reverselength 1091 	QEFDYWYPIDIR	823	2	at1g09620.1	1.164535021	1.356316023	2.069020807	5.16329788	49.02712053	16.42747368	0.820849325	0.814487701	1.490726075	2.116672832	20.51538844	9.724386206	0.720020317	0.65583269	1.001601473	1.207061015	18.09768052	6.316011971	0.476514636	0.607579961	0.52627299	0.74945384	6.071562509	2.288933151	0.235790981	0.196527185	0.299068296	0.351618908	3.477351253	2.49704849	0.05807686	0.104241136	0.108259708	0.132894282	0.998398527	0.737008481	36	TRUE
at1g09620.1	symbols  atpbinding leucine trnaligases aminoacyl trnaligases nucleotidebinding atpbinding aminoacyl trnaligases chr1 3113077 3116455reverselength 1091 	SFVTTDVNPFFDAFVR	931	2	at1g09620.1	1.130104892	1.399331437	2.35593049	3.82841866	56.32355487	19.20525569	0.787094921	0.966667271	1.461853608	1.780152055	27.52774537	14.60842525	0.658105017	0.758007864	1.016275683	1.597320023	18.50260301	6.631604373	0.488657464	0.573139979	0.743660002	0.983724317	7.753196606	4.758197166	0.313944102	0.329046807	0.399374754	0.398176121	5.07787918	2.594560454	0.060941071	0.080078791	0.09078719	0.089164411	0.703473353	0.652794624	36	TRUE
at1g09620.1	symbols  atpbinding leucine trnaligases aminoacyl trnaligases nucleotidebinding atpbinding aminoacyl trnaligases chr1 3113077 3116455reverselength 1091 	SPISVNEIIYAIPMITIITNK	1166	2	at1g09620.1	1.079635154	1.461624549	1.919524644	2.626955713	31.08787973	11.2887917	0.837305501	0.987305574	1.194630257	1.412561802	21.50252601	23.67903301	0.746744662	0.869847174	1.012694426	1.241145976	16.06376261	15.63529756	0.526763246	0.712154431	0.489325851	0.687318257	8.065622452	7.978908645	0.301579982	0.409767934	0.289412355	0.326221452	3.724271738	3.236338144	0.025557183	0.038908681	0.012859052	0.017563119	0.126445133	0.115484317	36	TRUE
at1g09620.1	symbols  atpbinding leucine trnaligases aminoacyl trnaligases nucleotidebinding atpbinding aminoacyl trnaligases chr1 3113077 3116455reverselength 1091 	SPISVNEIIYAIPMITIITNK	777	3	at1g09620.1	1.043499823	1.437436966	2.040127671	3.283513097	55.71025327	22.54276331	0.956500177	0.916243159	1.308980755	2.07430283	30.4815771	33.22154447	0.800417046	0.777102767	0.913010472	2.27555949	19.49219827	12.2022614	0.56488524	0.875632453	0.600066362	1.117981941	11.29092755	9.412870384	0.359813501	0.535420678	0.543733428	0.595784233	6.078628819	4.594648748	0.023798858	0.074691155	0.030776691	0.060309779	0.21600188	0.28936155	36	TRUE
at1g09620.1	symbols  atpbinding leucine trnaligases aminoacyl trnaligases nucleotidebinding atpbinding aminoacyl trnaligases chr1 3113077 3116455reverselength 1091 	TEWIPTEIIPIINIPEFGDK	1163	2	at1g09620.1	1.393742667	1.578692428	2.719439737	6.339041766	64.91768123	14.24250063	0.873596415	1.126403585	1.251708533	2.041551673	20.24611981	11.46132333	0.620832342	0.76683242	0.844785978	1.144935644	13.94967176	5.674810924	0.438665767	0.654600306	0.635833674	0.761095398	7.002335765	3.307165445	0.319608864	0.416159614	0.377278471	0.311575914	4.854202781	2.176689265	0.065565565	0.149141635	0.088030171	0.077636298	0.61438195	0.44060227	36	TRUE
at1g09620.1	symbols  atpbinding leucine trnaligases aminoacyl trnaligases nucleotidebinding atpbinding aminoacyl trnaligases chr1 3113077 3116455reverselength 1091 	WWEDEDVFR	641	2	at1g09620.1	1.356159743	1	2.276041282	3.837335918	42.82997324	29.27384825	0.931707148	0.756393725	1.400177475	1.99998369	21.81331251	14.80882988	0.644704274	0.721345715	0.804252313	1.162948931	12.8988272	5.356117665	0.38202916	0.510791296	0.392172776	0.669177905	4.190903385	5.014597187	0.121195905	0.159828811	0.212106304	NA	1.659452581	1.985190137	0.059581693	0.110415043	0.092036645	0.120743896	0.688874582	1.074991543	35	TRUE
at1g09620.1	symbols  atpbinding leucine trnaligases aminoacyl trnaligases nucleotidebinding atpbinding aminoacyl trnaligases chr1 3113077 3116455reverselength 1091 	YIQDSIVIMR	619	2	at1g09620.1	0.991721258	1.070244282	1.842632432	3.420972556	31.04863607	17.34673165	0.629384	0.765494273	1	2.162360156	16.05583252	13.81511892	0.440402198	0.47530395	0.471589874	1.767539434	11.82837846	7.281609632	0.409465796	0.576060802	0.477575557	0.675993257	6.23775673	6.930539588	0.269745917	0.366718647	0.355771821	0.528331185	3.079359734	2.362582342	0.078009711	0.081497037	NA	0.158507043	1.32944267	1.596941597	35	TRUE
at1g09620.1	symbols  atpbinding leucine trnaligases aminoacyl trnaligases nucleotidebinding atpbinding aminoacyl trnaligases chr1 3113077 3116455reverselength 1091 	IIVPICPHFADYVWR	629	3	at1g09620.1	NA	NA	NA	NA	NA	NA	0.495483719	NA	NA	NA	16.79631801	NA	0.490695756	0.579259782	NA	0.8880298	18.46206074	8.536495458	0.722739106	0.919819292	NA	NA	8.224235072	NA	NA	NA	NA	1	8.11030851	5.768838152	NA	NA	NA	NA	NA	NA	13	FALSE
at1g09620.1	symbols  atpbinding leucine trnaligases aminoacyl trnaligases nucleotidebinding atpbinding aminoacyl trnaligases chr1 3113077 3116455reverselength 1091 	IPFGEIEVIQSNK	737	2	at1g09620.1	NA	NA	NA	NA	NA	NA	NA	NA	NA	NA	NA	NA	NA	NA	NA	NA	NA	NA	NA	NA	NA	NA	NA	NA	NA	NA	NA	NA	NA	NA	NA	NA	0.795740023	1	NA	5.627964444	3	FALSE
at1g09620.1	symbols  atpbinding leucine trnaligases aminoacyl trnaligases nucleotidebinding atpbinding aminoacyl trnaligases chr1 3113077 3116455reverselength 1091 	QSIEEFSATGTR	663	2	at1g09620.1	NA	NA	NA	NA	NA	NA	NA	NA	NA	NA	NA	NA	NA	0.412696797	NA	1.587303203	12.22395875	NA	NA	NA	NA	NA	NA	NA	NA	NA	0.288904872	NA	NA	NA	NA	NA	NA	NA	NA	NA	4	FALSE
at1g09620.1	symbols  atpbinding leucine trnaligases aminoacyl trnaligases nucleotidebinding atpbinding aminoacyl trnaligases chr1 3113077 3116455reverselength 1091 	SFGITDSEIANFR	729	2	at1g09620.1	NA	0.749153904	1.252786568	NA	NA	NA	NA	NA	NA	1.660028336	NA	8.288539126	0.36431186	NA	NA	1	NA	NA	NA	NA	NA	0.441694653	NA	3.922693722	NA	NA	NA	NA	NA	NA	NA	0.218869548	0.153410262	NA	1.169699883	NA	11	FALSE
at1g09630.1	symbols atrab11c atraba2a atrab a2a rab a2a rab11c rabgtpase11c chr1 3118350 3119571reverselength 217   	VVIIGDSGVGK	522	2	at1g09630.1	NA	NA	NA	NA	7.95651996	3.407384963	NA	NA	NA	0.448460754	NA	1	NA	NA	0.148705476	NA	NA	NA	NA	NA	NA	NA	NA	NA	NA	NA	NA	NA	NA	NA	NA	NA	NA	NA	NA	NA	5	FALSE
at1g09640.1	symbols  translationelongationfactoref1b gammachain chr1 3120162 3122152forwardlength 414        	AIVIHTYK	494	2	at1g09640.1	1.193055851	1.574177834	2.05619453	4.265683055	50.30892025	15.14556428	0.745227947	1.165388543	1.22134528	1.930771174	21.0518742	8.466356262	0.699671297	0.705499591	0.834611457	1.34211023	13.96376811	4.146133915	0.505402962	0.615742603	0.512323236	0.620695877	5.748201077	4.733939623	0.215866787	0.302490342	0.327772627	0.317013322	2.753455171	1.802525457	0.043019373	0.090366632	0.069459296	0.081797173	0.550204069	0.480177181	36	TRUE
at1g09640.1	symbols  translationelongationfactoref1b gammachain chr1 3120162 3122152forwardlength 414        	KFTSEFPHVER	460	3	at1g09640.1	NA	NA	NA	NA	NA	NA	NA	NA	NA	NA	NA	9.390140078	0.402682604	0.234234185	NA	2.251312334	19.69702448	6.939537527	NA	NA	0.843504341	1	17.01049588	7.502345335	0.349817331	0.222247814	0.662337266	0.656264934	15.02678427	8.577195214	NA	0.273330718	0.304781546	0.352955828	4.487243672	2.986991532	21	TRUE
at1g09640.1	symbols  translationelongationfactoref1b gammachain chr1 3120162 3122152forwardlength 414        	MGFMPYSAPAEEGAISTIK	1000	2	at1g09640.1	1.151245073	1.309180548	2.244833005	4.910685345	55.88311637	25.51653319	0.769815207	0.879053295	1.308242945	2.645189013	31.91798556	21.65895987	0.610796414	0.584261449	0.974812273	2.083966147	24.25723291	11.2878411	0.487223577	0.647378668	0.618722999	1.025187727	12.15048484	7.425750165	0.300574139	0.352025004	0.375879427	0.629693645	8.52200011	3.702395207	0.042029722	0.06327917	0.073687556	0.076126867	0.534100758	0.886657761	36	TRUE
at1g09640.1	symbols  translationelongationfactoref1b gammachain chr1 3120162 3122152forwardlength 414        	QTEAVPPIASK	571	2	at1g09640.1	NA	NA	1	1.719586125	32.69495534	10.87177222	NA	NA	0.600853615	0.981044926	NA	NA	NA	NA	NA	NA	9.522524968	3.411673454	NA	NA	0.341993097	NA	7.246785142	3.684655829	0.109556494	NA	0.167849948	0.281724487	2.228205192	1.546172489	NA	0.060394823	NA	0.102047794	NA	0.87512823	19	TRUE
at1g09640.1	symbols  translationelongationfactoref1b gammachain chr1 3120162 3122152forwardlength 414        	TPAFIK	339	2	at1g09640.1	0.663070497	1.430009633	2.250776131	4.672846789	68.81947879	25.21748867	0.808924842	0.956331913	1.043668087	1.88405894	23.28420146	6.73775567	0.580966423	0.507355125	0.598653777	1.908643081	13.74245813	1.772510706	0.538530054	0.456116983	0.81697904	1.052243788	8.880415431	2.355432173	0.226478109	0.293029649	0.38453907	0.590695165	2.561042298	2.519321168	0.042596546	0.054611346	0.050645662	NA	NA	0.405886235	34	TRUE
at1g09640.1	symbols  translationelongationfactoref1b gammachain chr1 3120162 3122152forwardlength 414        	VPVIETPEGSVFESNAIAR	1008	2	at1g09640.1	1	0.919132667	1.586496542	2.657365559	29.83093103	15.82557898	0.609232709	0.726505342	1.120284614	1.742853222	18.17587072	13.99986651	0.473091339	0.593734569	0.723375138	1.441579387	12.87270894	7.789966545	0.419961443	0.582747943	0.641620102	0.880039938	7.781186174	6.850515547	0.366865353	0.433507968	0.482913386	0.650697731	4.962709141	3.188937679	NA	0.171102919	0.16824591	0.210291859	1.395417891	1.504499123	35	TRUE
at1g09640.1	symbols  translationelongationfactoref1b gammachain chr1 3120162 3122152forwardlength 414        	VPVIETPEGSVFESNAIAR	672	3	at1g09640.1	NA	0.666022905	1.130239016	2.206407298	51.54338795	23.58504371	0.398552378	0.582139719	1.178195067	1.67497613	21.99898315	13.93839811	0.413426628	0.486663107	0.633850688	1.563103896	9.705129014	4.330236998	0.265479837	NA	0.598699615	0.869760984	9.415252677	6.620767185	0.30832845	0.390581196	0.61773227	0.762152877	6.891610082	4.270840273	0.06966411	0.163641389	0.207676577	0.265889653	1.145255882	1.208723125	34	TRUE
at1g09640.1	symbols  translationelongationfactoref1b gammachain chr1 3120162 3122152forwardlength 414        	YFWTVVNQPNFTK	822	2	at1g09640.1	0.937982511	1.350940957	1.847913395	4.117349721	40.19268767	19.81549519	0.640209531	0.881132971	1.251199263	2.562638589	26.34728464	18.15227598	0.489238237	0.604352097	1.055131083	1.491751539	19.64015468	9.720657859	0.424103501	0.530717412	0.689882431	0.944868917	9.736519306	7.575628815	0.320386035	0.478280333	0.473673689	0.602695991	5.550021381	3.103994548	0.078404597	0.071613484	0.043410459	0.061818593	1.453478689	0.177134466	36	TRUE
at1g09640.1	symbols  translationelongationfactoref1b gammachain chr1 3120162 3122152forwardlength 414        	FTSEFPHVER	625	2	at1g09640.1	NA	NA	NA	NA	NA	NA	NA	NA	NA	NA	NA	NA	NA	1.417549034	NA	NA	NA	14.09435894	NA	NA	NA	NA	NA	NA	NA	0.582450966	NA	NA	NA	6.700017358	0.300386308	0.498947264	0.467993711	0.500528116	2.94989737	1.863385924	10	FALSE
at1g09640.1	symbols  translationelongationfactoref1b gammachain chr1 3120162 3122152forwardlength 414        	IAEEEEAPKPK	414	3	at1g09640.1	NA	NA	NA	NA	NA	NA	NA	NA	NA	NA	NA	NA	NA	NA	NA	NA	NA	NA	NA	NA	NA	NA	NA	NA	NA	NA	NA	NA	NA	NA	0.361350712	NA	0.843238622	1.156761378	9.320737226	NA	4	FALSE
at1g09640.1	symbols  translationelongationfactoref1b gammachain chr1 3120162 3122152forwardlength 414        	MGFMPYSAPAEEGAISTIK	1008	2	at1g09640.1	0.434669203	NA	1.968652435	2.649602435	29.50584624	NA	NA	0.685735367	1.314264633	1.572180434	15.15453701	NA	0.448396367	NA	NA	0.592042293	NA	NA	NA	NA	0.405351905	0.350338648	5.671230049	NA	NA	0.182824196	0.230018878	NA	5.528342922	1.958611749	NA	NA	0.060465825	NA	NA	NA	18	FALSE
at1g09760.1	symbols u2a  u2smallnuclearribonucleoproteina chr1 3159476 3161603reverselength 249        	IVNIVEIDPIASIPK	811	2	at1g09760.1	1.339049416	1.078536098	1.558708376	3.142760709	36.08500887	15.60019979	0.592301034	0.832722902	1.123109901	1.455585032	19.14478341	9.694398557	0.52185699	0.369727151	0.630727244	1.217388084	12.14203795	7.032382226	0.38934041	0.558500547	0.488285577	0.921463902	5.560945303	2.433078261	0.29024048	0.325537433	0.422928017	0.488214272	3.56407443	2.924654278	0.077913282	0.138282806	0.135878673	0.131308322	0.909267938	1.159476447	36	TRUE
at1g09760.1	symbols u2a  u2smallnuclearribonucleoproteina chr1 3159476 3161603reverselength 249        	IGTIIINNNR	564	2	at1g09760.1	0.289974349	NA	NA	0.933000708	NA	6.931284421	0.138288348	NA	NA	NA	5.190698577	2.222196617	0.161557352	NA	NA	NA	NA	1.76527681	NA	NA	NA	NA	2.744707274	1.066999292	0.08068312	NA	NA	NA	1.16927288	0.781242086	NA	NA	NA	0.028318218	NA	NA	14	FALSE
at1g09760.1	symbols u2a  u2smallnuclearribonucleoproteina chr1 3159476 3161603reverselength 249        	IQYISIIDNNITK	768	2	at1g09760.1	NA	NA	NA	NA	NA	NA	NA	NA	NA	NA	NA	NA	NA	NA	NA	NA	NA	NA	NA	NA	NA	NA	NA	NA	NA	NA	NA	NA	NA	NA	NA	NA	NA	NA	1	NA	1	FALSE
at1g09760.1	symbols u2a  u2smallnuclearribonucleoproteina chr1 3159476 3161603reverselength 249        	VIDFIK	368	2	at1g09760.1	NA	NA	0.731555628	1.880768763	NA	NA	NA	NA	NA	1	NA	NA	NA	NA	NA	0.50157578	6.659064684	NA	NA	NA	NA	NA	NA	NA	NA	NA	NA	NA	NA	NA	NA	NA	NA	NA	NA	NA	5	FALSE
at1g09780.1	symbols  phosphoglyceratemutase 2 3 bisphosphoglycerate independent chr1 3165550 3167812reverselength 557     	AHGTAVGIPSEDDMGNSEVGHNAIGAGR	907	3	at1g09780.1	0.54480512	0.886407049	0.92835285	NA	20.14567991	7.642303861	0.607915171	0.638293604	0.935919842	1.196408146	13.16998988	18.1627815	0.669888891	0.95150014	1	2.054672227	19.42245365	18.35005959	0.700869707	0.650728388	1.087315389	1.566059596	15.46115789	11.99812299	0.825999871	0.633680002	0.852157737	1.116503294	8.879017018	5.490688572	0.114065355	0.239776835	0.390523509	0.452018839	5.416445211	3.329366839	35	TRUE
at1g09780.1	symbols  phosphoglyceratemutase 2 3 bisphosphoglycerate independent chr1 3165550 3167812reverselength 557     	AIEYEDFDK	565	2	at1g09780.1	0.962519206	1.064937039	1.500834831	4.105881979	44.9363467	20.9582119	0.555221321	0.720214364	1.122282246	1.952561443	19.06946621	3.59421305	0.489114897	0.558026133	0.778569859	1.138844395	12.28001002	5.863063415	0.319047215	0.464381279	0.401872539	0.513757924	4.373476016	3.816904933	0.197787837	0.1818477	0.160822159	0.268104039	2.041277687	1.989124104	0.073593309	0.103208643	0.135865792	0.141331591	1.037480794	1.442833737	36	TRUE
at1g09780.1	symbols  phosphoglyceratemutase 2 3 bisphosphoglycerate independent chr1 3165550 3167812reverselength 557     	AVGPIVDGDAVVTFNFR	889	2	at1g09780.1	2.27874948	0.803418064	NA	3.282828727	16.31453346	10.53631511	1.447529117	0.368155734	0.567497254	1.794972898	NA	NA	0.19120572	NA	0.54961474	3.190796205	7.794951255	4.507752867	1	NA	0.360502468	NA	3.570190598	14.61617005	NA	0.106589596	NA	0.240319074	2.296413816	NA	0.089310172	0.133827772	0.106182184	0.17493	0.507112541	1.142085311	27	TRUE
at1g09780.1	symbols  phosphoglyceratemutase 2 3 bisphosphoglycerate independent chr1 3165550 3167812reverselength 557     	DIETPGIANVAATVMNIHGFVAPSDYEPTIIEVVE	1238	3	at1g09780.1	0.981638317	1.392079726	1.728393447	2.813020098	28.10749974	9.689366797	0.941144892	0.966217848	1.388736565	2.1442248	21.28360261	27.91221089	0.896347793	1.129524311	1.077752045	1.018361683	15.28613465	23.3557235	0.549806193	0.926585668	0.647677981	0.637733334	8.088711932	12.90526505	0.409663086	0.582494946	0.361365679	0.395119338	5.774764877	5.000896051	0.081112758	0.09798711	0.029988401	0.064046235	0.624095609	0.341756472	36	TRUE
at1g09780.1	symbols  phosphoglyceratemutase 2 3 bisphosphoglycerate independent chr1 3165550 3167812reverselength 557     	DVIDGSSVGFVETIEADIVAIR	1153	2	at1g09780.1	0.741520959	1.382283829	2.590375418	2.421149608	36.48952562	10.47825374	0.529080234	1.514693327	1.493882506	2.182770389	13.73263241	22.84969077	0.839076952	1.257810585	1.762178912	1.025335573	9.943521726	9.399127034	0.370096481	0.431614382	0.241959341	0.411787052	3.307388867	2.606526533	0.166472174	0.250839129	0.168177034	0.074516839	1.294846922	0.635001322	0.155837528	0.257592151	0.049461614	0.166286558	0.974664427	0.308767903	36	TRUE
at1g09780.1	symbols  phosphoglyceratemutase 2 3 bisphosphoglycerate independent chr1 3165550 3167812reverselength 557     	ENGVDAQIASGGGR	666	2	at1g09780.1	0.497227279	0.898974258	1.97978163	3.784124024	48.96288943	23.83703228	0.587590347	0.916995694	1.070578974	2.488297874	32.5897124	12.00066187	0.530240496	0.706331742	0.929421026	1.844988711	12.78497924	5.904268425	0.462045385	0.430480959	0.493274711	1.135317291	11.09475285	5.113203328	0.166310111	0.166670681	0.348791623	0.41042026	1.921925479	1.878323882	0.19126996	0.305681515	0.315836595	0.594895042	3.270042229	3.332778418	36	TRUE
at1g09780.1	symbols  phosphoglyceratemutase 2 3 bisphosphoglycerate independent chr1 3165550 3167812reverselength 557     	EPGANDQYIPPFVIVDESGK	1088	2	at1g09780.1	0.669374056	0.997249007	1.002750993	3.103668184	18.7535163	NA	0.090293303	1.084125991	1.923287612	2.886144589	NA	13.63140417	NA	0.474894173	NA	1.287129982	10.04345339	14.35181358	0.404180182	0.770172426	NA	0.778774102	6.642192833	NA	0.436928896	0.436767587	0.547188155	0.799691918	7.508576499	5.69037283	0.128996574	0.207940849	0.212835184	0.312812476	2.615585571	3.022765967	30	TRUE
at1g09780.1	symbols  phosphoglyceratemutase 2 3 bisphosphoglycerate independent chr1 3165550 3167812reverselength 557     	FGHVTFFWNGNR	495	3	at1g09780.1	0.600252093	0.704165912	1.404508621	2.270061802	30.77545215	12.41976503	0.494439438	0.665283703	0.88945917	2.667614537	18.24616624	19.98285708	0.469874603	0.629574366	0.695689851	2.248184982	19.72145516	9.814716276	0.396651886	0.672994654	0.778226857	1.401440019	14.96817415	8.977538754	0.306609502	0.586527967	0.782412785	1.129083072	9.878012666	3.779318374	0.106354238	0.206750583	0.138176922	0.192778824	3.745317287	1.11054083	36	TRUE
at1g09780.1	symbols  phosphoglyceratemutase 2 3 bisphosphoglycerate independent chr1 3165550 3167812reverselength 557     	FGHVTFFWNGNR	741	2	at1g09780.1	0.673642086	0.994461976	1.685729346	1.837716442	27.87200693	13.41486133	0.576686221	0.967947948	1.254491601	2.290799998	19.30969254	17.93311013	0.516693316	0.733350912	0.827566098	2.35792135	22.34274039	14.89661181	0.513932366	0.69068658	0.87155606	1.242520181	15.84192485	9.190783653	0.36056984	0.520933397	0.790911458	1.005538024	8.269965199	4.132691576	0.104098525	0.123313645	0.093689104	0.129936931	1.959126775	0.590898245	36	TRUE
at1g09780.1	symbols  phosphoglyceratemutase 2 3 bisphosphoglycerate independent chr1 3165550 3167812reverselength 557     	GIYVVTADHGNAEDMVK	607	3	at1g09780.1	NA	NA	NA	NA	NA	15.7598867	NA	NA	NA	NA	NA	4.267910806	NA	NA	NA	1.085767047	NA	13.32907834	0.56035724	NA	NA	0.914232953	7.091668354	8.13216154	0.607583893	0.454162399	0.483614348	0.793776603	6.307503271	5.783803361	0.198619239	0.418931119	0.469756613	0.677057893	3.346154666	5.146804499	20	TRUE
at1g09780.1	symbols  phosphoglyceratemutase 2 3 bisphosphoglycerate independent chr1 3165550 3167812reverselength 557     	GIYVVTADHGNAEDMVK	910	2	at1g09780.1	0.839499531	1.044820801	1.044782365	1.119792282	28.06980056	13.3654004	0.683306127	0.824247322	0.955217635	1.416246589	18.39033141	9.392075861	0.698719367	0.860127224	0.808679137	1.439688991	14.20530405	24.36752397	0.375666287	0.442435606	1.236602761	0.890298538	12.9484822	6.95439071	0.66578958	0.368866169	0.593513067	0.735348691	4.840981836	4.898204937	0.213656587	0.399038401	0.414943665	0.461273792	2.328783712	2.670810717	36	TRUE
at1g09780.1	symbols  phosphoglyceratemutase 2 3 bisphosphoglycerate independent chr1 3165550 3167812reverselength 557     	HGAPDTWTIIK	620	2	at1g09780.1	0.461189643	0.865552125	1.117113962	1.356678418	26.03340643	9.343435184	0.555554744	0.690819248	1.138706483	1.150826445	18.74275834	14.64545425	0.598366607	0.70196017	0.746300187	1.913286067	19.32915404	9.320702873	0.460265386	0.561937673	0.882886038	1.143264033	11.9796716	11.18307744	0.448555792	0.438110907	0.648701417	0.863427718	7.427100701	4.944205333	0.146921068	0.290931291	0.248085804	0.353258168	1.910075889	1.749294191	36	TRUE
at1g09780.1	symbols  phosphoglyceratemutase 2 3 bisphosphoglycerate independent chr1 3165550 3167812reverselength 557     	ICDQAIASGK	532	2	at1g09780.1	NA	NA	2.462298578	NA	NA	NA	0.960222636	1.008589278	NA	1.987627464	8.205379697	NA	1.185886773	0.964209001	0.711872145	NA	NA	NA	0.980723684	1.067837168	1	1.473474938	NA	6.509123785	NA	NA	0.661166941	NA	NA	NA	0.385070958	0.314288921	0.30549752	0.602115511	NA	2.220885792	19	TRUE
at1g09780.1	symbols  phosphoglyceratemutase 2 3 bisphosphoglycerate independent chr1 3165550 3167812reverselength 557     	IDDHPKIPK	532	2	at1g09780.1	NA	1.274430043	0.898162904	1.188760367	NA	3.087250381	0.636245061	0.756252503	0.980018406	0.85364807	NA	5.519003305	0.461645109	NA	1.388536385	1.341636568	NA	NA	0.82456571	NA	1.113904107	0.538182328	5.78312551	1.883814437	0.601128681	0.134693124	1	NA	NA	1.237544761	NA	NA	NA	NA	NA	NA	21	TRUE
at1g09780.1	symbols  phosphoglyceratemutase 2 3 bisphosphoglycerate independent chr1 3165550 3167812reverselength 557     	IDQIQIIIK	542	2	at1g09780.1	1.016258199	1.121340185	1.874153271	3.940614294	43.6963206	18.29717255	0.692855176	0.784239224	1.136572862	2.120106275	20.98067533	21.90312139	0.50442356	0.550032461	0.90436179	1.823651737	14.93925102	7.43817798	0.432872268	0.526536747	0.560535092	0.986439869	7.963420688	4.709032761	0.275096835	0.336591281	0.52404804	0.584267866	5.323230435	3.353291371	0.059773731	0.093281312	0.10149668	0.137344705	1.013560131	0.741667369	36	TRUE
at1g09780.1	symbols  phosphoglyceratemutase 2 3 bisphosphoglycerate independent chr1 3165550 3167812reverselength 557     	IEEYVEIPSDSGISFNVQPK	1126	2	at1g09780.1	0.801875237	1.080213601	1.575944852	2.648080371	30.32315118	15.53550494	0.602605963	0.784011583	1.098886878	1.483583345	16.74912847	10.66824712	0.438532403	0.552007498	0.919786399	1.420924098	15.91141184	10.38095675	0.365227543	0.560814065	0.642060627	0.812976	6.111890841	6.173606703	0.304338928	0.320124971	0.411639152	0.553578282	4.281352649	2.698565558	0.10180935	0.150418486	0.135232541	0.186646924	1.320292204	1.195746293	36	TRUE
at1g09780.1	symbols  phosphoglyceratemutase 2 3 bisphosphoglycerate independent chr1 3165550 3167812reverselength 557     	IFEGEGFK	464	2	at1g09780.1	1	1.217661122	2.385176142	4.930321515	NA	24.79293291	0.770897123	1.031216498	1.370630789	2.329061314	29.65558164	5.968535173	0.703801897	0.610941112	0.848017438	1.44521323	18.276392	3.524741461	0.460100623	0.527842213	0.63924592	0.923844352	11.03284386	5.422728624	0.259795859	0.2766746	0.365469615	NA	NA	NA	NA	NA	0.131016582	0.206184935	NA	0.940290495	29	TRUE
at1g09780.1	symbols  phosphoglyceratemutase 2 3 bisphosphoglycerate independent chr1 3165550 3167812reverselength 557     	IQIITSHTIKPVPIAIGGPGIAQGVR	880	3	at1g09780.1	0.465810167	1.164390821	0.999510578	1.165830553	15.63319945	6.05607898	0.518113715	0.608859917	0.741610864	1.296064082	10.08552689	17.59342272	0.567374908	0.569437316	0.795555833	1.596919546	17.85186446	11.69634608	0.392918587	0.597357373	1.000489422	0.873983515	10.48430268	5.880308002	0.615944962	0.661583516	0.739242098	1.068857348	10.56528069	7.074802076	0.375749404	0.544014174	0.535483451	0.664683589	4.414084136	3.877554934	36	TRUE
at1g09780.1	symbols  phosphoglyceratemutase 2 3 bisphosphoglycerate independent chr1 3165550 3167812reverselength 557     	KEPGANDQYIPPFVIVDESGK	1152	2	at1g09780.1	NA	1.155803853	NA	NA	NA	NA	0.41545465	0.970944893	NA	NA	NA	NA	NA	1.020445508	1.439652455	NA	NA	22.00765197	0.345174112	0.722940416	0.979554492	1.35918048	27.41212151	6.557942793	0.699998616	NA	1.400798147	NA	NA	6.128088969	0.190484752	0.296444195	0.252541832	0.347223576	2.585139415	NA	20	TRUE
at1g09780.1	symbols  phosphoglyceratemutase 2 3 bisphosphoglycerate independent chr1 3165550 3167812reverselength 557     	KEPGANDQYIPPFVIVDESGK	768	3	at1g09780.1	NA	0.659086869	NA	NA	18.26362158	6.607887858	0.340268767	0.590226837	0.858559288	1.266157672	13.22100244	13.21040284	0.226005485	0.613787715	1	1.295124222	15.92122888	9.56378318	0.341558119	0.427363971	0.69600111	1.006524903	11.49725133	5.630547812	0.350456645	0.437393798	0.778323971	1.087209272	9.331899761	4.253447634	0.173006611	0.34981084	0.284496153	0.490829717	3.365676113	2.358753693	33	TRUE
at1g09780.1	symbols  phosphoglyceratemutase 2 3 bisphosphoglycerate independent chr1 3165550 3167812reverselength 557     	MIFDAIEQVK	597	2	at1g09780.1	1.029058597	0.970941403	1.791440716	3.548051254	47.56583723	18.47989871	0.700476066	0.887314419	1.201318701	1.958464965	19.11174391	16.2062516	0.472481452	0.578139372	0.644764141	1.568991053	14.27806574	8.731262977	0.422991674	0.579465384	0.623704009	0.822701758	6.991027922	5.543540233	0.260831979	0.358049453	0.456696612	0.527418261	4.230929316	2.911701052	0.106799316	0.200037165	0.183486707	0.251691511	1.205533431	1.627140489	36	TRUE
at1g09780.1	symbols  phosphoglyceratemutase 2 3 bisphosphoglycerate independent chr1 3165550 3167812reverselength 557     	MYVTIDRYENDWEVVK	1030	2	at1g09780.1	0.877893984	1.241438149	1.227862757	0.924511632	26.5881387	11.61346832	0.706608726	1.001766542	1.25500085	1.638666228	16.16128329	12.58461519	0.486454744	0.646391924	0.998233458	1.251088427	9.934467615	18.52836731	0.314833952	0.256382009	0.745403987	0.696673429	5.145917021	3.072079354	0.468056082	0.3325262	0.302621402	0.380697552	4.428678561	2.811617558	0.138546532	0.260685833	0.256331905	0.259949068	1.46680411	1.589232861	36	TRUE
at1g09780.1	symbols  phosphoglyceratemutase 2 3 bisphosphoglycerate independent chr1 3165550 3167812reverselength 557     	MYVTIDRYENDWEVVK	687	3	at1g09780.1	0.881336548	1	1.21304633	NA	34.72182331	18.71525074	0.871615003	0.823084683	1.316278539	2.39463965	22.32895789	17.43986879	0.64114768	0.734284549	1.107167225	1.77931529	11.03919243	17.58871043	0.293913073	0.330984828	0.785924356	0.975313371	6.096811081	5.560081263	0.428476736	0.420011571	0.427212443	0.540513838	6.69080493	3.600377534	0.188818261	0.374961027	0.380018527	0.532865264	3.154190069	3.145791031	35	TRUE
at1g09780.1	symbols  phosphoglyceratemutase 2 3 bisphosphoglycerate independent chr1 3165550 3167812reverselength 557     	NAVEAVK	366	2	at1g09780.1	0.60643329	1.092097877	2.838705797	2.875608647	52.29092238	NA	0.433175797	0.857928613	1.067590168	2.338680965	NA	3.411532253	0.395070603	NA	0.932409832	1.985892247	11.03657671	NA	0.486710549	NA	0.781105279	NA	NA	NA	NA	0.330373687	0.501636525	NA	NA	1.957415232	0.08152676	NA	NA	NA	NA	NA	20	TRUE
at1g09780.1	symbols  phosphoglyceratemutase 2 3 bisphosphoglycerate independent chr1 3165550 3167812reverselength 557     	PVPIAIGGPGIAQGVR	751	2	at1g09780.1	0.974602063	1.09448732	1.853525855	3.064078166	34.21382642	18.87570562	0.764185324	0.784133351	1.481492957	1.905871021	16.79479692	16.50412669	0.713894902	0.928325506	1.025397937	1.608484085	16.6354757	6.522724845	0.468084564	0.49177774	0.262370791	0.445316132	2.523156614	4.439024629	0.12187876	0.189018039	NA	0.195682328	1.523696739	1.407780003	NA	0.068078115	0.084564458	0.061418775	0.913754403	0.594904552	34	TRUE
at1g09780.1	symbols  phosphoglyceratemutase 2 3 bisphosphoglycerate independent chr1 3165550 3167812reverselength 557     	RGWDAQVIGEAPHK	522	3	at1g09780.1	0.267061495	NA	NA	0.901880333	19.95980399	6.792278277	0.46440923	0.879035037	0.917477901	1.312304686	18.78665073	5.853306921	0.540475163	1.022355976	0.977644024	2.606207225	22.5163187	12.98198399	0.525737023	0.49698448	0.88771314	1.670138161	18.86410092	7.023100766	0.887275336	0.336963577	0.889737053	1.365717665	15.85829741	10.2024502	0.100256813	0.271881919	0.376527258	0.53831163	5.838711505	5.169854272	34	TRUE
at1g09780.1	symbols  phosphoglyceratemutase 2 3 bisphosphoglycerate independent chr1 3165550 3167812reverselength 557     	SGYFNEK	423	2	at1g09780.1	0.715884779	1.316780092	2.156441088	3.748614048	34.11537418	14.94716499	0.412104074	0.897768443	1	1.688079007	15.85690464	8.995728881	0.424218881	0.523836444	0.576211444	1.338182097	5.65494906	2.501861034	0.503972918	0.548038088	0.758812426	1.054858332	7.459755865	4.167824849	0.221927191	0.271008147	0.38535009	0.398647574	2.845859157	2.037783197	NA	0.04055597	0.021481679	0.042502561	NA	NA	33	TRUE
at1g09780.1	symbols  phosphoglyceratemutase 2 3 bisphosphoglycerate independent chr1 3165550 3167812reverselength 557     	VHIITDGR	456	2	at1g09780.1	0.195763089	0.956658619	1.576789331	2.17207235	31.97729004	9.167151515	0.446244135	0.747580196	0.97748184	1.746864449	18.62134574	11.59566185	0.519640072	0.828612516	1.02251816	1.479855416	10.08137442	4.056920712	0.397369419	0.456568928	0.467214708	0.971213728	10.61853242	4.044655465	0.171272009	NA	0.372970424	0.398535983	2.41378606	1.396490106	NA	NA	0.196425608	0.350015244	NA	1.239149137	32	TRUE
at1g09780.1	symbols  phosphoglyceratemutase 2 3 bisphosphoglycerate independent chr1 3165550 3167812reverselength 557     	YAGMIQYDGEIK	694	2	at1g09780.1	0.994138048	1.046512175	1.941572961	4.257819769	39.50000284	19.76553759	0.624260865	0.807468811	1.134074178	2.535664801	22.29945945	13.97881076	0.59072672	0.675333667	1.005861952	1.641462719	15.77152016	7.288321811	0.451438235	0.596581133	0.540288142	0.912510448	7.11192875	8.290542275	0.218019713	0.262448977	0.366987637	0.502889401	3.490073994	2.172015133	0.06167514	0.074828236	0.10636114	0.145553398	1.397736181	0.663216296	36	TRUE
at1g09780.1	symbols  phosphoglyceratemutase 2 3 bisphosphoglycerate independent chr1 3165550 3167812reverselength 557     	YENDWEVVK	591	2	at1g09780.1	0.684270298	0.923289117	1.772547931	3.503515966	46.95743659	NA	0.425667758	0.750909908	1	2.104841325	28.15522795	5.996792531	0.454467807	NA	NA	NA	17.21407494	6.134791727	0.354245328	0.362938487	0.383654287	0.830638317	8.173699802	5.943191825	NA	NA	0.322649762	NA	NA	NA	NA	NA	0.266832542	NA	NA	1.643724225	23	TRUE
at1g09780.1	symbols  phosphoglyceratemutase 2 3 bisphosphoglycerate independent chr1 3165550 3167812reverselength 557     	YIVSPPEIDR	595	2	at1g09780.1	1.023995956	1.250515518	1.97227702	4.559713548	59.26284181	23.70451051	0.690810523	0.866002534	1.388642961	2.468829244	26.12743228	16.27819134	0.658078621	0.670724706	0.958496342	1.690482039	18.67268558	8.230993617	0.47688736	0.586460503	0.655932792	1	9.48780948	7.0145968	0.273001605	0.318972847	0.449033228	0.552370394	4.713639387	NA	0.071259661	0.152877995	0.166409777	0.226772118	1.328581171	0.804198842	35	TRUE
at1g09780.1	symbols  phosphoglyceratemutase 2 3 bisphosphoglycerate independent chr1 3165550 3167812reverselength 557     	YVSESFETNTIHIVGIISDGGVHSR	906	3	at1g09780.1	0.584574757	1.863121741	1.18483206	NA	19.73557693	8.650056315	0.875812098	0.845041152	1.369724509	1.049896933	13.27546555	NA	0.903861773	0.950103067	1.294958637	1.20443794	11.82497594	19.05961911	0.33795779	0.345049155	0.822311691	0.747010125	5.822776925	1.712583497	0.460122361	0.498142376	0.469240059	0.502657381	7.053593079	3.181676044	0.326163861	0.501175489	0.372325067	0.394149829	2.78659785	1.879344888	34	TRUE
at1g09780.1	symbols  phosphoglyceratemutase 2 3 bisphosphoglycerate independent chr1 3165550 3167812reverselength 557     	ARDAIISGK	466	2	at1g09780.1	NA	NA	NA	NA	NA	1.223275227	NA	NA	NA	NA	1.671424368	1.835985274	NA	NA	NA	0.272604593	1.139047674	NA	NA	0.170289806	NA	NA	NA	NA	NA	NA	NA	0.075635927	NA	0.860952326	NA	NA	NA	NA	NA	NA	8	FALSE
at1g09780.1	symbols  phosphoglyceratemutase 2 3 bisphosphoglycerate independent chr1 3165550 3167812reverselength 557     	ATSSAWK	792	1	at1g09780.1	NA	NA	NA	NA	NA	NA	NA	NA	NA	NA	NA	NA	NA	NA	NA	NA	NA	NA	NA	NA	NA	NA	NA	NA	NA	NA	NA	NA	NA	NA	1	NA	NA	0.81422244	5.078503944	NA	3	FALSE
at1g09780.1	symbols  phosphoglyceratemutase 2 3 bisphosphoglycerate independent chr1 3165550 3167812reverselength 557     	IDDHPKIPK	355	3	at1g09780.1	NA	0.829168998	NA	NA	NA	4.440407913	NA	NA	NA	0.998518982	NA	NA	NA	NA	NA	NA	NA	NA	NA	NA	0.491413204	NA	8.878026552	3.434966258	0.251651345	0.180299879	0.517947085	1.001481018	6.164828776	2.49489334	NA	NA	NA	NA	NA	NA	12	FALSE
at1g09780.1	symbols  phosphoglyceratemutase 2 3 bisphosphoglycerate independent chr1 3165550 3167812reverselength 557     	IFAQGAK	368	2	at1g09780.1	0.446495771	1.668156113	2.227590442	2.884088239	NA	NA	NA	1	1.467912836	NA	NA	NA	0.607180067	NA	NA	NA	NA	NA	NA	NA	0.844256824	NA	NA	NA	0.302105516	NA	NA	NA	NA	NA	NA	NA	NA	NA	NA	NA	9	FALSE
at1g09780.1	symbols  phosphoglyceratemutase 2 3 bisphosphoglycerate independent chr1 3165550 3167812reverselength 557     	IQIITSHTIKPVPIAIGGPGIAQGVR	660	4	at1g09780.1	NA	NA	NA	NA	NA	NA	NA	NA	NA	NA	NA	NA	NA	NA	NA	NA	NA	12.71204341	NA	NA	NA	NA	NA	NA	NA	NA	NA	NA	17.61483091	12.23538525	0.419921444	0.789243201	0.758512711	1	NA	NA	7	FALSE
at1g09780.1	symbols  phosphoglyceratemutase 2 3 bisphosphoglycerate independent chr1 3165550 3167812reverselength 557     	MYVTIDR	449	2	at1g09780.1	NA	NA	NA	4.48913059	NA	NA	NA	NA	1.076650057	2.190401339	NA	NA	NA	0.548805003	0.928232425	NA	16.86296786	NA	NA	NA	NA	NA	NA	3.204397224	NA	NA	NA	NA	NA	0.991171014	0.096743291	0.18159381	NA	0.223227265	NA	1.008828986	12	FALSE
at1g09780.1	symbols  phosphoglyceratemutase 2 3 bisphosphoglycerate independent chr1 3165550 3167812reverselength 557     	YAGMIQYDGEIK	702	2	at1g09780.1	NA	NA	NA	5.543906724	NA	NA	NA	NA	NA	4.555763353	NA	NA	NA	NA	NA	1.42183716	NA	NA	0.176625111	0.550370943	NA	1	NA	7.38837051	0.30943512	NA	0.599854962	NA	6.229241952	NA	0.125023958	0.117861509	NA	0.481709006	2.400976635	1.441585193	15	FALSE
at1g09830.1	symbols  glycinamideribonucleotide gar synthetase chr1 3192783 3194936reverselength 532       	AGIITFGPSSQAAAIEGSK	903	2	at1g09830.1	1.043429153	1.131152501	1.916482183	2.833080528	29.07575218	19.91813551	0.647693886	0.789770542	1.093798085	1.546616123	18.74377377	18.43558381	NA	0.708201667	0.944785419	1.771755651	14.7408581	8.933222184	0.38786468	0.651610794	0.543739344	0.807213871	8.328573367	9.947159158	0.322825587	0.381106342	0.606674787	0.788373824	5.152300575	NA	0.097739855	0.159266845	0.131325784	0.20200692	0.956570847	1.247991187	34	TRUE
at1g09830.1	symbols  glycinamideribonucleotide gar synthetase chr1 3192783 3194936reverselength 532       	AYSAVQQINWPGGFFR	921	2	at1g09830.1	NA	1.066054999	2.018853772	2.545711876	39.14207059	23.34961281	0.428878206	0.933945001	1.198310222	1.622674169	23.14965436	10.86943926	0.477416877	0.581634901	0.849093046	1.492583532	15.95279306	9.599543031	0.464516076	0.55830702	0.793834843	0.836081894	9.395523435	3.286803639	0.316614771	0.286789907	0.427750611	0.543483582	5.687044309	3.216422629	NA	NA	0.091837752	0.114283827	NA	0.852663508	32	TRUE
at1g09830.1	symbols  glycinamideribonucleotide gar synthetase chr1 3192783 3194936reverselength 532       	EYIQEQGAPIVIK	744	2	at1g09830.1	0.953431593	NA	NA	NA	NA	14.00665091	NA	NA	NA	1.788428751	13.62629095	12.18942428	NA	0.822092655	NA	NA	14.98892708	8.183929552	0.403753003	0.600184159	0.802676595	1.046568407	10.47500256	5.96210075	0.383452934	0.408273398	0.446766327	1.149704387	7.516604916	4.369990626	0.079494213	0.158917195	0.147756167	0.18195805	1.14105549	0.645716074	26	TRUE
at1g10200.1	symbols wlim1 gatatypezincfingertranscriptionfactorfamilyprotein chr1 3346677 3347763reverselength 190         	GNISQIEGGGENAAK	723	2	at1g10200.1	NA	NA	NA	NA	68.03845538	19.56869383	0.784498748	0.987949369	1.104154618	NA	28.98566144	9.940543076	0.611450465	0.844725573	0.753185125	2.661401334	24.8573488	6.018470441	0.602475913	0.661434758	0.815506806	1.182291858	9.954233879	7.430604761	0.5306692	0.343574963	0.615217554	1	5.067187394	6.16969698	0.158984491	0.299592629	0.349469562	0.535324913	3.587444164	3.76808021	31	TRUE
at1g10200.1	symbols wlim1 gatatypezincfingertranscriptionfactorfamilyprotein chr1 3346677 3347763reverselength 190         	VSNMFGGTR	485	2	at1g10200.1	NA	NA	NA	NA	NA	NA	NA	1.19371706	NA	NA	NA	14.63858422	NA	0.960614055	NA	2.604379183	12.05005448	NA	0.521506141	0.758016031	1.039385945	1.343005916	12.16709829	5.317014475	0.372780798	0.271343517	0.609532555	0.582189137	3.813269387	3.460344352	0.094504712	0.16353206	0.105420105	0.194317752	1.063662273	NA	22	TRUE
at1g10200.1	symbols wlim1 gatatypezincfingertranscriptionfactorfamilyprotein chr1 3346677 3347763reverselength 190         	HHHIQIIK	343	3	at1g10200.1	NA	NA	NA	NA	NA	NA	NA	NA	NA	NA	NA	NA	NA	NA	NA	NA	NA	NA	NA	NA	NA	NA	NA	NA	NA	NA	NA	NA	NA	NA	NA	0.297858487	NA	1	4.14005518	NA	3	FALSE
at1g10370.1	symbols gst30 atgstu17 gst30b erd9 glutathiones transferasefamilyprotein chr1 3397274 3398273reverselength 227     	AVIAQIEEGNAFIEK	816	2	at1g10370.1	0.926280245	1.229747565	1.315611476	2.001649008	25.01287663	12.92403716	0.64317552	0.855639303	1.166317056	1.657181637	15.83504573	14.41629383	0.522195832	0.719423874	0.936596016	1.063403984	12.61655019	10.9456323	0.349553064	0.52605235	0.685476365	0.6764488	6.410123112	4.89897056	0.330911411	0.362297443	0.461403737	0.454297262	3.35027603	2.590802152	0.104658266	0.177047565	0.191865699	0.222623173	1.570185937	1.764556701	36	TRUE
at1g10370.1	symbols gst30 atgstu17 gst30b erd9 glutathiones transferasefamilyprotein chr1 3397274 3398273reverselength 227     	FWAAYIDEK	572	2	at1g10370.1	1.034603518	0.911121955	1.620847748	3.59009302	NA	21.60866981	0.567549057	0.695291474	1	2.208214255	23.58761586	10.59569649	0.417613873	0.556943628	0.881209127	1.406074107	16.01210521	7.519473853	0.355978736	0.456402551	0.467556259	0.781587638	NA	5.738059258	NA	NA	NA	0.468872733	4.115393486	2.288759313	0.043901719	0.065038818	NA	NA	1.230093004	0.496340155	29	TRUE
at1g10370.1	symbols gst30 atgstu17 gst30b erd9 glutathiones transferasefamilyprotein chr1 3397274 3398273reverselength 227     	IIGAWASPFVMR	674	2	at1g10370.1	0.623019563	1.024400491	1.689944675	3.342944424	27.82780761	16.48200337	0.675894549	0.866455292	1.121580333	1.628681078	12.67109902	16.10330825	0.47726634	0.313505191	0.34339536	1.069371822	9.894102594	8.443871127	0.248136037	0.338895506	0.405665479	0.550828264	4.615917501	4.25013431	0.035659222	0.140414465	0.168761125	0.21914853	1.179453451	1	NA	NA	NA	NA	0.359147479	NA	31	TRUE
at1g10370.1	symbols gst30 atgstu17 gst30b erd9 glutathiones transferasefamilyprotein chr1 3397274 3398273reverselength 227     	IIGAWASPFVMRPR	534	3	at1g10370.1	1.010962234	0.760268409	0.979391502	1.798859263	21.89868292	8.529812272	0.488111182	0.47813352	0.692153069	1.496005648	10.76940408	11.8425428	0.427329667	0.446672308	0.392833506	1.223460143	15.63012329	8.387885071	0.426292298	0.510701641	0.921294908	1	9.301533587	5.254011394	0.13500235	0.733071544	0.805190492	1.23989126	9.299945723	5.965690436	NA	NA	NA	NA	0.427082818	NA	31	TRUE
at1g10370.1	symbols gst30 atgstu17 gst30b erd9 glutathiones transferasefamilyprotein chr1 3397274 3398273reverselength 227     	IIGAWASPFVMRPR	801	2	at1g10370.1	1.387616595	0.7488044	0.942691533	NA	18.70348059	11.27158513	0.433094895	0.650267199	0.708536754	1.353384741	16.66320065	15.63068624	0.396712951	0.599283644	0.56035474	1.438386617	14.88706946	8.817297207	0.664239326	0.72388809	1.007023706	0.92261298	10.16176076	5.40943162	0.217943244	0.814646515	0.992976294	1.341834423	9.226960403	5.575905651	NA	NA	NA	NA	0.392567616	NA	30	TRUE
at1g10370.1	symbols gst30 atgstu17 gst30b erd9 glutathiones transferasefamilyprotein chr1 3397274 3398273reverselength 227     	SEIIIK	352	2	at1g10370.1	1	1.507299547	NA	4.899588512	78.53511936	23.85404502	0.792092324	NA	NA	2.084180049	31.03609197	6.294224962	0.63323636	NA	0.816440487	2.224984729	15.93317277	2.803350154	0.478975706	0.513228766	0.858039351	NA	10.05479334	2.856929749	NA	0.248454691	0.51411127	0.602132634	2.659645664	3.16985244	NA	0.073804817	0.065451643	0.156960416	0.738045356	0.788192495	29	TRUE
at1g10370.1	symbols gst30 atgstu17 gst30b erd9 glutathiones transferasefamilyprotein chr1 3397274 3398273reverselength 227     	SVPYEFIQETFGSK	816	2	at1g10370.1	0.892852978	1.107147022	1.57499657	2.734336533	31.03205412	18.30824087	0.571554188	0.684563567	1.113630478	1.78030234	16.63596349	10.75961261	0.467001145	0.51947198	0.575037946	1.163154521	12.44741186	9.807322216	0.360474865	0.555570876	0.64402771	0.835530579	6.879603914	4.385873751	0.256443157	0.312459426	0.408261297	0.504867648	4.561851343	3.137265322	0.083067055	0.146659384	0.12925197	0.195991083	1.17160574	1.233665933	36	TRUE
at1g10370.1	symbols gst30 atgstu17 gst30b erd9 glutathiones transferasefamilyprotein chr1 3397274 3398273reverselength 227     	VTEIAVSYK	505	2	at1g10370.1	0.703492304	1.348797164	1.924327058	5.02346453	91.87344609	25.00315959	0.64599932	0.829764784	1.019713307	2.614422185	37.5434098	10.85652294	0.523994437	0.481188518	1.138839628	2.830466839	22.71924362	6.482352915	0.347307523	0.419878548	0.514519006	0.957534348	13.65607384	2.871466701	0.186545128	0.216754191	0.437036974	0.313272957	4.837443213	2.229742821	0.073690391	0.182650614	0.123268888	0.212279393	1.157768608	0.980286693	36	TRUE
at1g10370.1	symbols gst30 atgstu17 gst30b erd9 glutathiones transferasefamilyprotein chr1 3397274 3398273reverselength 227     	WFVAIR	396	2	at1g10370.1	1.164147165	1.421618492	2.801201684	5.573523559	80.5820675	22.96157114	0.903717404	1.028296661	1.45814651	2.436332458	30.75673582	14.43734955	0.744353973	0.647191197	0.774794212	1.765969013	20.93566448	6.004479474	0.507262072	0.666660044	0.621883979	0.971703339	10.41970846	4.445956448	0.224836271	0.358714434	0.484582344	0.472925852	4.099601568	2.250421548	0.032901817	0.060748576	0.046329056	0.053480271	0.794771661	0.201490999	36	TRUE
at1g10370.1	symbols gst30 atgstu17 gst30b erd9 glutathiones transferasefamilyprotein chr1 3397274 3398273reverselength 227     	IAINIK	336	2	at1g10370.1	NA	NA	2.884479962	4.691421303	NA	23.26342609	NA	NA	1.282002368	2.579284244	NA	10.10008032	NA	NA	0.949005814	NA	18.64377271	NA	NA	0.487199841	NA	1	NA	NA	0.291932987	0.304914888	NA	NA	NA	3.351121048	NA	0.076857694	0.072616394	NA	0.982493697	0.484889587	17	FALSE
at1g10430.1	symbols pp2a 2 proteinphosphatase2a 2 chr1 3428705 3430437reverselength 306       	GAGYTFGQDIAAQFNHNNGISIISR	884	3	at1g10430.1	NA	NA	NA	NA	NA	NA	NA	NA	NA	NA	NA	NA	NA	NA	NA	1.312208224	NA	NA	NA	NA	0.892753872	NA	NA	6.058781473	NA	NA	0.670291994	1	11.97706365	5.952694422	0.272518044	0.377362941	0.435377821	0.437811718	5.096524025	3.092673815	13	FALSE
at1g10760.1	symbols sex1 sop1 sop gwd1 gwd pyruvatephosphatedikinase pep pyruvatebindingdomain chr1 3581210 3590043reverselength 1399   	QTIIGIVAPPEIVEEIK	925	2	at1g10760.1	0.823408624	NA	1.196008345	NA	30.8199347	NA	0.416615613	NA	1.08637102	1.617744568	17.3426486	3.71130986	0.737691111	NA	NA	NA	10.86164694	4.418174757	NA	0.63525612	0.75259253	0.91362898	6.789877546	NA	0.323510524	0.336592664	0.454772853	0.393081229	6.010887369	3.07478049	NA	NA	0.152082268	NA	NA	NA	22	TRUE
at1g10760.1	symbols sex1 sop1 sop gwd1 gwd pyruvatephosphatedikinase pep pyruvatebindingdomain chr1 3581210 3590043reverselength 1399   	VPSWVGIPTSVAIPFGVFEK	1066	2	at1g10760.1	NA	NA	NA	NA	NA	NA	NA	NA	NA	NA	NA	11.50521632	1.070131068	1.280136116	NA	NA	NA	NA	0.82409141	1	1.105222899	1.271105414	NA	6.058619437	NA	0.572020116	0.402044021	0.629229305	NA	5.37769609	0.070379977	NA	NA	0.025134739	0.78499176	NA	15	FALSE
at1g10840.1	symbols tif3h1 translationinitiationfactor3subunith1 chr1 3607885 3610299reverselength 337         	ADIGVIAIK	450	2	at1g10840.1	1.466756641	1.617074678	1.446835577	NA	NA	NA	0.815267036	0.957954953	1.061876615	2.169355335	24.94324606	NA	0.663255109	0.848446412	1.042045047	1.427414663	18.11151457	NA	0.4765919	0.571827534	0.668469533	0.898067531	7.704767353	6.405773359	NA	0.247446583	0.508839096	0.470544762	4.872922894	NA	NA	NA	NA	0.182178058	1.053503688	0.943109821	26	TRUE
at1g10840.1	symbols tif3h1 translationinitiationfactor3subunith1 chr1 3607885 3610299reverselength 337         	ISDSFMEIYR	631	2	at1g10840.1	1.496883667	1.577499006	2.724336768	6.216597624	61.4726542	26.94125232	0.722694039	0.951910195	1.485393159	2.791831893	20.47155769	17.75037988	0.622520642	0.661928434	1.047914582	1.874884718	17.8990359	7.527496799	0.474794827	0.600909801	0.661046949	0.952085418	8.287558456	8.02376209	0.265281319	0.323686224	0.476385698	0.518342982	4.037211423	2.258978494	0.075775171	0.106484878	0.079753189	0.141075499	0.792285967	0.702343083	36	TRUE
at1g10840.1	symbols tif3h1 translationinitiationfactor3subunith1 chr1 3607885 3610299reverselength 337         	NFSWMDIFEEIPIK	885	2	at1g10840.1	1.989235573	NA	NA	NA	NA	NA	1.661885802	1.008484536	3.014060812	NA	NA	NA	NA	NA	NA	NA	NA	NA	0.781142856	NA	1.162038856	NA	NA	NA	0.757143663	1.344224501	1	0.492941327	NA	NA	0.177756332	0.31109717	0.165040259	0.243730916	NA	1.394428482	15	FALSE
at1g10940.2	symbols  proteinkinasesuperfamilyprotein chr1 3656050 3658170reverselength 371         	DKYEIVK	469	2	at1g10940.2	0.422793676	NA	NA	NA	86.48775852	NA	NA	NA	NA	0.921047542	NA	5.502264445	NA	NA	NA	NA	6.721389419	2.035788303	0.061227916	0.091720475	NA	NA	5.218689141	NA	NA	NA	NA	NA	1.078952458	0.260475664	NA	NA	0.00497937	NA	NA	NA	12	FALSE
at1g10940.2	symbols  proteinkinasesuperfamilyprotein chr1 3656050 3658170reverselength 371         	IDENVAR	409	2	at1g10940.2	NA	NA	NA	NA	NA	NA	NA	NA	NA	NA	NA	NA	NA	NA	1	NA	NA	NA	NA	NA	NA	NA	NA	NA	NA	NA	NA	NA	NA	NA	NA	NA	NA	NA	NA	NA	1	FALSE
at1g10940.2	symbols  proteinkinasesuperfamilyprotein chr1 3656050 3658170reverselength 371         	IENTIIDGSPAPR	692	2	at1g10940.2	NA	NA	NA	NA	NA	NA	NA	NA	NA	NA	NA	NA	0.475483133	NA	0.765086443	1.234913557	16.98248255	NA	NA	NA	NA	NA	NA	NA	NA	NA	NA	NA	NA	NA	NA	NA	0.513420238	0.159691139	1.330856477	1.346126881	8	FALSE
at1g11260.1	symbols stp1 atstp1 sugartransporter1 chr1 3777460 3780133forwardlength 522        	FFPSVYR	458	2	at1g11260.1	1.201772188	1.651732232	2.44359672	4.305713183	59.22227521	20.65399144	0.741528625	1	1.235348617	1.932409833	23.3605353	9.625008433	0.621148665	0.700541085	0.885361288	1.39122788	13.78673122	5.440911696	0.424863948	0.525660284	0.572322147	0.689845269	6.930182291	5.365750945	0.157307011	0.225761487	0.333312433	0.310171347	1.957894293	1.369980386	0.055426349	NA	0.090254148	0.087419162	0.489669062	0.327111058	35	TRUE
at1g11260.1	symbols stp1 atstp1 sugartransporter1 chr1 3777460 3780133forwardlength 522        	FVEDGEYGNAIEMGK	830	2	at1g11260.1	1.204873037	1.110055264	1.793308524	3.76611793	37.67713809	20.93992682	0.62871637	0.752406868	1.034228797	1.85644115	18.59062413	12.94401142	0.419981837	0.713173815	0.852935257	1.45911439	13.93746462	9.199568644	0.443522084	0.602114773	0.690081127	0.841689946	7.707343916	6.208567432	0.285549306	0.320804216	0.410133573	0.523481554	4.084385102	2.080869877	0.109005402	0.156048511	0.151486811	0.173184997	1.340795632	0.965771203	36	TRUE
at1g11260.1	symbols stp1 atstp1 sugartransporter1 chr1 3777460 3780133forwardlength 522        	GGWGWR	360	2	at1g11260.1	1	1.363463149	2.300402044	4.265075457	42.08816501	15.67695555	0.6856131	0.896285607	1.08455903	1.907381785	18.14458771	7.502425127	0.501612118	NA	0.667487114	1.429123467	12.16350428	NA	0.477974914	0.416594968	0.494974805	0.693340255	5.929268735	4.19875535	0.155763604	0.210166543	0.293721652	0.340161903	1.929249722	1.463160621	NA	0.092618173	NA	0.083669659	0.562499972	NA	31	TRUE
at1g11260.1	symbols stp1 atstp1 sugartransporter1 chr1 3777460 3780133forwardlength 522        	GIPIEEMGQVWR	708	2	at1g11260.1	1.046180636	1.214261277	2.0664767	3.832895836	47.5329676	22.3980338	0.637070154	0.909588445	1.139758239	2.020225697	22.11885573	19.29409216	0.463682848	0.646231927	0.953819364	2.054972806	18.59930679	7.943321476	0.404488469	0.62115594	0.637734606	0.938550826	9.280939434	7.265119939	0.24499319	0.316348205	0.428810842	0.528962912	4.346612601	2.854312339	0.080190789	0.126333095	0.120406125	0.168291821	0.757050784	1.187153462	36	TRUE
at1g11260.1	symbols stp1 atstp1 sugartransporter1 chr1 3777460 3780133forwardlength 522        	GVDDVSQEFDDIVAASK	898	2	at1g11260.1	1.028978346	1.148648865	1.757872489	3.239316302	35.33676553	17.85076143	0.706177377	0.78375674	1.168570997	1.875880605	14.94577825	9.871946764	0.506359379	0.579104583	0.971021654	0.920834242	11.7575578	9.820125409	0.414269246	0.570727189	0.678811352	0.753420233	5.735848538	3.006429144	0.263813332	0.262232508	0.393708288	0.397211837	3.687060774	2.264652171	0.108165576	0.165495109	0.161421185	0.222508442	1.526550313	1.384348284	36	TRUE
at1g11260.1	symbols stp1 atstp1 sugartransporter1 chr1 3777460 3780133forwardlength 522        	RFFPSVYR	536	2	at1g11260.1	0.834959603	NA	NA	NA	NA	NA	NA	1.0907361	NA	3.141149147	NA	8.156549443	0.586664548	NA	NA	NA	NA	10.34182981	NA	0.551321759	NA	0.9092639	NA	3.776936236	NA	0.39041617	NA	0.572646883	NA	3.109143172	NA	NA	NA	NA	NA	NA	12	FALSE
at1g11360.1	symbols  adeninenucleotidealphahydrolases likesuperfamilyprotein chr1 3822171 3822899reverselength 242        	ASDVAQPIVEADIPFK	850	2	at1g11360.1	1	NA	NA	3.889891651	40.80664101	NA	0.675481992	NA	NA	NA	NA	NA	NA	0.688592309	0.95599068	NA	13.0125376	NA	NA	NA	0.519999044	NA	NA	4.426508211	NA	NA	NA	NA	NA	NA	NA	NA	NA	NA	NA	NA	9	FALSE
at1g11430.1	symbols  plastiddevelopmentalproteindag putative chr1 3847273 3848938forwardlength 232        	DQMIDTYINTIATVIGSMEEAK	1222	2	at1g11430.1	0.952603998	2.117486915	2.451834449	3.042637892	36.77202492	14.26444972	0.417000879	1.778516031	1.047396002	0.934062728	22.72955571	16.94811788	0.865992358	1.61260993	1.267926023	1.577934721	14.41242263	25.37802823	0.529720174	0.41742028	0.5352818	0.737281503	5.755394072	6.308101947	0.278228115	0.306431019	0.326574041	0.31153639	3.763307588	2.161308854	0.04731576	0.096466998	0.045601694	0.057984907	0.747458436	0.389358641	36	TRUE
at1g11430.1	symbols  plastiddevelopmentalproteindag putative chr1 3847273 3848938forwardlength 232        	DQMIDTYINTIATVIGSMEEAKK	858	3	at1g11430.1	0.774767718	0.991985197	2.04190133	2.065154728	27.9299041	8.63649201	0.762510809	0.703029666	0.846694763	1.356725767	19.41232694	21.38302117	0.588709758	1.008014803	1.33506983	1.055241932	16.1327366	12.59385028	0.363544094	0.656920645	0.63419358	0.854164032	10.65080514	10.36392304	0.376993348	0.519010974	0.583151625	0.56019506	7.4655261	4.218761599	0.151300879	0.278569552	0.155059223	0.286043452	1.674508866	1.428810583	36	TRUE
at1g11430.1	symbols  plastiddevelopmentalproteindag putative chr1 3847273 3848938forwardlength 232        	GIPGVIWVIPDSYIDVK	936	2	at1g11430.1	1.125003605	1.012845126	1.720440138	3.593831738	29.28077283	16.41041114	0.69734687	0.887990679	1.172761673	1.667064684	17.28410669	12.84694952	0.821302176	0.674453826	0.728002387	1.249051057	13.46204405	5.295486811	0.552078107	0.626262654	0.716887224	0.750435723	6.960159449	4.304815239	0.396374246	0.449606885	0.606278075	0.40830038	4.981069113	3.113794836	0.107459767	0.18468806	0.136832587	0.140007285	1.097473422	0.987154874	36	TRUE
at1g11530.1	symbols atcxxs1 cxxs1 c terminalcysteineresidueischangedtoaserine1 chr1 3874518 3875311forwardlength 118       	IVGANPDEIK	528	2	at1g11530.1	0.788257421	0.904653433	NA	3.279836366	47.36868593	15.60629073	0.550196375	0.728586382	1.144058119	1.561164151	19.82719372	8.715721556	0.391271966	0.525628396	0.718808761	1.53200842	10.03027225	3.343646093	NA	0.455487375	0.508143938	0.751267605	5.397003765	2.243453142	0.215918851	0.18129996	0.383176781	0.529626357	1.671069904	2.334626193	NA	NA	0.069242316	0.134681585	1.095346567	1.101597025	32	TRUE
at1g11530.1	symbols atcxxs1 cxxs1 c terminalcysteineresidueischangedtoaserine1 chr1 3874518 3875311forwardlength 118       	EVASQIEVK	502	2	at1g11530.1	NA	NA	NA	NA	NA	NA	NA	NA	NA	NA	NA	NA	NA	NA	NA	NA	NA	NA	NA	NA	NA	NA	NA	NA	NA	NA	NA	NA	NA	NA	NA	NA	NA	NA	1.196100366	0.803899634	2	FALSE
at1g11650.2	symbols atrbp45b rbp45b rna binding rrm rbd rnpmotifs familyprotein chr1 3914895 3917941forwardlength 405   	VIQTFNNAPIPSFPDQIFR	1103	2	at1g11650.2	0.96929637	1.032715856	1.672437844	3.771244163	37.69020717	17.27723252	0.697291224	0.831419777	1.381425203	1.866039138	19.84454614	10.2704595	0.612192254	0.639545104	1.072141052	1.446113146	16.84931925	6.219296453	0.497164932	0.693289735	0.747238067	0.94697927	9.09739682	4.981526505	0.427300322	0.397473221	0.448627656	0.657491039	6.22624224	3.661565326	0.095785316	0.153387657	0.135812884	0.129964493	1.03070363	0.775225354	36	TRUE
at1g11750.2	symbols clpp6 clpproteaseproteolyticsubunit6 chr1 3967609 3969535forwardlength 289         	IIFIGQPINAQVAQR	834	2	at1g11750.2	0.985039823	0.791387807	1.6778311	3.380418693	32.18515559	14.79927687	0.580740563	0.712529973	1.12249132	2.175680566	21.13152767	12.07650491	0.500491743	0.466600018	0.737126441	1.575404709	15.32067379	6.484308981	0.391941991	0.474296281	0.499624809	0.686439903	7.986771663	3.889702856	0.211319771	0.305719921	0.356161698	0.450163309	4.348054525	2.348747267	NA	NA	NA	NA	1	NA	31	TRUE
at1g11750.2	symbols clpp6 clpproteaseproteolyticsubunit6 chr1 3967609 3969535forwardlength 289         	AGISSNVSGSPIK	609	2	at1g11750.2	NA	NA	NA	NA	NA	NA	NA	NA	NA	NA	NA	NA	NA	NA	NA	NA	NA	NA	NA	NA	NA	NA	NA	NA	NA	NA	NA	1	NA	NA	NA	NA	NA	NA	NA	NA	1	FALSE
at1g11750.2	symbols clpp6 clpproteaseproteolyticsubunit6 chr1 3967609 3969535forwardlength 289         	GNPPVMPSVMTPGGPIDISSVIFR	1235	2	at1g11750.2	NA	NA	NA	NA	NA	1.494086793	NA	NA	NA	NA	1.572031733	NA	NA	NA	NA	NA	NA	0.254676584	NA	NA	NA	NA	NA	NA	NA	NA	NA	NA	NA	0.505913207	NA	NA	NA	NA	NA	NA	4	FALSE
at1g11750.2	symbols clpp6 clpproteaseproteolyticsubunit6 chr1 3967609 3969535forwardlength 289         	VISQIVTIASIDDK	751	2	at1g11750.2	NA	NA	NA	NA	NA	NA	NA	NA	NA	NA	NA	NA	NA	NA	1	NA	22.63128905	NA	NA	NA	NA	NA	NA	NA	NA	NA	NA	NA	NA	NA	NA	NA	NA	0.174661261	NA	NA	3	FALSE
at1g11840.6	symbols glx1 glyoxalaseihomolog chr1 3995928 3997518forwardlength 322         	AEASDIIEWPK	651	2	at1g11840.6	1.239078837	1.462283879	2.354441789	4.772633751	45.34840424	21.81688641	0.963477403	1	1.430509447	2.311843148	19.41961317	11.07201087	0.684794593	0.637131288	0.952043253	1.157426684	14.96868497	7.229787163	0.469049787	0.568053566	0.590933654	0.722310409	5.348287052	3.647179456	0.212474908	0.252708426	0.349299755	0.356323368	2.849996178	2.072020378	0.06395967	0.103488155	0.095483703	0.119507966	0.671812029	NA	35	TRUE
at1g11840.6	symbols glx1 glyoxalaseihomolog chr1 3995928 3997518forwardlength 322         	AEASDIIEWPKK	715	2	at1g11840.6	1.018349605	1.197906551	2.421166206	4.28124496	50.69380559	23.93444648	0.593801174	0.857188754	1.184719402	2.185935678	24.55926321	14.83710446	0.432403881	0.605307962	0.95839278	1.784532721	18.27031476	7.435862966	0.386339752	0.498158333	0.656641644	1	10.54037084	6.840532034	0.302578452	0.328615062	0.488938716	0.658153403	5.601858738	2.76373086	0.057502926	0.116412231	0.079810932	0.127469201	NA	0.712986442	35	TRUE
at1g11840.6	symbols glx1 glyoxalaseihomolog chr1 3995928 3997518forwardlength 322         	DPDGYTFEIIQR	727	2	at1g11840.6	0.932415505	1.067584495	1.774169781	3.109656883	30.4355801	16.67532815	0.581792051	0.754709409	1.10333586	1.920938804	17.45606966	13.05051064	0.455229822	0.549272958	0.71530497	1.195340114	12.23216719	7.386036449	0.34915497	0.483622026	0.592477207	0.832537419	6.670559082	7.617248156	0.268261374	0.305355446	0.399541487	0.452849973	3.842588651	2.480965018	0.041700306	0.104389013	0.104489071	0.157101097	1.289823756	1.863589155	36	TRUE
at1g11840.6	symbols glx1 glyoxalaseihomolog chr1 3995928 3997518forwardlength 322         	EAGPIPGIGTK	520	2	at1g11840.6	0.957566869	1.411080255	1.913504312	3.828696718	61.60537792	22.5200164	0.703484469	1.019277695	1.169844659	2.191567844	26.21588599	6.478209993	0.596727452	0.635271593	0.846520239	1.723155581	15.89137463	7.147561422	0.456277873	0.482285752	0.632658809	0.801628376	8.786119443	4.692394716	0.276724755	0.282810219	0.39448479	0.581072695	4.209809074	3.059124064	0.09228842	0.151501686	0.135794752	0.202341035	1.289728656	0.980722305	36	TRUE
at1g11840.6	symbols glx1 glyoxalaseihomolog chr1 3995928 3997518forwardlength 322         	FIHVVYR	312	3	at1g11840.6	0.492876483	0.964741355	1.593479929	1.942869892	35.28565826	14.13425635	0.643973323	0.758519607	0.894326197	2.704301355	28.22559726	12.81378682	0.586815634	0.533796952	0.768519306	3.120979927	24.8623288	4.484304274	0.426729354	0.295998532	0.52758243	1.303129935	14.47196692	8.050395857	0.448219507	0.318123527	0.572759271	1.035258645	9.37054276	6.018037446	0.117150045	0.163456014	0.180376091	0.23392301	2.670008794	1.108601686	36	TRUE
at1g11840.6	symbols glx1 glyoxalaseihomolog chr1 3995928 3997518forwardlength 322         	FIHVVYR	467	2	at1g11840.6	0.6360889	0.978905676	1.78167752	2.523218184	44.13696099	17.69680433	0.744156109	1.021094324	1.533404747	2.613115812	31.22379933	15.62988619	0.547601279	0.782734335	0.869923733	2.842253937	25.69655939	9.81067527	0.395519902	0.409691516	0.829649452	1.191937226	14.35136218	7.886006072	0.385059551	0.355661391	0.578954149	NA	8.477665905	NA	0.1052833	0.153166024	0.142885724	0.223832408	1.858509354	0.789409782	34	TRUE
at1g11840.6	symbols glx1 glyoxalaseihomolog chr1 3995928 3997518forwardlength 322         	GNAYAQIAIGTDDVYK	850	2	at1g11840.6	NA	NA	NA	3.076596339	13.05705743	NA	0.523934273	0.119026165	0.863779449	2.089603937	15.52131056	3.038463374	0.14879697	NA	0.089030406	NA	NA	1.400337431	NA	NA	NA	0.642665055	3.224418751	6.110209141	NA	0.04558698	0.134885032	0.417644559	3.30205616	1.136220551	NA	0.161989355	0.17844047	NA	2.503059205	NA	22	TRUE
at1g11840.6	symbols glx1 glyoxalaseihomolog chr1 3995928 3997518forwardlength 322         	IVNQEIGGK	479	2	at1g11840.6	NA	1.242667799	2.281356549	NA	63.94738834	25.43073672	0.618597047	1.068169362	NA	2.177384484	21.80997918	12.12431521	0.548092638	0.607764826	0.804688101	2.336767497	11.03190997	1	0.476451272	NA	NA	0.985403724	8.55767436	NA	0.244240422	0.286017813	0.604095297	0.637534957	4.118615259	3.208349984	0.100651057	0.105524622	NA	NA	0.862044758	NA	27	TRUE
at1g11840.6	symbols glx1 glyoxalaseihomolog chr1 3995928 3997518forwardlength 322         	IVSFIDPDGWK	639	2	at1g11840.6	1.066266826	1.422396285	2.433360225	4.302357883	63.81862709	25.91958583	0.711346438	0.933733174	1.375990852	1.927705738	27.44217448	17.67450632	0.497417098	0.6263202	0.75991709	1.772106018	20.92294625	10.55727298	0.422924573	0.521752346	0.808447897	0.890435375	8.41523623	5.06692705	0.296909652	0.330054889	0.432941889	0.613790765	4.853132164	3.323485426	0.072417559	0.145271936	0.119684655	0.157630317	0.903390332	1.091306223	36	TRUE
at1g11840.6	symbols glx1 glyoxalaseihomolog chr1 3995928 3997518forwardlength 322         	TIEFYTEVFGMK	733	2	at1g11840.6	1	1.150046696	2.34291893	4.094805723	41.10085851	23.34377716	0.719621471	0.664892958	1.152613947	2.29509508	21.88822069	16.01472949	0.497618481	0.479583517	0.860536287	1.451446735	16.26114258	12.06940377	0.342542108	0.369972902	0.479684053	0.917429749	6.442493716	5.401835178	0.264444354	0.326963216	0.341235405	0.427750792	5.118350333	3.307556977	0.094257967	0.19120071	0.138472024	0.259722377	NA	1.909172561	35	TRUE
at1g11840.6	symbols glx1 glyoxalaseihomolog chr1 3995928 3997518forwardlength 322         	GGGSVIAFVK	468	2	at1g11840.6	NA	1	NA	NA	NA	NA	NA	NA	NA	NA	NA	NA	NA	0.610484897	0.547624375	1.305684758	14.70404209	5.26983841	NA	NA	NA	0.690154724	NA	5.413139299	NA	NA	0.420364493	NA	NA	NA	NA	NA	0.12996416	0.28430524	1.494311369	1.45249652	13	FALSE
at1g11840.6	symbols glx1 glyoxalaseihomolog chr1 3995928 3997518forwardlength 322         	GGNVTREPGPVK	606	2	at1g11840.6	NA	2.526593547	NA	NA	NA	NA	NA	0.794791357	NA	NA	NA	NA	NA	0.640353019	0.436038641	NA	NA	NA	0.983968283	NA	2.434393875	NA	NA	NA	1.016031717	NA	1.830241265	NA	NA	NA	NA	NA	NA	NA	NA	NA	8	FALSE
at1g11840.6	symbols glx1 glyoxalaseihomolog chr1 3995928 3997518forwardlength 322         	GPTPEPFCQVMIR	766	2	at1g11840.6	NA	NA	NA	NA	NA	41.72792474	NA	NA	NA	5.297531351	NA	NA	NA	NA	NA	NA	NA	NA	NA	NA	NA	NA	NA	NA	NA	NA	NA	NA	NA	NA	0.106850589	0.123774426	NA	NA	NA	1	5	FALSE
at1g11840.6	symbols glx1 glyoxalaseihomolog chr1 3995928 3997518forwardlength 322         	IVENVR	365	2	at1g11840.6	NA	NA	NA	NA	NA	NA	NA	NA	NA	NA	NA	NA	NA	0.961857533	NA	NA	NA	NA	NA	NA	2.665642347	NA	NA	NA	NA	NA	NA	NA	NA	NA	NA	NA	0.165791985	NA	1.038142467	NA	4	FALSE
at1g11840.6	symbols glx1 glyoxalaseihomolog chr1 3995928 3997518forwardlength 322         	VGDIDR	338	2	at1g11840.6	NA	1.560328277	NA	0.890633437	NA	NA	NA	1.104868075	2.896699551	NA	NA	NA	NA	NA	0.895131925	NA	NA	NA	NA	NA	1.720705848	NA	NA	NA	0.155459389	NA	0.827716572	NA	NA	NA	NA	NA	NA	NA	NA	NA	8	FALSE
at1g11860.1	symbols  glycinecleavaget proteinfamily chr1 4001801 4003245forwardlength 408        	AEGGFIGADVIIQQIK	830	2	at1g11860.1	0.782936979	0.982323595	1.450813902	2.317802889	34.07640161	12.33907494	0.550239714	1.017676405	1.347116147	1.420869713	20.8009632	8.300349285	0.435463002	NA	0.641218666	NA	5.108543645	5.686454454	0.402955002	0.497770149	0.578981593	0.972704403	7.33072425	3.332446618	0.296435673	0.375163287	0.52567696	0.477880641	4.75423523	3.460400126	0.115579771	0.194654246	0.189470935	0.227036946	1.551966212	1.381893993	34	TRUE
at1g11860.1	symbols  glycinecleavaget proteinfamily chr1 4001801 4003245forwardlength 408        	GGAIDDSVITK	538	2	at1g11860.1	0.720282517	NA	1.146964089	5.63347945	77.71344747	27.45622552	0.465824182	1	0.893818439	2.310408067	27.82619326	NA	0.390401	0.370332481	0.496290044	NA	NA	NA	NA	0.50534939	0.489465722	NA	9.758971376	4.347222757	NA	NA	NA	NA	3.884014168	2.056452286	NA	0.110880926	0.125160044	0.18704563	NA	1.114662075	23	TRUE
at1g11860.1	symbols  glycinecleavaget proteinfamily chr1 4001801 4003245forwardlength 408        	MVPFAGWSMPIQYK	828	2	at1g11860.1	0.786466675	NA	NA	4.269299542	NA	26.80753928	NA	0.846833655	1.152576005	2.042034445	8.067440273	16.2570737	0.736515751	0.49645166	0.610586689	1.157210274	8.878343151	5.714873557	0.588000218	0.793992122	NA	0.847423995	5.69592906	4.775372516	NA	0.598420548	0.385209672	0.451681561	NA	2.608871793	NA	NA	NA	NA	0.645523557	NA	24	TRUE
at1g11860.1	symbols  glycinecleavaget proteinfamily chr1 4001801 4003245forwardlength 408        	SIIAIQGPIAAPVIQHITK	657	3	at1g11860.1	0.897532873	0.98054074	1.629122452	2.558897111	31.37654588	12.77489968	0.77302719	0.792861029	1.270556919	1.986754423	19.25965576	8.70327252	0.521317732	0.740394425	0.988544327	1.439463263	17.63327807	10.85683775	0.557840588	0.692327875	0.900689866	1.139900178	9.817766722	2.394375981	0.515496301	0.524996546	0.703542695	1.011455673	8.762264721	5.285447271	0.141918854	0.179878045	0.176858056	0.245481611	1.687753959	0.917416209	36	TRUE
at1g11860.1	symbols  glycinecleavaget proteinfamily chr1 4001801 4003245forwardlength 408        	SIIAIQGPIAAPVIQHITK	986	2	at1g11860.1	1	1.078649126	1.591581622	2.222901184	22.47763103	10.56259895	0.672968505	0.955742107	1.557391277	1.550683519	23.63160449	8.118819765	0.567088695	0.726640648	1.064502538	1.469641911	18.6722712	14.90138079	0.551365704	0.646218472	0.984350227	0.866222573	9.285243396	NA	0.499181165	0.465044781	0.702855821	0.883294802	5.958587917	4.386372113	0.082496694	0.11846667	0.10404486	0.117927672	1.185943154	0.82828672	35	TRUE
at1g11860.1	symbols  glycinecleavaget proteinfamily chr1 4001801 4003245forwardlength 408        	VGFFSSGPPAR	561	2	at1g11860.1	NA	1.098603178	NA	2.369559465	37.09850831	18.65033223	0.555624801	0.589560563	0.901396822	1.566969882	18.95928031	6.827635534	0.34080967	0.512086287	0.577843707	1.392698626	12.79415784	NA	0.293879555	0.285610525	0.448995449	0.577758881	5.745624692	2.868955035	NA	0.161750568	0.23135342	NA	1.918470174	1.584054191	NA	0.030813271	NA	NA	NA	NA	26	TRUE
at1g11910.1	symbols apa1 atapa1 asparticproteinasea1 chr1 4017119 4019874reverselength 506        	AAPVWYNMIK	597	2	at1g11910.1	1.102497232	1.200258911	2.247473712	5.166988058	NA	23.90041181	0.836151319	0.94920169	1.229846326	2.578488252	20.52048301	20.72159374	0.670004227	0.651609749	0.844401857	1.659559259	16.4534343	8.095631631	0.482412078	0.614882207	0.647210332	1	7.647336071	6.6312471	0.201281223	0.379458061	0.445705026	0.5413948	3.843862827	3.475032332	0.018834148	0.008130734	NA	0.00800929	0.880928898	NA	33	TRUE
at1g11910.1	symbols apa1 atapa1 asparticproteinasea1 chr1 4017119 4019874reverselength 506        	EPVFSFWINR	648	2	at1g11910.1	1.203369215	1.60360277	2.607637776	4.35549335	NA	23.84792476	0.924410695	1.048297415	1.541256153	1.992312754	25.163032	12.56685079	0.709946174	0.74313957	0.966228112	1.663254509	16.50781887	11.7510569	0.54581018	0.637142614	0.840133267	1	7.947097817	4.161151666	0.337674654	0.397168584	0.455881846	0.543541728	5.211681747	3.448904969	0.066381169	0.095106328	0.083738882	0.112556413	0.678579635	0.472764518	35	TRUE
at1g11910.1	symbols apa1 atapa1 asparticproteinasea1 chr1 4017119 4019874reverselength 506        	FDGIIGIGFQEISVGK	840	2	at1g11910.1	1.124632808	1.484660678	2.322797901	3.902240918	38.31085098	18.30228972	0.812137923	0.88666587	1.231169025	2.453872858	18.75235011	9.503731432	0.648034853	0.571118826	0.803723649	1	NA	7.086790989	0.426336563	0.519555236	NA	0.798992313	NA	4.14200413	0.235791584	0.399025578	0.344976195	0.296788776	2.930952034	2.49634889	0.078554559	0.134374235	0.139415676	0.20830507	1.650866838	1.570619983	33	TRUE
at1g11910.1	symbols apa1 atapa1 asparticproteinasea1 chr1 4017119 4019874reverselength 506        	FTVVFDTGSSNIWVPSSK	986	2	at1g11910.1	NA	1.239867387	1.618012457	3.271661867	38.54728898	17.70599137	0.691729448	0.952949277	1.149086485	1.940376301	15.79357132	11.22767125	0.778195994	0.569045124	0.777922865	0.971814996	10.38442715	10.46676605	0.290745163	0.413830583	0.610011501	1	5.425450798	3.577125952	0.310266421	0.342672271	0.30956837	0.363812077	4.616163983	2.920077908	0.147840921	0.238174466	0.258690485	0.248814507	1.431942775	1.609956946	35	TRUE
at1g11910.1	symbols apa1 atapa1 asparticproteinasea1 chr1 4017119 4019874reverselength 506        	GPIWIIGDVFMGK	717	2	at1g11910.1	1.148904434	1.321228958	2.166627121	4.003653313	50.84750792	22.41174235	0.921442589	1.036502908	1.354101351	1.976232139	21.81536869	6.576297819	0.83369944	0.73649276	0.963497092	1.788831772	16.73431438	7.845524189	0.571115796	0.756123243	0.706775345	0.903162605	7.998031179	3.606821261	0.279567381	0.476284672	0.366741954	0.400703857	4.698048661	3.342022964	0.031934821	0.051182159	0.027350728	0.039803364	0.477532156	0.147729945	36	TRUE
at1g11910.1	symbols apa1 atapa1 asparticproteinasea1 chr1 4017119 4019874reverselength 506        	HTYVPVTQK	537	2	at1g11910.1	NA	1	1.613945913	1.763714835	49.22293561	13.31816988	0.676892228	1.035334641	0.835661613	0.900723086	18.82322347	13.19043322	0.555267473	0.651116879	0.718893499	2.633638924	15.70504994	3.926768092	0.489047283	0.958818872	0.725410153	1.100179691	9.851879841	NA	0.265263256	0.527413009	0.58137369	1.369401699	7.45284609	6.049312444	0.119242537	0.186898103	0.132752551	NA	NA	NA	31	TRUE
at1g11910.1	symbols apa1 atapa1 asparticproteinasea1 chr1 4017119 4019874reverselength 506        	NADEEEGGEIVFGGVDPNHFK	1131	2	at1g11910.1	0.772056746	0.879717567	1.613685338	1.649639041	27.91304169	12.06160923	0.658585534	0.723531318	1.227893602	2.004891782	19.67628796	14.11987308	0.508786401	0.892034026	1.046779785	1.799224288	18.91861868	11.90072517	0.404724851	0.587453338	0.800280834	0.953220215	10.36872826	5.258829068	0.428181744	0.33928283	0.503891719	0.75400856	6.355431591	3.684686966	0.137551143	0.272827645	0.273359596	0.321010576	2.764262457	2.686060067	36	TRUE
at1g11910.1	symbols apa1 atapa1 asparticproteinasea1 chr1 4017119 4019874reverselength 506        	NADEEEGGEIVFGGVDPNHFK	754	3	at1g11910.1	0.901082338	0.852524089	1.387943952	1.947258032	33.33490899	11.93828412	0.762752485	0.515581196	1.098917662	2.311072713	20.60144703	17.59724807	0.505983246	0.717513442	0.889662325	1.59364437	16.42645666	7.832662445	0.370599188	0.522840624	0.747625665	1.099582795	7.660046273	6.836047427	0.37375732	0.393624206	0.497163395	0.764772929	8.228706883	3.720709505	0.198888509	0.344207772	0.364554736	0.553110153	5.252897343	5.851855765	36	TRUE
at1g11910.1	symbols apa1 atapa1 asparticproteinasea1 chr1 4017119 4019874reverselength 506        	TVVDQYGQTIIDIIISETQPK	1181	2	at1g11910.1	0.992382771	1.38030025	1.812608084	2.319500283	35.85184301	11.08644216	0.719567954	1.024626287	1.374090893	1.193275206	23.65856479	14.00677348	0.689348318	0.9126777	1.007617229	1.112913723	12.14887961	11.99575392	0.431576516	0.574136173	0.628308997	0.836144816	7.556340582	5.897741211	0.349943261	0.43605391	0.398144497	0.405520835	4.100938998	2.593281394	0.063633129	0.123047399	0.06828351	0.076952211	0.544509692	0.499572635	36	TRUE
at1g11910.1	symbols apa1 atapa1 asparticproteinasea1 chr1 4017119 4019874reverselength 506        	TVVDQYGQTIIDIIISETQPK	788	3	at1g11910.1	0.993432825	1.171157502	2.054142511	2.905009438	40.48030049	17.18044449	0.997139395	0.901745304	1.486075158	1.469465136	26.71992721	15.40019121	0.727345676	0.85131126	1.002860605	1.366729628	13.28061461	13.92877051	0.427910348	0.579028246	0.785769799	1.100784473	8.207468765	6.757856301	0.39230563	0.490572741	0.463022278	0.542137882	5.649876991	2.989416409	0.073462641	0.143914655	0.094294953	0.126346945	0.731969178	0.640059011	36	TRUE
at1g11910.1	symbols apa1 atapa1 asparticproteinasea1 chr1 4017119 4019874reverselength 506        	VFDIAPEEYVIK	712	2	at1g11910.1	1.087712033	1.156902493	2.01243853	3.599737352	42.39941193	20.13158018	0.655420975	0.826017845	1.074746022	1.867299449	19.46799331	16.05210006	0.484590441	0.591141521	0.816894076	1.402817339	13.84515695	8.517290569	0.354039472	0.466353702	0.65389508	0.861534415	6.712870533	7.364337202	0.220268215	0.322053497	0.411352726	0.49567802	3.855406392	2.662884227	0.037515126	NA	0.097895355	NA	0.773161767	0.925253978	34	TRUE
at1g11910.1	symbols apa1 atapa1 asparticproteinasea1 chr1 4017119 4019874reverselength 506        	YHTVFDFGNEQVGFAEAA	1001	2	at1g11910.1	0.831429388	1.055175499	1.351566928	2.306173281	35.06391198	15.2786267	0.661984471	0.701429835	1.185782217	1.780478952	20.15845614	10.80472158	0.545900074	0.66775574	0.819230192	1.110620319	12.78582995	11.65002989	0.236521685	0.339962942	0.736145499	0.944824501	7.31316804	3.587726451	0.256828326	0.290291734	0.315597359	0.445461279	6.099216022	3.313606056	0.124350624	0.21956301	0.179616312	0.245123132	1.180176382	1.388179832	36	TRUE
at1g11910.1	symbols apa1 atapa1 asparticproteinasea1 chr1 4017119 4019874reverselength 506        	AAPVWYNMIK	605	2	at1g11910.1	NA	NA	NA	NA	NA	NA	NA	NA	NA	NA	NA	NA	NA	NA	1.270740755	NA	NA	NA	0.729259245	NA	NA	NA	NA	NA	NA	NA	NA	NA	NA	NA	NA	NA	NA	NA	NA	NA	2	FALSE
at1g11910.1	symbols apa1 atapa1 asparticproteinasea1 chr1 4017119 4019874reverselength 506        	DQEFIEATK	541	2	at1g11910.1	NA	NA	NA	NA	NA	NA	NA	NA	NA	0.730247981	NA	NA	NA	NA	NA	NA	NA	NA	NA	NA	NA	NA	NA	NA	NA	NA	NA	NA	NA	NA	NA	NA	NA	NA	NA	1.269752019	2	FALSE
at1g11910.1	symbols apa1 atapa1 asparticproteinasea1 chr1 4017119 4019874reverselength 506        	GPIWIIGDVFMGK	725	2	at1g11910.1	NA	NA	NA	NA	NA	NA	NA	1.072263072	NA	NA	NA	NA	1.252733665	NA	NA	NA	NA	NA	0.585413329	NA	0.927736928	NA	NA	NA	NA	NA	NA	NA	NA	NA	NA	NA	NA	NA	NA	NA	4	FALSE
at1g11930.1	symbols  predictedpyridoxalphosphate dependentenzyme ybl036ctype chr1 4028783 4030298forwardlength 257       	SFGENYVQEIIEK	778	2	at1g11930.1	0.714017308	0.977398712	1.314883871	2.403607305	29.99279942	15.06715627	0.617823449	0.73430196	1.279761633	1.998118752	20.76655137	15.16263689	0.483535284	0.568715016	1.022601288	1.166779161	11.83611783	13.5195184	0.331579158	0.403722191	0.709529023	0.777671161	7.016186203	5.942028128	0.286700617	0.370113751	0.378569841	0.460600051	5.559600369	2.757661509	0.045860579	0.110673609	0.091596854	0.151790413	1.54497689	1.567082403	36	TRUE
at1g11930.1	symbols  predictedpyridoxalphosphate dependentenzyme ybl036ctype chr1 4028783 4030298forwardlength 257       	IGSTIFGAR	461	2	at1g11930.1	NA	NA	NA	NA	1	NA	NA	NA	NA	NA	NA	NA	NA	NA	NA	NA	NA	NA	NA	NA	NA	NA	NA	NA	NA	NA	NA	NA	NA	NA	NA	NA	NA	NA	NA	NA	1	FALSE
at1g12050.1	symbols  fumarylacetoacetase putative chr1 4072904 4075856forwardlength 421        	DIQAWEYVPIGPFIGK	917	2	at1g12050.1	1.180860406	1.133969433	1.977950268	3.581704258	34.37129759	20.60628523	0.730980662	0.911550052	1.369991256	2.167102877	21.8454511	9.537587104	0.661499667	0.662578015	0.792992496	1.392700031	15.31754197	6.614973056	0.467348982	0.640324603	0.679051064	0.790425289	7.31245515	4.367837517	0.291370652	0.348519984	0.32447478	0.418789197	5.280579615	2.884186426	0.085199502	0.17176311	0.100993408	0.102059553	1.088449948	0.870054691	36	TRUE
at1g12050.1	symbols  fumarylacetoacetase putative chr1 4072904 4075856forwardlength 421        	GPENAINPNWFR	708	2	at1g12050.1	0.528512825	0.548003864	0.834211869	2.032090327	15.82338795	8.359428177	0.442036162	0.509087936	0.664579645	1.090484418	8.94095708	6.264535383	NA	NA	0.514610107	0.88575834	6.952066162	3.778965542	NA	NA	0.42536777	0.499648119	3.137958607	2.377495813	NA	NA	NA	0.409921832	2.10023382	1.046037046	NA	NA	NA	NA	1	0.92887404	25	TRUE
at1g12050.1	symbols  fumarylacetoacetase putative chr1 4072904 4075856forwardlength 421        	IISSNEPIIR	571	2	at1g12050.1	1.034879489	0.965120511	2.458702746	3.546849763	52.04485093	18.33312284	0.796559003	0.917858636	1.517774968	1.975256752	23.66607814	5.821910516	0.684629236	0.676379955	0.943781678	1.543115997	14.55258751	6.864220306	0.468442742	0.457388759	0.70439719	0.800036286	7.816694242	4.160655315	0.187573584	0.328381384	0.433265199	0.542129069	4.252145441	2.923088681	0.087073069	0.157574986	0.195843896	0.247021568	1.096365621	1.111811816	36	TRUE
at1g12050.1	symbols  fumarylacetoacetase putative chr1 4072904 4075856forwardlength 421        	QDPPPIPYIAEK	684	2	at1g12050.1	0.79468475	0.699156741	1.672199984	3.128125161	46.8038426	18.4240452	0.463843108	0.572988738	1.177784403	1.771982157	27.53852558	14.980666	0.438802141	0.46640395	0.785205117	1.317419042	16.8436351	7.654831557	0.296329155	0.353028589	0.516377754	0.836331556	10.26861702	6.921623507	0.171994167	0.192126219	0.383611614	0.522056499	4.790150583	2.511104277	NA	NA	0.087050115	NA	1.14450279	1	33	TRUE
at1g12050.1	symbols  fumarylacetoacetase putative chr1 4072904 4075856forwardlength 421        	IPIAYHGR	464	2	at1g12050.1	NA	NA	NA	NA	NA	NA	NA	NA	NA	NA	NA	NA	NA	NA	NA	NA	NA	NA	NA	NA	NA	NA	NA	1	NA	NA	NA	NA	NA	NA	NA	NA	NA	NA	NA	NA	1	FALSE
at1g12230.2	symbols  aldolasesuperfamilyprotein chr1 4148050 4150708forwardlength 427         	IAYDTNGIIR	568	2	at1g12230.2	1.028140965	1.158551096	1.977461325	4.291109748	40.30226598	21.11975192	0.624884729	0.760198413	1.021136876	1.955068335	23.36314438	10.54573082	0.538934457	0.495135492	0.883216012	1.119843589	12.65684455	5.933976757	0.377713438	0.57998473	0.504518199	0.629074189	6.142539287	6.59730487	NA	0.227606707	0.36386404	0.360219595	1.796460509	1.763532937	0.073314849	0.132549851	0.108861348	NA	0.978863124	0.80363834	34	TRUE
at1g12230.2	symbols  aldolasesuperfamilyprotein chr1 4148050 4150708forwardlength 427         	IPATWQGIEAAR	657	2	at1g12230.2	1.008652282	0.991347718	1.346796881	3.364253479	49.8803038	14.75912086	0.718646092	NA	0.908925366	1.613671389	21.26526215	10.19213972	0.523485575	0.6442404	0.730444149	1.601279255	15.33179033	6.960117885	0.365636885	0.747935872	NA	0.717309323	NA	4.928582905	0.319364282	0.455370095	NA	0.519732083	4.403334543	2.358069571	0.040668185	NA	0.024109117	0.043148715	1.028282137	NA	30	TRUE
at1g12230.2	symbols  aldolasesuperfamilyprotein chr1 4148050 4150708forwardlength 427         	QDIFSIIGVDYVIAPIK	946	2	at1g12230.2	0.590891177	1.321168941	NA	1.988621631	32.21051495	7.340852229	0.709560987	0.577737946	1.575052708	2.43457412	14.46014694	6.945299577	0.628350195	0.551246378	0.795148663	1.818562241	12.30177609	11.27983676	0.523611303	0.441983296	0.478651146	NA	5.34195647	3.924839501	0.268885237	0.378299298	0.486150227	0.338046464	4.163633514	2.136522979	0.073691723	0.229329479	0.136338781	0.097210142	1.760293857	1.204851337	34	TRUE
at1g12230.2	symbols  aldolasesuperfamilyprotein chr1 4148050 4150708forwardlength 427         	SGEDPGIAIVK	543	2	at1g12230.2	NA	NA	NA	NA	NA	NA	NA	NA	NA	NA	NA	NA	NA	NA	NA	NA	NA	NA	NA	NA	NA	NA	NA	NA	NA	NA	NA	NA	NA	NA	NA	NA	NA	NA	NA	1	1	FALSE
at1g12240.1	symbols atbetafruct4 vac inv glycosylhydrolasesfamily32protein chr1 4153699 4157457forwardlength 664       	AVQVQNIAYPEDPNDPIIIK	1119	2	at1g12240.1	0.966379208	1.120489561	1.600250696	2.82673422	25.59846641	15.20633707	0.600915605	0.867961477	1.033620792	1.880711369	14.45509072	11.94409244	0.533549798	0.676299684	0.738623292	1.344247498	12.52701701	10.23092363	0.5019459	0.745551232	0.737260048	0.825173511	6.003036911	6.995954669	0.415357382	0.451165062	0.59273815	0.58758043	4.584164692	3.709422554	0.115339099	0.196582387	0.185616657	0.21617183	1.441581686	1.538550641	36	TRUE
at1g12240.1	symbols atbetafruct4 vac inv glycosylhydrolasesfamily32protein chr1 4153699 4157457forwardlength 664       	DFRDPTTAWK	619	2	at1g12240.1	1.206645363	NA	1.642243825	NA	57.84582094	NA	0.912153162	1.014703758	NA	2.31835744	31.44680243	6.294138929	0.766119689	0.693541045	0.965571139	NA	17.76147183	9.763042908	0.595777097	0.524422454	0.813225474	1	10.69757742	NA	0.411618538	0.462185944	0.685212208	0.723852252	5.77888823	4.157456922	NA	NA	0.228393866	0.262415213	NA	1.199887356	27	TRUE
at1g12240.1	symbols atbetafruct4 vac inv glycosylhydrolasesfamily32protein chr1 4153699 4157457forwardlength 664       	FPGNPVIVPPPGIIPK	821	2	at1g12240.1	0.994079555	1.298196949	2.171162017	3.833769433	38.47849918	17.85463394	0.720325928	1.005920445	1.271914691	2.263735738	19.82017493	12.49821897	0.735632575	0.679264814	0.829190789	1.483243193	18.85149128	9.896995784	0.522071131	0.590415473	0.874278331	0.905797515	8.107360034	6.904802596	0.357358757	0.462281322	0.546045705	0.602007466	5.432200502	3.796150545	0.105703653	0.175592937	0.143742346	0.175466769	0.90951459	1.13474727	36	TRUE
at1g12240.1	symbols atbetafruct4 vac inv glycosylhydrolasesfamily32protein chr1 4153699 4157457forwardlength 664       	IDTIIHR	434	2	at1g12240.1	0.710253094	0.917947696	2.024244151	2.484100066	44.13652395	11.67881925	0.653084831	0.91368138	1.067849589	1.70208272	24.60146185	4.7800878	0.535571892	0.530043881	0.730664374	1.928759781	12.9590056	3.032165183	0.377094584	0.401701873	0.830799023	0.932150411	8.156914716	1.36865116	0.241998703	0.251586344	0.454450263	0.532897728	2.846496424	2.871885926	NA	NA	0.122110326	0.208180934	1.442714137	1.131887728	34	TRUE
at1g12240.1	symbols atbetafruct4 vac inv glycosylhydrolasesfamily32protein chr1 4153699 4157457forwardlength 664       	IIVDHSIVEAFGQGGR	567	3	at1g12240.1	0.777552439	NA	2.008687684	3.146812103	NA	NA	0.550019226	0.808453383	1	3.21928884	24.70442162	18.6117023	0.747823296	0.577921087	1.026933294	1.81878432	22.71494413	10.76591288	0.42802832	0.392768571	0.674719951	1.156021496	14.80088301	5.453339652	0.474413878	0.504955869	0.552575883	0.643196468	9.768838543	3.35988545	0.233496826	0.457456147	0.384152479	0.576745372	5.664721746	5.517353302	33	TRUE
at1g12240.1	symbols atbetafruct4 vac inv glycosylhydrolasesfamily32protein chr1 4153699 4157457forwardlength 664       	IIVDHSIVEAFGQGGR	849	2	at1g12240.1	0.973266586	1.13099337	1.370257638	NA	29.63893275	NA	0.629708296	0.906526347	1.415169056	2.200981026	18.05323231	10.90785747	0.463547156	0.588167063	0.949034827	1.519998673	14.27091551	12.08015125	0.391634264	0.561118418	0.643332229	1	9.43562568	4.657493878	0.489690998	0.583872013	0.455338576	0.689067013	7.566262698	3.453701843	0.2111398	0.288987732	0.352418183	NA	3.253559989	3.247240501	33	TRUE
at1g12240.1	symbols atbetafruct4 vac inv glycosylhydrolasesfamily32protein chr1 4153699 4157457forwardlength 664       	NIVQWPVEEIK	678	2	at1g12240.1	1.496738096	1.416634354	2.805682423	5.196361366	NA	29.45243273	0.960956272	1.204780376	1.762376116	3.703139836	15.87038958	NA	0.71149173	0.928669274	NA	NA	12.68428421	NA	0.524651323	0.707634995	0.824106014	NA	NA	NA	0.238003846	0.338068816	0.597780448	0.369213521	3.914685605	2.651350157	0.039828034	0.102839062	0.090800765	NA	NA	1.039043728	26	TRUE
at1g12240.1	symbols atbetafruct4 vac inv glycosylhydrolasesfamily32protein chr1 4153699 4157457forwardlength 664       	TAFHFQPEQNWMNDPNGPIFYK	894	3	at1g12240.1	0.565349557	0.694397434	1.143897311	2.274030627	31.77606487	14.88918905	0.469387047	0.636535151	1.104191248	2.834481313	18.94665833	17.9582926	0.317751524	0.522840353	0.895808752	1.582892086	23.61560772	15.20036338	0.35606436	0.375793901	0.71798317	1.218582452	12.53656812	7.199855525	0.247665711	0.293213886	0.498965504	0.829149907	11.56619994	5.714488988	0.071947551	0.201164667	0.182567155	0.247486247	2.694077564	2.448078162	36	TRUE
at1g12240.1	symbols atbetafruct4 vac inv glycosylhydrolasesfamily32protein chr1 4153699 4157457forwardlength 664       	TAGNGIDTSVNGPDVK	773	2	at1g12240.1	1	0.921606871	1.801211314	NA	62.03854064	23.71436522	0.564394413	0.888999482	1.085725167	2.612585362	29.62011135	10.22581487	0.576230308	0.595309912	0.81007333	1.903708273	15.0991618	7.042512602	0.410927027	0.518943003	0.627102936	1.032439271	10.28254778	7.665574799	0.354876541	0.334772291	0.541538878	0.813687553	3.95877978	4.564295646	0.090544024	0.181924985	0.279614147	0.371482527	2.017977127	2.234889735	35	TRUE
at1g12240.1	symbols atbetafruct4 vac inv glycosylhydrolasesfamily32protein chr1 4153699 4157457forwardlength 664       	VIWSWIGESDSEASDVQK	1018	2	at1g12240.1	1.496994967	1.34914849	NA	NA	NA	21.68470526	0.638945878	1.172861227	1.272662815	NA	18.17865155	5.948309024	0.621006682	0.687135072	0.827138773	NA	NA	17.45650448	NA	NA	0.660620839	0.614808137	5.034417052	NA	0.46146385	NA	0.224120286	0.691097304	4.926492164	3.18655751	0.228523882	0.402462476	0.362573604	0.432815581	3.210067606	3.493349307	26	TRUE
at1g12240.1	symbols atbetafruct4 vac inv glycosylhydrolasesfamily32protein chr1 4153699 4157457forwardlength 664       	ASSDAIIPISAR	622	2	at1g12240.1	0.041330864	NA	NA	NA	1.958669136	NA	NA	NA	NA	NA	NA	NA	NA	NA	NA	NA	NA	NA	NA	NA	NA	NA	NA	NA	NA	NA	NA	NA	NA	NA	NA	NA	NA	NA	NA	NA	2	FALSE
at1g12240.1	symbols atbetafruct4 vac inv glycosylhydrolasesfamily32protein chr1 4153699 4157457forwardlength 664       	GWSSIQGIPR	551	2	at1g12240.1	NA	NA	NA	NA	NA	32.41062121	NA	NA	NA	NA	NA	NA	0.925455187	1.052203407	1.291668643	3.054185174	NA	NA	NA	1	NA	1.799884063	NA	NA	NA	0.744042345	NA	NA	NA	6.289081543	0.148684285	0.191196266	0.210605138	0.241622271	1.902465986	0.402368669	15	FALSE
at1g12240.1	symbols atbetafruct4 vac inv glycosylhydrolasesfamily32protein chr1 4153699 4157457forwardlength 664       	TGISIVYDTIDFK	736	2	at1g12240.1	1.782323634	NA	2.677297785	NA	NA	NA	NA	1.684161112	NA	NA	25.24804961	NA	0.849378117	0.757695189	1.5314779	NA	NA	15.72778848	0.698128707	0.738597669	0.749469334	1.150621883	NA	7.477633152	0.373777036	0.602243178	0.532709375	NA	NA	NA	NA	NA	0.220404847	NA	5.896418324	NA	18	FALSE
at1g12270.1	symbols hop1 stress inducibleprotein putative chr1 4172105 4174575forwardlength 572       	GFIQQPDFVNMMQEIQK	1027	2	at1g12270.1	0.841414425	0.98891626	1.681932466	3.678266949	39.0118528	17.61546844	0.718238724	0.897342466	1.245841773	1.661492684	22.15235483	8.687564315	0.686340377	0.831516993	1.01108374	1.528748251	20.05781499	8.35870153	0.477347619	0.58883122	0.689354019	0.907448542	8.377361055	3.656354036	0.318826247	0.367887669	0.322856655	0.335134606	5.93287402	3.311193715	0.1173032	0.193110828	0.163320765	0.182899998	1.30739426	1.138170816	36	TRUE
at1g12270.1	symbols hop1 stress inducibleprotein putative chr1 4172105 4174575forwardlength 572       	AAPNPFGDAFQGPEMWTK	982	2	at1g12270.1	NA	NA	NA	NA	NA	NA	NA	NA	NA	NA	NA	NA	NA	NA	NA	NA	NA	NA	NA	NA	NA	NA	NA	NA	NA	NA	NA	NA	NA	NA	0.361278796	0.848000321	0.687879679	1.151999679	6.485533022	6.317837958	6	FALSE
at1g12270.1	symbols hop1 stress inducibleprotein putative chr1 4172105 4174575forwardlength 572       	QVISDIQENPSAAQK	814	2	at1g12270.1	NA	NA	NA	NA	NA	NA	NA	NA	NA	NA	NA	3.018276552	NA	NA	NA	0.89731164	NA	1.845677143	NA	NA	NA	0.389113366	NA	2.709113114	NA	NA	NA	NA	NA	1.10268836	NA	NA	NA	NA	0.814545129	0.640351094	8	FALSE
at1g12270.1	symbols hop1 stress inducibleprotein putative chr1 4172105 4174575forwardlength 572       	SGIADAEASVAR	574	2	at1g12270.1	NA	NA	NA	NA	NA	NA	1.478020187	NA	NA	NA	NA	13.96870882	NA	NA	NA	NA	NA	NA	NA	NA	NA	NA	NA	NA	NA	0.521979813	NA	NA	NA	NA	NA	NA	0.420750449	NA	NA	NA	4	FALSE
at1g12310.1	symbols  calcium bindingef handfamilyprotein chr1 4187500 4187946reverselength 148       	DGISDDQVSSMK	641	2	at1g12310.1	0.490490107	0.707838131	NA	2.531149655	26.95600921	11.94481981	0.344047906	0.527788559	0.60478241	1.361790947	13.72992251	7.2196758	0.052538243	0.090388814	NA	1.187237092	10.03563674	4.124988118	NA	NA	0.3138521	0.487274702	4.601064596	2.551535315	NA	0.09582696	0.154394163	0.254835501	1.731291186	1.76907599	NA	NA	0.075881542	0.126492647	1	1.127305998	29	TRUE
at1g12310.1	symbols  calcium bindingef handfamilyprotein chr1 4187500 4187946reverselength 148       	IEPNEFDEWIK	710	2	at1g12310.1	1.08398186	1.24272039	2.28612772	4.520803657	43.35733458	24.90964025	0.724035014	0.84463904	1.327430446	2.204916869	20.55735495	16.65269888	0.487819865	0.67392705	0.91601814	1.14100697	14.56636974	8.82117937	0.436321679	0.589071032	0.582744861	0.774645588	6.494288569	6.536543937	0.224793589	0.25028778	0.351688381	0.473851406	3.649204609	2.35962551	0.07736417	0.129930303	0.116310429	0.140088438	0.697012935	1.086197273	36	TRUE
at1g12310.1	symbols  calcium bindingef handfamilyprotein chr1 4187500 4187946reverselength 148       	SIGGNPTQAQIK	607	2	at1g12310.1	0.531571791	NA	NA	4.849864168	71.78718014	24.20711946	0.68963698	1.340834858	1.557519854	2.676086111	NA	NA	0.523300796	0.805518531	1	2.345411944	17.33030301	7.663761248	0.579422821	0.496481289	0.949013901	1.162230123	11.89386257	7.895168629	0.186063281	0.207474357	0.472007834	0.717327447	6.398680651	3.840377211	0.043370364	NA	0.033782911	0.072107601	1.873105991	0.138680534	31	TRUE
at1g12310.1	symbols  calcium bindingef handfamilyprotein chr1 4187500 4187946reverselength 148       	SIIASENISSPFDFNR	899	2	at1g12310.1	1.048185643	0.921824663	1.775261586	3.430272265	29.54641408	17.03313351	0.640769987	0.82304437	1.178862889	2.112496292	18.3206108	17.32632679	0.534467339	0.633514425	0.719519403	1.434665217	13.060317	11.06977288	0.441558176	0.60837973	0.627867678	0.951814357	6.251394215	8.306091077	0.286938123	0.436202529	0.540603227	0.550125875	4.118387166	3.175323916	0.071098275	0.156387403	0.149252844	0.196081737	1.306198282	1.195238663	36	TRUE
at1g12470.1	symbols  zincionbinding chr1 4251359 4257201forwardlength 988         	DEECGVCKR	577	2	at1g12470.1	0.494106817	0.78935744	1.800290415	3.293334415	41.00404749	11.74704968	0.396085183	0.928231536	1.071768464	1.972495721	26.50196178	11.58838015	0.393271904	NA	NA	2.31114399	12.79841286	1.928360774	0.268253646	0.338395648	0.445049341	0.864912046	9.692869091	2.665190455	0.125393438	0.15914819	0.338164865	0.627154394	5.17493579	1.252963777	NA	0.042495072	NA	0.122451314	NA	NA	30	TRUE
at1g12470.1	symbols  zincionbinding chr1 4251359 4257201forwardlength 988         	IEDIIPFFPDFAIIDDFK	1078	2	at1g12470.1	0.976341108	1.088197389	1.172612885	3.468894338	35.67523296	8.783084177	0.697398983	0.630493621	1.066167158	1.519449699	20.73248182	21.07192975	0.723304694	0.824576762	1.023658892	NA	13.14438348	8.449516616	0.295666485	0.460617727	0.490859096	0.512244174	6.464150927	7.027982126	0.255629962	0.279638397	0.174278076	0.267717152	3.546716183	2.433151038	NA	0.035036138	0.017613562	NA	0.390537691	NA	32	TRUE
at1g12470.1	symbols  zincionbinding chr1 4251359 4257201forwardlength 988         	QVFSVDIIER	603	2	at1g12470.1	NA	NA	NA	NA	NA	150.7807482	NA	NA	NA	NA	NA	NA	NA	NA	NA	NA	NA	NA	NA	4.217344419	NA	NA	NA	NA	NA	NA	NA	NA	NA	NA	0.470745703	1	0.678468433	0.873984003	NA	7.821031466	7	FALSE
at1g12780.1	symbols uge1 atuge1 udp d glucose udp d galactose4 epimerase1 chr1 4356124 4358120reverselength 351  	AVGESVENPR	529	2	at1g12780.1	NA	1.331368888	NA	4.762269361	50.10877084	17.46133852	0.964153862	NA	1.574704076	3.311313987	17.20636528	8.125905542	0.661158945	1	0.888094154	1.038241877	7.391645277	NA	0.575469907	0.413057105	NA	0.218502573	NA	NA	0.369888631	0.156965129	0.531062077	NA	2.477367494	2.050190496	0.226722155	0.234513638	0.212159695	0.408817226	1.845765055	NA	27	TRUE
at1g12780.1	symbols uge1 atuge1 udp d glucose udp d galactose4 epimerase1 chr1 4356124 4358120reverselength 351  	DYIHVMDIADGHIAAIR	637	3	at1g12780.1	NA	1.337814201	0.9336753	NA	9.152181583	5.91099116	NA	0.432680601	0.885562384	2.252425579	9.51568619	NA	0.43237912	0.660836404	0.767886647	1.50302895	8.133917778	7.663921407	0.300796484	NA	NA	1	7.527077991	NA	NA	NA	0.260871097	NA	2.387596822	NA	0.351944192	0.400536681	0.471836416	0.5910882	4.120890142	3.554672172	25	TRUE
at1g12780.1	symbols uge1 atuge1 udp d glucose udp d galactose4 epimerase1 chr1 4356124 4358120reverselength 351  	FDAVIHFAGIK	609	2	at1g12780.1	0.718119236	1.070148681	1.817242578	NA	24.08565118	12.86068939	0.593512976	0.696846739	1	NA	15.96260233	11.52897759	0.364452097	0.532968003	1.018801923	1.524896854	14.50647451	8.544854231	0.300503267	0.386180134	0.526902387	0.682025619	6.166942031	4.46327567	0.170212513	0.184298664	0.278137488	0.38378997	4.294675565	1.463129669	NA	NA	NA	NA	0.896749844	NA	29	TRUE
at1g12780.1	symbols uge1 atuge1 udp d glucose udp d galactose4 epimerase1 chr1 4356124 4358120reverselength 351  	GIPNNIMPYIQQVAVGR	624	3	at1g12780.1	0.770041665	0.69491858	1.497291043	2.312579422	38.11504443	13.53176672	0.540896162	0.727102701	1.030449234	1.963170916	23.66873148	11.76127102	0.419074682	0.440386359	0.602387366	1.323269575	18.77206102	6.196844711	0.356794054	0.709530894	0.831780261	1.129585405	11.39255201	4.028343368	0.350608543	0.427891448	0.702093077	0.969550766	6.536464089	3.690021682	0.071855985	0.176999264	0.173633601	0.218465674	1.113819817	1.316364618	36	TRUE
at1g12780.1	symbols uge1 atuge1 udp d glucose udp d galactose4 epimerase1 chr1 4356124 4358120reverselength 351  	GIPNNIMPYIQQVAVGR	936	2	at1g12780.1	0.888360297	1.063067257	1.657824847	3.152429883	37.41120752	16.09067759	0.593769711	0.886138928	1.158770241	2.064370333	20.56652374	11.54872797	0.575624598	0.65305178	0.889748148	1.332805234	18.57277434	11.07013253	0.44501073	0.693440968	0.850305778	0.977675823	9.349139613	5.27368942	0.402515883	0.424541358	0.576310524	0.670432248	6.733825987	3.676432009	0.088954721	0.143642391	0.130189568	0.149966208	1.108803225	1.022324177	36	TRUE
at1g12780.1	symbols uge1 atuge1 udp d glucose udp d galactose4 epimerase1 chr1 4356124 4358120reverselength 351  	GIPNNIMPYIQQVAVGR	944	2	at1g12780.1	0.838978281	0.860459132	NA	3.129154166	NA	NA	0.584602667	1	1.729430933	2.013382998	18.40199826	NA	0.734326819	0.809883469	NA	NA	15.76350823	NA	0.407485658	NA	NA	0.833689793	NA	1.111727415	0.566215832	NA	1.099298384	1.52444129	8.990250614	1.757624528	0.218182731	0.341894338	0.26672859	0.422270328	1.910965984	1.601904322	25	TRUE
at1g12780.1	symbols uge1 atuge1 udp d glucose udp d galactose4 epimerase1 chr1 4356124 4358120reverselength 351  	IFIEEIAR	496	2	at1g12780.1	1.161379049	1.34478626	1.898614736	4.370534553	48.98275429	24.50177939	0.78553243	0.960204094	1.221566192	2.15947885	21.24473926	17.56995578	0.669394985	0.615277134	0.72722984	1.552598078	15.51618967	9.102868897	0.484953844	0.597766171	0.624046535	0.924696807	7.191588955	6.788800784	0.268380964	0.361609087	0.475720162	0.565129961	4.197707494	2.69901646	0.065113829	0.096057865	0.084464819	0.088322175	1.039795906	0.599148208	36	TRUE
at1g12780.1	symbols uge1 atuge1 udp d glucose udp d galactose4 epimerase1 chr1 4356124 4358120reverselength 351  	IPCMEDFEIK	641	2	at1g12780.1	0.751844062	1.889950192	NA	3.935710248	NA	43.92564747	1	1.445054254	NA	2.322122672	27.9258581	19.17286504	0.600997603	0.940325445	0.832312976	1.959542256	16.30024583	14.35804769	0.559229075	0.91417873	0.960394871	1.219230179	6.495064228	13.44758049	0.40945739	0.39189285	0.440630009	0.63825879	3.677353874	3.049641943	0.175736639	0.175994809	0.215383395	0.348013976	0.670805011	2.443003053	33	TRUE
at1g12780.1	symbols uge1 atuge1 udp d glucose udp d galactose4 epimerase1 chr1 4356124 4358120reverselength 351  	IPEINVYGHDYPTEDGSAVR	1117	2	at1g12780.1	0.281299463	0.974403336	2.79053684	2.116145428	NA	NA	NA	NA	NA	NA	NA	NA	NA	1.025596664	0.947373077	1.609101668	16.64889576	18.84887653	0.571894776	0.805615287	0.683761352	NA	10.30579087	8.74697744	NA	0.292594424	0.480656639	NA	5.174522711	NA	0.094352825	NA	NA	NA	1.054406772	0.714021941	20	TRUE
at1g12780.1	symbols uge1 atuge1 udp d glucose udp d galactose4 epimerase1 chr1 4356124 4358120reverselength 351  	IPEINVYGHDYPTEDGSAVR	745	3	at1g12780.1	1.01004664	0.783542304	1.35609677	2.629561931	34.73173129	12.92106993	0.631328502	0.591241184	0.98995336	2.287653642	20.9858268	12.78134277	0.540704762	0.678947895	0.898579643	1.63493688	15.53272782	9.460191827	0.356247481	0.529323524	0.614110448	1.059436964	9.229938422	7.008638462	0.295111362	0.25276421	0.416104264	0.519080296	4.313410578	2.208864409	0.118923609	0.226220462	0.264174704	0.308281742	2.368420399	2.374979576	36	TRUE
at1g12780.1	symbols uge1 atuge1 udp d glucose udp d galactose4 epimerase1 chr1 4356124 4358120reverselength 351  	KIDFNIGDIR	596	2	at1g12780.1	0.705457681	NA	1.418466652	1.869519164	23.6195629	12.07986117	NA	0.821420264	1.086362263	1.615213724	17.49634019	15.74020602	0.548245638	0.680670545	0.739129587	1.509639653	16.35708394	8.2196492	0.418316379	0.542258138	0.680129803	0.913637737	8.095532453	5.08926987	0.368672647	0.433459463	0.6180844	0.723459441	5.984487911	3.478429742	0.148846473	0.216672751	0.205076137	0.227235886	1.274644573	1.248838445	34	TRUE
at1g12780.1	symbols uge1 atuge1 udp d glucose udp d galactose4 epimerase1 chr1 4356124 4358120reverselength 351  	QRFDAVIHFAGIK	501	3	at1g12780.1	NA	NA	NA	NA	NA	NA	NA	NA	NA	NA	NA	NA	0.732367273	0.753389548	NA	1.942016906	NA	15.10262798	0.8627884	1	0.885601783	1.606593671	NA	10.28390277	0.391578548	0.859357192	1.0251916	1.124088323	9.563046055	5.844533522	0.402001542	0.312085621	0.53350251	0.508871574	8.098412623	3.019875696	21	TRUE
at1g12780.1	symbols uge1 atuge1 udp d glucose udp d galactose4 epimerase1 chr1 4356124 4358120reverselength 351  	VSIIDNFDNSVIEAVDR	953	2	at1g12780.1	1.007805434	1.003886868	1.464321038	2.634029364	31.51589954	15.85709524	0.640297597	0.699816793	1.190532336	1.880664618	16.67086621	9.087716675	0.637170167	0.544294279	0.890498829	0.996113132	12.50829507	10.52978966	0.3313233	0.423755927	0.590650239	0.83577428	6.158928912	2.807839497	0.325320864	0.276587106	0.218566623	0.296092474	5.146300569	2.552456653	0.118147028	0.145232819	0.164784575	0.212727473	2.142079263	1.880269882	36	TRUE
at1g12780.1	symbols uge1 atuge1 udp d glucose udp d galactose4 epimerase1 chr1 4356124 4358120reverselength 351  	WANNNPWGYQNK	746	2	at1g12780.1	0.720531223	0.607301912	1.646047377	2.502571376	40.13945153	19.54663768	0.376935617	0.563530483	1	1.827515192	26.77477476	8.581641518	0.421942329	0.497624898	0.686957353	1.230941283	16.3079255	6.872365229	0.357861977	0.412361297	0.547578145	0.881066281	9.603614268	5.916086957	0.042319687	0.166583605	0.431520853	0.322536649	2.613884675	2.064211821	NA	NA	NA	NA	1.257540791	NA	31	TRUE
at1g12780.1	symbols uge1 atuge1 udp d glucose udp d galactose4 epimerase1 chr1 4356124 4358120reverselength 351  	WANNNPWGYQNKI	803	2	at1g12780.1	1	0.736659572	1.296366542	3.109853829	33.25479215	14.55613464	0.557556691	0.722965104	0.810298527	1.80752345	20.70098696	12.29998841	0.370219659	0.469839252	0.397678878	1.457481212	13.78706117	6.601194191	0.404638339	0.483860599	0.781591694	0.833318251	7.657224733	5.895854765	NA	0.454793794	0.615547599	0.834266295	6.8067188	3.737931188	NA	NA	NA	NA	NA	NA	29	TRUE
at1g12780.1	symbols uge1 atuge1 udp d glucose udp d galactose4 epimerase1 chr1 4356124 4358120reverselength 351  	YFDNNIVGTINIYETMAK	1054	2	at1g12780.1	1.010585729	0.989414271	1.619792199	3.995011717	44.1788452	19.55940602	0.600543256	0.718731466	1.089607225	2.439709425	21.78900264	11.31707237	0.501355939	0.607696907	0.879501769	1.245095866	17.19265068	8.527358019	0.470229265	0.477886156	0.617515261	0.896233297	7.840548453	4.525260953	0.276591921	0.394042161	0.326227445	0.396909734	5.50489153	3.244584991	0.130461954	0.19867276	0.1612093	0.212171247	1.34560877	1.32241158	36	TRUE
at1g12780.1	symbols uge1 atuge1 udp d glucose udp d galactose4 epimerase1 chr1 4356124 4358120reverselength 351  	YFNPVGAHESGSIGEDPK	635	3	at1g12780.1	1	NA	NA	NA	26.32300708	9.951802007	0.336416253	0.158660526	0.812811712	1.832102054	18.52383143	5.095187258	0.421012694	0.482639872	0.653814028	1.57208258	15.59514046	7.247028379	0.325307969	NA	0.491003533	0.942019706	10.65321417	6.629328185	NA	0.210501247	0.445823779	0.831366834	7.048208228	NA	NA	NA	NA	NA	3.268330577	NA	25	TRUE
at1g12780.1	symbols uge1 atuge1 udp d glucose udp d galactose4 epimerase1 chr1 4356124 4358120reverselength 351  	YFNPVGAHESGSIGEDPK	952	2	at1g12780.1	0.672886718	0.623009249	1.513818165	1.771190724	22.46235346	14.4994439	0.46270172	0.740769129	0.970524246	1.779644865	21.96191364	6.284570373	0.416949266	0.541772807	1.029475754	1.88015651	17.93099502	15.87775224	0.406725938	0.442096226	0.691081398	1.100793112	15.07781265	6.196673212	0.292028268	0.292685458	0.597749803	0.86694716	6.609920921	4.345830694	0.05649898	0.085386202	0.156781124	0.217078963	1.66143574	1.847999648	36	TRUE
at1g12780.1	symbols uge1 atuge1 udp d glucose udp d galactose4 epimerase1 chr1 4356124 4358120reverselength 351  	AVGESVENPRR	607	2	at1g12780.1	NA	2.280552769	1.851039837	1	NA	NA	0.631450173	1.453836437	1.054806119	1.156110257	NA	NA	0.400916495	NA	0.997866834	NA	NA	NA	0.727713183	NA	1.188323709	NA	NA	NA	0.430806525	NA	0.794396929	NA	NA	NA	NA	NA	NA	NA	NA	NA	13	FALSE
at1g12780.1	symbols uge1 atuge1 udp d glucose udp d galactose4 epimerase1 chr1 4356124 4358120reverselength 351  	DYIHVMDIADGHIAAIR	478	4	at1g12780.1	NA	NA	NA	NA	NA	NA	NA	NA	NA	NA	NA	NA	NA	NA	NA	NA	NA	NA	NA	NA	NA	NA	NA	NA	NA	NA	NA	NA	NA	NA	NA	NA	NA	0.137968432	1	1.185554805	3	FALSE
at1g12780.1	symbols uge1 atuge1 udp d glucose udp d galactose4 epimerase1 chr1 4356124 4358120reverselength 351  	DYIHVMDIADGHIAAIR	955	2	at1g12780.1	NA	NA	NA	NA	NA	NA	NA	NA	NA	NA	NA	NA	NA	0.127620782	NA	NA	NA	1.872379218	NA	NA	NA	NA	NA	NA	NA	NA	NA	NA	NA	NA	NA	NA	NA	NA	NA	NA	2	FALSE
at1g12780.1	symbols uge1 atuge1 udp d glucose udp d galactose4 epimerase1 chr1 4356124 4358120reverselength 351  	DYIHVMDIADGHIAAIRK	680	3	at1g12780.1	NA	NA	NA	NA	NA	NA	NA	NA	NA	NA	NA	NA	NA	NA	NA	NA	NA	NA	NA	NA	NA	NA	NA	NA	NA	NA	1	NA	NA	NA	NA	NA	NA	0.435211529	NA	4.246592235	3	FALSE
at1g12780.1	symbols uge1 atuge1 udp d glucose udp d galactose4 epimerase1 chr1 4356124 4358120reverselength 351  	EIVGPDISK	479	2	at1g12780.1	NA	NA	1	NA	NA	NA	NA	NA	NA	1.25823621	12.02723715	NA	NA	0.329939829	NA	0.961377622	NA	2.799742757	NA	NA	NA	NA	NA	NA	0.124538605	NA	0.213876921	NA	2.007123336	1.359114623	NA	NA	NA	NA	NA	0.621178815	11	FALSE
at1g12780.1	symbols uge1 atuge1 udp d glucose udp d galactose4 epimerase1 chr1 4356124 4358120reverselength 351  	IDFNIGDIR	532	2	at1g12780.1	1	NA	NA	3.048532168	41.64072793	NA	0.489881555	0.398846485	0.847971081	1.34224851	18.01279707	8.661675508	NA	0.378681214	NA	0.838917556	8.176689653	NA	0.186046182	NA	NA	0.490620754	NA	NA	0.095301565	NA	NA	NA	1.531288649	1.244209476	NA	NA	NA	NA	NA	NA	17	FALSE
at1g12780.1	symbols uge1 atuge1 udp d glucose udp d galactose4 epimerase1 chr1 4356124 4358120reverselength 351  	QRFDAVIHFAGIK	751	2	at1g12780.1	NA	NA	NA	NA	NA	NA	NA	NA	NA	NA	NA	NA	NA	NA	NA	NA	NA	NA	NA	NA	NA	NA	NA	NA	NA	NA	NA	1	NA	NA	NA	NA	NA	NA	NA	NA	1	FALSE
at1g12840.1	symbols det3 atvha c vacuolaratpsynthasesubunitc vatc  v atpasecsubunit vacuolarprotonpumpcsubunit det3  chr1 4375584 4378220forwardlength 375	DFEQSVEAQETR	720	2	at1g12840.1	0.923940317	1.507194117	1.891301418	3.776832521	56.69097286	23.87408726	0.563487358	0.843080471	1.212664219	1.956678749	27.93050126	10.78550531	0.546567616	0.762268129	NA	NA	NA	11.3421861	0.333593944	0.553713944	0.691790583	1	10.01950054	7.477168123	0.296916009	0.320853017	0.400224572	0.577226459	6.218038437	3.557078527	0.105462855	0.16785235	0.206805095	0.274703593	2.097037308	2.174333045	33	TRUE
at1g12840.1	symbols det3 atvha c vacuolaratpsynthasesubunitc vatc  v atpasecsubunit vacuolarprotonpumpcsubunit det3  chr1 4375584 4378220forwardlength 375	DISNIVKPEDIVESEHIVTIIAVVPK	953	3	at1g12840.1	0.822417626	1.212925519	1.239638119	0.783416692	17.04074785	11.58695379	0.913338582	0.71974206	1.086661418	1.473660861	17.36673239	13.33288905	0.720546536	0.901763363	1.251361964	1.393347257	13.71230317	14.09734274	0.477975645	0.48082239	0.74414976	0.714066685	5.435421083	1.729776882	0.488215645	0.670323575	0.556241353	0.451912343	9.723384532	4.092136875	0.275137705	0.445063248	0.273526406	0.316932611	3.503609921	2.158936796	36	TRUE
at1g12840.1	symbols det3 atvha c vacuolaratpsynthasesubunitc vatc  v atpasecsubunit vacuolarprotonpumpcsubunit det3  chr1 4375584 4378220forwardlength 375	DSASSIWNR	518	2	at1g12840.1	NA	0.980775993	NA	NA	NA	17.74087968	NA	0.835530483	1.019224007	1.795417319	NA	4.384622815	NA	0.423020209	NA	1.252243631	11.56376092	7.091698508	0.33006149	0.458123828	0.541148039	0.618938839	7.496081141	3.775834721	0.260020615	NA	0.327584532	NA	3.148631188	3.105437133	0.056669197	NA	0.133853639	NA	NA	NA	22	TRUE
at1g12840.1	symbols det3 atvha c vacuolaratpsynthasesubunitc vatc  v atpasecsubunit vacuolarprotonpumpcsubunit det3  chr1 4375584 4378220forwardlength 375	EVVDNIQSQVAK	665	2	at1g12840.1	0.815782029	1.069649481	1.712164023	3.09416187	61.60492554	20.52168208	0.596439331	0.935188732	1.308674847	1.941945795	29.12017454	12.36616401	0.555531211	0.687345869	0.953749879	NA	20.59334074	7.042432138	0.486772021	0.550568747	0.684195865	1	13.11259401	4.541412235	0.354652019	0.256874936	0.533911629	0.67337725	6.135965171	4.150804305	0.116444038	0.208250987	0.205931194	0.289168111	1.91640715	2.289842997	35	TRUE
at1g12840.1	symbols det3 atvha c vacuolaratpsynthasesubunitc vatc  v atpasecsubunit vacuolarprotonpumpcsubunit det3  chr1 4375584 4378220forwardlength 375	FNIPNIR	437	2	at1g12840.1	1	1.195741735	2.180649369	4.506441374	57.03228346	22.3132563	NA	0.804004838	1.309465594	2.054480588	NA	14.05431444	0.516257875	0.503949036	NA	1.722693775	NA	5.752809865	0.271754682	NA	NA	0.807371016	8.17595032	NA	0.113837038	0.185126409	0.290125391	0.416516667	NA	2.332764173	NA	NA	0.033977273	0.084286167	0.641319646	NA	25	TRUE
at1g12840.1	symbols det3 atvha c vacuolaratpsynthasesubunitc vatc  v atpasecsubunit vacuolarprotonpumpcsubunit det3  chr1 4375584 4378220forwardlength 375	HSFDTPVYR	561	2	at1g12840.1	0.363523115	0.869882036	1.828140547	1.880524095	34.22829793	11.11462344	0.786629889	0.758292172	1.123413048	1.178496757	25.03700896	12.88684075	0.523714978	0.733148011	NA	NA	17.63517696	5.123766393	0.395388032	NA	0.792609071	NA	11.11318075	3.712726719	NA	0.317396788	0.485473472	0.876586952	4.046431846	NA	0.129548412	0.242905463	0.250473511	0.376762623	2.246244698	1.859979247	30	TRUE
at1g12840.1	symbols det3 atvha c vacuolaratpsynthasesubunitc vatc  v atpasecsubunit vacuolarprotonpumpcsubunit det3  chr1 4375584 4378220forwardlength 375	IVQDQESIR	544	2	at1g12840.1	0.524160321	0.914005284	1.585600477	2.516186562	37.10552816	12.77333485	0.463565021	NA	1	1.394589215	17.32594708	8.016438089	0.508152692	0.591356472	NA	1.371343887	7.157587972	2.898439473	0.341192749	0.58538433	NA	0.708830011	6.369880536	3.418180979	0.248609613	0.254401498	0.474298725	0.528116065	3.477194653	1.959484541	NA	0.13047085	0.109262059	0.217666643	NA	1.34369497	31	TRUE
at1g12840.1	symbols det3 atvha c vacuolaratpsynthasesubunitc vatc  v atpasecsubunit vacuolarprotonpumpcsubunit det3  chr1 4375584 4378220forwardlength 375	SNSFVEGVSQK	591	2	at1g12840.1	0.709035767	1.105947133	2.390144231	2.974875589	61.62246747	20.5409454	0.632112092	0.763647959	1.144064038	1.38046965	26.05897424	6.249740195	0.498238051	NA	NA	NA	12.1409465	NA	0.464873794	0.449953188	0.530462396	0.894052867	8.406466331	2.605743163	0.197152401	0.155584298	0.451113755	0.524206327	2.121448777	2.486181934	NA	0.065335539	0.058270625	NA	0.623418156	1.15272518	30	TRUE
at1g12840.1	symbols det3 atvha c vacuolaratpsynthasesubunitc vatc  v atpasecsubunit vacuolarprotonpumpcsubunit det3  chr1 4375584 4378220forwardlength 375	TFAESIMR	478	2	at1g12840.1	1.296225135	NA	2.270535678	4.181012006	47.02422665	8.321994621	0.852921085	0.963700406	0.915760415	2.248761998	14.26156516	2.973198711	0.671939955	0.669704501	1.163880543	0.962424104	9.459993469	3.00843602	0.602861019	0.719675072	0.457585546	0.559448978	NA	NA	NA	0.375148665	0.516270017	0.369233585	3.267426854	2.139253869	NA	NA	NA	NA	1	NA	27	TRUE
at1g12840.1	symbols det3 atvha c vacuolaratpsynthasesubunitc vatc  v atpasecsubunit vacuolarprotonpumpcsubunit det3  chr1 4375584 4378220forwardlength 375	VAEYNNIR	490	2	at1g12840.1	0.881884545	0.485739797	1.810144978	4.17608485	45.76562473	16.12711335	0.615902169	0.425918341	1.210721809	1.70379595	22.80525209	2.150951341	NA	0.278804937	0.71546917	1.446744983	8.363319752	NA	NA	0.676891962	0.564842079	1	230.8479513	NA	NA	NA	0.40839009	0.27646859	1.571620163	1.957459323	NA	NA	0.064337605	NA	0.716070673	0.481898087	27	TRUE
at1g12840.1	symbols det3 atvha c vacuolaratpsynthasesubunitc vatc  v atpasecsubunit vacuolarprotonpumpcsubunit det3  chr1 4375584 4378220forwardlength 375	VGTIDSIIAIGDDIIK	822	2	at1g12840.1	1.375577265	1.572715472	2.226252717	3.628417317	45.23135324	13.49129832	0.811545662	0.98819223	1.623471505	1.760403379	23.01202913	9.097989696	0.7001463	0.83552897	1.01180777	1.581335877	16.29050573	10.75835815	0.415882982	0.750391778	0.614018812	0.956246478	7.970981257	6.079154706	0.372075376	0.422672727	0.483471113	0.430118657	4.994094524	2.154496749	0.080868314	0.159508651	0.093060789	0.098094083	0.821027857	0.549645004	36	TRUE
at1g12840.1	symbols det3 atvha c vacuolaratpsynthasesubunitc vatc  v atpasecsubunit vacuolarprotonpumpcsubunit det3  chr1 4375584 4378220forwardlength 375	YPTMSPIK	469	2	at1g12840.1	0.710021757	1	1.383289076	3.186094282	48.93684542	21.94915025	0.566462598	NA	0.78528021	1.552099524	21.15283345	8.323572996	0.539754189	0.495041858	0.734695494	1.803452722	13.2620913	3.191942281	0.336690539	0.419863842	NA	0.713680772	5.864534667	2.663821071	0.074469313	0.221730301	0.279491275	0.46847753	NA	2.221662313	NA	NA	NA	NA	NA	NA	27	TRUE
at1g12840.1	symbols det3 atvha c vacuolaratpsynthasesubunitc vatc  v atpasecsubunit vacuolarprotonpumpcsubunit det3  chr1 4375584 4378220forwardlength 375	YWVVSIPVK	546	2	at1g12840.1	0.777841688	NA	1.474880039	3.837175816	30.82610595	13.54774564	0.614566919	NA	1	1.774534734	17.12235153	15.16088827	0.425815825	0.439136137	0.592989107	1.178459143	14.07974541	6.363226806	0.310027368	0.378092937	0.501021553	0.727014791	6.425386013	5.625507323	0.092339445	0.226405648	0.293250915	0.460098836	3.493977309	2.265137136	NA	NA	NA	NA	0.587898819	NA	29	TRUE
at1g12840.1	symbols det3 atvha c vacuolaratpsynthasesubunitc vatc  v atpasecsubunit vacuolarprotonpumpcsubunit det3  chr1 4375584 4378220forwardlength 375	ISGVESNAITVDGVPVDSYITR	1147	2	at1g12840.1	NA	NA	NA	NA	5.888464346	3.184557217	NA	NA	NA	NA	3.622778891	2.474436089	NA	NA	NA	0.217973782	2.87018759	2.25744676	NA	NA	0.157787719	0.174508628	1.522518375	1.118073376	0.066656664	NA	0.12123501	0.134529113	1.175382124	0.881926624	NA	NA	NA	NA	0.495140667	0.396558337	18	FALSE
at1g12840.1	symbols det3 atvha c vacuolaratpsynthasesubunitc vatc  v atpasecsubunit vacuolarprotonpumpcsubunit det3  chr1 4375584 4378220forwardlength 375	YGIPPAFIACVISPAVK	902	2	at1g12840.1	NA	NA	NA	NA	NA	NA	NA	NA	NA	NA	NA	NA	NA	NA	NA	NA	NA	NA	NA	NA	NA	NA	NA	NA	NA	NA	NA	NA	1	NA	NA	NA	NA	NA	NA	NA	1	FALSE
at1g12840.1	symbols det3 atvha c vacuolaratpsynthasesubunitc vatc  v atpasecsubunit vacuolarprotonpumpcsubunit det3  chr1 4375584 4378220forwardlength 375	YPTMSPIK	477	2	at1g12840.1	NA	NA	NA	NA	NA	NA	NA	NA	NA	NA	NA	NA	NA	NA	NA	NA	NA	NA	NA	NA	NA	NA	NA	NA	NA	1	NA	NA	NA	NA	NA	NA	NA	NA	NA	NA	1	FALSE
at1g12840.1	symbols det3 atvha c vacuolaratpsynthasesubunitc vatc  v atpasecsubunit vacuolarprotonpumpcsubunit det3  chr1 4375584 4378220forwardlength 375	YWVVSIPVK	1091	1	at1g12840.1	NA	NA	NA	NA	NA	NA	NA	NA	NA	NA	NA	NA	NA	NA	NA	NA	NA	NA	NA	NA	NA	NA	NA	1	NA	NA	NA	NA	NA	NA	NA	NA	NA	NA	NA	NA	1	FALSE
at1g12900.1	symbols gapa 2 glyceraldehyde3 phosphatedehydrogenaseasubunit2 chr1 4392634 4394283reverselength 399       	DSPIDVVVINDTGGVK	814	2	at1g12900.1	NA	NA	NA	NA	NA	NA	0.137861197	NA	NA	NA	NA	NA	NA	NA	NA	NA	2.852495125	NA	NA	NA	NA	NA	NA	NA	NA	NA	NA	NA	1	NA	NA	NA	NA	NA	NA	NA	3	FALSE
at1g13060.1	symbols pbe1 20sproteasomebetasubunite1 chr1 4452641 4454663forwardlength 274         	ASMGGYISSQSVK	658	2	at1g13060.1	0.375974174	NA	0.935450709	1.744141271	33.68451805	12.32387907	0.34214954	NA	0.744243498	1.862744506	21.75760746	7.592409149	0.335830759	NA	0.51020193	1.519760132	11.40304206	4.584113889	NA	0.299698674	NA	0.654922311	8.119559789	3.122091403	NA	0.168946161	NA	0.425403977	4.713888821	2.557176123	0.104858631	0.136593185	0.125225278	0.188275911	1.670579908	1	29	TRUE
at1g13060.1	symbols pbe1 20sproteasomebetasubunite1 chr1 4452641 4454663forwardlength 274         	DGASGGVASVYHVGPEGWTK	987	2	at1g13060.1	0.987924505	0.950440107	1.396670575	2.712971367	33.12039385	19.85103087	0.92091143	NA	0.965473391	3.965632868	20.45625788	8.76740877	0.403162982	0.980577693	0.945821058	2.3300637	22.5161669	12.57624082	0.339933146	0.548824164	0.694014965	1.434881183	13.07443609	NA	0.689151557	0.440613782	0.586652213	1.012075495	8.247181339	2.847650212	0.183873726	0.25706884	0.315585317	0.29760217	2.127699663	1.443599791	34	TRUE
at1g13060.1	symbols pbe1 20sproteasomebetasubunite1 chr1 4452641 4454663forwardlength 274         	FSVGSGSPYAYGVIDSGYK	977	2	at1g13060.1	0.993641811	1.006358189	1.707565685	4.05271847	42.6629005	19.71895983	0.640079858	0.840954581	1.293451015	2.455598697	27.86159419	21.55961182	0.468172928	0.627567967	0.94713723	1.700110288	18.25222009	8.756637224	0.470062588	0.556110625	0.639183484	0.876816514	8.09776113	6.748910724	0.231564269	0.267108329	0.406723267	0.463765142	3.678006598	2.297369886	0.081405174	0.123414386	0.124174186	0.145556338	1.454889326	1.026724642	36	TRUE
at1g13060.1	symbols pbe1 20sproteasomebetasubunite1 chr1 4452641 4454663forwardlength 274         	IIANMIYSYR	622	2	at1g13060.1	0.787075438	1	1.547625689	3.569064923	43.7615387	18.52421325	0.593882146	0.782617237	1.015834862	1.714080589	17.72720924	13.28365179	0.476517645	0.437299193	0.549041977	1.344250493	13.94647144	7.583338721	0.4254076	0.524362821	0.471464509	0.658566825	7.370833825	4.732450272	0.156744384	0.294842142	0.355463111	0.40228926	3.65176423	2.256552648	NA	NA	NA	NA	0.697441952	NA	31	TRUE
at1g13060.1	symbols pbe1 20sproteasomebetasubunite1 chr1 4452641 4454663forwardlength 274         	ISGDDVGEIHYHYYPVAPATAEQVMEEATAE	1132	3	at1g13060.1	0.649834623	0.884742732	1.395803886	1.943584659	NA	13.47341648	0.755356755	0.77588679	1	3.132296243	19.85678466	15.60437645	0.747590372	0.76775735	0.978605366	1.845397873	19.83241296	22.58369948	0.581525575	0.791084589	0.891553659	1.196328096	10.23241372	11.61137612	0.572426883	0.742228586	0.848278157	1.119205283	13.21991014	7.6989132	0.474858746	0.672859407	0.67447672	0.745049121	6.167931709	6.170984499	35	TRUE
at1g13060.1	symbols pbe1 20sproteasomebetasubunite1 chr1 4452641 4454663forwardlength 274         	SIYHATFR	498	2	at1g13060.1	0.204265738	0.995078392	2.152845851	3.298667218	45.31430139	10.07521706	0.602224167	1.004921608	0.914063449	2.257764884	21.36942423	7.129641238	0.337778406	0.468039841	0.638985991	2.173194951	16.99255684	6.583234838	0.469157808	0.307801071	0.583330212	1.216416404	12.23346812	7.988637716	0.226462022	0.157540164	0.459683172	0.63673795	3.064446725	2.370214202	0.05193742	0.025879387	NA	NA	NA	NA	32	TRUE
at1g13060.1	symbols pbe1 20sproteasomebetasubunite1 chr1 4452641 4454663forwardlength 274         	IIEINPYMIGTMAGGAADCQFWHR	918	3	at1g13060.1	NA	NA	NA	NA	NA	NA	NA	1.158882136	NA	NA	NA	NA	NA	NA	NA	NA	NA	12.25990338	0.626755742	0.937540778	1	1.955432034	NA	5.988990107	0.733806808	0.82817413	0.656421438	0.739352647	11.12506666	6.666951717	NA	NA	NA	0.160721904	NA	1.870244226	15	FALSE
at1g13060.2	symbols pbe1 20sproteasomebetasubunite1 chr1 4452641 4454663forwardlength 298         	NTTSQSVK	433	2	at1g13060.2	NA	0.513505252	1.001327222	2.435094881	NA	NA	NA	NA	NA	NA	NA	NA	0.253815384	NA	NA	NA	NA	NA	NA	NA	NA	NA	NA	1.504267614	NA	NA	NA	NA	NA	0.998672778	NA	NA	NA	NA	NA	NA	6	FALSE
at1g13320.1	symbols pp2aa3 proteinphosphatase2asubunita3 chr1 4563692 4567348reverselength 587         	YFANQAIQSIDNVMMSS	960	2	at1g13320.1	0.802138745	1.005430752	1.52069494	2.446895851	47.18481671	27.13055139	0.593675085	0.736416834	1.061573088	1.293774938	20.30627087	12.06790831	0.4265312	0.515046636	0.825043748	1.089879017	12.88979538	7.368540206	0.304091946	0.395988537	0.547196359	0.994569248	5.911895593	2.744358254	0.238837181	0.169436391	0.270050902	0.293803216	4.282786661	2.456149493	NA	0.024566733	NA	NA	0.484686502	NA	32	TRUE
at1g13320.1	symbols pp2aa3 proteinphosphatase2asubunita3 chr1 4563692 4567348reverselength 587         	IIPAVITASK	507	2	at1g13320.1	NA	NA	NA	NA	NA	NA	0.235646606	NA	0.295637254	0.681164543	5.708132663	1.318835457	NA	NA	NA	NA	NA	1.541315304	NA	0.133954404	NA	NA	2.483637263	NA	NA	NA	NA	NA	NA	NA	NA	NA	NA	NA	NA	NA	8	FALSE
at1g13320.1	symbols pp2aa3 proteinphosphatase2asubunita3 chr1 4563692 4567348reverselength 587         	SMVDEPIYPIAVIIDEIK	1044	2	at1g13320.1	NA	2.938931363	NA	3.372761764	NA	27.22558532	NA	NA	1.599257479	NA	NA	25.9883238	NA	0.793681891	1	2.272197442	20.74031148	NA	0.580786251	0.497662673	0.36204933	0.693639812	NA	12.76138108	NA	NA	NA	0.28421724	NA	NA	NA	NA	NA	0.017160118	0.1377154	NA	17	FALSE
at1g13440.1	symbols gapc 2 gapc2 glyceraldehyde 3 phosphatedehydrogenasec2 chr1 4608465 4610494reverselength 338     	AASFNIIPSSTGAAK	718	2	at1g13440.1	1.056797133	1.050318292	1.896887449	3.660639323	36.63430311	17.92217518	0.739444638	0.830781921	1.21456556	2.197109597	20.66278833	13.55832487	0.55122045	0.799271293	0.79187867	1.43974076	15.72466992	8.544856924	0.415219123	0.645520244	0.651964916	0.949681708	9.091344401	6.085714352	0.339956054	0.357329653	0.555152067	0.614559527	5.714798369	3.176482788	0.125119992	0.184060307	0.187961144	0.245992715	1.579404677	0.830938295	36	TRUE
at1g13440.1	symbols gapc 2 gapc2 glyceraldehyde 3 phosphatedehydrogenasec2 chr1 4608465 4610494reverselength 338     	AATYDEIKK	347	3	at1g13440.1	NA	NA	2.614677368	4.708041576	47.59449069	14.18998961	1.112734458	0.951931868	1	2.426350908	21.03445448	14.36547664	0.398710699	NA	0.615568783	1.757544547	11.48871993	NA	NA	0.86742269	0.693451054	NA	2.725508616	NA	0.253211712	NA	0.494696449	0.726878769	5.031091372	4.289171393	0.072584905	0.170400158	0.087225223	0.174694483	0.513814372	NA	27	TRUE
at1g13440.1	symbols gapc 2 gapc2 glyceraldehyde 3 phosphatedehydrogenasec2 chr1 4608465 4610494reverselength 338     	AATYDEIKK	520	2	at1g13440.1	NA	1.961930626	3.529972404	3.107214409	30.1692057	6.498805075	1.232982526	1.386830851	1.490883403	2.022967789	10.64264987	9.146240947	0.652370805	0.780324902	0.798634483	1.191060454	6.417124151	0.040735474	0.767727009	0.815697469	1.098667592	0.055500177	1	NA	0.467227752	0.053049182	0.747180977	0.421100664	2.930012711	2.486717521	0.104548728	0.127902869	0.087208138	0.133974014	0.378205777	NA	33	TRUE
at1g13440.1	symbols gapc 2 gapc2 glyceraldehyde 3 phosphatedehydrogenasec2 chr1 4608465 4610494reverselength 338     	AGIAISDK	388	2	at1g13440.1	0.49353657	1.475544066	2.929836065	5.85423449	56.63987041	21.25135402	0.679579894	1.400687341	1.658441724	2.707129913	25.60833346	14.6115517	0.771542597	0.89819116	0.979423042	2.397429968	10.65182883	3.879710124	0.660303722	0.627296699	0.902957057	1.020576958	8.848984711	3.531758281	0.366991461	0.434628216	0.637570458	0.618654306	4.263687678	3.075531796	0.093586975	0.116847169	0.08062128	0.114701665	0.390986428	0.44667792	36	TRUE
at1g13440.1	symbols gapc 2 gapc2 glyceraldehyde 3 phosphatedehydrogenasec2 chr1 4608465 4610494reverselength 338     	DAPMFVVGVNEHEYK	579	3	at1g13440.1	0.244283494	0.355844592	0.500461447	1.050268706	13.47284205	5.856737312	0.20157189	0.263520567	0.286228404	0.9822158	7.581613271	5.888128966	NA	NA	0.293370673	0.648589979	8.23837386	2.835249803	NA	NA	0.17153274	0.350602466	4.067852777	3.137767632	NA	NA	NA	NA	2.407746052	1.234374976	0.001734446	NA	NA	NA	1.920221981	1	25	TRUE
at1g13440.1	symbols gapc 2 gapc2 glyceraldehyde 3 phosphatedehydrogenasec2 chr1 4608465 4610494reverselength 338     	DAPMFVVGVNEHEYK	868	2	at1g13440.1	0.821438869	1.064174126	1.603007228	2.328658486	33.49024033	14.31080912	0.677667572	0.907729456	1	2.122313127	20.33141571	15.16966317	0.521273679	0.633907707	0.878352502	1.984778285	20.27366298	13.09131906	0.450917436	NA	0.571475382	0.901618567	10.83118481	6.919503548	0.405567876	0.374686824	0.419753276	0.575994128	4.931934666	2.853601444	0.169373683	0.229317827	0.206644341	0.243939717	2.992022411	1.481457056	35	TRUE
at1g13440.1	symbols gapc 2 gapc2 glyceraldehyde 3 phosphatedehydrogenasec2 chr1 4608465 4610494reverselength 338     	DAPMFVVGVNEHEYK	876	2	at1g13440.1	0.93708176	1.00591573	2.055329797	4.048099059	35.51376782	4.545363326	0.99408427	0.988867105	1.983345669	2.792468735	21.67037248	NA	0.828886944	0.707234713	1.243362344	1.407599009	16.2780971	NA	0.480921543	0.524069784	0.679269857	0.923124407	10.06720936	4.172943204	0.507116413	0.565722075	0.627162975	0.781770734	6.191258338	2.291345658	0.328730541	0.551320912	0.405167905	0.533947242	3.528362334	2.036574797	34	TRUE
at1g13440.1	symbols gapc 2 gapc2 glyceraldehyde 3 phosphatedehydrogenasec2 chr1 4608465 4610494reverselength 338     	DDVEIVAVNDPFITTEYMTYMFK	1371	2	at1g13440.1	0.829172806	1.186297312	1.601727661	4.738482271	36.40917996	8.589832238	0.55725187	0.820210528	1.168666943	2.562057597	15.67275901	10.83455062	0.590515654	0.585648073	0.831333057	1.311715326	12.89868279	11.43894019	0.430058067	0.544807079	0.497476176	0.764402593	5.25394074	3.537869575	0.392811763	0.519641598	0.465652208	0.207219205	4.373530941	2.373959102	0.108356353	0.230777303	0.139038752	0.177352125	1.505045041	1.236376829	36	TRUE
at1g13440.1	symbols gapc 2 gapc2 glyceraldehyde 3 phosphatedehydrogenasec2 chr1 4608465 4610494reverselength 338     	DDVEIVAVNDPFITTEYMTYMFK	1379	2	at1g13440.1	1.051750944	1.181203937	2.168004214	7.443057373	25.0767149	NA	0.842295958	0.872111722	1.874858006	3.97916421	8.279609704	NA	0.911744468	NA	0.970947423	1.029052577	7.011620437	NA	0.574125163	0.694318668	0.58196425	0.813066359	5.748245205	2.363951218	0.545286349	0.775349911	0.802857823	0.365620631	6.009209844	2.716843967	0.335812654	0.73747112	0.403295113	0.45879208	3.799687892	2.783891283	32	TRUE
at1g13440.1	symbols gapc 2 gapc2 glyceraldehyde 3 phosphatedehydrogenasec2 chr1 4608465 4610494reverselength 338     	DDVEIVAVNDPFITTEYMTYMFK	914	3	at1g13440.1	0.734520093	1.101674716	1.58065119	7.00786284	40.3386897	13.20553431	0.628697467	0.724805525	1.208939188	3.67116248	17.28872161	13.61443301	0.712214836	0.578974074	0.830069153	1.637308929	17.07323954	9.048551017	0.524419723	0.659470356	0.500044908	0.898325284	7.074089355	3.710206851	0.527476157	0.651220365	0.658889543	0.392751362	6.543109249	2.851206467	0.172035267	0.409987883	0.278907394	0.492032752	3.572007394	2.661785933	36	TRUE
at1g13440.1	symbols gapc 2 gapc2 glyceraldehyde 3 phosphatedehydrogenasec2 chr1 4608465 4610494reverselength 338     	FGIVEGIMTTVHSITATQK	1017	2	at1g13440.1	0.860582567	1.320192805	1.375387626	1.177716828	20.37528945	9.940191262	0.690021432	0.740661432	1.262145098	1.212865716	13.39051196	7.052406407	0.545055053	0.671666502	0.971089144	1.028910856	9.567347918	10.59436345	0.256905106	0.264691057	0.654026446	0.63780793	5.023575168	1.598485139	0.444475566	0.330078951	0.240283354	0.288245176	5.52867056	1.856428875	0.266852402	0.216884061	0.210732331	0.256953254	1.423913824	1.297388416	36	TRUE
at1g13440.1	symbols gapc 2 gapc2 glyceraldehyde 3 phosphatedehydrogenasec2 chr1 4608465 4610494reverselength 338     	FGIVEGIMTTVHSITATQK	678	3	at1g13440.1	NA	1	1.120162544	1.35326256	25.11586255	12.49799964	0.623101403	0.594659289	1.076495077	1.429346812	16.47141307	8.667622828	0.55589857	0.536975436	0.958486631	1.201129135	11.96046793	8.602914792	0.237032395	0.245364041	0.632646969	0.867854996	6.434644608	1.990983466	0.407677172	0.340921839	0.312822263	0.434737319	7.078181003	2.600513326	0.256693794	0.256561571	0.240901381	0.3676117	2.071127195	2.049761528	35	TRUE
at1g13440.1	symbols gapc 2 gapc2 glyceraldehyde 3 phosphatedehydrogenasec2 chr1 4608465 4610494reverselength 338     	FGIVEGIMTTVHSITATQK	684	3	at1g13440.1	1.114247342	1.170996248	1.465213426	2.274531641	27.68339463	2.620712731	0.885752658	0.823693927	2.137094574	1.992750405	14.06898151	NA	0.870049927	0.664251803	1.26805614	1.220920128	11.63563993	NA	0.267382839	0.307825889	0.730848141	0.152412395	NA	NA	0.487505402	0.476812562	0.48554165	0.543117281	9.93365122	3.251830077	0.514800944	0.612388923	0.523595678	0.733100871	3.762015958	3.629512547	32	TRUE
at1g13440.1	symbols gapc 2 gapc2 glyceraldehyde 3 phosphatedehydrogenasec2 chr1 4608465 4610494reverselength 338     	GIIGYTEDDVVSTDFVGDNR	1087	2	at1g13440.1	0.980455052	1.05967558	1.340585215	2.17555081	29.18501323	18.82705508	0.686239855	0.780660489	1.246052273	1.724759229	16.72995077	13.36024555	0.577744109	0.576797623	0.746412359	1.019544948	10.76418573	12.30264119	0.300570309	0.337630309	0.653778109	0.783035551	6.194803153	5.854293081	0.321812923	0.322339029	0.332188217	0.450492593	4.893355883	3.128951782	0.191321119	0.257070347	0.245957356	0.379459251	2.12945589	2.834136032	36	TRUE
at1g13440.1	symbols gapc 2 gapc2 glyceraldehyde 3 phosphatedehydrogenasec2 chr1 4608465 4610494reverselength 338     	GIIGYTEDDVVSTDFVGDNR	725	3	at1g13440.1	1.019843706	0.828731841	0.980156294	2.47045687	85.13928399	24.7290403	0.767260302	0.488166978	1.118630407	2.027066469	24.73262792	15.91288356	0.611962657	0.579351642	0.706401635	1.729163083	13.17843037	10.99002427	0.219456593	0.288990062	0.583001633	1.158849848	12.14382614	6.77045397	0.252659326	0.223524634	0.377623499	0.684713828	8.598113086	3.726369885	0.204910756	0.313209825	0.380461473	0.850922508	2.494763133	4.424033538	36	TRUE
at1g13440.1	symbols gapc 2 gapc2 glyceraldehyde 3 phosphatedehydrogenasec2 chr1 4608465 4610494reverselength 338     	IGINGFGR	417	2	at1g13440.1	1.134929233	1.689260856	2.876621192	5.742788638	80.76845092	29.21049194	0.806963643	1.08057995	1.618432298	2.687468468	35.12789218	6.579275683	0.653438388	0.63017051	0.871593639	2.092048694	21.1621077	6.783112137	0.520560505	0.534025141	0.650397147	0.91942005	10.52179655	3.375422379	0.32264068	0.328274448	0.445165725	0.462517506	4.385708384	2.881400544	0.064700384	0.128743852	0.107971775	0.137987157	0.870256681	0.847868785	36	TRUE
at1g13440.1	symbols gapc 2 gapc2 glyceraldehyde 3 phosphatedehydrogenasec2 chr1 4608465 4610494reverselength 338     	ITGMSFR	406	2	at1g13440.1	NA	NA	2.995155574	6.88316981	86.53139439	35.31530923	1.034639841	NA	NA	3.015346902	34.317347	21.43520432	0.799979257	0.754313474	NA	NA	22.66492131	8.401411961	0.587179118	0.702935084	0.948464314	1.18546623	11.96219769	NA	0.314607063	0.372504318	0.538927813	0.673337067	4.888947396	NA	0.089636184	NA	0.122469498	0.19088521	0.965360159	NA	26	TRUE
at1g13440.1	symbols gapc 2 gapc2 glyceraldehyde 3 phosphatedehydrogenasec2 chr1 4608465 4610494reverselength 338     	ITGMSFR	414	2	at1g13440.1	1.133957559	1.246067083	2.275051756	5.196110184	46.65655542	6.351702271	0.787800938	1	2.248835138	2.122139819	17.99848906	NA	0.665553763	0.489850241	NA	1.122958028	7.567384672	NA	0.365228349	0.395540745	0.558304108	0.52259392	5.547204839	3.090234115	0.199982287	0.281433407	0.43751356	0.459254398	NA	NA	0.113898418	0.196632896	0.143577857	0.258611723	1.037146622	1.074186872	31	TRUE
at1g13440.1	symbols gapc 2 gapc2 glyceraldehyde 3 phosphatedehydrogenasec2 chr1 4608465 4610494reverselength 338     	IVSWYDNEWGYSSR	881	2	at1g13440.1	0.970798253	1.029201747	1.517542613	3.101775012	40.28554096	19.2150801	0.701454067	0.692935123	1.173252837	2.098693651	19.93702081	15.52911648	0.44932545	0.515478088	0.678496794	1.241458048	10.39906013	6.101798152	0.20977599	0.309132848	0.515248957	0.67664024	5.50099583	3.906531639	0.219779545	0.215829534	0.260517238	0.36779523	3.963338061	2.270859951	0.05819354	0.120134285	0.120444855	0.230098201	1.234250874	1.77772242	36	TRUE
at1g13440.1	symbols gapc 2 gapc2 glyceraldehyde 3 phosphatedehydrogenasec2 chr1 4608465 4610494reverselength 338     	NPEDIPWGEAGADFVVESTGVFTDK	1341	2	at1g13440.1	1.436119961	1.179249778	1.995146592	4.44153463	33.83545013	18.17123269	0.827801306	0.964201359	1.435884284	3.100162798	16.54672766	14.2025376	0.835467119	0.665721956	0.964109816	1.441372289	12.7596299	6.673225279	0.375975725	0.549287846	0.564613448	0.800804824	6.108358264	2.679430394	0.304233545	0.347431516	0.269134825	0.294401178	1.035798641	0.347836859	0.292696989	0.510852014	0.360570142	0.353046665	3.203832847	4.013869266	36	TRUE
at1g13440.1	symbols gapc 2 gapc2 glyceraldehyde 3 phosphatedehydrogenasec2 chr1 4608465 4610494reverselength 338     	PVTVFGIR	445	2	at1g13440.1	1.257963253	1.188291669	2.066006141	4.440851168	53.38781017	21.66973227	0.851757331	1.0145753	1.332691267	2.359746523	22.31222136	17.64685837	0.756997786	0.764679952	0.9854247	1.522992761	16.25668043	6.623922145	0.423782545	0.49434161	0.418668916	0.70660804	5.462131921	4.666728395	0.156871708	0.213902175	0.220704617	0.307070542	2.39727642	1.871779154	0.051865553	0.050936925	0.056660752	0.059951889	0.747291988	0.201234868	36	TRUE
at1g13440.1	symbols gapc 2 gapc2 glyceraldehyde 3 phosphatedehydrogenasec2 chr1 4608465 4610494reverselength 338     	SDIDIVSNASCTTNCIAPIAK	1126	2	at1g13440.1	0.524253676	1.076033971	1.083831188	1.103544654	16.90062026	11.28744331	0.578380355	0.703424644	0.98477113	1.178971771	10.346785	11.21641942	0.576018216	1.01522887	0.483170624	0.858941568	9.048383997	11.83558711	0.400808496	0.384743949	0.643799166	1.036730971	2.850694525	4.613280343	0.304525945	0.301599086	0.222415277	0.590458343	2.554078363	3.359115091	0.231644115	0.160117833	0.21140671	0.301119739	1.138622507	1.87656111	36	TRUE
at1g13440.1	symbols gapc 2 gapc2 glyceraldehyde 3 phosphatedehydrogenasec2 chr1 4608465 4610494reverselength 338     	SSIFDAK	384	2	at1g13440.1	0.832427329	1.731697551	2.737284934	5.361536174	72.80023221	22.88308534	0.920966599	1.121518705	1.327126185	2.377560669	29.78867331	8.366963932	0.603016734	0.62143546	0.87882823	2.189277241	15.27077819	2.545565977	0.52811735	0.606033773	0.734635225	1.079033401	10.56254778	4.484065783	0.268470519	0.236785705	0.454152103	0.56862122	2.54292318	2.96155726	0.034860141	0.062344229	0.044515002	0.089815851	0.480917255	0.477725482	36	TRUE
at1g13440.1	symbols gapc 2 gapc2 glyceraldehyde 3 phosphatedehydrogenasec2 chr1 4608465 4610494reverselength 338     	TIIFGEK	404	2	at1g13440.1	1.009315745	1.489566648	1.938127362	4.344413692	59.0828857	19.04367633	0.990684255	1.047407379	1.412059986	2.16280254	24.59410068	7.088093148	0.823517465	0.612065186	0.693630604	1.766901281	15.65046819	6.628224777	0.016684992	0.464887981	0.420719009	0.693680395	5.506147368	3.880991398	0.174734555	0.19198452	0.199112246	0.318971894	2.057657699	1.954678354	0.08743939	0.091360291	0.09902249	0.005954519	0.92014191	0.672269954	36	TRUE
at1g13440.1	symbols gapc 2 gapc2 glyceraldehyde 3 phosphatedehydrogenasec2 chr1 4608465 4610494reverselength 338     	TIIFGEKPVTVFGIR	560	3	at1g13440.1	0.967980015	0.943315133	1.556333122	3.065417682	33.12996635	14.97240274	0.719932747	0.882211353	0.918906264	2.135588567	19.23816516	9.881672653	0.397007443	0.424817432	0.485980984	1.468459415	12.10911004	8.847556892	0.457470845	0.588368155	1.032019985	1.182998922	11.3921396	9.996712334	0.448911594	0.602439152	0.937161192	0.958831348	8.284365983	4.995166201	0.155472945	0.288436069	0.222973649	0.412850899	1.75813839	1.451063887	36	TRUE
at1g13440.1	symbols gapc 2 gapc2 glyceraldehyde 3 phosphatedehydrogenasec2 chr1 4608465 4610494reverselength 338     	TIIFGEKPVTVFGIR	839	2	at1g13440.1	1.065889004	1.105849967	1.496398064	2.594725431	23.49115045	12.78439721	0.568352858	1.065799312	0.82016968	1.841947798	15.97588643	8.611825903	0.393291138	0.45775391	0.467365181	1.255993371	10.20443292	8.817971402	0.480682867	0.614104888	0.994719049	0.954938252	10.75097551	7.333658181	0.504013169	0.619809074	0.816987403	0.797780459	6.160441244	4.274352549	0.12528683	0.228008403	0.167747057	0.257326707	1.005280951	0.737589108	36	TRUE
at1g13440.1	symbols gapc 2 gapc2 glyceraldehyde 3 phosphatedehydrogenasec2 chr1 4608465 4610494reverselength 338     	TVDGPSMK	418	2	at1g13440.1	NA	2.511006913	4.01610583	NA	2.076919794	1.31925788	0.153993974	2.339030845	2.128482639	NA	NA	NA	0.971794435	0.941804032	1	NA	NA	NA	1.497168107	NA	1.495234862	NA	NA	NA	0.519160977	NA	1.09388063	NA	NA	NA	0.10695813	0.10101326	0.039894563	0.012325154	0.475110663	NA	19	TRUE
at1g13440.1	symbols gapc 2 gapc2 glyceraldehyde 3 phosphatedehydrogenasec2 chr1 4608465 4610494reverselength 338     	VPTVDVSVVDITVR	500	3	at1g13440.1	0.236189421	NA	0.39551286	3.997935718	40.50998382	14.30620704	NA	NA	0.244650427	1.979005548	15.30602072	NA	NA	NA	NA	1.123304082	9.548077364	6.286108678	NA	0.2218998	0.116329446	0.524578541	4.092250779	4.009059392	NA	0.073124581	0.173984411	0.249644212	2.186008303	1	0.099286621	0.107783383	0.170356817	0.399023884	1.475462341	1.651007216	27	TRUE
at1g13440.1	symbols gapc 2 gapc2 glyceraldehyde 3 phosphatedehydrogenasec2 chr1 4608465 4610494reverselength 338     	VPTVDVSVVDITVR	750	2	at1g13440.1	0.943793175	1.097632617	1.84502534	4.910583167	31.8195915	16.85518065	0.679860841	0.822073598	1.056206825	2.551842687	15.47279346	15.29818885	0.522514179	0.451087942	0.720400929	1.140579607	10.85233559	8.271145429	0.34010208	0.406885646	0.427045917	0.648243745	4.874909967	5.106440951	0.213098998	0.239187412	0.2918789	0.268717616	2.611969609	1.896236262	0.24151062	0.295081049	0.240023862	0.3624902	1.709391416	1.96475624	36	TRUE
at1g13440.1	symbols gapc 2 gapc2 glyceraldehyde 3 phosphatedehydrogenasec2 chr1 4608465 4610494reverselength 338     	VVDIIVHMSK	381	3	at1g13440.1	0.673969348	1.375584517	1.416456722	3.40398014	44.61105871	14.96675479	0.653825681	0.75338157	1.02036095	2.617961488	NA	12.87953286	0.578043397	0.462102623	1	2.159303159	21.75686579	7.753612356	0.351375385	0.495380491	0.363836233	0.989425777	11.43630258	8.869217539	0.202517166	0.254268142	0.377382713	0.532043302	6.028645926	4.333389643	0.169596704	0.153001709	0.220263492	0.443432151	3.532528381	2.687051594	35	TRUE
at1g13440.1	symbols gapc 2 gapc2 glyceraldehyde 3 phosphatedehydrogenasec2 chr1 4608465 4610494reverselength 338     	VVDIIVHMSK	386	3	at1g13440.1	0.803265236	1.008967429	1.609186577	3.685793535	35.38555851	NA	0.654749605	0.62491305	1.446956202	2.551431177	18.20878559	NA	0.825736185	0.555726814	1.06138919	1.359843208	11.42628344	NA	NA	0.390057299	0.511229154	0.991032571	8.659638795	5.502887655	0.21311597	0.395343613	0.593352327	0.751906099	6.721759109	4.356541078	0.327345878	0.282392992	0.308586957	0.700083619	4.208900122	3.746362135	32	TRUE
at1g13440.1	symbols gapc 2 gapc2 glyceraldehyde 3 phosphatedehydrogenasec2 chr1 4608465 4610494reverselength 338     	VVDIIVHMSK	571	2	at1g13440.1	0.70506421	1.288553539	1.617383764	2.959649628	34.0333849	14.37257517	0.58882465	0.790706493	1.029038826	2.429100238	19.83034036	12.63382018	0.548780183	0.578478229	0.970961174	2.05448533	20.04684641	11.08326013	0.372619533	0.431386288	0.451591434	0.872378699	10.15161215	7.371767221	0.222086609	0.267513595	0.332985531	0.481470558	4.449144125	3.04031135	0.171952503	0.174012876	0.192063852	0.314362799	2.227609051	1.648059662	36	TRUE
at1g13440.1	symbols gapc 2 gapc2 glyceraldehyde 3 phosphatedehydrogenasec2 chr1 4608465 4610494reverselength 338     	VVDIIVHMSK	579	2	at1g13440.1	1.034806329	1.782557824	2.796129016	3.386517573	59.78021943	NA	0.775468279	0.965193671	1.644487362	1.999135158	26.19007509	1.51916317	0.690819057	0.571111204	1.392828821	2.289330114	13.24163537	NA	0.348920947	0.350825731	0.328235587	0.79436655	7.961427401	5.075072281	NA	0.279615077	NA	NA	NA	0.4339991	0.259695574	0.240433864	0.237821098	0.597685565	0.79056898	1.940959946	30	TRUE
at1g13440.1	symbols gapc 2 gapc2 glyceraldehyde 3 phosphatedehydrogenasec2 chr1 4608465 4610494reverselength 338     	VVDIIVHMSKA	606	2	at1g13440.1	NA	0.635000919	NA	NA	NA	NA	0.390219477	0.461717191	NA	0.854757129	NA	5.867874944	0.242567725	NA	NA	1.062536489	9.883770785	8.521967965	0.286060673	0.407421344	1	0.67910217	11.34134701	8.552413568	0.772168551	1.013525316	0.764310426	1.695556062	16.64261069	8.690053723	NA	NA	NA	NA	NA	NA	21	TRUE
at1g13440.1	symbols gapc 2 gapc2 glyceraldehyde 3 phosphatedehydrogenasec2 chr1 4608465 4610494reverselength 338     	YDSVHGQWK	374	3	at1g13440.1	0.165752406	1	1.702271449	2.305727084	41.18659793	16.42144984	0.364766786	0.48723621	0.983222602	1.898425725	26.77631093	19.61497019	0.529553384	0.50211701	0.819397429	2.241227051	16.57682571	1.445315668	0.372255551	0.516673594	0.756671158	1.138568121	14.07816367	3.600935955	0.308777872	0.364364395	0.455499022	NA	9.804668964	4.823649193	0.1444566	0.15027466	0.16669791	0.291230628	2.310590318	1.89692231	35	TRUE
at1g13440.1	symbols gapc 2 gapc2 glyceraldehyde 3 phosphatedehydrogenasec2 chr1 4608465 4610494reverselength 338     	YDSVHGQWK	560	2	at1g13440.1	0.321657249	1.310478421	2.513983176	2.470538317	33.88024681	11.90510442	0.626770513	0.691852333	1	1.631204437	21.31273984	13.10020364	0.503813077	0.578809045	0.839750242	2.352607933	11.58005697	4.167135118	0.521689536	0.582805615	0.733801289	1.164549451	11.3730648	2.343070286	0.363614026	0.368704595	0.483986496	0.607374264	5.36535912	2.588897273	NA	NA	0.111199094	NA	0.742175652	0.491279938	33	TRUE
at1g13440.1	symbols gapc 2 gapc2 glyceraldehyde 3 phosphatedehydrogenasec2 chr1 4608465 4610494reverselength 338     	AGIAISDK	774	1	at1g13440.1	NA	NA	NA	NA	NA	NA	NA	NA	NA	NA	NA	NA	0.772804038	NA	NA	2.570348929	NA	NA	1.227195962	NA	NA	NA	NA	NA	NA	NA	NA	NA	NA	NA	NA	NA	NA	NA	0.145236219	NA	4	FALSE
at1g13440.1	symbols gapc 2 gapc2 glyceraldehyde 3 phosphatedehydrogenasec2 chr1 4608465 4610494reverselength 338     	FGIVEGIMTTVHSITATQK	1025	2	at1g13440.1	NA	NA	NA	NA	NA	NA	NA	NA	NA	NA	NA	NA	NA	NA	NA	NA	NA	NA	NA	NA	NA	NA	NA	NA	NA	NA	NA	NA	NA	NA	0.912180486	1	0.797953189	1.061378374	NA	3.486036508	5	FALSE
at1g13440.1	symbols gapc 2 gapc2 glyceraldehyde 3 phosphatedehydrogenasec2 chr1 4608465 4610494reverselength 338     	KVVISAPSK	465	2	at1g13440.1	NA	NA	NA	NA	NA	NA	NA	NA	NA	NA	NA	NA	NA	NA	NA	NA	1.737924051	1	NA	NA	NA	NA	NA	NA	NA	NA	NA	NA	1.307537522	NA	NA	0.021657355	NA	0.01042424	NA	NA	5	FALSE
at1g13440.1	symbols gapc 2 gapc2 glyceraldehyde 3 phosphatedehydrogenasec2 chr1 4608465 4610494reverselength 338     	TIIFGEK	807	1	at1g13440.1	NA	NA	NA	NA	NA	NA	NA	NA	NA	NA	NA	NA	NA	NA	NA	NA	1	NA	NA	NA	NA	NA	NA	NA	NA	NA	NA	NA	NA	NA	NA	NA	NA	NA	NA	NA	1	FALSE
at1g13440.1	symbols gapc 2 gapc2 glyceraldehyde 3 phosphatedehydrogenasec2 chr1 4608465 4610494reverselength 338     	VIPSINGK	414	2	at1g13440.1	NA	NA	4.569814873	NA	NA	NA	1.419580921	1.893013114	2.487926922	NA	NA	NA	NA	NA	1.015301625	NA	NA	NA	1	0.959036881	NA	NA	NA	NA	0.601796399	0.51689486	0.68566982	NA	3.980235576	NA	0.108145857	0.167406785	NA	NA	NA	NA	13	FALSE
at1g13440.1	symbols gapc 2 gapc2 glyceraldehyde 3 phosphatedehydrogenasec2 chr1 4608465 4610494reverselength 338     	VVISAPSK	401	2	at1g13440.1	0.759899729	NA	NA	NA	102.0600172	NA	1	NA	NA	NA	46.49673491	NA	1.045379949	NA	NA	NA	NA	NA	NA	0.926567311	NA	NA	NA	NA	NA	NA	0.593013678	NA	NA	3.320655093	NA	NA	0.061659282	NA	NA	NA	9	FALSE
at1g13750.1	symbols  purpleacidphosphatasessuperfamilyprotein chr1 4715490 4718091reverselength 613         	AEVDGSSEYNDFQR	809	2	at1g13750.1	0.812316906	1.195285445	1.469030678	2.503962992	62.53600803	22.19297641	0.716897805	0.89001361	1.080592309	1.906965894	48.41334587	6.963674797	0.468334187	0.706709811	0.749059111	1.643889587	20.95436886	4.014534663	0.342042363	0.387076881	0.880420004	0.919407691	13.62565713	6.059129642	0.292600499	0.242974119	0.244757793	0.531923061	5.716092913	3.386827526	0.137626331	0.170642645	0.132810775	0.1857896	2.068455067	1.482632622	36	TRUE
at1g13750.1	symbols  purpleacidphosphatasessuperfamilyprotein chr1 4715490 4718091reverselength 613         	DPGYIHTAFIK	631	2	at1g13750.1	0.862090948	1	NA	2.657896948	38.44449589	15.24178338	0.694960761	0.867934301	1.174316251	NA	25.95209435	16.69950428	NA	NA	NA	NA	27.85876874	10.35953259	NA	0.511792944	0.699695911	NA	9.883649283	7.201759873	0.325131495	NA	0.537690238	0.492135671	5.043619709	2.584556127	NA	0.204259587	0.212104555	0.233866716	NA	0.781645042	25	TRUE
at1g13750.1	symbols  purpleacidphosphatasessuperfamilyprotein chr1 4715490 4718091reverselength 613         	DYDYGFIK	511	2	at1g13750.1	1.126070519	1.026923372	1.513105095	NA	38.42968731	18.44643369	NA	0.621841734	0.973076628	NA	16.45031362	9.56979527	NA	0.469083154	0.810601298	NA	NA	4.600094327	NA	0.404700051	0.398841177	0.817799901	NA	3.397961671	0.172307791	0.318146694	0.370428206	NA	2.503493415	NA	NA	NA	NA	NA	NA	NA	20	TRUE
at1g13750.1	symbols  purpleacidphosphatasessuperfamilyprotein chr1 4715490 4718091reverselength 613         	IQIINQR	443	2	at1g13750.1	0.851391921	1	2.143970605	3.75265456	58.09376977	18.69601112	0.562764353	0.76019481	1.154862407	1.789351583	22.25647515	6.584290897	NA	NA	0.540338884	1.766161242	NA	3.981119163	0.536762736	0.433365964	0.59012045	0.637830445	8.318061589	4.074900889	0.356797657	0.272675782	0.365528452	0.361990741	2.49637563	2.667886059	0.064813019	0.076131473	0.08789551	0.102819323	1.125290713	1.109638216	33	TRUE
at1g13750.1	symbols  purpleacidphosphatasessuperfamilyprotein chr1 4715490 4718091reverselength 613         	VAFENPNAPVYPR	737	2	at1g13750.1	0.876116895	1.123883105	1.550493629	NA	40.86786559	17.2564826	0.486871929	0.627776328	0.733567095	NA	21.88673973	9.94040951	0.572227127	0.566160211	0.778508623	1.313894686	16.178741	7.293552186	0.424219354	0.573934523	0.603615898	0.868271176	9.043334922	7.680497004	0.275941291	NA	NA	0.530651033	3.678660433	2.992654816	NA	NA	NA	NA	NA	NA	26	TRUE
at1g13750.1	symbols  purpleacidphosphatasessuperfamilyprotein chr1 4715490 4718091reverselength 613         	VWYSSDYGMFR	706	2	at1g13750.1	0.920081527	1.045389239	1.884525751	3.775837398	30.77391799	17.23781361	0.518862568	0.695995013	0.998571239	2.033121984	15.03565221	15.0573115	NA	0.520654222	0.591868236	1.001428761	11.08966107	5.861852413	0.276014594	0.423369781	0.471243341	0.572953907	NA	6.695915697	NA	0.238047434	0.290026981	0.271858254	2.419434452	1.50846928	NA	NA	NA	0.020601109	NA	NA	28	TRUE
at1g13750.1	symbols  purpleacidphosphatasessuperfamilyprotein chr1 4715490 4718091reverselength 613         	ISNGAIIWSK	545	2	at1g13750.1	1	NA	NA	NA	NA	NA	NA	0.825926981	NA	NA	NA	NA	NA	NA	NA	NA	NA	NA	NA	NA	0.618016362	NA	8.424678527	NA	NA	NA	NA	NA	4.601828558	NA	NA	NA	NA	NA	NA	NA	5	FALSE
at1g13750.1	symbols  purpleacidphosphatasessuperfamilyprotein chr1 4715490 4718091reverselength 613         	ISPAGTITFAR	567	2	at1g13750.1	0.31028415	NA	NA	NA	16.82229264	NA	NA	0.2322562	0.383913783	0.622966532	42.71877736	NA	NA	NA	NA	0.471325262	NA	1.927758259	NA	NA	NA	NA	2.238187269	1.878558935	NA	0.062794517	NA	NA	1.377033468	NA	NA	NA	NA	NA	NA	NA	12	FALSE
at1g13750.1	symbols  purpleacidphosphatasessuperfamilyprotein chr1 4715490 4718091reverselength 613         	VHDSFTISK	517	2	at1g13750.1	NA	NA	3.297245095	NA	NA	NA	NA	NA	NA	NA	NA	NA	NA	NA	1.48857748	NA	NA	NA	NA	NA	NA	NA	NA	NA	NA	0.51142252	NA	NA	NA	NA	NA	0.432517015	NA	NA	NA	NA	4	FALSE
at1g13900.1	symbols  purpleacidphosphatasessuperfamilyprotein chr1 4753494 4755554reverselength 656         	DGFGSISIPITNIR	745	2	at1g13900.1	0.978878266	1.143745112	1.742035028	NA	42.3316906	17.35011563	0.81625817	0.849603238	NA	1.854455766	17.61085096	9.794023296	0.543709434	NA	1.021121734	1.132422219	13.25383431	7.175659656	0.419455696	0.598632866	NA	0.889568541	6.004850481	2.981321698	NA	NA	0.414344376	0.488310064	4.430412019	2.815341316	0.066237572	0.109161759	0.114355309	0.114912559	0.640281666	0.703990496	30	TRUE
at1g13900.1	symbols  purpleacidphosphatasessuperfamilyprotein chr1 4753494 4755554reverselength 656         	DPGWIFDTVMK	655	2	at1g13900.1	0.947094063	1.053997402	2.138532898	5.185716121	45.19961799	19.13741527	0.793064454	0.74937771	1.061092984	2.310649944	20.09175646	10.80650389	0.598665061	0.612762893	1.032807887	0.967192113	18.72820585	6.902191981	0.448171775	0.560171701	0.498444574	0.837044765	6.224863188	2.000701114	0.236809461	0.218839205	0.518667782	0.372308437	3.060628098	2.151452564	0.093217656	0.176903478	0.140888351	0.22537972	1.05292731	1.150472959	36	TRUE
at1g13900.1	symbols  purpleacidphosphatasessuperfamilyprotein chr1 4753494 4755554reverselength 656         	YYYQVGSDSK	605	2	at1g13900.1	NA	NA	NA	NA	NA	NA	NA	NA	NA	NA	NA	NA	NA	NA	NA	NA	NA	NA	NA	NA	NA	NA	NA	NA	NA	NA	NA	NA	NA	NA	NA	NA	NA	NA	0.852640408	1.147359592	2	FALSE
at1g13930.1	symbols  involvedinresponsetosaltstress knockoutmutantsarehypersensitivetosaltstress  chr1 4761091 4761558forwardlength 155       	VVAEAAQAAAR	529	2	at1g13930.1	NA	NA	NA	NA	NA	NA	NA	NA	NA	NA	NA	NA	NA	NA	NA	NA	NA	NA	NA	NA	NA	NA	NA	NA	NA	NA	0.852588417	NA	NA	NA	NA	NA	NA	NA	1.147411583	NA	2	FALSE
at1g13950.1	symbols eif 5a elf5a 1 atelf5a 1 eif5a eukaryoticelongationfactor5a 1 chr1 4773631 4774668forwardlength 158  	IPNDDTIIQQIK	699	2	at1g13950.1	NA	NA	NA	NA	NA	NA	NA	NA	0.876659618	NA	NA	NA	NA	NA	NA	NA	NA	NA	NA	NA	NA	NA	NA	NA	NA	NA	NA	NA	NA	1.123340382	NA	NA	NA	NA	NA	NA	2	FALSE
at1g14320.1	symbols sac52 rpl10 rpl10a ribosomalproteinl16p l10efamilyprotein chr1 4888270 4889408forwardlength 220      	QPGSAFIPAHY	594	2	at1g14320.1	0.920262985	1.296222371	2.364334985	3.915024611	57.37411987	23.30490614	0.647754008	1	1.290906153	2.03645279	28.50116532	16.37467564	0.60992985	0.702296225	1.092688372	1.809365772	19.63724342	9.708141034	0.376506163	0.537907956	0.590045899	0.889897295	9.046480308	5.984909473	0.217587231	0.31472351	0.539937338	0.589823163	5.051373601	2.871415589	0.04319225	0.037101541	0.028012312	0.040752176	0.658067543	NA	35	TRUE
at1g14320.1	symbols sac52 rpl10 rpl10a ribosomalproteinl16p l10efamilyprotein chr1 4888270 4889408forwardlength 220      	RVVPDGVNAK	528	2	at1g14320.1	NA	0.976601719	1.6431992	1.307834166	26.5720161	15.03491228	0.677446959	0.959606222	1.402022014	1.542643385	14.98875294	13.99317606	0.396250724	0.571463925	0.5647582	2.868434498	7.50975688	NA	0.552610003	1.023398281	0.757860448	1.345731071	11.88512072	NA	0.300233319	0.312083849	0.45179231	0.724314833	4.323229401	3.628780313	0.116206847	0.26576795	0.153896498	0.247179215	1.033392707	NA	32	TRUE
at1g14570.1	symbols  ubxdomain containingprotein chr1 4983770 4987192forwardlength 468        	MWTGMVDPENIIEDIVPFMDGGPR	1360	2	at1g14570.1	0.959084285	1.746191345	2.010133978	2.553694498	32.72816117	14.85722467	1.054227795	1.09026546	1.040915715	0.809114786	11.35833256	33.70547053	0.733677324	0.834942558	0.584700827	0.958317834	11.58220042	16.51679046	0.249738894	0.419774439	0.362399109	0.575130099	2.751122644	4.39039231	0.13999188	0.210911592	0.076252301	0.072635196	1.52531446	1.332590948	NA	0.022424449	NA	NA	0.142989405	NA	32	TRUE
at1g14610.1	symbols twn2 valrs valyl trnasynthetase valine  trnaligase valrs  chr1 5008502 5014486reverselength 1108  	IIHPFMPFVTEEIWQR	1022	2	at1g14610.1	1.252682364	1.152809527	0.791819354	1.359473312	23.58829596	15.58381316	0.39538374	1.258208975	0.847190473	0.716648345	13.08882321	9.340806412	0.561120654	0.631845708	NA	1.259662821	20.15615765	6.988636604	0.54581179	0.402145689	0.415846073	0.546738097	9.345181086	1.70997521	0.398281996	0.505973575	0.451937005	0.404962187	4.187782756	3.284193594	NA	NA	NA	NA	0.276654574	NA	30	TRUE
at1g14610.1	symbols twn2 valrs valyl trnasynthetase valine  trnaligase valrs  chr1 5008502 5014486reverselength 1108  	IIHPFMPFVTEEIWQR	682	3	at1g14610.1	1.095340388	0.950436893	1.801193503	2.272933749	55.07852637	18.55701797	0.749905229	0.978667223	1.198803589	1.611205325	24.60746468	10.24926183	0.681999646	0.697458458	1	1.331397882	20.14983178	10.32259085	0.524641562	0.624528416	0.708104806	1.00819852	9.168417213	4.713701496	0.480244108	0.420134557	0.660590902	0.705142682	7.623254045	4.401925394	0.051188471	0.087240397	0.0520532	0.063859118	0.711619581	NA	35	TRUE
at1g14610.1	symbols twn2 valrs valyl trnasynthetase valine  trnaligase valrs  chr1 5008502 5014486reverselength 1108  	IIQEFDFFEK	658	2	at1g14610.1	1.171421661	1.059168143	NA	4.077739377	NA	33.88853872	0.69261968	0.887908453	1.312045875	2.279325848	23.892801	15.34164293	0.678702697	0.588486072	1.123802103	1.871766865	16.62021555	11.31059489	0.437895082	0.558634289	0.798777651	0.940831857	7.627465768	NA	0.344068638	0.311807528	0.472177223	0.567488602	4.927530841	4.275493233	NA	0.093166286	0.11780909	0.210794935	NA	NA	30	TRUE
at1g14610.1	symbols twn2 valrs valyl trnasynthetase valine  trnaligase valrs  chr1 5008502 5014486reverselength 1108  	INIDIIR	429	2	at1g14610.1	0.904864772	1.008157544	NA	4.955449623	66.30510625	19.23341612	NA	0.838511603	1.442447494	NA	NA	NA	NA	NA	NA	1.635984122	14.58752968	5.715585421	0.493801467	NA	0.706160741	0.918656501	NA	4.76995475	0.225989291	0.304888553	0.617196944	0.469487827	5.348117271	2.577710586	0.123476264	NA	NA	NA	0.953097025	1	23	TRUE
at1g14610.1	symbols twn2 valrs valyl trnasynthetase valine  trnaligase valrs  chr1 5008502 5014486reverselength 1108  	INTNGGSDFAGMPR	719	2	at1g14610.1	1	1.186496132	1.533785071	3.389294662	41.56637424	17.20491328	0.473900961	0.824653767	1.039155666	2.263290628	23.17566806	6.684923947	0.662203016	0.679243023	0.689042979	1.35043652	13.11593998	NA	0.36458068	0.488825312	0.587135843	0.776408415	11.62159399	5.87265543	0.327367449	0.357734986	0.432881508	0.494458314	5.501061772	2.728829733	0.094134055	0.150580481	0.160642787	0.260823723	1.319903838	1.303820327	35	TRUE
at1g14610.1	symbols twn2 valrs valyl trnasynthetase valine  trnaligase valrs  chr1 5008502 5014486reverselength 1108  	IPAWYATIEEDQIK	839	2	at1g14610.1	NA	NA	0.918895131	2.261133354	13.62106864	5.882120994	NA	NA	0.648153728	2.028745059	10.50699917	NA	0.32679992	0.338809286	0.480873236	1.040876794	8.408708912	7.027728308	0.253642316	NA	NA	0.644264048	NA	NA	NA	NA	NA	NA	NA	2.585163114	0.060541729	NA	NA	0.09987633	0.959123206	1.062402147	20	TRUE
at1g14610.1	symbols twn2 valrs valyl trnasynthetase valine  trnaligase valrs  chr1 5008502 5014486reverselength 1108  	NKIGEIQK	465	2	at1g14610.1	NA	1.025202797	NA	NA	NA	NA	NA	0.917703419	1.432677858	NA	NA	12.95886912	NA	0.712857594	0.931461943	3.001879567	20.9884578	5.778753941	0.483440864	0.547011356	0.921196049	0.974797203	12.36134731	5.116712265	0.342014421	0.35616697	0.612221829	0.741756073	5.014626964	4.302231294	0.091372803	NA	NA	NA	1.405538551	1.670330898	24	TRUE
at1g14610.1	symbols twn2 valrs valyl trnasynthetase valine  trnaligase valrs  chr1 5008502 5014486reverselength 1108  	NQYGGTIITQIR	682	2	at1g14610.1	2.168026001	2.312844512	0.312592874	7.836159391	86.87291901	3.523085966	NA	1.468108534	NA	0.37363246	NA	2.20853138	0.547548368	1	0.1747878	NA	19.31422944	0.994610818	NA	NA	NA	NA	1.347323488	NA	NA	NA	0.219358321	0.404331646	0.754117302	1.14041549	NA	NA	NA	NA	0.409758191	0.164006541	21	TRUE
at1g14610.1	symbols twn2 valrs valyl trnasynthetase valine  trnaligase valrs  chr1 5008502 5014486reverselength 1108  	IEFINIFTDDGK	706	2	at1g14610.1	1.182389162	0.817610838	NA	NA	NA	12.02651761	NA	NA	NA	NA	NA	NA	0.573418163	NA	NA	NA	9.323436419	6.178013453	0.319962131	NA	NA	NA	NA	NA	0.248511417	NA	NA	NA	NA	2.581686303	0.115461013	NA	0.191100005	0.180315425	2.529733913	2.176167457	14	FALSE
at1g14610.1	symbols twn2 valrs valyl trnasynthetase valine  trnaligase valrs  chr1 5008502 5014486reverselength 1108  	IGASIDWSR	503	2	at1g14610.1	NA	1.779031153	NA	4.102903399	109.9326813	NA	0.833154067	NA	1.162866214	1.169435662	41.2065416	NA	0.446202672	0.73604874	0.829596674	1.676537657	17.85055539	NA	NA	NA	0.837133786	0.738204039	NA	NA	NA	0.248808779	0.290140967	NA	NA	NA	NA	NA	NA	NA	NA	NA	16	FALSE
at1g14610.1	symbols twn2 valrs valyl trnasynthetase valine  trnaligase valrs  chr1 5008502 5014486reverselength 1108  	SFHGSRTMSESEK	742	2	at1g14610.1	NA	NA	NA	0.584954068	9.478174254	5.069887754	NA	NA	0.203944841	0.392783805	NA	NA	NA	NA	NA	0.37860374	3.355693056	2.240726881	NA	NA	NA	0.207702195	1.996685712	1.798328742	NA	NA	NA	0.131374647	1.087427624	0.912572376	NA	NA	NA	NA	NA	NA	14	FALSE
at1g14810.1	symbols  semialdehydedehydrogenasefamilyprotein chr1 5102684 5104633reverselength 375         	AHAESVNIQFENPIDENTAR	752	3	at1g14810.1	NA	0.947518638	1.242175168	NA	NA	NA	0.764920173	NA	0.875836738	1.31948588	NA	14.57361687	0.721350129	0.824322257	1.052481362	1.978376155	18.64715435	9.27578378	0.628823665	0.633584312	0.719839237	1.373574292	9.448449484	9.61565228	0.259766725	0.437706688	0.761517697	1.164433157	8.629680401	4.135004526	0.137708968	0.308135924	0.304454605	0.555510088	4.988117215	5.48722678	30	TRUE
at1g14810.1	symbols  semialdehydedehydrogenasefamilyprotein chr1 5102684 5104633reverselength 375         	GAAINAVQIAEMII	707	2	at1g14810.1	0.815325964	1.308968641	1.762639565	2.464133791	30.88334545	10.37261777	0.681968659	1	0.886999952	1.195928339	14.21962149	16.72123609	0.587272429	0.451182447	0.711484091	1.16227407	12.36606005	9.291736753	0.26171261	0.401784427	0.383476182	0.50138899	4.831866373	4.766046781	0.167319794	0.250007772	0.238262355	0.188061242	2.224816212	1.366155149	NA	NA	NA	NA	0.233023652	NA	31	TRUE
at1g14810.1	symbols  semialdehydedehydrogenasefamilyprotein chr1 5102684 5104633reverselength 375         	MVDGVPIVIPEVNPEAMK	970	2	at1g14810.1	1.72130436	1.593922007	2.201109286	NA	37.27363745	22.36443466	0.841111598	1.154775323	1.147592382	NA	NA	11.18935302	0.691421268	1.000105792	1.306116212	NA	NA	11.45325528	0.633672199	0.999894208	0.832566497	0.823488424	NA	NA	0.437885467	0.654767282	0.56288177	NA	NA	NA	0.11564972	0.19217085	0.138183462	NA	NA	1.095639305	24	TRUE
at1g14810.1	symbols  semialdehydedehydrogenasefamilyprotein chr1 5102684 5104633reverselength 375         	APGVYIIDDR	560	2	at1g14810.1	0.61133235	0.687168418	NA	3.721464623	29.80812719	NA	0.273923331	NA	NA	1.919245391	14.57274806	4.972889034	0.242148261	NA	0.740887047	0.742260563	7.166353934	NA	NA	NA	NA	0.4760316	3.653643844	NA	NA	NA	NA	NA	NA	1.257739437	0.088054061	NA	NA	NA	NA	NA	16	FALSE
at1g14810.1	symbols  semialdehydedehydrogenasefamilyprotein chr1 5102684 5104633reverselength 375         	IWNDTEVK	503	2	at1g14810.1	NA	NA	NA	NA	NA	NA	NA	NA	NA	NA	NA	NA	NA	NA	NA	NA	NA	NA	NA	NA	NA	NA	NA	NA	NA	NA	NA	NA	NA	NA	NA	NA	NA	1	NA	NA	1	FALSE
at1g14810.1	symbols  semialdehydedehydrogenasefamilyprotein chr1 5102684 5104633reverselength 375         	KAPGVYIIDDR	624	2	at1g14810.1	NA	NA	NA	NA	NA	NA	NA	0.866731957	NA	NA	NA	NA	NA	NA	0.96290703	NA	NA	16.49233936	NA	NA	NA	1.562638658	18.66362713	8.896940718	0.687093272	0.566792673	1	1.321609257	10.23960744	7.706626663	0.20818058	0.329498019	0.337350122	0.315050666	NA	1.431930577	17	FALSE
at1g14980.1	symbols cpn10 chaperonin10 chr1 5165930 5166654reverselength 98         	DEDVIGTIHED	622	2	at1g14980.1	1.18759543	0.993022774	2.292431937	3.934271117	44.94109115	NA	0.682172762	0.790260178	NA	NA	19.41842493	NA	NA	0.698284326	NA	NA	14.1839004	7.968385524	0.334987221	NA	0.42637555	0.641645245	7.990417694	7.802093585	0.111985244	NA	0.198328111	0.165358089	1.751466265	1.264310491	NA	NA	0.188295782	0.323676166	2.297085198	1	25	TRUE
at1g14980.1	symbols cpn10 chaperonin10 chr1 5165930 5166654reverselength 98         	EGDTVIIPEYGGTQVK	853	2	at1g14980.1	1.033241592	0.966758408	1.642887365	3.324937586	36.84338239	19.20867746	0.620563944	0.738806724	1.04050891	2.180269738	20.64487354	14.0391861	0.509670156	0.659127475	0.903552178	1.596651131	15.98845363	11.30270809	0.40784603	0.547282875	0.684935298	0.910516324	8.444143284	6.826577342	0.343560283	0.321419914	0.42659581	0.619201818	4.93356766	2.835473958	0.059189071	0.11967315	0.123557128	0.197536711	1.530518139	1.116478068	36	TRUE
at1g14980.1	symbols cpn10 chaperonin10 chr1 5165930 5166654reverselength 98         	IGENEYHIFR	427	3	at1g14980.1	0.902547358	0.85227466	1.66750047	3.697955651	52.51907759	20.47152689	0.594425184	0.586513707	1	4.112302314	45.7531159	19.12548184	0.723794729	0.83727692	NA	1.866837728	19.78169193	7.784780555	NA	NA	0.426920342	1.358967172	NA	NA	0.230458158	0.262934523	0.50646199	0.476530728	3.04428327	2.982348045	0.124726783	0.263720017	0.344697177	0.60888962	3.71343664	2.837120641	31	TRUE
at1g14980.1	symbols cpn10 chaperonin10 chr1 5165930 5166654reverselength 98         	IGENEYHIFR	639	2	at1g14980.1	0.79770753	0.938543012	1.731163468	3.600760223	54.17195888	17.02418955	0.557132478	0.703774869	1.099666401	2.154913601	29.22382305	12.08016931	0.453848593	0.871314493	1.061456988	1.595156458	20.5689065	8.248201676	0.396377488	0.506912574	0.624205496	0.870225675	11.4752899	9.736052822	0.249460566	0.206839595	0.400575545	0.409032074	2.408793028	2.163507057	0.115505303	0.201273294	0.211353364	0.36027877	1.340103664	1.397561138	36	TRUE
at1g14980.1	symbols cpn10 chaperonin10 chr1 5165930 5166654reverselength 98         	IGENEYHIFRDEDVIGTIHED	1251	2	at1g14980.1	0.836305442	1.210535159	1.129309462	NA	NA	NA	NA	0.83772024	1.213409999	1.243406867	NA	15.9875512	0.528753974	0.792123575	0.870690538	1.549616293	14.46787162	21.36290691	NA	NA	NA	NA	NA	NA	NA	NA	0.613009712	NA	8.358327939	NA	0.134263788	0.234371335	0.263425282	0.253417993	NA	1.717453007	20	TRUE
at1g14980.1	symbols cpn10 chaperonin10 chr1 5165930 5166654reverselength 98         	IGENEYHIFRDEDVIGTIHED	834	3	at1g14980.1	0.722133768	0.958597176	1.188557558	0.976622293	15.66280428	9.35748967	0.650333769	0.748792279	1.053711179	1.47060774	12.4954213	15.03713941	0.534590249	0.729921929	0.779455025	1.194948315	14.27451483	17.55510167	0.387007639	0.464283477	0.851883156	1.023377707	10.80638921	7.466369623	0.584726989	0.589795543	0.614410438	1.031121863	10.49619652	6.894666827	0.150509303	0.253888811	0.291838369	0.375938154	2.0421306	3.514373267	36	TRUE
at1g14980.1	symbols cpn10 chaperonin10 chr1 5165930 5166654reverselength 98         	RIIPTFNR	509	2	at1g14980.1	NA	NA	0.650811029	NA	NA	7.975533449	0.362022191	NA	NA	1.74473436	15.50711168	8.115225747	0.359057782	0.635665492	NA	1.459674546	22.36543995	9.323268675	0.367253565	0.476876588	0.893861519	1.234926242	12.49450276	6.717148024	0.495218251	0.411642873	0.695212042	1	10.04536123	7.664813024	0.117457604	0.224818894	0.227637492	0.360224629	2.900700721	1.264850411	29	TRUE
at1g14980.1	symbols cpn10 chaperonin10 chr1 5165930 5166654reverselength 98         	TESGIIIPEK	544	2	at1g14980.1	0.840375127	1.145352766	1.658151131	3.773878713	63.19722914	21.69913786	0.624280639	0.960878657	1.039121343	2.185913897	25.37230428	6.651424562	0.538987513	0.57213767	0.779863982	1.649451678	14.68909837	7.882032351	0.414521194	0.525717012	0.627152115	0.856720587	8.722558732	5.24571062	0.264233998	0.267603403	0.370112968	0.589888946	4.096590685	2.935890034	0.070904972	0.137646576	0.137124102	0.199963291	1.361951606	1.096400146	36	TRUE
at1g14980.1	symbols cpn10 chaperonin10 chr1 5165930 5166654reverselength 98         	VIAVGPGSR	428	2	at1g14980.1	0.742277462	1.120213715	2.047154075	4.456664669	55.82214382	18.09568625	0.448857507	1.084305852	1.367463577	2.020299805	25.27553844	13.25449577	0.633596029	0.637148998	0.198701138	1.640932134	9.554555759	2.297819225	0.475879283	0.62619854	0.606960656	0.915694148	8.964410755	4.324091217	0.23942199	0.230456531	0.453436718	0.523289174	3.289818316	2.000830736	0.096550404	0.121155982	0.106845432	NA	NA	0.759070926	34	TRUE
at1g14980.1	symbols cpn10 chaperonin10 chr1 5165930 5166654reverselength 98         	IIPTFNR	431	2	at1g14980.1	3.286649284	2.751406939	7.645937536	15.79085725	NA	54.51230582	2.188116778	NA	NA	0.26739383	NA	NA	NA	NA	NA	NA	NA	NA	0.700368343	1	NA	NA	NA	NA	NA	0.319271342	0.539452343	0.724875285	5.806407572	NA	NA	0.205555176	0.20917538	0.220847392	1.085191175	NA	17	FALSE
at1g14980.1	symbols cpn10 chaperonin10 chr1 5165930 5166654reverselength 98         	IIPVSVK	378	2	at1g14980.1	NA	NA	NA	NA	NA	NA	NA	NA	NA	NA	NA	NA	NA	NA	NA	1.185257461	NA	1	NA	NA	NA	0.438143168	NA	NA	NA	NA	NA	NA	NA	NA	NA	NA	NA	NA	NA	NA	3	FALSE
at1g15000.1	symbols scpl50 serinecarboxypeptidase like50 chr1 5168613 5169947forwardlength 444        	DGVVSTEEWMK	641	2	at1g15000.1	0.730021525	1	1.503407808	4.314881226	40.94631603	27.2048066	0.527590281	0.734312681	1.131586987	2.02104414	26.13067727	13.27448411	0.441173059	0.515095112	0.952825814	1.510270227	16.72778754	7.56300269	0.359953464	0.320189532	0.435726259	0.832037752	5.915602206	5.429074852	0.185584099	0.257637503	0.409698701	0.3731865	3.652010652	2.019461584	NA	0.133424432	0.175119547	0.215441447	1.375020884	1.130291207	35	TRUE
at1g15000.1	symbols scpl50 serinecarboxypeptidase like50 chr1 5168613 5169947forwardlength 444        	DMIEGWVIGK	574	2	at1g15000.1	1.053815925	1.204833436	1.948255137	3.774190134	46.42584084	25.48398785	0.665101403	0.942726838	1.201152039	2.098184595	22.47794786	11.83458404	0.582313316	0.646445261	0.910648117	1.166319735	14.76441997	11.27640177	0.383698117	0.477891392	0.627276453	0.805446267	6.862327874	5.785807212	0.277635446	0.304777085	0.429625103	0.515636393	5.270455474	3.062634639	0.080452202	0.129265743	0.135671878	0.163897151	0.946184075	1.431177922	36	TRUE
at1g15000.1	symbols scpl50 serinecarboxypeptidase like50 chr1 5168613 5169947forwardlength 444        	FMVEYAIER	579	2	at1g15000.1	0.994366381	0.700161971	1.440272301	4.034978612	39.08193906	14.9177722	0.529679928	0.621469292	1.005633619	2.123860487	18.31875851	12.55506846	NA	NA	NA	NA	NA	NA	0.36556011	0.460857658	0.437103652	0.630180878	NA	4.652326903	0.280451084	NA	0.391621708	NA	3.485802464	2.138238999	0.08044375	NA	NA	NA	NA	NA	22	TRUE
at1g15000.1	symbols scpl50 serinecarboxypeptidase like50 chr1 5168613 5169947forwardlength 444        	TDIVVDIINQR	643	2	at1g15000.1	0.986183215	1.153831731	1.935676813	4.025166189	36.88028878	14.79536546	0.560312716	0.78373775	1.167329795	2.071079262	16.50468783	8.828326592	0.457925956	0.487965349	0.836659808	1.259500858	13.7468168	5.447189726	0.410310133	0.456136261	0.422855056	0.682622382	5.530475738	3.909758304	0.234728649	0.282466155	0.348669128	0.295878759	2.982849419	1.923370485	0.084595623	0.171651323	0.146189018	0.161219996	1.145078525	1.013816785	36	TRUE
at1g15000.1	symbols scpl50 serinecarboxypeptidase like50 chr1 5168613 5169947forwardlength 444        	TMNWSGIGMFSTAER	844	2	at1g15000.1	0.898067712	0.956627052	2.144097267	3.870456518	47.26709184	28.93070976	0.640220531	0.673272127	0.99440646	2.379632515	24.84730807	15.49301124	0.530791569	0.661122813	0.670661246	1.348298615	15.72022154	6.789681497	0.380237208	0.454780045	0.668320744	1	8.428220406	7.895941276	0.247711341	0.388488313	0.41473408	0.472254276	5.135915551	3.43618241	NA	NA	NA	NA	1.28416036	NA	31	TRUE
at1g15000.1	symbols scpl50 serinecarboxypeptidase like50 chr1 5168613 5169947forwardlength 444        	YVPAIGYYIIK	650	2	at1g15000.1	0.807526682	NA	NA	NA	NA	NA	NA	0.514757014	0.635222139	1.746900609	NA	12.3991676	0.424522566	NA	NA	1	11.18781957	NA	NA	0.373805879	NA	NA	5.599318409	4.115530648	NA	NA	NA	NA	NA	NA	NA	NA	NA	NA	NA	NA	11	FALSE
at1g15130.1	symbols  endosomaltargetingbro1 likedomain containingprotein chr1 5206217 5209848reverselength 846       	AGIEDMIK	439	2	at1g15130.1	0.999135872	0.910009273	1.889809502	3.62172147	49.85502037	23.51425719	0.697758088	0.738723017	0.93384257	NA	26.28154793	14.99271484	0.619771128	0.721580055	1.000864128	1.43571252	14.77865559	8.870282697	NA	0.463682904	0.489077121	0.777808529	7.047146174	5.507622357	NA	0.226433544	0.339489011	0.393352813	3.219125436	2.305925007	NA	NA	NA	NA	0.757379025	NA	28	TRUE
at1g15130.1	symbols  endosomaltargetingbro1 likedomain containingprotein chr1 5206217 5209848reverselength 846       	DNSAIMSIIDR	618	2	at1g15130.1	1	0.976645864	1.586453644	2.422394567	37.936615	4.76671992	NA	0.882472536	0.984292458	1.547957993	12.94607231	10.00984721	0.414294217	NA	NA	NA	12.84970418	NA	0.42592962	NA	NA	0.607664156	NA	4.212252881	NA	NA	0.346639988	NA	NA	NA	NA	NA	0.089244581	0.109237639	NA	NA	19	TRUE
at1g15130.1	symbols  endosomaltargetingbro1 likedomain containingprotein chr1 5206217 5209848reverselength 846       	VPSPSSISPIPAFSMVK	872	2	at1g15130.1	0.972425016	1.25284576	1.411819305	3.632045437	38.43590976	17.68294712	0.793444774	0.881221389	1.203384633	2.817357209	19.99219125	17.21225659	0.697095514	0.776918728	1.027574984	1.481880549	18.90625458	11.78055509	0.500850812	0.589395249	0.678637784	0.840434456	7.264939145	6.246754767	0.280114788	0.388406261	0.313650009	0.519347023	4.501292455	3.19666338	0.078601646	0.081363817	0.090351884	0.091302643	1.296527891	0.431061673	36	TRUE
at1g15130.1	symbols  endosomaltargetingbro1 likedomain containingprotein chr1 5206217 5209848reverselength 846       	YTEMVDDVIR	621	2	at1g15130.1	1.045391883	1.099425535	1.521658177	4.162100433	36.57575252	15.62103436	NA	0.733173502	0.843384009	2.321208474	16.0091337	NA	0.420354054	0.507995372	0.942725205	1	12.69368408	5.226945164	0.469500325	NA	0.387062918	0.805446106	5.912470463	NA	0.208396586	0.245467759	0.267421129	0.361796853	3.362035333	3.36747563	NA	NA	0.13165912	0.187805531	1.245593092	NA	29	TRUE
at1g15130.1	symbols  endosomaltargetingbro1 likedomain containingprotein chr1 5206217 5209848reverselength 846       	DNSAIMSIIDR	626	2	at1g15130.1	NA	NA	NA	NA	NA	NA	NA	NA	NA	NA	NA	NA	NA	NA	0.759718201	NA	NA	NA	NA	NA	NA	NA	45.56150452	NA	NA	0.779428423	NA	1.220571577	NA	NA	NA	NA	NA	NA	NA	NA	4	FALSE
at1g15130.1	symbols  endosomaltargetingbro1 likedomain containingprotein chr1 5206217 5209848reverselength 846       	FYVTIQDAITNVK	756	2	at1g15130.1	NA	NA	NA	NA	NA	NA	NA	NA	NA	NA	NA	NA	NA	NA	NA	1.426797023	NA	NA	NA	NA	NA	NA	NA	NA	NA	NA	NA	0.573202977	NA	NA	NA	NA	NA	NA	NA	NA	2	FALSE
at1g15340.1	symbols mbd10 methyl cpg bindingdomain10 chr1 5275895 5277474reverselength 384       	EAQEVVTEADVEK	724	2	at1g15340.1	0.821019938	0.7913412	1.276929097	2.423499786	58.23125486	18.25083642	0.655784616	0.662788794	1	2.041427851	28.80364162	13.17029939	0.519806447	0.7345912	1.003007409	1.636247025	13.89736519	9.582068796	0.26413742	0.307967335	0.647878679	1.100183045	9.989157838	6.864252076	0.389043094	0.229823902	0.295481195	0.756942372	6.146473263	4.614104738	0.156874967	0.275129797	0.359705857	0.595677052	NA	5.0699498	35	TRUE
at1g15340.1	symbols mbd10 methyl cpg bindingdomain10 chr1 5275895 5277474reverselength 384       	EGQTEIAEAEK	603	2	at1g15340.1	NA	0.836464916	2.333927009	3.044082192	32.67822092	16.84079602	0.63875853	NA	NA	1.886532338	26.62624891	9.835250978	0.386576246	0.76895698	0.715761143	1.163535084	9.271804338	5.16043162	0.378535424	0.48363102	0.622888151	0.831167009	7.684456216	NA	0.224001734	0.128913979	0.332835186	0.601558705	2.359668538	1.80654262	NA	0.103196265	NA	0.281634703	2.111993211	2.035128279	30	TRUE
at1g15340.1	symbols mbd10 methyl cpg bindingdomain10 chr1 5275895 5277474reverselength 384       	EGVTEIAEAEK	588	2	at1g15340.1	NA	1	2.011405153	3.704807324	69.35232245	23.89727704	0.774395863	0.859500586	1.358587275	2.373985638	27.71452192	10.870025	0.581183248	0.754906976	0.867515852	1.921470322	15.44971891	7.008981264	0.382890207	0.419578973	0.557725896	0.798027743	7.435489473	5.201946299	0.234662706	0.209934217	0.255667013	0.465933299	3.179279104	3.170638099	0.101564367	0.115935811	0.212843115	0.310801732	2.01825988	2.59496426	35	TRUE
at1g15340.1	symbols mbd10 methyl cpg bindingdomain10 chr1 5275895 5277474reverselength 384       	ESMEVDTSEIEK	699	2	at1g15340.1	1.015483289	1.199691867	1.610149188	4.067170547	46.50445894	23.23075582	0.616021081	0.855041316	0.9534471	2.162822742	22.8746762	11.79651224	0.534382546	0.742320891	0.984516711	1.455848221	14.96295774	8.419414001	0.433861386	0.465535813	0.737253827	0.941272843	10.3281904	7.775315636	0.292633942	0.261287814	0.361110108	0.535293591	5.502063477	3.541905381	0.071542284	0.168034665	0.211555099	0.249318865	1.838429114	2.132474292	36	TRUE
at1g15690.1	symbols avp1 atavp3 avp 3 atvhp1 1 inorganichpyrophosphatasefamilyprotein chr1 5399115 5402185forwardlength 770    	AADVGADIVGK	508	2	at1g15690.1	1.045682417	0.924344446	1.828430442	5.256080419	58.08245591	22.90030189	0.752073867	0.973282598	1.026717402	2.639029191	27.46114731	10.79000514	0.610190913	0.671099506	0.900808748	2.037084366	16.9295943	3.69140611	0.367420878	0.45254153	0.560965309	0.826486869	7.726738954	5.337655792	0.221964971	0.212392931	0.382911102	0.486541763	3.175788174	2.432344814	0.113571576	0.17176045	0.192768898	0.285892254	1.989878527	1.799331386	36	TRUE
at1g15690.1	symbols avp1 atavp3 avp 3 atvhp1 1 inorganichpyrophosphatasefamilyprotein chr1 5399115 5402185forwardlength 770    	AAVIGDTIGDPIK	635	2	at1g15690.1	1.523975427	NA	NA	5.787064836	72.81159811	32.89345441	0.63443899	1.321208609	2.228463903	1.889348187	34.715155	21.77266724	0.335576658	1.049426327	1.40237163	NA	NA	NA	0.605708339	NA	0.950573673	0.513823909	NA	10.17548972	0.080186667	0.118494973	0.140821327	0.177302479	NA	1.124496511	NA	NA	0.023151551	0.022146439	0.288947478	0.55205443	26	TRUE
at1g15690.1	symbols avp1 atavp3 avp 3 atvhp1 1 inorganichpyrophosphatasefamilyprotein chr1 5399115 5402185forwardlength 770    	AGIHTVDVITPK	626	2	at1g15690.1	0.753904236	1.023409949	1.625478898	NA	49.8603485	13.48807237	0.759171756	0.976590051	NA	1.981144358	18.73554314	8.800318814	0.54061569	0.590881404	0.852267399	NA	14.96586108	47.35126317	0.570490559	0.549519128	0.699074748	0.791582785	8.431848801	6.724784817	0.33968809	NA	0.527658413	0.633409239	3.942656833	4.089603431	0.188292372	0.359656299	NA	NA	4.171473864	1.846099352	30	TRUE
at1g15690.1	symbols avp1 atavp3 avp 3 atvhp1 1 inorganichpyrophosphatasefamilyprotein chr1 5399115 5402185forwardlength 770    	DTSGPSINIIIK	629	2	at1g15690.1	1.887522679	2.180516146	NA	NA	NA	NA	1.524166921	1.916134778	2.781475737	NA	NA	NA	0.987452545	NA	NA	NA	NA	NA	0.859669168	0.961044234	1	NA	NA	NA	0.565350091	0.576831106	0.834206414	1.129525278	10.86750652	7.116207238	0.221122749	0.447106844	0.308435172	0.489740994	3.28200821	3.130505751	21	TRUE
at1g15690.1	symbols avp1 atavp3 avp 3 atvhp1 1 inorganichpyrophosphatasefamilyprotein chr1 5399115 5402185forwardlength 770    	ISTDASIK	418	2	at1g15690.1	NA	NA	1.841362482	3.020097534	75.95595463	22.74070399	0.56626577	1	NA	1.795624404	36.31604211	11.35044182	0.428159559	NA	NA	1.65266083	NA	1.892013142	0.315800164	0.788757819	0.552955454	0.768597938	7.943932536	NA	0.170033698	0.174402949	0.034416905	NA	4.079561883	NA	0.065704261	NA	NA	NA	0.361835923	NA	23	TRUE
at1g15690.1	symbols avp1 atavp3 avp 3 atvhp1 1 inorganichpyrophosphatasefamilyprotein chr1 5399115 5402185forwardlength 770    	ITSDIGASSSGGANNGK	768	2	at1g15690.1	1.67455987	1.517434451	2.601459492	5.640475177	66.08015914	27.69637835	0.703437009	0.910946672	1.432209257	2.270797334	28.47254625	17.85863679	0.309656463	0.612812543	1.089053328	1.484172048	15.82559992	0.772049813	0.29731491	0.406679736	0.482621479	0.633778536	7.264072111	3.646292885	NA	NA	0.17323207	0.194474234	3.275483158	0.740325947	0.103812166	0.126453902	0.126324042	0.290359031	2.641808915	0.274502756	34	TRUE
at1g15690.1	symbols avp1 atavp3 avp 3 atvhp1 1 inorganichpyrophosphatasefamilyprotein chr1 5399115 5402185forwardlength 770    	NGYGDYIIEEEEGVNDQSVVAK	1215	2	at1g15690.1	0.907362789	1.098629199	1.269572533	2.204962518	19.56618006	19.51628162	0.686375214	0.72495049	1.393968101	1.783638545	20.64703146	16.22661617	0.52077532	0.672708787	0.809047174	1.092637211	10.97811414	12.12319912	0.260789387	0.329003072	0.7083339	0.831955252	7.091003626	5.496582236	0.355368141	0.268852905	0.304913069	0.591441669	5.118236662	3.268964691	0.14133852	0.219865885	0.223501819	0.261942495	2.485700892	2.048200668	36	TRUE
at1g15690.1	symbols avp1 atavp3 avp 3 atvhp1 1 inorganichpyrophosphatasefamilyprotein chr1 5399115 5402185forwardlength 770    	NIPEDDPR	478	2	at1g15690.1	NA	NA	1.619944357	3.620205535	37.60721684	16.30965705	0.39914056	0.944647805	1	2.032515752	22.92478088	8.036478528	NA	NA	NA	1.535587333	6.482066392	NA	0.258613647	0.556121072	0.403619881	0.512305143	5.270365906	NA	0.122383323	0.237074007	0.267830666	0.346224591	1.833685261	1.227130717	NA	NA	0.064305316	0.16218848	NA	NA	25	TRUE
at1g15690.1	symbols avp1 atavp3 avp 3 atvhp1 1 inorganichpyrophosphatasefamilyprotein chr1 5399115 5402185forwardlength 770    	TDAIDAAGNTTAAIGK	745	2	at1g15690.1	0.990839974	0.970746096	1.798307884	3.789173977	44.57757473	21.68751172	0.578178942	0.74245392	1.023802533	2.069727372	23.39036566	10.42106495	0.550756465	0.700377897	0.864987815	1.48148087	15.99983137	7.877693558	0.411892547	0.503676842	0.697588213	1.009160026	9.147216415	6.66717593	0.360981344	0.338041783	0.434747027	0.61722373	4.809405051	3.460432102	0.101881032	0.181021817	0.206949916	0.236280783	2.021936104	1.716288641	36	TRUE
at1g15690.1	symbols avp1 atavp3 avp 3 atvhp1 1 inorganichpyrophosphatasefamilyprotein chr1 5399115 5402185forwardlength 770    	VGGGIYTK	398	2	at1g15690.1	NA	NA	2.009228654	5.100078772	56.04628444	22.46608318	0.524461128	1	1.28598738	1.725918723	23.76848956	8.581562614	0.579868625	0.529224153	0.894371188	2.171331768	8.976681035	NA	NA	0.647000292	0.563044205	0.430387436	6.376730152	NA	0.153715449	0.293882982	0.378764252	0.456267286	2.844675351	1.450168064	0.051147589	0.047352244	NA	NA	NA	NA	27	TRUE
at1g15690.1	symbols avp1 atavp3 avp 3 atvhp1 1 inorganichpyrophosphatasefamilyprotein chr1 5399115 5402185forwardlength 770    	YIEAGVSEHAK	602	2	at1g15690.1	NA	1.083647798	1.416225661	0.858008593	NA	NA	0.651073362	1.123817138	1.296488854	1.748336808	22.62131545	11.35158018	0.633160337	0.870773968	1	2.825066157	20.23630511	6.774506177	NA	NA	0.510464647	0.603923734	8.990024003	NA	0.280572468	0.234977807	0.359894296	0.892021054	7.095378999	3.318404233	0.216365724	0.366787923	0.244291978	0.397050521	3.334982829	NA	29	TRUE
at1g15690.1	symbols avp1 atavp3 avp 3 atvhp1 1 inorganichpyrophosphatasefamilyprotein chr1 5399115 5402185forwardlength 770    	AFIVAFR	412	2	at1g15690.1	NA	NA	NA	NA	NA	NA	NA	1.641601416	NA	NA	NA	NA	NA	NA	NA	NA	NA	NA	NA	1	NA	0.329392822	NA	NA	NA	NA	NA	NA	NA	NA	NA	NA	NA	NA	NA	NA	3	FALSE
at1g15690.1	symbols avp1 atavp3 avp 3 atvhp1 1 inorganichpyrophosphatasefamilyprotein chr1 5399115 5402185forwardlength 770    	AGIHTVDVITPK	418	3	at1g15690.1	NA	NA	NA	NA	NA	NA	NA	NA	NA	NA	NA	NA	NA	NA	NA	0.34276243	NA	NA	NA	NA	NA	NA	NA	1.217898938	NA	NA	NA	NA	NA	1	NA	NA	NA	NA	NA	NA	3	FALSE
at1g15750.1	symbols wsip1 tpl transducinfamilyprotein wd 40repeatfamilyprotein chr1 5415086 5420359reverselength 1131      	EITQIITIENFR	739	2	at1g15750.1	0.880769556	1.172102849	1.851121766	NA	NA	17.68341941	0.705167833	1.029143644	NA	2.175229093	15.29656125	9.607958073	0.651251244	0.660347013	NA	NA	NA	9.758915303	NA	0.553196089	NA	1	8.859182809	4.615216168	0.343357128	0.350902884	0.576682902	0.505716995	NA	2.921298153	0.153447681	0.181029337	0.169824857	0.268265792	1.418328713	1.594178616	27	TRUE
at1g15750.1	symbols wsip1 tpl transducinfamilyprotein wd 40repeatfamilyprotein chr1 5415086 5420359reverselength 1131      	ISIFNMMTFK	616	2	at1g15750.1	NA	NA	2.966585156	NA	70.0543979	31.75340215	0.79227552	1.022069828	1.220264043	1.733177249	22.32755806	NA	0.548986157	0.700636841	0.940732071	0.977930172	NA	8.238408968	0.501733955	NA	0.864552129	0.797214033	NA	2.887532839	0.210905022	NA	0.497535034	NA	4.766605887	NA	NA	NA	NA	NA	NA	NA	20	TRUE
at1g15750.1	symbols wsip1 tpl transducinfamilyprotein wd 40repeatfamilyprotein chr1 5415086 5420359reverselength 1131      	VIWSPDGSIFGVAYSR	877	2	at1g15750.1	1.078626052	0.990929368	1.500525586	3.289536208	30.77306939	14.46173621	0.597654269	NA	1.009070632	1.842750096	18.00487109	7.637113701	NA	0.525008188	0.647734144	1.035276167	11.12042932	NA	NA	0.428467203	0.492826843	0.775339544	6.467809231	3.934867486	0.234770055	0.293463403	0.311609949	0.375658513	4.685577202	2.39506848	NA	NA	0.067034147	0.05615514	0.538604985	0.393005446	30	TRUE
at1g15750.1	symbols wsip1 tpl transducinfamilyprotein wd 40repeatfamilyprotein chr1 5415086 5420359reverselength 1131      	IFFEIR	413	2	at1g15750.1	NA	1.021542529	0.978457471	3.348173694	36.97761902	NA	0.532440469	NA	0.825859062	1.145179406	17.00351373	NA	0.53465995	0.371799972	NA	NA	9.900599155	NA	NA	0.382768957	0.307114702	NA	NA	5.0399036	NA	NA	NA	0.22281793	1.579951494	1.378843163	NA	NA	NA	NA	0.516262709	NA	18	FALSE
at1g15790.1	symbols  unknownprotein bestarabidopsisthalianaproteinmatchis unknownprotein tair at1g15780 1  has170blasthitsto94proteinsin14species archae 0 bacteria 0 metazoa 0	EGIDEIMR	482	2	at1g15790.1	1.508481299	1.518607192	2.761826745	4.68093119	68.27152912	23.46700943	0.880217844	1.044971844	1.275943836	2.182619237	29.42659811	NA	0.680035266	0.64606374	0.776738832	1.441430866	20.33157618	6.739626971	0.422184274	0.639197226	0.567372189	0.765291266	8.096432392	6.480855947	0.264343786	0.230776479	0.34128179	0.432414674	3.684911083	2.061166231	0.040920479	0.079345402	NA	0.136181787	0.955028156	0.744660538	34	TRUE
at1g15790.1	symbols  unknownprotein bestarabidopsisthalianaproteinmatchis unknownprotein tair at1g15780 1  has170blasthitsto94proteinsin14species archae 0 bacteria 0 metazoa 0	IAVSIEEIIFNSAINQEDYIGK	1234	2	at1g15790.1	1.319326522	1.639925341	2.477412888	NA	NA	12.26334737	0.936201525	1.304932988	1.465361667	NA	16.40527425	12.89606171	0.8336854	1	1.245224006	1.635166479	NA	10.79886257	0.623111115	0.68324853	0.780689002	NA	5.690359141	2.726486814	0.348814236	0.641831906	0.408916391	0.382718238	5.60116407	1.426295578	0.107198264	0.168903496	0.077938351	0.057076895	0.994929547	0.58412164	31	TRUE
at1g15790.1	symbols  unknownprotein bestarabidopsisthalianaproteinmatchis unknownprotein tair at1g15780 1  has170blasthitsto94proteinsin14species archae 0 bacteria 0 metazoa 0	IFNNASNQTEYIR	785	2	at1g15790.1	1.020405909	1.287525246	1.909643171	3.714024295	44.81394214	17.68104841	0.61365382	0.849953493	1.224304902	2.170318288	23.29592315	14.13976859	0.746258147	0.769819364	0.880227305	1.570660018	17.63111106	8.738793713	0.563416871	0.805042672	0.849096604	0.974458954	9.632816045	8.748372033	0.393143677	0.487251861	0.588418414	0.730618505	4.527573054	3.699328138	0.09332667	0.191497134	0.190685436	0.203663097	1.582376915	0.979594091	36	TRUE
at1g15790.1	symbols  unknownprotein bestarabidopsisthalianaproteinmatchis unknownprotein tair at1g15780 1  has170blasthitsto94proteinsin14species archae 0 bacteria 0 metazoa 0	NINAIIDTIK	558	2	at1g15790.1	1.128221591	1.283372691	2.080843209	4.204371442	53.98515794	20.57314529	0.822386184	1.076088234	1.314009725	2.288399296	24.6213608	18.33569425	0.638336527	0.649678265	0.787779343	1.657401433	17.82536111	9.085881495	0.43747082	0.550809774	0.640671584	0.858195487	9.495345878	5.234643277	0.290871714	0.350943705	0.363889214	0.555497631	4.077549224	4.012411579	0.044887188	0.071546917	0.059750244	0.107716385	0.923911766	0.387047852	36	TRUE
at1g15790.1	symbols  unknownprotein bestarabidopsisthalianaproteinmatchis unknownprotein tair at1g15780 1  has170blasthitsto94proteinsin14species archae 0 bacteria 0 metazoa 0	NINAIIDTIKK	622	2	at1g15790.1	0.852191081	1.015628546	1.711280274	2.179655826	NA	NA	0.7872265	0.777443293	1.079376308	2.004551448	23.21471705	14.81229187	NA	0.564380871	0.650141357	1.963591857	17.52372477	10.6153341	0.563114169	0.688900887	0.905635238	1.199772863	13.23844243	7.250824995	0.514260728	0.636102811	0.730382477	0.984371454	8.945512082	4.410537708	0.117117121	NA	0.189408576	0.259102439	NA	NA	30	TRUE
at1g15860.3	symbols  domainofunknownfunction duf298  chr1 5455055 5456741forwardlength 236       	IIMIAWK	438	2	at1g15860.3	1.163808114	0.890846625	1.787616056	3.802846493	53.58964597	21.53917453	0.850056835	0.963205274	1	1.632489752	19.76217959	11.51202147	0.609810217	0.538023215	0.760224097	1.366095429	13.49819128	5.261346793	0.457805305	0.530300298	0.563211032	0.578150182	8.76644931	3.864053665	0.148831357	0.364612475	0.454166009	0.49232789	4.129628985	2.479643814	NA	NA	NA	NA	0.624666449	NA	31	TRUE
at1g15860.3	symbols  domainofunknownfunction duf298  chr1 5455055 5456741forwardlength 236       	VINMDQWMGIYR	763	2	at1g15860.3	NA	NA	0.254970876	NA	9.881153616	4.423361396	NA	NA	0.151741924	NA	3.290654823	2.922325399	NA	NA	NA	0.285331353	3.670565042	2.382116218	0.058061771	NA	0.136960054	0.182767997	1.754589919	1.194144011	NA	NA	NA	0.087125302	1	0.506216052	NA	NA	NA	NA	NA	NA	17	FALSE
at1g15930.1	symbols  ribosomalproteinl7ae l30e s12e gadd45familyprotein chr1 5471702 5472741forwardlength 144      	AYGGVVR	361	2	at1g15930.1	NA	1.228528704	2.404714047	3.296156417	43.57696473	16.63057379	NA	0.853414095	1.146585905	1.480783005	NA	9.167136324	0.491665181	0.5497631	0.598386285	1.605381049	7.132345549	0.685462241	NA	0.770174736	0.727256811	0.828104005	6.121230796	NA	0.092522672	0.201159521	0.371330602	0.424746894	2.932518044	2.123764705	NA	0.048392458	NA	NA	NA	NA	26	TRUE
at1g15930.1	symbols  ribosomalproteinl7ae l30e s12e gadd45familyprotein chr1 5471702 5472741forwardlength 144      	DFGEETTAISIVNK	762	2	at1g15930.1	1.033835257	1.344490049	1.611356088	NA	40.05128446	NA	0.738755839	0.918832687	1.324260182	NA	22.20310083	18.26224859	0.716354626	0.683163614	0.860658485	1.965395678	13.19374685	16.64075344	0.328664561	0.348094664	0.697108543	1	7.402209481	6.237717074	0.364925617	0.362282659	0.471129692	0.722293403	5.189913974	3.624628619	0.176893015	NA	0.29439993	0.483514801	NA	3.825429136	31	TRUE
at1g15930.1	symbols  ribosomalproteinl7ae l30e s12e gadd45familyprotein chr1 5471702 5472741forwardlength 144      	TIGEWAGICK	568	2	at1g15930.1	NA	NA	NA	4.029792088	41.11176212	11.07552483	0.913038416	0.983131694	1.149874868	2.004780147	20.64001363	19.55105997	0.759261445	1	0.788132805	1.283662833	18.12679659	11.86762728	0.87104142	0.984610511	0.80720424	1.017307387	NA	10.84505914	0.839091715	0.816624095	0.787115512	0.982305448	3.226690319	4.605892658	0.47420915	0.758108082	0.688848981	0.848917622	1.19155489	NA	31	TRUE
at1g15950.1	symbols ccr1 irx4 atccr1 cinnamoylcoareductase1 chr1 5478855 5481915forwardlength 344       	ADIQDYEAIK	583	2	at1g15950.1	NA	0.715684865	0.913834638	2.480163553	33.05303571	14.11716027	0.40096028	0.580294716	0.793967367	1.225403704	14.6479234	8.206337627	NA	NA	NA	1.086165362	10.44905041	3.454407922	NA	0.326806612	0.354766207	0.482995641	NA	4.276484806	NA	NA	NA	NA	2.206859576	1.298278428	NA	NA	0.051791369	0.098482696	0.712310817	0.517206002	24	TRUE
at1g15950.1	symbols ccr1 irx4 atccr1 cinnamoylcoareductase1 chr1 5478855 5481915forwardlength 344       	GHIAPPPPPPSASQESVENGIK	737	3	at1g15950.1	NA	NA	NA	NA	NA	NA	0.647781196	NA	NA	NA	NA	NA	0.610337287	0.81225725	NA	NA	NA	17.1271343	NA	0.53435258	0.909403454	1.993705958	12.83404073	10.46321734	0.841154652	0.695429147	0.888656858	1.237066434	12.77172993	9.892833066	0.458788124	0.657524958	1	1.049256308	10.34350631	8.232740909	21	TRUE
at1g15950.1	symbols ccr1 irx4 atccr1 cinnamoylcoareductase1 chr1 5478855 5481915forwardlength 344       	IFPEYPIPTK	603	2	at1g15950.1	NA	1.153859883	NA	5.057708509	53.20840006	21.91827283	0.820552447	0.992681427	1.365377687	2.147024785	23.86666077	17.30472853	0.649863667	0.671761739	NA	1.783699861	NA	8.651961938	0.507216737	0.584490565	NA	0.936623827	7.851289128	5.869171463	0.29358766	0.407838827	0.450422249	0.533052296	3.615294446	2.970411284	0.058786855	0.135575013	0.159843125	0.192749439	1.087524641	1	31	TRUE
at1g15950.1	symbols ccr1 irx4 atccr1 cinnamoylcoareductase1 chr1 5478855 5481915forwardlength 344       	DVAIAHVIVYEAPSASGR	928	2	at1g15950.1	NA	NA	NA	NA	NA	NA	0.204420846	NA	0.454478892	NA	6.684062921	NA	0.169189885	NA	NA	0.423799504	6.46024765	NA	NA	NA	NA	NA	2.653434127	2.597103165	NA	NA	NA	NA	1.634874565	0.758406399	NA	0.105234767	NA	NA	NA	1.241593601	12	FALSE
at1g15950.1	symbols ccr1 irx4 atccr1 cinnamoylcoareductase1 chr1 5478855 5481915forwardlength 344       	FVINAAAEAK	517	2	at1g15950.1	NA	NA	NA	NA	NA	NA	NA	NA	NA	2.572736764	NA	NA	NA	NA	NA	NA	NA	NA	NA	0.457338944	NA	NA	NA	2.566124356	NA	0.273147179	NA	0.597140365	NA	3.689001536	0.088213727	NA	NA	NA	1.402859635	NA	8	FALSE
at1g15950.1	symbols ccr1 irx4 atccr1 cinnamoylcoareductase1 chr1 5478855 5481915forwardlength 344       	HRGEVVEIIAK	418	3	at1g15950.1	NA	NA	NA	NA	NA	NA	NA	NA	NA	NA	NA	NA	NA	NA	NA	NA	NA	NA	NA	NA	NA	NA	NA	NA	NA	NA	NA	NA	NA	NA	NA	NA	0.048985941	NA	1.420895026	1	3	FALSE
at1g15950.1	symbols ccr1 irx4 atccr1 cinnamoylcoareductase1 chr1 5478855 5481915forwardlength 344       	HRGEVVEIIAK	626	2	at1g15950.1	NA	NA	NA	NA	NA	NA	NA	NA	NA	NA	NA	NA	NA	NA	NA	NA	NA	NA	NA	NA	NA	NA	NA	NA	NA	NA	NA	NA	NA	NA	NA	NA	0.078617952	NA	1.921382048	NA	2	FALSE
at1g15950.1	symbols ccr1 irx4 atccr1 cinnamoylcoareductase1 chr1 5478855 5481915forwardlength 344       	YIIAESAR	462	2	at1g15950.1	NA	NA	1.56924481	NA	NA	15.95102777	0.482493273	NA	NA	1.431644887	18.2762463	NA	NA	NA	NA	NA	NA	NA	NA	NA	NA	0.568355113	NA	NA	NA	0.179152477	NA	NA	NA	NA	NA	NA	NA	NA	NA	0.273323712	8	FALSE
at1g16030.1	symbols hsp70b heatshockprotein70b chr1 5502386 5504326reverselength 646         	IQQIIQDFFNGK	726	2	at1g16030.1	0.898483192	1.773911125	3.075765076	3.44772362	71.92167629	21.92229525	0.53501289	1.034606308	1.403340967	1.140451183	16.382629	17.93193574	0.528232231	0.569392442	1.050139774	1.024919866	10.11179872	7.34719212	0.259493136	0.332726638	0.363444817	0.525430526	4.579311992	2.026969308	0.064490962	0.128886813	0.090213783	0.136172523	1.922572584	0.975080134	NA	0.009504661	0.003747986	0.01060211	0.089801891	NA	34	TRUE
at1g16080.1	symbols  unknownprotein locatedin apoplast chloroplaststroma chloroplast chloroplastenvelope expressedin 23plantstructures expressedduring 14growthstages has81blasthitsto81proteinsin28species archae 0 bacteria	AIQEMGNGEDIIVK	759	2	at1g16080.1	0.873484013	1.044468296	1.612008895	2.882139576	35.96653306	17.49194806	0.69743802	0.781975234	1.104873264	1.706102341	21.75795936	12.16268095	0.629157506	0.662804316	0.955531704	1.331529724	14.7999676	9.654403728	0.394053513	0.61603538	0.620981064	0.809333509	7.621572347	5.746985837	0.34447966	0.37917956	0.438274425	0.516621573	4.56042515	2.324938697	0.111032568	0.159545517	0.207031798	0.228204143	1.324165244	1.057663384	36	TRUE
at1g16080.1	symbols  unknownprotein locatedin apoplast chloroplaststroma chloroplast chloroplastenvelope expressedin 23plantstructures expressedduring 14growthstages has81blasthitsto81proteinsin28species archae 0 bacteria	DIVFFQNGMMEPWFESK	1053	2	at1g16080.1	1.003620999	1.024895449	1.903974999	3.932821889	41.30688963	20.00734689	0.64635376	0.934202522	1.254889139	2.18215029	20.21489871	14.28895375	0.631154739	0.659584036	0.887975505	1.331292554	15.5461797	7.102470653	0.557228395	0.806717343	0.701666657	0.886276813	9.277327677	5.831185989	0.352044628	0.440307476	0.4028353	0.429515453	5.478306539	3.531186638	0.078251614	0.188247947	0.099588776	0.132145937	1.176648224	0.996379001	36	TRUE
at1g16080.1	symbols  unknownprotein locatedin apoplast chloroplaststroma chloroplast chloroplastenvelope expressedin 23plantstructures expressedduring 14growthstages has81blasthitsto81proteinsin28species archae 0 bacteria	GIGDTDQVIAYFAVSK	842	2	at1g16080.1	0.917620592	1.623141181	3.701786826	2.7898974	103.9677062	16.34997816	0.770572188	0.760269885	1.147482654	2.025293977	23.22494064	9.879333052	0.542749953	0.579056046	0.905218367	1	23.14743916	10.08661315	0.430287939	0.600468657	0.645561298	0.901953713	7.260550528	3.410940903	NA	0.491111882	0.509143843	0.558849472	5.375710735	3.770767658	0.14586968	0.205254505	0.227588831	0.300394157	2.053891112	2.187314663	35	TRUE
at1g16080.1	symbols  unknownprotein locatedin apoplast chloroplaststroma chloroplast chloroplastenvelope expressedin 23plantstructures expressedduring 14growthstages has81blasthitsto81proteinsin28species archae 0 bacteria	IAPAVIVGGGR	505	2	at1g16080.1	1.397088851	1.652753017	2.917007415	4.593842832	69.95544643	23.3288983	0.97646897	0.971188713	1.627158926	2.310183774	33.72349107	15.04378709	0.594721096	0.802591697	0.886057213	2.269743682	20.46865175	3.621367446	0.410010773	0.531790307	0.76144714	0.827268065	7.679930452	3.644074889	0.224573363	0.229760765	0.326686277	0.478325589	3.21141155	2.206278035	0.059077684	0.134089948	0.109044826	0.137617799	1.02353103	0.928968793	36	TRUE
at1g16080.1	symbols  unknownprotein locatedin apoplast chloroplaststroma chloroplast chloroplastenvelope expressedin 23plantstructures expressedduring 14growthstages has81blasthitsto81proteinsin28species archae 0 bacteria	KIAPAVIVGGGR	569	2	at1g16080.1	NA	NA	NA	NA	NA	NA	NA	NA	NA	NA	NA	NA	NA	NA	NA	2.019694287	10.28440813	4.26694641	0.443249822	0.372594302	0.941968864	1.142260635	12.15796708	2.668494338	0.46653461	0.293267031	0.589556131	1.06798382	3.680639234	4.303263924	0.059633352	0.169820602	0.161843814	0.382735654	1.441749843	1	21	TRUE
at1g16080.1	symbols  unknownprotein locatedin apoplast chloroplaststroma chloroplast chloroplastenvelope expressedin 23plantstructures expressedduring 14growthstages has81blasthitsto81proteinsin28species archae 0 bacteria	TDTNPEGITAAYGK	719	2	at1g16080.1	0.941003128	1.039093204	1.865373147	3.925429637	52.07829232	22.87487209	0.562908651	0.89817451	1.355239246	2.639002877	31.27134205	8.123179187	0.612837609	0.707186184	0.880333287	1.880850919	17.20225442	9.035819295	0.42975275	0.514060085	0.6844591	0.960906796	9.630930252	5.403877995	0.26434626	0.210623701	0.348238491	0.474781735	3.76692211	2.826313995	0.071471287	0.146446963	0.221030884	0.278194646	1.981611131	1.469523345	36	TRUE
at1g16080.1	symbols  unknownprotein locatedin apoplast chloroplaststroma chloroplast chloroplastenvelope expressedin 23plantstructures expressedduring 14growthstages has81blasthitsto81proteinsin28species archae 0 bacteria	HPGASVGTVEK	541	2	at1g16080.1	NA	NA	NA	NA	NA	NA	NA	NA	NA	NA	NA	NA	NA	0.922022189	NA	NA	NA	NA	1.652866846	NA	NA	NA	NA	NA	NA	NA	1	NA	NA	NA	NA	NA	NA	NA	NA	NA	3	FALSE
at1g16080.1	symbols  unknownprotein locatedin apoplast chloroplaststroma chloroplast chloroplastenvelope expressedin 23plantstructures expressedduring 14growthstages has81blasthitsto81proteinsin28species archae 0 bacteria	IGEPPVDGK	456	2	at1g16080.1	NA	NA	1.570081626	3.803670453	NA	NA	0.479036074	NA	NA	NA	NA	NA	NA	NA	NA	NA	NA	NA	NA	NA	NA	0.584787489	NA	NA	NA	NA	NA	NA	NA	NA	NA	NA	NA	NA	NA	1	5	FALSE
at1g16080.1	symbols  unknownprotein locatedin apoplast chloroplaststroma chloroplast chloroplastenvelope expressedin 23plantstructures expressedduring 14growthstages has81blasthitsto81proteinsin28species archae 0 bacteria	NGWFYSISEK	616	2	at1g16080.1	1.031005605	NA	NA	NA	NA	17.70353559	NA	0.662140949	NA	NA	NA	13.69423852	0.386692626	0.487469408	NA	NA	NA	NA	NA	0.398781355	NA	NA	5.081088409	4.569086313	NA	0.267004616	0.345412922	NA	5.046486799	NA	NA	NA	NA	NA	1	NA	13	FALSE
at1g16350.1	symbols  aldolase typetimbarrelfamilyprotein chr1 5590951 5592872forwardlength 502        	DYYVPWDIDIDKIEAVIEDK	1220	2	at1g16350.1	1.113393841	2.013345009	1.434781437	NA	NA	NA	0.97900966	1.311170909	0.939738382	NA	13.12597907	NA	NA	0.905325202	NA	0.846179896	NA	12.81787476	0.276857705	0.839808697	1.192091699	1.014832699	9.129931453	2.345728683	0.726503032	0.985167301	0.96022471	0.825081712	9.065792307	3.22720191	NA	0.18021144	0.057228846	NA	NA	NA	24	TRUE
at1g16350.1	symbols  aldolase typetimbarrelfamilyprotein chr1 5590951 5592872forwardlength 502        	DYYVPWDIDIDKIEAVIEDK	814	3	at1g16350.1	0.64251504	NA	1.975962314	NA	NA	NA	NA	0.395402221	0.674381571	NA	NA	NA	0.572711795	0.711260089	0.847619088	1.409245554	13.72296271	7.090904439	0.40117946	NA	0.910843039	1.066813891	8.268855657	3.140690632	1.047940155	0.952059845	1.112525279	0.661788541	14.06217682	5.381332687	0.234829769	NA	0.206241911	0.332273843	2.399628157	1.066438885	26	TRUE
at1g16350.1	symbols  aldolase typetimbarrelfamilyprotein chr1 5590951 5592872forwardlength 502        	QGFQDIGASSIQSAHEIIR	686	3	at1g16350.1	1.086474803	NA	NA	NA	NA	NA	0.559237187	0.926460433	1.606357715	1.92665599	18.62186964	15.8274191	0.453490504	0.573206252	1	1.300693862	15.6559661	9.863735021	0.400993069	0.587026643	0.827785728	1.169003051	9.916867429	8.742255536	0.275337513	0.356500646	0.603144219	0.792426108	7.879542467	4.098359188	0.062953033	0.191616894	0.188797153	0.33858016	2.568928106	2.005615574	31	TRUE
at1g16350.1	symbols  aldolase typetimbarrelfamilyprotein chr1 5590951 5592872forwardlength 502        	SIQVPIASDAVFK	688	2	at1g16350.1	0.877149141	1	1.719699407	2.714406964	42.72931608	18.57026395	0.576795483	0.727485357	1.054488988	1.663776896	17.66299985	18.21666468	0.456278226	NA	NA	1.625464734	13.14497043	5.546351535	0.304298278	0.456702246	0.522214345	NA	6.350590673	3.932363759	0.199396327	0.209866459	0.293999369	0.464599432	3.638615228	2.563096247	NA	NA	0.083193175	0.101369571	0.621545863	0.964475844	31	TRUE
at1g16350.1	symbols  aldolase typetimbarrelfamilyprotein chr1 5590951 5592872forwardlength 502        	VSTIAAQHGVPVIADGGISNSGHIVK	843	3	at1g16350.1	NA	NA	NA	NA	NA	NA	NA	NA	NA	NA	NA	NA	0.586046893	0.971417145	NA	1.529389685	14.12222086	12.43618613	0.439353363	0.642349706	1.248706348	1.093348205	10.98939013	5.655524717	0.689568479	0.620314209	0.758691066	1	9.6649828	5.728905817	0.230104478	0.440150384	0.506406632	0.660070485	5.150137333	2.217368289	23	TRUE
at1g16350.1	symbols  aldolase typetimbarrelfamilyprotein chr1 5590951 5592872forwardlength 502        	GFVVIEK	396	2	at1g16350.1	NA	NA	NA	NA	NA	NA	NA	NA	NA	NA	NA	NA	NA	NA	NA	NA	NA	NA	NA	NA	NA	NA	NA	NA	NA	1.064220663	NA	NA	NA	20.43889311	0.782840132	NA	0.81037452	0.935779337	NA	5.641369112	6	FALSE
at1g16460.2	symbols atrdh2 atmst2 mst2 st2 str2 rdh2 rhodanesehomologue2 chr1 5619848 5622481reverselength 342    	ANYAPISTNEPVVSVDWIHSNIGDADIK	1009	3	at1g16460.2	NA	NA	NA	NA	NA	NA	NA	0.912642206	1.348704663	NA	NA	NA	0.728192954	0.89505889	NA	0.995589241	NA	NA	0.62025739	0.935801402	NA	1.106246032	10.21427194	7.113720041	0.627078162	0.65618795	0.956158703	1.102728166	9.865119135	6.41367616	NA	NA	NA	1	4.456618759	5.267857084	19	TRUE
at1g16460.2	symbols atrdh2 atmst2 mst2 st2 str2 rdh2 rhodanesehomologue2 chr1 5619848 5622481reverselength 342    	VWVIDGGIPK	542	2	at1g16460.2	1	1.290074101	2.08608778	4.638181375	53.83985679	20.12019998	0.776280976	0.957184939	1.188452705	2.572084929	26.40542484	17.71937034	0.55898773	0.528327534	0.90154218	1.464480989	14.64268265	6.336297726	0.480899095	NA	0.519769985	0.771300564	7.129173626	6.053784444	0.219813076	0.314552633	0.414347435	0.461024983	3.503995596	3.764436088	0.067306992	0.108737053	0.153147882	0.183215678	0.725628008	1.429609244	35	TRUE
at1g16820.1	symbols  vacuolaratpsynthasecatalyticsubunit related v atpase related vacuolarprotonpump related chr1 5757199 5758464reverselength 93   	NIIHFYNIANQAIDR	601	3	at1g16820.1	0.745243068	0.771501623	1.088000618	2.2401659	27.49138116	10.30264058	0.53325411	0.55302106	1	2.089867763	18.06111072	12.27610895	0.508217801	0.607438992	NA	1.286802887	13.83616434	6.912235754	0.314373445	0.443512098	0.564899124	NA	9.862063424	NA	0.426319568	NA	NA	NA	7.893519674	NA	NA	0.201661164	0.166322334	0.295710119	3.594019041	NA	27	TRUE
at1g16880.1	symbols  uridylyltransferase related chr1 5773796 5776125forwardlength 290        	IGAIIDTMNAIK	630	2	at1g16880.1	NA	1.229120733	1.817861233	5.459051324	58.12536577	28.16266078	0.974639625	NA	1.025360375	2.559101252	23.78911626	26.92752615	0.649364812	0.579906103	0.94127614	2.075082617	21.48074957	8.631053511	0.449499099	0.45692144	0.615565924	0.968320587	7.589574434	5.661220931	0.180374502	0.289851953	0.381705377	0.612198424	4.24136359	2.98602215	NA	NA	0.079039433	0.085529422	0.780335651	0.510983127	32	TRUE
at1g16880.1	symbols  uridylyltransferase related chr1 5773796 5776125forwardlength 290        	PIQQVIANSIR	620	2	at1g16880.1	NA	NA	NA	NA	NA	NA	NA	NA	0.152270327	NA	3.176851355	1.581194986	NA	NA	NA	0.141509586	2.039861091	NA	NA	0.057054216	NA	NA	1	NA	NA	NA	NA	NA	NA	NA	NA	NA	NA	NA	NA	NA	7	FALSE
at1g16890.2	symbols ubc36 ubc13b ubiquitin conjugatingenzyme36 chr1 5776550 5778327reverselength 153       	ICIDIIK	438	2	at1g16890.2	0.406235811	1.016310063	1.531749409	1.999763281	24.26844412	18.16604478	0.633596916	0.631175182	0.983689937	1.344585048	14.25027582	12.81623013	0.437979752	0.29478396	0.335492499	1.066532921	9.595345859	8.080297427	0.254596595	0.31528652	0.463636601	0.811551168	4.103544541	5.588959088	0.08231868	0.104039117	0.176097184	0.503969002	2.848380707	1.242380562	NA	NA	NA	NA	NA	NA	30	TRUE
at1g16890.2	symbols ubc36 ubc13b ubiquitin conjugatingenzyme36 chr1 5776550 5778327reverselength 153       	IEIFIPEEYPMAAPK	874	2	at1g16890.2	1.281584329	1.514764527	2.297790962	4.441724764	47.44345117	23.03836199	0.863265166	0.924803385	1.378342152	2.462286703	24.97097073	19.08017554	0.606022611	0.581371694	0.910805835	1.627355809	17.65987351	10.51909924	0.51114292	0.669719565	0.669501249	1.075196615	7.811277708	5.262465019	0.281039354	0.299233211	0.390577827	0.453939365	3.836230015	2.560904706	0.057071996	0.117832326	0.115774314	0.1442648	0.75425847	0.866589626	36	TRUE
at1g16890.2	symbols ubc36 ubc13b ubiquitin conjugatingenzyme36 chr1 5776550 5778327reverselength 153       	IEIFIPEEYPMAAPK	882	2	at1g16890.2	1.306666714	1.123399826	2.220855783	4.314510319	33.58865425	4.959369089	0.857186438	1.044094209	1.863437847	2.574395957	14.71376187	NA	0.740808637	0.638276405	0.998753328	1.056368074	11.72491785	1.940386555	0.491815705	0.559764609	0.677664969	0.80066457	6.02537673	3.10694701	0.296665983	0.342561561	0.491120422	0.50910293	4.439164418	2.172075356	0.118056621	0.222571604	0.125587419	0.192422991	0.935123115	1	35	TRUE
at1g16890.2	symbols ubc36 ubc13b ubiquitin conjugatingenzyme36 chr1 5776550 5778327reverselength 153       	IISEPAPGISASPSEENMR	993	2	at1g16890.2	1.043719186	0.767240846	1.513240566	4.501116639	38.85128815	28.49138534	0.617894323	0.632065512	1	2.104304312	21.31080321	14.35290678	0.402256706	0.728808528	0.902686511	1.444863286	17.80155121	8.66577174	0.389882661	0.498029047	0.597073929	0.939852912	9.928449874	8.489346042	0.257230498	0.364903569	0.465658402	0.592077665	5.777266255	2.650173233	0.043249639	NA	0.135010167	0.15705917	1.636320116	1.190232124	35	TRUE
at1g16890.2	symbols ubc36 ubc13b ubiquitin conjugatingenzyme36 chr1 5776550 5778327reverselength 153       	IYHPNIDK	500	2	at1g16890.2	0.348995169	1.194151432	1.847006732	1.973950853	37.76390113	12.33874612	0.666231327	0.767516031	0.971644933	1.107586869	20.12807753	10.40180542	0.471950541	0.16290434	0.630022439	2.13674985	9.844223554	4.689758404	0.459366754	0.62098603	0.865122027	1.028355067	12.07017702	4.97736936	0.291722392	0.218610392	0.395518958	0.685825848	4.171150334	1.826485581	NA	NA	0.133620345	0.153081991	NA	NA	32	TRUE
at1g16890.2	symbols ubc36 ubc13b ubiquitin conjugatingenzyme36 chr1 5776550 5778327reverselength 153       	SNEAEAVETAK	575	2	at1g16890.2	NA	0.956539804	1.724333716	3.79119665	32.97572412	33.38907366	0.654046713	1.043460196	1.163053492	2.130576277	23.46708497	9.464312559	0.290261218	0.420671721	0.533414789	2.061097421	7.846846928	NA	0.304769025	0.639069904	0.453523885	0.853800736	8.653790251	NA	0.150375765	0.341597051	0.297600169	0.487997649	3.141158378	2.3206224	NA	NA	0.086251878	NA	NA	NA	28	TRUE
at1g16890.2	symbols ubc36 ubc13b ubiquitin conjugatingenzyme36 chr1 5776550 5778327reverselength 153       	WSPAIQIR	486	2	at1g16890.2	1.047824726	1.331937502	2.339020618	4.328881449	58.36469299	23.35952608	0.723622245	0.952175274	1.326098454	2.3355805	28.30535109	18.03789469	0.643899274	0.528027943	0.805303001	1.630312972	18.03971305	5.65369348	0.403455213	0.449763837	0.619004813	0.75839897	7.870375923	5.756137868	0.175251608	0.224018501	0.269044271	0.451221704	3.784808675	1.968753074	0.013839436	0.008416048	0.007577489	0.010938119	NA	NA	34	TRUE
at1g16890.2	symbols ubc36 ubc13b ubiquitin conjugatingenzyme36 chr1 5776550 5778327reverselength 153       	YFNVMIIGPTQSPYEGGVFK	1124	2	at1g16890.2	1.192820826	1.373490744	2.006376582	3.352029261	33.56810813	15.16258795	0.764739408	1.096074778	1.383644798	1.759979197	19.41572571	11.24780307	0.651115788	0.584261992	0.903925222	1.419802519	16.67385853	13.18183988	0.513162885	0.699519028	0.771126082	0.880986043	7.61995918	4.839263523	0.315653213	0.338003153	0.39160594	0.403592702	3.91664615	2.767644323	0.035604955	0.035644879	0.021586318	0.023229976	0.630611373	0.07991515	36	TRUE
at1g16890.2	symbols ubc36 ubc13b ubiquitin conjugatingenzyme36 chr1 5776550 5778327reverselength 153       	IYHPNIDK	334	3	at1g16890.2	NA	0.448146805	NA	NA	NA	NA	0.314763563	NA	NA	1.143500891	NA	7.351237442	NA	NA	0.468827196	NA	9.426825043	NA	NA	NA	NA	0.856499109	NA	NA	NA	NA	NA	NA	NA	NA	NA	NA	NA	NA	1.277341349	NA	8	FALSE
at1g16980.1	symbols attps2 tps2 trehalose phosphatase synthase2 chr1 5807311 5811488forwardlength 821      	YIAFEK	386	2	at1g16980.1	1.139581621	1.25850319	2.32843381	5.459084679	71.30395471	25.16796423	0.866035991	0.957471172	1.173261579	2.409179737	31.6542661	11.22454343	0.622696569	0.573763357	0.892859596	2.390588288	18.79882679	3.153114343	0.416037937	0.532538613	0.74201382	0.907370951	9.70149063	5.045535112	0.22743921	0.244088107	0.367662253	0.546783553	3.254126526	2.582423666	0.043440409	0.060550627	0.058222655	0.117461689	1.042528828	0.485044621	36	TRUE
at1g17020.1	symbols srg1 atsrg1 senescence relatedgene1 chr1 5820258 5821741forwardlength 358       	IDWADIFFHTVQPVEIR	1044	2	at1g17020.1	1.014842118	1.171054912	1.93315871	2.336490625	43.66368435	15.6123592	0.678397791	0.985157882	1.340225323	1.425534146	21.58536143	10.88589624	0.708839056	0.802547218	1.110662595	1.470293305	19.07540377	10.01840686	0.423236928	0.670766564	0.560134801	0.748464435	7.141742293	1.172141302	0.27577038	0.353361914	0.344751384	0.29384006	4.040919928	2.4967487	0.080465197	0.176452808	0.081910516	0.13088664	0.904665012	0.624016816	36	TRUE
at1g17020.1	symbols srg1 atsrg1 senescence relatedgene1 chr1 5820258 5821741forwardlength 358       	IDWADIFFHTVQPVEIR	696	3	at1g17020.1	0.931056274	1.052222835	1.308756065	2.935604204	44.18662426	15.1021248	0.657182653	0.960907561	1.265128243	1.932881205	21.0672502	8.548417746	0.709547528	0.762193276	1.039092439	1.732070973	15.78223182	8.615478154	0.47506227	0.637985214	0.576831568	0.800085117	6.685913647	0.868361049	0.310440061	0.359912478	0.453787152	0.416560452	6.173064947	2.299859979	0.144960788	0.250927837	0.141639761	0.24477275	1.800659833	1.297440726	36	TRUE
at1g17020.1	symbols srg1 atsrg1 senescence relatedgene1 chr1 5820258 5821741forwardlength 358       	IEIPIIDMK	536	2	at1g17020.1	1.085213899	1.276766434	1.889197343	3.175636715	56.72265943	23.69988787	0.649142468	NA	1.188342017	1.843393645	27.57727913	19.37018951	0.52375765	0.605391369	0.870855003	1.142269269	16.05783724	7.130580263	0.298653581	0.339165353	0.279758173	0.657059525	6.347135451	2.975908045	0.09622115	0.12357647	0.131655775	0.247484335	1.936852218	1.581679786	0.056707613	0.077195581	0.061225895	0.084442495	0.77291543	1	35	TRUE
at1g17020.1	symbols srg1 atsrg1 senescence relatedgene1 chr1 5820258 5821741forwardlength 358       	IFDDVDSVQSMR	706	2	at1g17020.1	1.013126144	1.616644383	2.277193433	4.598685765	69.57355622	26.61686962	0.727949329	0.831333341	1.361137934	2.052230417	29.04499756	15.83268118	0.582283375	0.638642854	0.773159205	1.576903234	17.37804018	8.78265398	0.486224836	0.64210109	0.871163148	0.908327428	10.19327741	7.174702537	0.302348802	0.337104727	0.500424576	0.521343401	5.685945532	2.529576106	0.048310973	0.10400578	0.112342483	0.15780145	1.147442252	0.986873856	36	TRUE
at1g17020.1	symbols srg1 atsrg1 senescence relatedgene1 chr1 5820258 5821741forwardlength 358       	IPIPFR	372	2	at1g17020.1	1.052631045	1.177522611	2.505245021	5.729823932	73.0823005	NA	0.636713863	0.877666567	1.400204409	3.061659966	30.32738634	15.58472735	0.591389814	0.632078448	1.215463953	1.522562806	NA	NA	0.415202977	0.423283485	0.441077982	0.947368955	9.215571746	5.8308482	NA	0.181618074	0.250883866	NA	1.931320603	1.294602392	NA	0.156210817	0.128942528	0.206478648	0.915370714	0.426611579	30	TRUE
at1g17020.1	symbols srg1 atsrg1 senescence relatedgene1 chr1 5820258 5821741forwardlength 358       	SEIQDFFNIPMEEK	864	2	at1g17020.1	1.019119146	1.253548911	1.696018075	3.309141557	37.79800548	17.66451658	0.654785458	0.811097698	1.166217207	1.719859106	19.29491792	15.14166224	0.541750142	0.606977992	0.850134067	1.133030248	14.80198343	9.79246048	0.401293935	0.551177948	0.679747297	0.761343451	6.486245116	5.039598403	0.271981526	0.282450599	0.302093239	0.482514966	4.287554442	2.602798411	0.064757409	NA	0.123998708	0.160960334	NA	0.980880854	34	TRUE
at1g17020.1	symbols srg1 atsrg1 senescence relatedgene1 chr1 5820258 5821741forwardlength 358       	EYNDGIFSR	551	2	at1g17020.1	NA	NA	NA	NA	NA	NA	NA	NA	NA	NA	42.54391199	NA	NA	1	NA	NA	NA	NA	NA	NA	NA	NA	NA	NA	NA	NA	0.608713879	NA	NA	NA	NA	NA	NA	0.475290323	NA	2.323755641	5	FALSE
at1g17100.1	symbols  soulheme bindingfamilyprotein chr1 5844766 5845539forwardlength 232        	GTAWANAIAK	502	2	at1g17100.1	0.765404962	0.969121318	NA	NA	50.68183176	20.02413713	NA	NA	1.030878682	2.084608096	28.33999271	10.30839556	0.720636246	NA	0.699742677	2.099954967	19.35143914	NA	0.641968136	NA	0.836952042	1.074039511	9.724341921	6.062588479	0.403224147	0.317524445	0.536037812	0.688428679	5.76423738	4.208641135	0.098722067	0.110370239	NA	0.139958656	1.595869649	0.399049971	28	TRUE
at1g17100.1	symbols  soulheme bindingfamilyprotein chr1 5844766 5845539forwardlength 232        	QFSGFVSDDSIGEQAAAIDSSIK	1187	2	at1g17100.1	0.924507395	1.027790262	1.626188331	2.612916675	31.66713381	15.26168779	0.691476253	0.855268639	1.238541936	1.702914838	17.70830311	10.22754645	0.538768758	0.828332737	0.972209738	1.139270977	13.33585585	12.7220864	0.380339657	0.576063677	0.775073594	0.943407906	8.036617149	5.127458865	0.360644863	0.373333424	0.491102163	0.599650104	5.789641206	3.292865766	0.106018753	0.207326794	0.189564169	0.208803462	1.655676757	1.465434463	36	TRUE
at1g17100.1	symbols  soulheme bindingfamilyprotein chr1 5844766 5845539forwardlength 232        	SKEDGGVGSDSAYTVAQYNSPFEFSGR	952	3	at1g17100.1	NA	0.51534857	NA	NA	NA	NA	0.691095777	0.709360996	1.107667405	1.662523651	16.92845084	16.34293402	0.533998949	0.721706198	0.847969531	1.795738256	14.81090953	17.97529737	0.375523015	0.511587875	0.822232909	1.162506681	12.38300269	8.517803248	0.813560893	0.81328404	0.717947957	1.180342271	9.400181622	5.243188283	0.201150291	NA	0.362041164	0.892332595	5.594183866	6.74540969	30	TRUE
at1g17100.1	symbols  soulheme bindingfamilyprotein chr1 5844766 5845539forwardlength 232        	KNQPDPAPSENIHIQK	606	3	at1g17100.1	NA	NA	NA	NA	NA	NA	NA	NA	NA	NA	NA	NA	NA	NA	NA	NA	NA	NA	0.448068753	NA	1.470477607	NA	NA	NA	0.521141649	NA	0.98269238	2.330598664	NA	NA	NA	NA	NA	1.01730762	NA	NA	6	FALSE
at1g17100.1	symbols  soulheme bindingfamilyprotein chr1 5844766 5845539forwardlength 232        	NQPDPAPSENIHIQK	563	3	at1g17100.1	NA	NA	NA	NA	NA	NA	NA	NA	NA	NA	NA	NA	NA	NA	NA	NA	NA	NA	NA	NA	NA	NA	NA	NA	NA	NA	NA	NA	NA	NA	NA	NA	0.794896891	1	NA	8.637444784	3	FALSE
at1g17100.1	symbols  soulheme bindingfamilyprotein chr1 5844766 5845539forwardlength 232        	NQPDPAPSENIHIQK	844	2	at1g17100.1	NA	NA	NA	NA	NA	NA	NA	NA	NA	NA	NA	NA	NA	0.867506629	NA	NA	NA	8.472399644	NA	NA	NA	1.132493371	NA	NA	0.437673923	NA	NA	0.46466601	3.601834476	2.365397228	NA	NA	0.24088654	0.216395666	NA	1.377124115	10	FALSE
at1g17160.1	symbols  pfkb likecarbohydratekinasefamilyprotein chr1 5867678 5869215forwardlength 379        	AWPEIMSDDDIEIVR	895	2	at1g17160.1	0.86558326	1.13441674	1.792452189	3.600271676	29.91574172	19.51022914	0.563432605	0.665204937	1.226849502	2.29603864	13.62557888	11.52552557	0.708608911	0.577714507	0.576323455	0.848486428	11.43923454	9.786327853	0.503918483	0.75484671	0.602382974	0.783565053	8.173694001	5.78917042	0.274573955	0.377074714	NA	0.566536304	3.54580339	3.774924734	0.069036078	NA	0.134712381	0.208530724	1.451746699	1.494508915	34	TRUE
at1g17210.1	symbols atilp1 ilp1 iap likeprotein1 chr1 5880502 5884657reverselength 958       	QIDDAHESSCPWVGK	865	2	at1g17210.1	NA	NA	NA	NA	NA	NA	NA	NA	NA	NA	NA	NA	0.650178716	1.054273825	NA	NA	NA	NA	0.945726175	0.896169503	0.167986369	NA	NA	NA	2.707810052	1.315525962	0.732216186	0.759592191	NA	NA	2.98362907	NA	NA	1.958493054	NA	1.979437764	12	FALSE
at1g17290.1	symbols alaat1 alanineaminotransferas chr1 5922771 5926093forwardlength 543         	AEGAMYIFPCIHIPQK	626	3	at1g17290.1	NA	0.5453033	NA	1.350000456	NA	6.899002146	0.434850933	0.460249063	0.762922596	1.334415197	13.4878054	9.937587415	0.256802342	0.367276212	0.660882863	1.34552822	18.73481032	12.6319454	0.326294948	0.353003984	0.59633375	1.237077404	6.881283493	5.14586551	0.230632082	0.231155178	0.421227101	0.703209725	6.937095534	3.85925194	NA	NA	NA	NA	NA	1.538561655	28	TRUE
at1g17290.1	symbols alaat1 alanineaminotransferas chr1 5922771 5926093forwardlength 543         	AIAVINPGNPTGQVISEENQR	1104	2	at1g17290.1	0.936819833	0.9254873	1.37691574	3.032585275	26.53208558	14.6652475	0.56854632	0.793453009	1.172041269	2.22625779	19.37644349	11.32946985	0.486553565	0.77708259	1.038313617	1.51264358	15.71136432	10.07017703	0.448074443	0.717163946	0.622056373	0.961686383	9.9224983	8.139626376	0.412675515	0.367079404	0.506383071	0.561235331	4.197237622	2.88765699	0.131779624	0.220907034	0.214061713	0.299508476	2.933726441	2.281501571	36	TRUE
at1g17290.1	symbols alaat1 alanineaminotransferas chr1 5922771 5926093forwardlength 543         	AIAVINPGNPTGQVISEENQR	736	3	at1g17290.1	0.920919067	0.872812275	1.587284336	5.388083752	62.39532274	25.66249403	0.548545687	0.463512556	0.982202476	3.077017439	30.12689746	19.62915915	0.541871898	0.692582714	1.017797524	2.237726543	21.2213468	10.22089641	0.381243886	0.666270431	0.65011579	1.508487986	13.91926665	12.49960462	0.324666501	0.314722458	0.658564575	0.892155471	7.347112056	3.836215037	0.096461995	0.22539312	0.312437283	0.644497951	3.699219629	4.28559938	36	TRUE
at1g17290.1	symbols alaat1 alanineaminotransferas chr1 5922771 5926093forwardlength 543         	ATGIVVVPGSGFR	630	2	at1g17290.1	1.085630705	NA	1.83498351	3.458024019	NA	20.64178563	0.723917378	0.900377918	1.241398718	2.332067742	22.87289347	14.80565946	0.670154975	0.815598851	0.920820298	1.79625406	16.8591377	NA	0.531948259	0.712263539	0.830341185	1	9.440337302	6.788734622	0.392255332	0.472456985	0.587449168	0.685134966	5.439435974	3.163180398	0.078946216	0.146959073	0.15205613	0.193971795	1.247134902	1.181554268	33	TRUE
at1g17290.1	symbols alaat1 alanineaminotransferas chr1 5922771 5926093forwardlength 543         	DAIADGIEAR	516	2	at1g17290.1	0.871789631	1	1.856176674	3.520961829	51.80693291	18.2798642	0.65332551	0.74369337	1.081138061	NA	22.20248463	7.341075764	0.517235275	0.550499677	0.65628011	1.833660194	13.62968388	2.175451341	0.392273903	0.389307634	NA	0.814239001	NA	3.329030588	0.167005783	NA	0.366088357	NA	NA	NA	NA	0.127334665	NA	NA	1.08775544	NA	25	TRUE
at1g17290.1	symbols alaat1 alanineaminotransferas chr1 5922771 5926093forwardlength 543         	DGIISSIAR	466	2	at1g17290.1	NA	NA	2.622757116	NA	NA	22.26117177	NA	NA	1.268140316	2.291167221	NA	15.80075632	0.678635024	NA	0.989298865	1.670210949	15.44938692	NA	NA	0.567936405	0.670462088	0.938272003	7.599456581	6.470819573	NA	0.355696954	0.415418346	0.532548322	3.996143523	3.13451486	0.064942308	0.113151083	0.110416934	NA	0.967489144	1.010701135	24	TRUE
at1g17290.1	symbols alaat1 alanineaminotransferas chr1 5922771 5926093forwardlength 543         	GEIVNIAQK	486	2	at1g17290.1	0.8171577	0.900213211	1.750883224	3.429293008	52.76159654	19.41464301	0.607993676	1.021170562	1.02827081	2.072726785	27.36986997	8.201591179	0.512980055	0.521766992	0.884500614	1.82831017	13.99279571	2.602944537	0.398961923	0.518601737	0.667908457	0.978829438	9.182468338	2.225169721	0.30374408	0.26226007	0.451336408	0.616714147	3.710806016	3.119497973	0.07526118	0.133044003	0.144518704	0.261334906	1.657828269	1.734827816	36	TRUE
at1g17290.1	symbols alaat1 alanineaminotransferas chr1 5922771 5926093forwardlength 543         	GGYMEVTGFTSDVR	760	2	at1g17290.1	1	NA	NA	NA	NA	NA	NA	NA	NA	1.782294035	12.51068658	9.302982	0.373556108	0.659797105	0.920950635	NA	NA	8.036448486	NA	NA	NA	NA	6.800918661	3.735069538	0.334973607	0.370213401	NA	NA	2.768361689	NA	0.237985437	0.253042746	0.229631971	0.363104241	2.35845692	1.841636142	19	TRUE
at1g17290.1	symbols alaat1 alanineaminotransferas chr1 5922771 5926093forwardlength 543         	GIRDAIADGIEAR	679	2	at1g17290.1	0.740952741	0.816745854	NA	1.296565626	21.99576005	8.683080922	0.508264613	0.703634646	1	1.376903012	20.64150001	14.85917143	0.454040568	0.447445096	0.576780636	2.198157231	22.02697554	11.75280281	0.331846635	0.602774095	0.88051056	1.335150783	12.9717467	7.880561899	0.86207767	0.777033825	0.876632919	2.003222535	20.03407491	10.91469997	0.049522975	0.123136355	0.130610235	0.176559447	1.494931628	1.979953806	35	TRUE
at1g17290.1	symbols alaat1 alanineaminotransferas chr1 5922771 5926093forwardlength 543         	IIDQIPGR	456	2	at1g17290.1	1	1.468874591	2.41039992	4.271050076	77.85136185	24.19207624	0.785510995	1.115692541	1.444218668	2.063139031	32.52883181	7.70193961	0.689801175	NA	0.791241363	2.386075166	21.1148104	2.406100617	0.561863709	0.538716019	0.730524149	0.995169105	9.319887854	5.484795678	NA	0.297280698	0.378527999	0.623242878	4.468733056	NA	0.079575184	0.133974193	0.127168263	0.194492887	0.949543456	0.840573888	33	TRUE
at1g17290.1	symbols alaat1 alanineaminotransferas chr1 5922771 5926093forwardlength 543         	IPAIVDR	392	2	at1g17290.1	0.792844854	NA	2.34936586	4.560816544	67.80422172	22.33596276	0.753155256	1	1.379860663	2.349219933	30.38424846	7.794982334	0.633669581	0.756275179	1.00918856	2.359901345	17.35268747	2.856427625	0.485526641	0.431783723	0.527844763	0.716817958	6.100214114	1.900230395	0.167999917	0.159164598	0.219838673	0.481163246	2.0296787	2.100818831	0.0483627	0.081462824	0.090363085	0.131316168	0.908717294	1.2355691	35	TRUE
at1g17290.1	symbols alaat1 alanineaminotransferas chr1 5922771 5926093forwardlength 543         	IQEDIK	373	2	at1g17290.1	NA	1.031465122	1.887377479	4.07915217	32.3916646	9.552614861	0.446425971	0.692706181	0.968534878	1.897281536	11.49025584	6.872309076	0.347441853	NA	0.671547046	NA	NA	NA	0.358803544	NA	0.618039455	NA	NA	NA	0.179797626	NA	0.341618857	0.174443902	2.153136368	1.291068248	NA	NA	NA	NA	NA	NA	20	TRUE
at1g17290.1	symbols alaat1 alanineaminotransferas chr1 5922771 5926093forwardlength 543         	ITAFHQSFMDEFRD	582	3	at1g17290.1	1.607144729	NA	NA	4.233786035	NA	17.13086454	0.945640003	0.996997963	1.722314964	NA	31.31002419	21.87424304	0.930021347	0.615704732	1	1.681224444	15.2053689	16.45177324	0.362176706	0.469064386	0.872309438	1.453662033	NA	7.970755122	0.346445462	0.462649818	0.745715163	0.857696393	10.50240722	5.632135461	0.18912529	0.304435782	0.286785225	0.321694396	3.582352264	1.211169292	31	TRUE
at1g17290.1	symbols alaat1 alanineaminotransferas chr1 5922771 5926093forwardlength 543         	ITAFHQSFMDEFRD	872	2	at1g17290.1	0.852831096	0.887523777	1.28222812	1.516780028	34.56363857	16.49620449	0.555983064	0.715552685	1.184892352	1.863194034	20.59989337	18.35257319	0.549752387	0.605799739	0.969100687	1.402782874	14.99473812	9.229514594	0.395498708	0.424344412	0.586120692	1.030899313	8.669035924	4.569044258	0.317238426	0.449654611	0.497685731	0.669408895	5.531608645	3.645300364	0.136611475	NA	NA	0.093498508	1.716990149	0.409516548	34	TRUE
at1g17290.1	symbols alaat1 alanineaminotransferas chr1 5922771 5926093forwardlength 543         	QVPGTWHFR	377	3	at1g17290.1	NA	NA	NA	3.69295466	NA	NA	0.631721546	0.975801603	1.024281985	2.398744924	24.46179767	NA	0.560045461	NA	0.777593488	2.076417695	21.51891225	5.363246091	NA	0.536013192	0.777578752	1.024198397	11.14222752	5.847472884	0.351207309	0.371327129	0.523250524	0.802801609	6.806485507	4.602415369	0.117810252	0.300346776	0.362738583	0.415534772	2.349959257	1.220532072	28	TRUE
at1g17290.1	symbols alaat1 alanineaminotransferas chr1 5922771 5926093forwardlength 543         	QVPGTWHFR	564	2	at1g17290.1	0.812032422	NA	NA	2.321121028	47.62593544	14.66895739	0.732974865	NA	1.345928769	2.874724629	NA	7.922470055	0.5513503	NA	1.077913633	NA	NA	12.93946872	NA	0.630361084	NA	NA	NA	7.275692094	0.462601916	0.510887171	NA	NA	NA	3.394332114	0.235106185	0.326873618	0.289485038	0.328174899	1.525967963	0.922086367	22	TRUE
at1g17290.1	symbols alaat1 alanineaminotransferas chr1 5922771 5926093forwardlength 543         	RGGYMEVTGFTSDVR	838	2	at1g17290.1	NA	NA	NA	NA	NA	NA	NA	NA	NA	NA	NA	4.962067353	NA	0.559778888	0.59119585	1.342655217	14.08678923	16.49906428	NA	NA	0.710917705	1.04358305	12.06190607	5.799450432	0.472751566	0.241639351	0.329018873	0.95641695	9.30684235	4.347647576	0.097977689	0.166718566	0.187666778	0.219337293	2.077752309	1.381373837	22	TRUE
at1g17290.1	symbols alaat1 alanineaminotransferas chr1 5922771 5926093forwardlength 543         	TIEEAINK	459	2	at1g17290.1	0.700170304	1.291403722	NA	5.404785755	NA	NA	0.759199064	1	1.286655196	2.972795262	28.64279818	10.98813844	0.70982713	NA	0.921931806	1.987663994	15.62842504	3.371674806	0.486422176	0.558813257	0.395314124	0.972480764	8.511203705	3.541628946	0.118852048	0.190891836	0.228278714	0.46958196	2.416909191	2.703463106	NA	0.093931196	0.122276398	0.194799512	1.411662822	1.245182938	31	TRUE
at1g17290.1	symbols alaat1 alanineaminotransferas chr1 5922771 5926093forwardlength 543         	AIAAAEAEK	437	2	at1g17290.1	NA	NA	NA	NA	NA	NA	NA	NA	NA	NA	NA	NA	0.441826462	NA	0.920035508	NA	NA	NA	NA	NA	2.187882395	NA	NA	NA	NA	NA	1.079964492	NA	NA	NA	NA	NA	NA	NA	NA	NA	4	FALSE
at1g17290.1	symbols alaat1 alanineaminotransferas chr1 5922771 5926093forwardlength 543         	AIAVINPGNPTGQVISEENQRDVVK	883	3	at1g17290.1	NA	NA	NA	NA	NA	NA	NA	NA	NA	NA	NA	NA	NA	NA	NA	NA	NA	NA	NA	NA	0.884828748	0.909367475	6.148541908	3.839405189	0.734246866	0.826321397	0.467107187	1.863168206	19.19181726	10.49482232	NA	NA	NA	NA	NA	1	11	FALSE
at1g17290.1	symbols alaat1 alanineaminotransferas chr1 5922771 5926093forwardlength 543         	ATGAYSHSQGIK	610	2	at1g17290.1	NA	NA	NA	NA	NA	NA	NA	NA	NA	NA	NA	NA	1.844387049	NA	NA	NA	NA	NA	1	NA	NA	NA	NA	NA	0.579630861	NA	1.083453605	NA	NA	NA	0.170753124	NA	NA	NA	NA	NA	5	FALSE
at1g17290.1	symbols alaat1 alanineaminotransferas chr1 5922771 5926093forwardlength 543         	CTIIPQEDK	552	2	at1g17290.1	NA	NA	NA	NA	NA	NA	NA	NA	0.751076346	1.248923654	NA	7.078806389	NA	NA	NA	NA	NA	4.073860113	NA	NA	NA	0.655694199	NA	NA	NA	NA	NA	NA	NA	NA	0.055937952	NA	NA	NA	NA	NA	6	FALSE
at1g17290.1	symbols alaat1 alanineaminotransferas chr1 5922771 5926093forwardlength 543         	GEIVNIAQK	972	1	at1g17290.1	NA	NA	NA	NA	1	NA	NA	NA	NA	NA	NA	NA	NA	NA	NA	NA	NA	NA	NA	NA	NA	NA	NA	NA	NA	NA	NA	NA	NA	NA	NA	NA	NA	NA	NA	NA	1	FALSE
at1g17290.1	symbols alaat1 alanineaminotransferas chr1 5922771 5926093forwardlength 543         	KFHSFK	397	2	at1g17290.1	NA	NA	NA	NA	NA	NA	NA	NA	NA	NA	NA	NA	NA	NA	NA	NA	NA	NA	NA	NA	1.112926112	NA	NA	NA	NA	NA	0.887073888	NA	NA	NA	NA	NA	NA	NA	NA	NA	2	FALSE
at1g17470.1	symbols atdrg1 atdrg drg1 developmentallyregulatedg protein1 chr1 6003442 6006155forwardlength 399      	IQIIDIPGIIEGASEGK	877	2	at1g17470.1	NA	NA	NA	NA	NA	NA	NA	NA	NA	NA	NA	NA	NA	NA	NA	1.559543795	NA	NA	NA	NA	NA	NA	NA	NA	NA	NA	NA	0.440456205	NA	NA	NA	NA	NA	NA	NA	NA	2	FALSE
at1g17470.1	symbols atdrg1 atdrg drg1 developmentallyregulatedg protein1 chr1 6003442 6006155forwardlength 399      	VAIIGFPSVGK	544	2	at1g17470.1	NA	NA	NA	NA	NA	NA	NA	NA	NA	NA	NA	NA	NA	NA	NA	NA	NA	NA	NA	NA	NA	NA	NA	NA	NA	NA	NA	NA	1.227786546	0.772213454	NA	NA	NA	NA	NA	NA	2	FALSE
at1g17710.1	symbols  pyridoxalphosphatephosphatase relatedprotein chr1 6090763 6091975reverselength 279        	IIVSPYHDFTK	441	3	at1g17710.1	0.80866535	1.046627109	1.432156025	3.626747053	57.45195907	19.64440972	0.667874322	0.607126646	1.10919659	2.909716504	28.38573314	10.71071274	0.734344897	0.79147436	1	1.856871095	NA	6.738101769	0.514083491	0.483812508	0.757989316	NA	10.74379427	NA	0.296739144	0.371617128	0.62257915	0.79048765	6.825459029	NA	0.08700638	NA	NA	0.274676593	1.921186207	NA	29	TRUE
at1g17710.1	symbols  pyridoxalphosphatephosphatase relatedprotein chr1 6090763 6091975reverselength 279        	IIVSPYHDFTK	660	2	at1g17710.1	0.856529547	0.821332315	1.529565278	3.544720278	52.62284471	14.77555196	0.675104109	1.011389847	1.112345606	2.427126528	24.02109089	12.38257475	0.659965428	0.693168647	0.885673401	1.689207828	23.11565221	8.946289021	0.452938706	0.506488382	0.665492646	1	10.24799904	6.388501791	0.345429559	0.382812187	0.476318281	0.621978385	4.603672741	3.100669067	0.095627591	0.133082633	NA	0.186208706	1.259541145	0.581609579	35	TRUE
at1g17710.1	symbols  pyridoxalphosphatephosphatase relatedprotein chr1 6090763 6091975reverselength 279        	NFPVWDIISQNPMIVK	951	2	at1g17710.1	1.364023048	1.483559979	2.488126975	5.266238687	55.42764509	25.52939497	0.875907094	1.124092906	1.441081871	2.391843223	22.21823653	12.46260355	0.725453762	0.720760145	0.822027379	1.50200939	17.83008	7.728923853	0.450648007	0.615131808	0.75917844	0.820879943	7.784724097	2.809525114	0.259481847	0.313804949	0.261010234	0.314794008	4.617008228	2.94817703	0.074722969	0.144068804	0.068992348	0.073998391	0.738334205	0.719224435	36	TRUE
at1g17710.1	symbols  pyridoxalphosphatephosphatase relatedprotein chr1 6090763 6091975reverselength 279        	AEDYMMPR	507	2	at1g17710.1	0.522416965	NA	0.922360146	NA	NA	9.338293825	NA	NA	NA	1	11.63254049	3.916992599	0.217987942	NA	NA	0.85338867	6.693721974	NA	NA	NA	NA	NA	NA	2.058075829	NA	0.112837868	NA	NA	NA	NA	NA	NA	NA	NA	NA	NA	11	FALSE
at1g17720.2	symbols atbbeta proteinphosphatase2a regulatorysubunitpr55 chr1 6093949 6098065reverselength 500        	FSQVFGER	485	2	at1g17720.2	1.000208949	1.035124269	1.569472009	3.867354171	62.73916573	21.65864017	0.707325903	0.999791051	1.254686821	2.55954595	25.30484923	10.34001669	0.575765139	0.583810038	0.837569947	1.932369232	16.00989106	5.212276993	0.317460896	0.472340574	0.539168821	0.804084055	7.891426157	5.350470524	0.230322637	0.227714206	0.426294331	0.468881779	4.105945658	2.646041859	0.060585908	0.082628898	0.107416387	0.192955804	1.028530411	0.763806795	36	TRUE
at1g17720.2	symbols atbbeta proteinphosphatase2a regulatorysubunitpr55 chr1 6093949 6098065reverselength 500        	IFEEPEAPGSR	616	2	at1g17720.2	NA	1.292647027	1.57005914	3.247432723	67.36391014	20.40374897	0.658796874	0.88440115	1.410056062	1.64429936	24.1744026	6.375519665	0.453848082	0.623193895	0.886165104	1.760009448	NA	2.733015689	NA	0.48609715	0.650478726	0.878358346	8.563597763	3.731127358	0.171120031	0.213752233	0.432766514	0.654623022	4.757251631	NA	0.066509758	0.128388284	0.137043642	0.191591799	1.113834896	1.4542425	32	TRUE
at1g17720.2	symbols atbbeta proteinphosphatase2a regulatorysubunitpr55 chr1 6093949 6098065reverselength 500        	VATGSYSNIFR	608	2	at1g17720.2	1.030529653	1	1.895847461	3.677199111	NA	23.11483742	NA	0.839301791	1.380329322	2.78990597	NA	NA	0.522783302	0.747248395	0.818213026	1.770578977	15.53512327	8.995431808	0.430538229	0.576280782	0.579711624	0.907866366	11.3398707	NA	NA	0.297543992	0.492028162	0.667429336	5.40087856	3.406167169	0.057525302	NA	NA	0.073848256	1.350695968	NA	27	TRUE
at1g17720.2	symbols atbbeta proteinphosphatase2a regulatorysubunitpr55 chr1 6093949 6098065reverselength 500        	VFGASQGSTEAATIEASK	877	2	at1g17720.2	NA	0.981420861	NA	NA	NA	17.12076537	NA	NA	NA	2.354805577	NA	8.409362484	0.819084763	1.424106255	1.018579139	1.656044062	NA	13.42481541	0.382913977	NA	0.648342436	0.885688663	11.73330077	7.077002282	0.431291734	0.399865261	0.351097228	0.633498039	4.642242404	3.753631191	0.237448667	0.50165219	0.548592956	0.555701833	2.609670545	3.312861048	26	TRUE
at1g17720.2	symbols atbbeta proteinphosphatase2a regulatorysubunitpr55 chr1 6093949 6098065reverselength 500        	IPVVTSQETNIVAR	764	2	at1g17720.2	NA	NA	NA	NA	NA	NA	NA	NA	NA	0.793505428	NA	NA	NA	NA	NA	NA	NA	NA	NA	NA	NA	NA	NA	NA	NA	NA	NA	NA	NA	1.206494572	NA	NA	NA	NA	NA	NA	2	FALSE
at1g17720.2	symbols atbbeta proteinphosphatase2a regulatorysubunitpr55 chr1 6093949 6098065reverselength 500        	VVIFER	382	2	at1g17720.2	NA	1.582198797	NA	NA	NA	NA	NA	1.149860095	1.494619854	NA	NA	NA	NA	NA	NA	NA	NA	NA	0.448712933	0.154717686	0.744782125	NA	9.024632768	NA	0.277773725	0.850139905	NA	NA	4.66569507	2.842059366	NA	0.099471308	NA	NA	NA	NA	12	FALSE
at1g17745.2	symbols pgdh d 3 phosphoglyceratedehydrogenase chr1 6101157 6104979forwardlength 651       	IGEAGVNIIR	521	2	at1g17745.2	0.880213591	1.312586744	2.519149391	4.953919091	60.83138209	22.52230237	0.657035751	1.020811189	0.979188811	1.904228062	21.64034488	13.65808408	0.65975987	0.658007036	0.779704919	1.634537363	18.42074434	NA	0.433802843	0.643225664	0.350965091	0.852469083	NA	7.687459304	0.255484841	0.281365877	NA	0.444877173	4.614158845	2.381321115	NA	NA	NA	0.141945604	NA	NA	28	TRUE
at1g17860.1	symbols  kunitzfamilytrypsinandproteaseinhibitorprotein chr1 6149343 6149933forwardlength 196         	FSPTSIWEIANFDETTK	993	2	at1g17860.1	1.040745943	0.977824271	1.469624626	3.214322335	31.27400269	16.34886821	0.540020386	0.682735645	1.022175729	2.048558585	16.54083996	10.24828715	0.507517378	0.448846661	0.648280818	1.023478949	10.88970308	5.63242809	0.446798475	0.517177688	0.494110973	0.683000709	6.012078875	2.707016304	0.298297498	0.312713033	0.28227731	0.35493573	4.803468574	2.908584085	0.089882971	0.143625478	0.137855026	0.141277896	1.151519854	1.12912285	36	TRUE
at1g17860.1	symbols  kunitzfamilytrypsinandproteaseinhibitorprotein chr1 6149343 6149933forwardlength 196         	GGGITMSNIK	489	2	at1g17860.1	0.609713622	NA	1.262802538	3.954800394	33.31112708	NA	0.571781588	0.599968298	0.796045688	2.322766669	17.00703586	11.34615401	NA	NA	NA	1.219521137	10.34304929	4.378843789	0.322113862	NA	0.496440028	0.621744454	5.852974832	3.311970539	0.186785812	0.217919893	0.308193387	0.35985426	2.39608681	2.000055209	0.06988605	NA	NA	NA	1	0.511142127	27	TRUE
at1g17860.1	symbols  kunitzfamilytrypsinandproteaseinhibitorprotein chr1 6149343 6149933forwardlength 196         	IAISDVPIK	478	2	at1g17860.1	1.084599721	1.085981339	1.943577424	4.103387308	52.81308367	20.96093569	0.83228165	0.915400279	1.228165259	2.349189893	22.05606626	16.16541734	0.704340313	0.796326911	1.164611307	1.60525969	16.45324923	8.318581331	0.463452787	0.587434471	0.617744904	0.897180387	7.778504895	6.138482676	0.253136496	0.359988228	0.434939664	0.554797673	4.724877696	2.660172053	0.063402527	0.097237035	0.095455851	0.156492588	0.901520562	0.603705041	36	TRUE
at1g17860.1	symbols  kunitzfamilytrypsinandproteaseinhibitorprotein chr1 6149343 6149933forwardlength 196         	SIITGVNYYIIPVIR	861	2	at1g17860.1	1.191336023	1.172395381	1.958645298	3.674865302	37.45979144	18.04199251	0.734784105	0.963814204	1.429198567	1.782553012	21.01999299	14.72332717	0.810853137	0.567039279	0.702100628	1.453568819	18.35265126	9.715563781	0.55356854	0.801868507	0.809117491	1.036185796	8.720133551	5.594879568	0.380068827	0.514268917	0.376427697	0.481237192	5.768291324	4.152871927	0.094484246	0.076404272	0.075465484	0.098958569	0.800364844	0.640586742	36	TRUE
at1g17860.1	symbols  kunitzfamilytrypsinandproteaseinhibitorprotein chr1 6149343 6149933forwardlength 196         	TIPVSTDVNIK	594	2	at1g17860.1	0.939122779	1.200770829	2.210016122	4.146265134	51.74691219	17.26898685	NA	NA	NA	NA	NA	5.892642273	0.515488486	0.668856791	1	1.63411448	15.36845459	5.369172935	0.405458257	0.580774271	0.810615897	0.871050451	9.854682659	6.724319285	0.375854856	0.3516049	0.450927165	0.544426546	4.876333122	3.188751332	0.097946676	NA	NA	0.180700561	0.834865993	1.342966497	29	TRUE
at1g17860.1	symbols  kunitzfamilytrypsinandproteaseinhibitorprotein chr1 6149343 6149933forwardlength 196         	TVDNWFK	455	2	at1g17860.1	0.80618752	NA	NA	5.055510434	55.43361435	NA	0.572281412	NA	1.180923152	2.398601236	21.49510814	4.053992403	NA	0.488160193	NA	NA	14.84643358	NA	0.3449986	0.486288766	0.500860709	NA	7.571139025	5.991865304	NA	NA	NA	0.509539708	3.244397042	2.94333787	0.074316158	0.094414043	0.092695056	NA	0.819076848	NA	22	TRUE
at1g17860.1	symbols  kunitzfamilytrypsinandproteaseinhibitorprotein chr1 6149343 6149933forwardlength 196         	DVGVFVQDGK	532	2	at1g17860.1	NA	NA	1.054821908	NA	NA	NA	NA	NA	NA	1.61558252	17.01527713	NA	NA	NA	NA	NA	NA	NA	NA	NA	NA	NA	NA	NA	NA	NA	NA	NA	2.756284112	NA	0.064621157	0.099340313	0.112340901	NA	NA	0.945178092	8	FALSE
at1g17860.1	symbols  kunitzfamilytrypsinandproteaseinhibitorprotein chr1 6149343 6149933forwardlength 196         	FSPTSIWEIANFDETTK	663	3	at1g17860.1	NA	NA	NA	NA	NA	NA	NA	NA	NA	NA	NA	NA	NA	NA	NA	NA	NA	NA	NA	NA	NA	NA	NA	NA	1	NA	NA	NA	NA	NA	NA	NA	NA	NA	NA	NA	1	FALSE
at1g17860.1	symbols  kunitzfamilytrypsinandproteaseinhibitorprotein chr1 6149343 6149933forwardlength 196         	RIAISDVPIK	556	2	at1g17860.1	NA	NA	NA	NA	NA	NA	NA	NA	NA	2.4756958	NA	NA	NA	NA	NA	NA	18.9699221	NA	NA	NA	0.953419329	0.874432486	18.45735701	8.276806549	0.593672644	0.64012059	1.004815922	0.995184078	11.31452291	8.141842872	0.363554095	0.498252492	0.488968044	0.919881271	2.711772817	4.217759006	18	FALSE
at1g17880.1	symbols btf3 atbtf3 basictranscriptionfactor3 chr1 6152572 6153425reverselength 165        	IGVNSIPAIEEVNIFK	872	2	at1g17880.1	1.417420724	1.118833545	1.87970385	4.484267697	44.20889652	17.14887157	0.87476948	0.784206062	1.427428036	2.520752535	20.91565739	12.78530399	0.732547562	0.803612401	1.356498914	1.153237797	17.74841443	6.585603941	0.346220659	0.452415692	0.324453253	0.583532452	3.934668648	1.749759428	0.090246975	0.057138826	0.09628318	0.167580179	1.450031975	1.04982815	0.045513612	0.071684507	0.079904607	0.075950764	0.802060674	0.95017185	36	TRUE
at1g17880.1	symbols btf3 atbtf3 basictranscriptionfactor3 chr1 6152572 6153425reverselength 165        	IQDIIPQIISQIGPDNMDNIK	1183	2	at1g17880.1	1.424995156	1.154165803	2.026765329	2.770990948	33.39661236	19.51340303	0.779643293	1.101342643	1.463517691	1.321348813	19.34477371	8.91092605	0.57463332	0.931313113	0.945698004	1.054301996	16.36669824	7.334820877	0.42203694	0.692177717	0.550377504	0.649041868	4.954472865	2.1580138	0.283374293	0.264357586	0.183256474	0.268983576	3.892300316	1.927487295	0.085642133	0.153551325	0.115738768	0.105370688	0.907245477	0.779635779	36	TRUE
at1g17880.1	symbols btf3 atbtf3 basictranscriptionfactor3 chr1 6152572 6153425reverselength 165        	IQDIIPQIISQIGPDNMDNIK	789	3	at1g17880.1	1.002176431	0.991925109	1.169966567	NA	32.04640624	19.80286837	0.592701444	NA	1.177103725	2.081585911	16.20860506	11.02081969	0.603576685	0.652287942	0.997823569	1.033184236	17.84663556	5.181483531	0.440091375	0.483325654	0.63162564	0.87160399	6.844831157	2.275569586	0.248512985	0.320338004	0.326761323	0.44651058	4.759309538	2.007810963	0.146413504	0.202423807	0.174908967	0.229786193	1.947214976	1.652820629	34	TRUE
at1g17880.1	symbols btf3 atbtf3 basictranscriptionfactor3 chr1 6152572 6153425reverselength 165        	IQDIIPQIISQIGPDNMDNIKK	832	3	at1g17880.1	0.766329376	0.974145255	1.265436341	1.387270597	31.63080136	16.96674911	0.694613455	0.852354043	1.305718539	1.556606328	22.44462437	11.21023405	0.079121064	0.794037574	0.883474597	1.298970095	22.10546201	9.898166859	0.466671023	0.758274832	0.716288796	1.025854745	10.69954613	4.460053467	0.486412685	0.351624962	0.399482099	0.566943859	8.069888565	5.022978426	0.086175219	0.120593781	0.169821469	0.1940164	2.510441235	2.47056006	36	TRUE
at1g17880.1	symbols btf3 atbtf3 basictranscriptionfactor3 chr1 6152572 6153425reverselength 165        	KIQDIIPQIISQIGPDNMDNIK	832	3	at1g17880.1	0.511743908	0.257996476	NA	NA	NA	6.151790524	0.535776462	0.858853393	1	1.508234963	8.711462123	10.55437172	0.185632321	0.672882408	NA	1.400056486	16.91421421	NA	0.540060775	0.650764754	0.789653165	1.270583863	11.50142082	5.053074696	0.745112311	0.839731398	1.093878158	1.074608437	12.44289623	5.990311556	0.274966186	0.579175627	0.531149691	0.634068445	4.513325625	3.638899815	31	TRUE
at1g17880.1	symbols btf3 atbtf3 basictranscriptionfactor3 chr1 6152572 6153425reverselength 165        	DDVVIQFINPK	644	2	at1g17880.1	NA	NA	NA	NA	NA	NA	NA	NA	NA	NA	1	NA	NA	NA	NA	NA	NA	NA	NA	NA	NA	NA	NA	NA	NA	NA	NA	NA	NA	NA	NA	NA	NA	NA	NA	NA	1	FALSE
at1g17890.1	symbols ger2 nad p  bindingrossmann foldsuperfamilyprotein chr1 6154478 6155596reverselength 328     	DGISQTYEWYIENVVQK	1037	2	at1g17890.1	1.292299875	1.699384768	1.747317491	2.640354536	49.43837917	NA	0.847265834	0.99643993	1.326424862	1.933599565	17.14255696	NA	0.618690017	0.728316286	NA	1.00356007	12.42584377	NA	0.472987432	0.613986224	0.777496422	0.855860025	7.666500818	4.002888735	0.442317197	0.397073523	0.293033284	0.389663634	4.356811391	2.780434176	0.114946122	0.176578364	0.167751784	0.22853182	1.482543787	1.744842131	32	TRUE
at1g17890.1	symbols ger2 nad p  bindingrossmann foldsuperfamilyprotein chr1 6154478 6155596reverselength 328     	FAPQPIPESAIITGPIEPTNEWYAIAK	1477	2	at1g17890.1	1.395194461	1.383217597	1.968171237	3.136562245	45.76655432	15.41817289	0.715169957	1.034118031	1.532775117	1.770603265	24.99562948	11.19931526	0.667106644	0.740669641	0.774728057	1.885698813	17.8457193	8.236594803	0.619547529	0.799994269	0.883360197	0.965881969	10.28570784	3.193221911	0.508492286	0.495683211	0.60816217	0.478827111	5.498248011	3.998690793	0.094328802	0.120662559	0.13315857	0.106695592	0.757272817	0.776617815	36	TRUE
at1g17890.1	symbols ger2 nad p  bindingrossmann foldsuperfamilyprotein chr1 6154478 6155596reverselength 328     	FAPQPIPESAIITGPIEPTNEWYAIAK	985	3	at1g17890.1	NA	NA	NA	3.149879513	30.11011822	16.75539219	0.503657741	0.575630622	1.003825127	2.315182463	20.20516535	12.10475057	0.661231045	NA	0.745968287	1.402907989	19.06271719	7.020589776	0.44645779	0.536382298	0.688095139	0.996174873	8.919079626	3.790835684	0.36642331	0.358068991	0.479924831	0.438902568	6.954948853	3.702261694	0.092955299	0.153610152	0.166550438	0.163049478	1.252092721	1.514090027	32	TRUE
at1g17890.1	symbols ger2 nad p  bindingrossmann foldsuperfamilyprotein chr1 6154478 6155596reverselength 328     	IASIGWTPK	487	2	at1g17890.1	1.650992777	1.86424993	2.588820286	4.1074071	62.01999939	NA	1	1.211623315	1.459021288	NA	29.16541558	NA	0.846253251	0.931336609	NA	1.655128177	16.75793869	NA	0.652039467	0.720847546	0.94376029	0.998869923	8.898511489	NA	0.415183814	0.513960731	0.587854247	0.585984435	4.382782374	3.783256591	0.103232788	0.211394081	0.203933682	NA	0.811230708	1.174692859	29	TRUE
at1g17890.1	symbols ger2 nad p  bindingrossmann foldsuperfamilyprotein chr1 6154478 6155596reverselength 328     	IQDQGFTNIVIR	702	2	at1g17890.1	1.136449897	1.188427841	1.836198417	3.734170198	46.71213393	20.0205472	0.77105304	1	1.329147915	2.249276578	22.91731492	17.42349478	0.504384993	0.58460117	0.836878905	1.746509208	17.98180807	8.917879291	0.394322017	0.45269121	0.627732898	0.996922965	7.526424256	7.364528246	0.19712081	0.253638348	0.294729288	0.411538349	4.240403661	2.463782128	0.067921596	0.251374151	0.234505885	0.27603996	0.897541346	NA	35	TRUE
at1g17890.1	symbols ger2 nad p  bindingrossmann foldsuperfamilyprotein chr1 6154478 6155596reverselength 328     	IFVAGHR	400	2	at1g17890.1	NA	NA	NA	NA	NA	14.1462301	0.688286257	1.019536649	1.288201799	2.555991987	NA	8.710752693	NA	NA	0.980463351	1.9204914	NA	NA	0.62438119	NA	0.873846098	NA	NA	NA	0.280516454	NA	0.582960954	NA	NA	NA	NA	NA	NA	NA	NA	NA	12	FALSE
at1g18070.3	symbols  translationelongationfactoref1a initiationfactorif2gammafamilyprotein chr1 6214236 6218211reverselength 543        	DVVFIPISGIMGK	688	2	at1g18070.3	0.978297431	1.021702569	1.986175528	3.449251523	42.02301893	19.50571099	0.838127935	0.886497738	1.336951729	2.025988104	17.61212451	9.828111261	0.672446181	0.579073866	0.841585487	1.309386327	15.14120569	7.45478759	0.498923659	0.687102558	0.676089953	0.872481643	7.194869979	3.366646899	0.329837178	0.455367897	0.366133226	0.41710226	4.249039984	2.84878363	0.054250016	0.093383389	0.086461694	0.127554992	1.072065465	1.06478701	36	TRUE
at1g18070.3	symbols  translationelongationfactoref1a initiationfactorif2gammafamilyprotein chr1 6214236 6218211reverselength 543        	FSDFPQIGR	534	2	at1g18070.3	NA	1.47756916	2.805456163	5.474183301	50.95831155	21.82620579	0.620961601	0.896918283	1.38442063	3.098745057	26.858782	19.08949912	0.800804732	0.589419227	0.799933189	1.541328928	16.21051833	NA	NA	0.576335435	NA	NA	8.419930272	7.425236081	0.249278249	0.288930488	0.524164374	0.474279875	4.367718455	2.07388701	0.050676934	0.131830848	0.075160621	0.153527068	1	0.659372399	31	TRUE
at1g18070.3	symbols  translationelongationfactoref1a initiationfactorif2gammafamilyprotein chr1 6214236 6218211reverselength 543        	IIVVVNK	393	2	at1g18070.3	NA	NA	NA	NA	NA	NA	NA	1.331957437	2.137930331	3.187834226	NA	NA	0.964253604	NA	1.035370049	2.576915313	24.22541987	NA	0.584105845	NA	NA	1.549043352	NA	NA	0.403946812	0.302620991	0.651066058	0.964629951	NA	5.319355806	0.172665939	0.205648532	0.295259152	0.489915553	2.582775421	2.787893979	20	TRUE
at1g18070.3	symbols  translationelongationfactoref1a initiationfactorif2gammafamilyprotein chr1 6214236 6218211reverselength 543        	MDDPTVNWSK	597	2	at1g18070.3	1	NA	NA	4.119015362	NA	27.48543909	NA	1.158825416	NA	2.945220822	NA	8.823831264	0.628757938	0.627916887	0.916710482	NA	20.94546291	8.560145657	NA	0.638909772	0.730419078	0.966071884	9.658627397	5.345040739	0.318039364	0.397569293	NA	0.629134447	3.968181648	3.433685399	0.085375816	0.184339338	0.176979476	0.174265761	1.470539419	1.33886836	27	TRUE
at1g18070.3	symbols  translationelongationfactoref1a initiationfactorif2gammafamilyprotein chr1 6214236 6218211reverselength 543        	DMGTVVMGK	469	2	at1g18070.3	NA	NA	NA	NA	NA	12.05351271	NA	NA	NA	NA	NA	6.411427764	0.399015438	NA	0.348298018	NA	NA	NA	NA	0.297403862	NA	NA	NA	2.642142558	NA	0.15613702	NA	0.301685077	1.600984562	1.611087975	NA	NA	NA	NA	NA	NA	10	FALSE
at1g18070.3	symbols  translationelongationfactoref1a initiationfactorif2gammafamilyprotein chr1 6214236 6218211reverselength 543        	EGDSIVVMPNK	595	2	at1g18070.3	NA	2.278655345	NA	NA	NA	NA	1.33368022	NA	NA	NA	NA	NA	1.423258251	NA	NA	NA	NA	NA	NA	1	NA	NA	NA	NA	0.506316617	0.458291439	NA	NA	NA	NA	0.161803629	0.241302708	0.28291461	NA	2.069421854	1.872350152	11	FALSE
at1g18070.3	symbols  translationelongationfactoref1a initiationfactorif2gammafamilyprotein chr1 6214236 6218211reverselength 543        	FTIIDAPGHK	367	3	at1g18070.3	NA	NA	NA	NA	NA	NA	NA	NA	NA	NA	NA	NA	NA	NA	NA	NA	NA	NA	NA	NA	NA	NA	NA	NA	NA	0.254712763	NA	NA	NA	NA	NA	NA	NA	NA	1.745287237	NA	2	FALSE
at1g18070.3	symbols  translationelongationfactoref1a initiationfactorif2gammafamilyprotein chr1 6214236 6218211reverselength 543        	FTIIDAPGHK	550	2	at1g18070.3	NA	NA	NA	NA	NA	NA	NA	NA	NA	NA	NA	NA	NA	NA	NA	NA	NA	NA	0.743157733	1	1.200726219	NA	NA	NA	NA	0.509607202	NA	NA	NA	NA	NA	NA	NA	0.382107499	2.265695666	1.628075298	7	FALSE
at1g18070.3	symbols  translationelongationfactoref1a initiationfactorif2gammafamilyprotein chr1 6214236 6218211reverselength 543        	MPIIDK	359	2	at1g18070.3	NA	NA	NA	NA	NA	NA	NA	NA	NA	NA	NA	NA	1	1.151188453	NA	3.371210525	NA	NA	NA	0.715285935	0.974855864	1.448016498	NA	NA	NA	NA	NA	NA	NA	NA	0.094998315	NA	0.145236686	NA	1.359070759	NA	9	FALSE
at1g18080.1	symbols atarca rack1a_at rack1a transducin wd40repeat likesuperfamilyprotein chr1 6222325 6223901forwardlength 327     	AHTDMVTAIATPIDNADIIVSASR	828	3	at1g18080.1	NA	0.461538977	1.067058987	NA	NA	8.204391537	NA	0.530478508	1.127613323	NA	NA	15.76985565	NA	0.778781624	1.257434952	NA	20.46358606	2.185563298	NA	0.489051219	0.573341928	0.932941013	NA	6.923821084	NA	0.39754602	0.531281742	0.461260074	2.126088384	4.32291615	NA	0.198982828	0.172772843	0.53309592	1.51951617	3.103688076	24	TRUE
at1g18080.1	symbols atarca rack1a_at rack1a transducin wd40repeat likesuperfamilyprotein chr1 6222325 6223901forwardlength 327     	DGVVIIWDIAEGK	708	2	at1g18080.1	1.059758918	1.108189464	1.382367876	4.453348758	NA	12.85157438	0.632704212	0.730106616	1.174683579	2.430829651	21.15857077	5.814720554	0.525700826	0.632057948	0.913579745	1	13.4671565	4.06261878	0.486368574	0.475238618	0.314270968	0.635637103	4.455943917	3.12609391	0.188233622	0.326521972	0.36750478	0.193919739	4.90245844	1.990342347	0.169297565	0.231292034	0.267929793	0.319706875	2.976787639	2.766532564	35	TRUE
at1g18080.1	symbols atarca rack1a_at rack1a transducin wd40repeat likesuperfamilyprotein chr1 6222325 6223901forwardlength 327     	FSPNTIQPTIVSASWDK	946	2	at1g18080.1	0.872686847	1.005097944	1.89558603	3.519526945	40.71999949	20.40145681	0.583949291	0.675557955	1.18643391	2.332503743	27.12996643	17.73182126	0.538733313	0.620906227	0.994902056	1.56508718	19.73150316	7.757657106	0.460319983	0.617906512	0.617132689	0.879593991	10.58994108	8.675276479	0.362382397	0.524392674	0.580422769	0.589929819	6.83827177	3.624855996	0.115584521	0.158365162	0.168939713	0.206652384	1.294925593	1.369169929	36	TRUE
at1g18080.1	symbols atarca rack1a_at rack1a transducin wd40repeat likesuperfamilyprotein chr1 6222325 6223901forwardlength 327     	IWDIESK	446	2	at1g18080.1	1.012434642	1.134049386	2.060581951	5.12369281	70.68088754	24.61335425	0.609186909	0.773143441	1.187774599	2.488298332	29.72600442	6.242095892	0.671787482	0.558246587	0.83741698	1.718200987	19.2047495	4.857822909	0.429012031	0.486965038	0.581495163	0.90305824	9.933929648	3.869747023	0.259912848	0.291319805	0.403616428	0.507502739	4.610370645	3.025195176	0.057010566	0.108515558	0.124799135	0.203004771	0.987565358	1.188985708	36	TRUE
at1g18080.1	symbols atarca rack1a_at rack1a transducin wd40repeat likesuperfamilyprotein chr1 6222325 6223901forwardlength 327     	IWNTIGECK	561	2	at1g18080.1	NA	NA	0.815432398	1.594796635	21.90715985	8.059539629	NA	0.265061617	0.429736078	1	11.31303403	2.230881563	NA	0.141304061	NA	0.761165589	6.845648422	2.545689011	NA	NA	NA	NA	3.391128364	1.124781133	NA	0.068172026	0.080812112	0.113648759	1.811963726	0.655744133	NA	NA	NA	NA	NA	0.145561122	21	TRUE
at1g18080.1	symbols atarca rack1a_at rack1a transducin wd40repeat likesuperfamilyprotein chr1 6222325 6223901forwardlength 327     	SIIIWK	380	2	at1g18080.1	1.437100754	1.708766225	NA	NA	86.02074127	NA	1	1.091769222	1.53239884	3.064327971	26.71464619	19.33668094	0.926854952	0.835444639	NA	NA	NA	7.608449529	0.590287358	0.649052262	NA	NA	NA	7.288664101	0.278244652	0.452652633	0.559328907	0.528595686	5.773367198	NA	0.11709696	0.168376311	0.130038975	0.273150358	1.169809669	NA	25	TRUE
at1g18080.1	symbols atarca rack1a_at rack1a transducin wd40repeat likesuperfamilyprotein chr1 6222325 6223901forwardlength 327     	VWGIGR	344	2	at1g18080.1	1.31505562	1.710640909	3.322803291	5.617151944	88.82267558	21.83244382	0.74352966	1.219456049	1.568191204	2.280649513	26.36751984	7.055196902	0.640367569	0.585817002	0.873929719	1.998667389	15.45131304	1.771184264	0.470059357	0.380948133	0.580732638	0.728394411	7.518011894	1.92902297	0.174312678	0.184890531	0.269835592	0.26029974	1.804766393	1.126070281	0.074737752	0.091947169	0.066308744	0.119640764	0.601404819	0.41776424	36	TRUE
at1g18080.1	symbols atarca rack1a_at rack1a transducin wd40repeat likesuperfamilyprotein chr1 6222325 6223901forwardlength 327     	VWGIGRY	426	2	at1g18080.1	NA	1.436180838	2.480608488	5.060392925	64.73631842	22.58626061	0.821996164	1.068718269	1.34156616	2.401862505	28.05194389	21.09404244	0.75262888	0.676302204	0.786902283	2.156855998	22.1624098	7.70490927	0.510460809	0.55684606	0.815420514	NA	10.10126575	4.090249385	0.527040784	0.57554631	0.658766579	0.931281731	NA	4.834574551	0.039900225	NA	0.057354912	0.058536861	0.320111152	0.149026552	32	TRUE
at1g18080.1	symbols atarca rack1a_at rack1a transducin wd40repeat likesuperfamilyprotein chr1 6222325 6223901forwardlength 327     	IWDIAAGVSTR	595	2	at1g18080.1	NA	NA	NA	13.79708482	NA	NA	1	NA	NA	8.449958885	NA	NA	1.299833546	NA	NA	NA	NA	NA	NA	NA	NA	NA	NA	10.38140648	NA	NA	0.760060399	0.753281126	NA	NA	0.350710697	0.50600467	0.574430926	0.694702075	4.665134569	5.160949335	13	FALSE
at1g18080.1	symbols atarca rack1a_at rack1a transducin wd40repeat likesuperfamilyprotein chr1 6222325 6223901forwardlength 327     	SIVEDIK	402	2	at1g18080.1	NA	NA	NA	NA	NA	NA	NA	NA	NA	NA	NA	NA	NA	NA	NA	NA	NA	NA	NA	NA	NA	NA	NA	3.088552821	NA	NA	NA	0.272891194	NA	1.722289482	NA	NA	NA	NA	0.902006458	1	5	FALSE
at1g18080.1	symbols atarca rack1a_at rack1a transducin wd40repeat likesuperfamilyprotein chr1 6222325 6223901forwardlength 327     	SIVEDIKVDIK	630	2	at1g18080.1	NA	NA	NA	NA	NA	NA	NA	NA	NA	NA	NA	NA	NA	NA	NA	NA	NA	NA	NA	NA	NA	NA	NA	NA	NA	0.539888758	1	NA	9.485352145	NA	NA	NA	NA	NA	NA	NA	3	FALSE
at1g18270.3	symbols  ketose bisphosphatealdolaseclass iifamilyprotein chr1 6283634 6293772reverselength 1393       	AIVIGQAIAGVPVWK	761	2	at1g18270.3	0.88690299	1.180842366	1.817530441	2.677736425	31.88273033	15.70331936	0.719168865	0.957927728	1.290489728	1.834175358	18.85415632	9.96501996	0.672475842	0.695592614	0.839223993	1.157636169	14.11816941	9.184972156	0.584835184	0.702204369	0.791844904	0.862871614	7.454849649	3.872799497	0.337576975	0.40480971	0.5127663	0.560234958	4.330711743	3.042436027	0.047612805	0.043098322	0.021613455	NA	1.042072272	NA	34	TRUE
at1g18270.3	symbols  ketose bisphosphatealdolaseclass iifamilyprotein chr1 6283634 6293772reverselength 1393       	EIYKPEDIAK	603	2	at1g18270.3	0.699650502	1.148901438	1.649547751	2.101664337	41.80587062	13.16735156	0.572876813	0.852218825	1.073688882	1.698946899	23.37503278	10.59697745	0.723206987	0.748881226	0.965192657	1.764713158	19.4747801	9.312660659	0.370370891	0.489921667	0.680172839	0.848009227	10.3508689	5.870524824	0.375189238	0.304449869	0.445438745	0.83454173	4.305747664	3.656864849	0.130118665	0.14569006	0.213977524	0.31040632	1.856567191	1.034807343	36	TRUE
at1g18270.3	symbols  ketose bisphosphatealdolaseclass iifamilyprotein chr1 6283634 6293772reverselength 1393       	EVGNADYTIVIR	675	2	at1g18270.3	NA	NA	NA	2.477663192	NA	NA	NA	0.420126321	NA	2.045534451	NA	11.94939155	0.843901832	NA	0.63502802	1	11.46666805	7.440548099	NA	0.746571617	NA	0.76781101	NA	5.797690965	0.527795811	NA	0.241018806	NA	3.683526545	NA	NA	0.128980217	NA	0.199241559	1.869640598	1.578046533	19	TRUE
at1g18270.3	symbols  ketose bisphosphatealdolaseclass iifamilyprotein chr1 6283634 6293772reverselength 1393       	FENAGGIAANSPAEVTK	838	2	at1g18270.3	0.821608602	0.701217213	1.287143183	3.281171889	35.41093224	22.41359869	0.523777406	0.624815307	1.238807947	2.206418057	23.19797832	7.605912468	0.538760035	0.468473686	0.842654089	1.921750704	18.07437233	9.848162462	0.385035148	0.477778653	0.771414779	1.157345911	12.09655786	7.26264413	0.456163339	0.278546131	0.465935139	0.823691331	6.851189114	4.185016394	0.083329976	0.175021403	0.243417044	0.286078968	2.032467589	1.392479525	36	TRUE
at1g18270.3	symbols  ketose bisphosphatealdolaseclass iifamilyprotein chr1 6283634 6293772reverselength 1393       	FIDVISQNIAIVEDK	852	2	at1g18270.3	0.771132685	1.060434739	1.339727762	3.059476797	33.52035054	13.89224054	0.583091093	0.799830899	1.370321449	2.116030991	15.06532921	8.459596882	0.651840695	0.483118405	NA	1	12.07278062	10.01055922	0.301976978	0.427832851	0.611629713	0.778796119	5.155581618	5.0060038	0.259709939	0.370965787	0.396855693	0.294703243	6.120246414	2.331059835	0.188762683	0.245512145	0.237994424	0.31201427	2.351398219	2.068299935	35	TRUE
at1g18270.3	symbols  ketose bisphosphatealdolaseclass iifamilyprotein chr1 6283634 6293772reverselength 1393       	FNVNTEVR	490	2	at1g18270.3	NA	1.07455866	2.332507021	NA	NA	26.62391859	NA	0.92544134	NA	113.3988594	NA	NA	0.512607358	NA	0.870513744	NA	NA	5.115019052	NA	NA	NA	NA	NA	331.7637571	0.241574765	NA	0.307574921	0.647048551	3.483050493	2.886063407	0.075181425	0.133200541	0.156500223	0.205247223	1.185018254	1.562782944	20	TRUE
at1g18270.3	symbols  ketose bisphosphatealdolaseclass iifamilyprotein chr1 6283634 6293772reverselength 1393       	HPGVPYIVFPGNVGNSTAIAEVVK	1233	2	at1g18270.3	NA	NA	NA	NA	NA	NA	0.461073419	0.523339728	1.010566114	1.286712753	9.636380661	9.798531928	0.401417967	0.792334635	0.949431404	NA	18.56367668	12.56279796	0.451741253	0.820703488	1	1.30055786	12.29837249	5.635023969	0.611754758	0.608033879	0.881023024	1.154445446	9.333777554	6.358512857	0.224264504	0.271631633	0.262116725	0.323092053	2.032586354	1.961710416	29	TRUE
at1g18270.3	symbols  ketose bisphosphatealdolaseclass iifamilyprotein chr1 6283634 6293772reverselength 1393       	HPGVPYIVFPGNVGNSTAIAEVVK	822	3	at1g18270.3	NA	NA	NA	NA	NA	10.3391733	0.366529024	0.475845502	0.936631881	1.997512956	14.98010348	15.6134059	0.267462581	0.520968715	0.942144766	1.636458231	20.04185554	12.39588772	0.297225519	0.523935729	0.771348647	1.281804437	11.22630534	8.477523271	0.521380741	0.680652782	1	1.259925894	12.99886255	8.62271644	0.315232606	0.497894781	0.372357606	0.590876834	4.64000146	4.662920756	31	TRUE
at1g18270.3	symbols  ketose bisphosphatealdolaseclass iifamilyprotein chr1 6283634 6293772reverselength 1393       	IFNVISNSGGTSWMFENR	1030	2	at1g18270.3	0.651299973	0.849089741	1.60273092	3.936154916	27.19752225	24.91663539	0.85344424	0.957777576	1.508942836	2.758773917	19.34547666	13.72657816	0.708294721	0.785034057	1.229432574	1.471712161	9.239826433	8.465349882	0.387246004	0.274110611	0.676591782	1.042222424	4.935767	4.421627765	0.272192776	0.272626051	0.191468173	0.417789045	3.368884851	2.702556979	0.075702277	0.111294117	0.081037671	0.101863871	1.385616484	0.472138504	36	TRUE
at1g18270.3	symbols  ketose bisphosphatealdolaseclass iifamilyprotein chr1 6283634 6293772reverselength 1393       	ISGTEDGITVEDYEAK	864	2	at1g18270.3	0.99252996	1.091630858	1.3853479	3.163349458	37.19578344	19.02499984	0.713193779	0.911906749	1.00747004	2.016961494	23.39588402	10.50622187	0.51862271	0.457352441	0.85932043	1.36775808	13.71175247	7.854555659	0.341871954	0.416169729	0.548160422	0.882789035	7.742680152	6.734386737	0.294205841	0.32773399	0.275164888	0.46265614	4.997966918	1.923003602	0.096204634	0.178701941	0.196561182	0.262500317	1.580231123	1.314649624	36	TRUE
at1g18270.3	symbols  ketose bisphosphatealdolaseclass iifamilyprotein chr1 6283634 6293772reverselength 1393       	IVDAPVSGGVK	521	2	at1g18270.3	0.312273657	0.878097784	1.629436915	3.518886284	60.01301936	19.82804003	0.454626106	0.8621952	1.005683529	1.522253095	31.67225438	12.29892557	0.470572947	0.49578035	NA	2.111213203	14.28702776	3.855151963	0.394354733	0.413372112	NA	0.994316471	NA	2.930000718	0.213943043	0.162156165	0.328730742	NA	2.364500755	2.616487971	0.064738219	0.134303322	0.152671117	0.215318864	1.152572331	1.290708912	32	TRUE
at1g18270.3	symbols  ketose bisphosphatealdolaseclass iifamilyprotein chr1 6283634 6293772reverselength 1393       	IVPAGETEFAK	581	2	at1g18270.3	0.694424705	0.691080874	1.407364023	4.397964793	52.11675948	14.17452322	0.507864057	0.7173507	1	2.242666636	23.31848801	NA	NA	0.525029733	NA	NA	11.59327881	4.366731648	NA	NA	0.486846773	NA	NA	NA	NA	NA	NA	NA	NA	NA	NA	0.180607676	0.184154438	0.286532185	1.55299909	NA	19	TRUE
at1g18270.3	symbols  ketose bisphosphatealdolaseclass iifamilyprotein chr1 6283634 6293772reverselength 1393       	NHIPIIIK	474	2	at1g18270.3	0.727120946	1.040918351	1.446981708	NA	36.25764869	12.59820825	0.614434655	0.92094814	0.984406897	1.46525038	24.94715511	7.695678486	0.447536342	0.743449342	0.568983342	1.72926401	27.49067983	8.590313097	0.45384834	0.508666783	0.677507212	1.015593103	13.22624637	6.502882601	0.527260371	0.22973149	0.377480129	0.534431243	5.713643524	5.513768045	NA	0.10951686	0.195384239	0.239492868	1.83001148	1.580275881	34	TRUE
at1g18270.3	symbols  ketose bisphosphatealdolaseclass iifamilyprotein chr1 6283634 6293772reverselength 1393       	QQIISGISQMQGDDTATSIAK	1097	2	at1g18270.3	0.772429565	1.01608288	1.498874948	1.750821677	30.46812623	11.42292741	0.58683045	0.846314429	1.07800593	1.596445887	21.27978704	13.86232724	0.424099954	0.689722723	0.969450736	1.395225416	14.09774616	12.45329328	0.32559778	0.356782883	0.62992208	0.98391712	8.746689989	5.295722518	0.340448273	0.304966917	0.298266718	0.540221235	5.744871359	2.580097793	0.086551389	0.135417105	0.189483117	0.19466902	2.101060682	2.082682176	36	TRUE
at1g18270.3	symbols  ketose bisphosphatealdolaseclass iifamilyprotein chr1 6283634 6293772reverselength 1393       	SIPFPVPIIAVAR	690	2	at1g18270.3	0.972460615	1.028994754	1.649110509	NA	35.82093925	17.73881233	0.744701901	0.790148028	1.027539385	NA	16.44696376	8.775402442	0.644814013	0.551194177	NA	1.12351728	13.38484198	6.064288892	0.435063821	0.555656733	0.531772295	0.724945014	6.358709816	3.967719166	0.215876952	0.353668289	0.333446427	0.411245523	4.278763997	3.117769643	NA	NA	NA	NA	0.733524329	NA	28	TRUE
at1g18270.3	symbols  ketose bisphosphatealdolaseclass iifamilyprotein chr1 6283634 6293772reverselength 1393       	TAASFVSAIIGIIPK	744	2	at1g18270.3	0.81490184	1.188688358	1.269166131	2.626458763	41.71595244	10.68788128	0.720785032	0.820641102	1.135600901	1.689803361	31.39816781	10.42944359	0.606405691	0.629620959	0.738186709	1.445088548	21.90123044	10.37079319	0.434076259	0.438693554	0.730383067	0.918802511	9.397705601	4.287172812	0.394168215	0.547270129	0.547330541	0.43169474	8.132352729	2.804484464	0.108353445	0.248366666	0.150342907	0.154849365	1.716151151	1.081197489	36	TRUE
at1g18270.3	symbols  ketose bisphosphatealdolaseclass iifamilyprotein chr1 6283634 6293772reverselength 1393       	TAGVIPANSVQSISIQIIR	984	2	at1g18270.3	0.955615506	1.072054322	1.504293817	2.326397564	26.35645335	13.54444999	0.691644439	0.833474857	1.044384494	1.575818619	12.8766083	8.28008134	0.595706162	0.496801196	0.565417784	1.07915793	13.72931516	9.546309481	0.418355054	0.440309685	0.668081293	0.806960589	5.523762396	3.760846326	0.318924793	0.420716445	0.463471755	0.473464348	4.954651229	2.374440586	0.144152165	0.193483412	0.183888446	0.255851555	1.636913529	1.223481408	36	TRUE
at1g18270.3	symbols  ketose bisphosphatealdolaseclass iifamilyprotein chr1 6283634 6293772reverselength 1393       	TAYMEAISSGK	579	2	at1g18270.3	0.495890248	0.581970039	1	1.821772836	26.86343014	10.25294061	0.318018528	0.41164463	0.598048041	1.008389637	10.99969116	3.958723853	NA	0.269811659	0.428381511	NA	7.760754624	2.1092933	NA	0.238633989	NA	NA	4.665537313	2.387305322	NA	NA	NA	0.304438024	2.34281688	1.341587402	0.060821374	NA	NA	NA	0.749878373	0.504071435	25	TRUE
at1g18270.3	symbols  ketose bisphosphatealdolaseclass iifamilyprotein chr1 6283634 6293772reverselength 1393       	VIGVGIIEAANR	606	2	at1g18270.3	1.05948886	1.052106139	1.789881855	3.934769511	38.9853959	16.60480023	0.765018423	0.838275796	1.066669127	2.424910728	19.9009632	16.66750863	0.64362659	0.602688696	0.754758902	1.580023561	13.34948857	7.435696734	0.509797105	0.579673935	0.689433285	0.947893861	8.483311459	8.945462988	0.297159167	0.437139431	0.551049513	0.707357441	5.389405607	2.786111794	0.098066228	0.073547101	0.062369646	0.101525482	1.849828524	0.421471537	36	TRUE
at1g18270.3	symbols  ketose bisphosphatealdolaseclass iifamilyprotein chr1 6283634 6293772reverselength 1393       	VPHMIDNDYTPYSAIDIFVK	780	3	at1g18270.3	0.312970697	NA	0.503807197	1.289195105	18.71913057	4.053332566	NA	NA	NA	1.013327399	10.95789384	6.048775138	0.281737067	NA	0.52231198	0.986672601	11.34339375	7.868375488	0.275033864	NA	0.532657626	0.547645439	5.528955757	1.824947555	NA	NA	0.400163919	0.543000181	4.963712519	2.978825479	0.110519757	0.199632272	0.155545263	0.188104258	1.12471278	1.270205932	28	TRUE
at1g18270.3	symbols  ketose bisphosphatealdolaseclass iifamilyprotein chr1 6283634 6293772reverselength 1393       	VPISVHFDHGTTK	480	3	at1g18270.3	0.408983257	0.722578201	1.260103944	NA	NA	6.028698036	0.470323181	0.65176786	0.933562452	1.066437548	17.65562114	7.973376185	0.417347264	0.908020303	0.882601496	3.39107073	19.84974559	4.43857323	0.603099866	0.459731732	1.203958605	1.850993815	18.55233461	8.187408567	0.496406033	0.371947307	0.89533794	1.226886961	9.60531271	7.40780981	0.217282688	0.375080501	0.557038048	0.835906103	5.886035337	5.470328849	34	TRUE
at1g18270.3	symbols  ketose bisphosphatealdolaseclass iifamilyprotein chr1 6283634 6293772reverselength 1393       	VPISVHFDHGTTK	719	2	at1g18270.3	NA	0.772921332	NA	NA	NA	NA	NA	NA	NA	NA	NA	NA	0.481946014	1	1.62540166	3.209322703	33.29422075	16.63692067	NA	0.694893915	NA	1.566701231	21.76226546	8.756411876	0.682299434	0.238646536	0.670705706	0.923848275	6.168852114	4.792928965	0.250932605	0.442124535	0.544717006	0.74182362	4.981334656	3.879124158	23	TRUE
at1g18270.3	symbols  ketose bisphosphatealdolaseclass iifamilyprotein chr1 6283634 6293772reverselength 1393       	VYETIAGIK	497	2	at1g18270.3	0.656357288	0.96820457	1.767213969	4.049896878	55.39258712	21.01276498	0.516093549	0.913463373	1	2.489038906	27.12010135	7.03199739	0.523556085	0.488325543	0.654192382	1.771244484	15.18813938	5.195264256	0.344825925	NA	0.523175042	NA	8.419130699	4.699672388	NA	0.249950543	0.345765122	0.412969304	NA	2.513868741	NA	NA	0.111839411	NA	1.020829525	0.481295894	29	TRUE
at1g18270.3	symbols  ketose bisphosphatealdolaseclass iifamilyprotein chr1 6283634 6293772reverselength 1393       	AVEMADAFIR	562	2	at1g18270.3	NA	NA	NA	NA	NA	NA	NA	NA	NA	NA	21.44397463	NA	NA	0.634751028	0.773430242	1.402745285	16.8216612	7.073959299	0.417401636	0.435834291	0.42648398	0.796616507	8.337399114	6.232236941	NA	0.255277312	0.333773893	NA	NA	2.606483063	NA	NA	NA	0.175103843	1.203383493	1.219404494	18	FALSE
at1g18270.3	symbols  ketose bisphosphatealdolaseclass iifamilyprotein chr1 6283634 6293772reverselength 1393       	DPVIPK	335	2	at1g18270.3	NA	NA	NA	NA	NA	NA	NA	NA	NA	NA	NA	NA	NA	NA	NA	NA	NA	NA	NA	NA	NA	NA	NA	NA	NA	NA	NA	NA	NA	NA	NA	NA	NA	NA	NA	NA	0	FALSE
at1g18270.3	symbols  ketose bisphosphatealdolaseclass iifamilyprotein chr1 6283634 6293772reverselength 1393       	EIIINAEK	465	2	at1g18270.3	NA	NA	1	NA	NA	10.14450578	NA	NA	NA	NA	NA	6.024359396	NA	NA	NA	NA	6.651611138	NA	NA	NA	NA	NA	NA	NA	NA	0.109997765	NA	NA	NA	NA	NA	NA	NA	NA	0.584995491	0.536694456	7	FALSE
at1g18270.3	symbols  ketose bisphosphatealdolaseclass iifamilyprotein chr1 6283634 6293772reverselength 1393       	IMIIASGR	431	2	at1g18270.3	NA	NA	NA	NA	NA	NA	NA	NA	NA	NA	NA	NA	NA	NA	NA	NA	20.03142538	NA	NA	NA	0.838743964	1.161256036	NA	NA	NA	NA	NA	NA	NA	5.20396463	NA	NA	0.240604713	0.440104995	NA	NA	6	FALSE
at1g18270.3	symbols  ketose bisphosphatealdolaseclass iifamilyprotein chr1 6283634 6293772reverselength 1393       	SAGIVISAISEK	588	2	at1g18270.3	NA	NA	NA	NA	86.60612256	NA	NA	NA	NA	NA	NA	NA	NA	NA	NA	NA	NA	NA	0.611053027	0.698066349	NA	NA	NA	NA	NA	NA	NA	1.301933651	NA	NA	NA	NA	NA	NA	NA	NA	4	FALSE
at1g18270.3	symbols  ketose bisphosphatealdolaseclass iifamilyprotein chr1 6283634 6293772reverselength 1393       	YTIDDVHYVADSDR	557	3	at1g18270.3	NA	NA	NA	NA	NA	NA	NA	NA	NA	NA	NA	NA	NA	NA	NA	NA	NA	NA	NA	NA	NA	NA	NA	1	NA	NA	NA	NA	NA	NA	NA	NA	NA	NA	NA	NA	1	FALSE
at1g18270.3	symbols  ketose bisphosphatealdolaseclass iifamilyprotein chr1 6283634 6293772reverselength 1393       	YTIDDVHYVADSDR	835	2	at1g18270.3	NA	NA	NA	NA	NA	NA	NA	NA	NA	NA	NA	NA	NA	NA	0.611232157	0.701819935	6.152143308	5.503253899	NA	NA	NA	0.630113985	4.508654741	3.216945458	NA	NA	NA	NA	1.149955659	0.850044341	NA	NA	NA	0.152066893	NA	NA	10	FALSE
at1g18270.3	symbols  ketose bisphosphatealdolaseclass iifamilyprotein chr1 6283634 6293772reverselength 1393       	YTIDDVHYVADSDRIVPAGETEFAK	938	3	at1g18270.3	NA	NA	NA	NA	NA	NA	NA	NA	NA	NA	NA	NA	NA	NA	1	NA	NA	NA	NA	NA	NA	1.882370673	NA	5.59326342	0.880628982	0.930161766	NA	NA	22.53422865	NA	NA	NA	0.355197209	NA	NA	NA	7	FALSE
at1g18450.1	symbols atarp4 arp4 actin relatedprotein4 chr1 6348199 6351766forwardlength 441       	AGEFQVEDVDIPDTTESYK	1072	2	at1g18450.1	0.910330969	1.127632213	NA	NA	NA	19.82243469	0.669306339	NA	0.849525298	2.347219244	27.95358431	22.05342123	0.349467415	0.52271565	NA	NA	NA	10.58051485	0.354273165	0.38984843	0.781480091	1.089669031	8.151238045	9.038100473	0.29426528	NA	0.35714033	0.76821106	8.504824522	3.799471763	NA	NA	0.231816906	NA	NA	4.122644185	24	TRUE
at1g18450.1	symbols atarp4 arp4 actin relatedprotein4 chr1 6348199 6351766forwardlength 441       	VPAIFMAK	439	2	at1g18450.1	0.932126844	1	1.713489265	3.249107138	43.50388488	18.20032366	0.688229511	0.730232513	0.888928684	1.802210902	21.33755759	7.446606654	0.5827422	0.573614359	NA	1.339824976	13.7185576	5.874314431	0.342891331	NA	0.406723705	0.66190734	5.41261993	5.171066676	NA	0.199108072	0.182262498	0.322151014	2.048802862	NA	NA	NA	NA	NA	0.764123194	NA	27	TRUE
at1g18450.1	symbols atarp4 arp4 actin relatedprotein4 chr1 6348199 6351766forwardlength 441       	VPDVMFNPSIVQTIPGMEK	1052	2	at1g18450.1	1.208821629	1.221967243	1.829616977	3.521154651	NA	NA	0.920833391	1.112425546	1.384969762	1.76007955	NA	NA	0.522267517	0.701474908	0.978012208	1.423823999	21.79382442	14.81313544	0.534070665	0.652552144	0.777410225	0.863831793	6.224890595	3.399037006	0.340743704	0.253624512	0.314017855	0.456043169	4.055381406	3.03471917	0.053443977	NA	0.079457917	NA	0.78533339	1.021987792	30	TRUE
at1g18450.1	symbols atarp4 arp4 actin relatedprotein4 chr1 6348199 6351766forwardlength 441       	DGIVSDWDIVDNIWEHAFK	1130	2	at1g18450.1	0.291702934	0.506935624	NA	NA	4.94790501	1	0.203233717	NA	NA	NA	5.380549688	1.378756505	NA	0.318827633	0.248303595	0.249965222	3.072372392	1.857486627	NA	NA	0.175748624	NA	NA	1.068209173	NA	NA	NA	NA	1.688715801	NA	NA	NA	NA	NA	NA	NA	15	FALSE
[truncated: 5,367,415 more chars]
