# Supplementary material for: Systematic Evaluation of Reference Protein Normalization in Proteomic Experiments
Source: Front Plant Sci. 2013 Feb 27;4:25. doi: 10.3389/fpls.2013.00025 (PMC3583035; doi:10.3389/fpls.2013.00025)
Supplement: Supplementary Data Sheet S2 — RPN normalized and median averaged protein intensities from combinatorial matrix. [file 42881_Zauber_DataSheet2.ZIP › 42881_Zauber_DataSheet2.txt]

-	-	BSA in pmol:	25.6	19.2	12.8	6.4	0.6	0.1	25.6	19.2	12.8	6.4	0.6	0.1	25.6	19.2	12.8	6.4	0.6	0.1	25.6	19.2	12.8	6.4	0.6	0.1	25.6	19.2	12.8	6.4	0.6	0.1	25.6	19.2	12.8	6.4	0.6	0.1
accession	description	Protein in �g:	150	150	150	150	150	150	100	100	100	100	100	100	75	75	75	75	75	75	50	50	50	50	50	50	25	25	25	25	25	25	5	5	5	5	5	5
at1g01090.1	symbols pdh e1alpha pyruvatedehydrogenasee1alpha chr1 47705 49166reverselength 428          	median intensities:	0.91714714	0.834869351	2.187364878	4.511440733	43.08081396	22.77315969	0.670821164	0.793445543	1.048916755	2.085135258	23.33781843	21.10451301	0.488002817	0.602196329	0.80585053	1.97450412	20.12993627	12.57322427	0.445136924	0.745848512	0.649407447	1.15355794	11.0003705	7.131094983	0.415515588	0.526511696	0.582471476	0.843047167	8.84530532	5.439123028	0.166309558	0.223259481	0.272677729	0.379556562	2.128497507	2.724048806
at1g01100.1	symbols  60sacidicribosomalproteinfamily chr1 50284 50954reverselength 112           	median intensities:	1.038893388	1.094603536	1.407008769	3.372130922	44.64842219	19.04066636	0.672079665	0.839530285	1.14644918	1.543720704	18.87601846	18.94807443	0.686995637	0.711600583	0.691374215	1.852203612	17.64601756	16.26405809	0.488988071	0.608116329	0.70348582	1.177183371	10.75137834	6.187581038	0.485191449	0.496787386	0.574983519	0.672759783	7.268145114	4.896635679	0.110287984	0.20029254	0.250793946	0.39430126	3.40834604	3.3015985
at1g01470.1	symbols lea14 lsr3 lateembryogenesisabundantprotein chr1 172295 172826reverselength 151          	median intensities:	0.885643464	1.092878407	1.954540086	3.370009998	36.04190343	11.47073684	0.913712333	0.97959895	1.400810554	1.737606231	19.15908191	17.53710349	0.741002211	0.583377802	0.769971338	1.502293725	11.31140768	6.465953176	0.456873138	0.599779616	0.655069463	0.956069408	8.349634182	4.536685949	0.269419871	0.417863373	0.399124311	0.578767968	4.634634498	3.990025597	0.060222093	0.092427764	0.036311708	0.050628667	0.406784468	0.663848209
at1g01710.1	symbols  acyl coathioesterasefamilyprotein chr1 262950 266029forwardlength 427          	median intensities:	0.814494793	1.37757351	1.662866682	2.308420673	32.98525865	11.65741511	0.665313156	0.704176759	0.999130119	1.446405522	14.36142372	16.12887787	0.663200387	0.679469377	0.925228135	0.996744291	13.90353583	9.848683452	NA	NA	0.544222471	0.442630615	4.738123495	9.18441717	0.262592688	0.291366358	0.14212035	NA	5.033647098	2.476886971	NA	0.140880515	NA	0.109237795	0.409033721	0.682344653
at1g01800.1	symbols  nad p  bindingrossmann foldsuperfamilyprotein chr1 293396 294888forwardlength 295       	median intensities:	0.791767341	1.189338941	1.715251986	3.474627643	47.41640177	17.86817222	0.623292575	1.160039935	1.029193192	1.779414361	27.683189	10.40170017	0.516391735	0.467613027	0.64978087	1.374640135	15.78725696	7.047211143	0.355844692	0.473173511	0.667406973	0.69048458	6.902524913	3.63534544	0.27167879	0.246511038	0.376467401	0.534360253	3.896263428	2.636875871	0.070641055	0.12165266	0.094846675	0.162559757	0.954794872	0.884918603
at1g01910.1	symbols  p loopcontainingnucleosidetriphosphatehydrolasessuperfamilyprotein chr1 313595 315831reverselength 353          	median intensities:	0.953449	1.099023579	1.865832717	2.462499452	29.72614179	16.39826031	0.654515513	0.849961918	1.024518867	1.642114528	13.95739326	8.837363468	0.537697682	0.557637711	0.793119975	1.090710812	11.37862194	7.296885494	0.403680423	0.577327429	0.554073114	0.70425992	5.494334126	2.963655158	0.230917839	0.239749938	0.328825124	0.290662127	3.275108526	2.131645051	0.078418587	NA	0.125896043	0.159041226	0.946678778	1.028269194
at1g02090.1	symbols fus5 csn7 cop15 atcsn7 proteasomecomponent pci domainprotein chr1 387479 389568reverselength 260      	median intensities:	1.038008775	0.953408696	1.428862508	2.415415999	37.0199604	10.99076667	0.696543345	0.818639078	1.015033643	2.180362717	24.88248207	10.9106139	0.654343221	0.816942808	1.036382527	1.731805647	22.70015613	12.6745738	0.437705412	0.568719174	0.970716533	1.059804132	11.54272513	7.020845	0.346950653	0.413813696	0.553013024	0.762497668	5.88773804	3.304588745	0.064970023	0.100876476	0.13313785	0.13647474	1.166305517	0.799038013
at1g02130.1	symbols atrab1b ara5 ara 5 atrabd2a rabd2a ra 5 ras5 chr1 400350 401788reverselength 203    	median intensities:	0.535701433	0.798642118	1.182893886	2.617429135	NA	13.75885465	NA	0.870097093	0.920711458	1.480833917	18.0197883	6.717439387	NA	0.618275412	0.807377259	NA	15.16612168	9.16156682	0.359490637	0.471206398	NA	NA	7.916798414	5.623878523	NA	NA	NA	NA	NA	NA	0.039007122	NA	NA	0.132640682	NA	1
at1g02300.1	symbols  cysteineproteinasessuperfamilyprotein chr1 453288 455376forwardlength 379           	median intensities:	1.073732987	1.2965057	2.03347391	3.631117657	55.98927853	24.75684607	0.809719766	0.985379829	1.225392089	1.935135853	23.39037618	12.32398454	0.612523818	0.76490067	0.957839615	1.204933221	15.5548461	7.655952084	0.439414363	0.552946804	0.837092789	0.916261054	7.692387554	6.469640589	0.350137709	0.379596413	0.482219298	0.523878493	6.845124618	3.336764013	0.077838041	0.154354808	0.140660161	0.186913095	1.178099258	1.216298174
at1g02560.1	symbols clpp5 nclpp5 nclpp1 nuclearencodedclpprotease5 chr1 538000 539805forwardlength 298         	median intensities:	0.850550716	1.126560348	1.712464665	2.233116651	72.27681148	21.02228369	0.644784481	0.674722274	1.172903766	2.932448022	22.47316159	8.170598176	0.642694096	0.543937	0.740358662	1.472718772	18.12843518	10.75466265	0.399074771	0.537253111	0.613477509	1.09153534	9.521248164	5.190520521	0.285620338	0.43139585	0.478186343	0.545601151	7.047196159	4.429027655	0.126315405	0.174184883	0.166848902	0.274945606	0.763063298	1.383018137
at1g02780.1	symbols emb2386 ribosomalproteinl19efamilyprotein chr1 608120 609391reverselength 214           	median intensities:	0.969474598	0.833102578	2.230723529	3.423756068	35.00160187	18.69462767	0.572547305	0.873579845	1.028501471	2.110268114	21.89311708	7.618736372	0.484631338	0.618718844	0.786099058	1.644513661	13.5085715	3.75319386	0.433900168	0.503831327	0.788277998	1.003973718	9.177002511	3.545895579	0.272745373	0.254435829	0.450139536	0.761984286	5.168691882	3.492022255	0.097319523	0.14864513	0.164415787	0.220369951	1.838519029	1.569436081
at1g02840.1	symbols sr1 atsrp34 srp34 sr34 at sr34 rna binding rrm rbd rnpmotifs familyprotein chr1 626918 629583forwardlength 303 	median intensities:	1.156037713	0.788504244	NA	3.864711895	35.18116505	14.34767369	0.573671847	NA	0.867000691	2.090646508	20.27534124	13.15694146	0.546311227	0.742259552	1.542216994	1.303260536	13.76546027	7.678413257	0.323486193	0.470888463	0.304454656	0.67454973	5.587987338	4.173884902	0.125062653	0.200836436	0.308432926	0.267638816	2.55293626	1.306370679	0.086148929	0.161098953	0.132992952	0.178095739	1.245176302	1.132999309
at1g03090.2	symbols mcca methylcrotonyl coacarboxylasealphachain mitochondrial 3 methylcrotonyl coacarboxylase1 mcca  chr1 739715 743819forwardlength 734    	median intensities:	0.813975579	0.744107017	1.373438253	2.902945747	33.44185	13.24076728	0.555257325	0.716610419	1.060182008	2.099876975	20.59832377	8.675939477	0.49727638	0.583282794	0.791281405	1.202988645	16.09023964	3.947236579	0.485943664	0.53186076	0.747453953	0.988825246	9.907575041	8.685671992	0.384099635	0.388037413	0.611471057	0.807063701	6.527206906	4.191060175	0.147836806	0.209605185	0.261216133	0.325348206	1.750794221	2.109902993
at1g03680.1	symbols athm1 trx m1 atm1 thm1 thioredoxinm type1 chr1 916990 917865reverselength 179      	median intensities:	0.699425483	0.994894942	1.632242768	3.245275958	49.31186347	19.25949661	0.600804332	0.902476565	1.217997712	2.082464049	24.61025229	8.401087994	0.552942329	0.646368231	0.840596908	1.530213117	13.56316006	7.447557975	0.451458809	0.508062383	0.668519608	1.005105058	9.162309228	5.941981145	0.296658424	0.22543373	0.419892777	0.621303197	4.530443303	3.117002557	0.0993778	0.148025483	0.157016776	0.244474701	1.369833031	1.341207814
at1g03870.1	symbols fla9 fasciclin likearabinoogalactan9 chr1 982625 983368reverselength 247          	median intensities:	0.875267216	1	1.496332578	2.832035448	42.501242	20.37966241	0.61660933	0.814854574	1.224198325	1.641143608	16.23872416	11.7973026	0.355511698	0.493948173	0.629343029	1.117053107	12.71169872	9.333185424	0.223104344	0.411196278	0.625260245	0.700395502	6.46422859	5.463479514	0.042219088	0.044474426	0.295176028	0.420104433	4.095439943	2.327815337	NA	NA	NA	NA	0.431104974	NA
at1g04270.1	symbols rps15 cytosolicribosomalproteins15 chr1 1141852 1142960reverselength 152           	median intensities:	0.985474193	1.268671219	1.43338091	2.962041068	45.74968865	14.95469357	0.6812186	0.879231819	1.223778259	2.12210553	21.02733033	7.618933633	0.616524502	0.74020729	1.00886897	1.526404044	17.30982757	12.13212054	0.459903736	0.652337855	0.680633348	0.906581258	8.810914551	5.512914524	0.398373947	0.497973739	0.440908764	0.388133146	6.248117365	2.755083646	0.094763876	0.250077739	0.147591216	0.172413739	1.513066451	0.99113103
at1g04410.1	symbols  lactate malatedehydrogenasefamilyprotein chr1 1189418 1191267reverselength 332          	median intensities:	0.922978392	1	1.491995752	2.830761181	31.99146641	15.59826842	0.661026849	0.762515084	1.152679928	1.907714118	18.1500176	9.592122838	0.56962053	0.680219369	0.868643413	1.402848704	14.51167775	8.554321675	0.432679831	0.594038874	0.743819358	0.956218993	8.482700321	5.659847074	0.365702418	0.417597176	0.532401475	0.762135923	6.282980461	4.021721055	0.087391205	0.171008458	0.166511947	0.178107706	1.388085899	1.094312471
at1g04480.1	symbols  ribosomalproteinl14p l23efamilyprotein chr1 1216110 1217257forwardlength 140          	median intensities:	1.074901428	1.330967837	1.953113545	3.802364604	45.31358977	20.19454707	0.709992839	1.009538965	1.19263661	2.356468654	23.58901196	10.24627909	0.553282783	0.818219555	0.756576306	1.416596964	15.76705204	5.579661567	0.458916662	0.569850099	0.7116401	0.817749448	8.320893096	7.109940089	0.355706695	0.326514583	0.409252706	0.548127777	4.45179569	3.128112287	0.105425157	0.114922056	0.130532361	0.265741718	1.371875175	1.846332096
at1g04690.1	symbols kab1 kv beta1 potassiumchannelbetasubunit1 chr1 1313662 1315420forwardlength 328         	median intensities:	0.975968812	1.157276774	1.877497358	3.146659682	34.68506169	16.75079292	0.598001572	0.814888727	1.056936163	1.871200942	19.86878963	9.52234092	0.497030327	0.601202343	0.854512001	1.415838654	15.46909564	6.492500756	0.482113971	0.588224158	0.609542483	0.830371984	7.618836806	4.227953211	0.313667278	0.292864428	0.399630819	0.497716427	3.375782083	2.644320692	0.072822947	0.12451253	0.117489948	0.14584756	1.055160564	0.92489515
at1g04810.1	symbols  26sproteasomeregulatorycomplex non atpasesubcomplex rpn2 psmd1subunit chr1 1350304 1355261forwardlength 1001       	median intensities:	1.077429986	1.464041997	1.894573737	2.599876727	33.14923707	14.14357297	0.612943493	0.988631552	1.104102783	1.725929451	16.7952515	11.80961974	0.641995295	0.72555925	0.794170747	1.446159599	12.73352135	7.276762775	0.471541911	0.587733545	0.52912953	0.633888598	6.059883426	3.899671501	0.288657052	0.387975923	0.353561448	0.372588484	3.493019984	2.348571634	0.142194131	0.187922305	0.122909894	0.095770363	1.707826325	0.794500932
at1g04820.1	symbols tua4 tor2 tubulinalpha 4chain chr1 1356421 1358266reverselength 450         	median intensities:	0.978385146	1.257084735	1.776618828	3.709115019	34.36393134	16.50077168	0.696420196	1.01652573	1.286874919	2.086665704	20.97595221	14.32174155	0.548171608	0.616102562	0.906325662	1.250031097	14.15751489	10.82602537	0.411862574	0.509054302	0.810062846	0.929585576	7.32792602	4.321586728	0.389845325	0.352400385	0.47308833	0.642089542	5.124146944	2.86230064	0.11003493	0.195797715	0.149084409	0.174126843	1.531233774	1.158943697
at1g04920.1	symbols atsps3f sps3f sucrosephosphatesynthase3f chr1 1391674 1395756reverselength 1062          	median intensities:	0.219017781	0.941770405	NA	3.502121065	46.20376476	16.44311953	0.475986111	0.966631678	1.033368322	1.497962009	22.44277374	8.768697802	0.447882843	NA	0.52107229	NA	8.75654286	NA	NA	0.347201292	NA	0.724358773	5.579198502	1.660155076	0.20286829	NA	0.269993853	NA	1.300595568	NA	NA	NA	0.030716346	NA	NA	NA
at1g05180.1	symbols axr1 nad p  bindingrossmann foldsuperfamilyprotein chr1 1498357 1501775reverselength 540       	median intensities:	0.794127241	1.064517596	1.874589014	3.754998128	35.56999591	16.75036829	0.67779624	0.643584757	1.05781611	2.21659172	19.4765268	16.76875815	0.502699068	0.631046655	0.693126516	1.368640587	14.63250349	9.516775211	0.394295713	0.594158267	0.653763169	0.94218389	7.430614094	7.941905463	0.316950498	0.325805017	0.452629046	0.707824432	4.781098618	3.441782044	0.104761413	0.147309032	0.173047914	0.205881237	1.193479153	1.415498123
at1g05350.1	symbols  nad p  bindingrossmann foldsuperfamilyprotein chr1 1560891 1564005reverselength 431       	median intensities:	1.171858991	1.337987455	2.119770091	4.214445819	35.43319826	14.29705004	0.844277194	1.136112509	1.2939659	1.935205811	20.12641719	15.405744	0.75207113	0.624615978	0.697967176	1.21282245	14.22241877	7.87133354	0.529076357	0.74674483	0.802277786	0.863887491	6.599211625	5.229705423	0.314626451	0.415790552	0.244758866	0.373444252	4.948702918	2.779419897	0.036951455	0.044067425	0.06745383	0.079659343	0.711122325	0.475372434
at1g06000.1	symbols  udp glycosyltransferasesuperfamilyprotein chr1 1820495 1821802reverselength 435          	median intensities:	1.034712012	1.46371768	2.586300147	3.995249412	56.54669458	14.1198849	0.629391889	0.808566112	1.109955464	2.406165299	20.45749546	12.49306049	0.599600829	0.818029094	0.79570631	1.249578662	14.86256842	5.292159059	0.361795251	0.480353722	0.565178236	0.694732473	6.768333802	1.798174639	0.154534076	0.273769948	0.317525608	0.429137945	2.846191165	2.229602465	NA	NA	NA	NA	NA	NA
at1g06130.1	symbols glx2 4 glyoxalase2 4 chr1 1858034 1860640reverselength 331         	median intensities:	1.116892687	1.221499194	1.956478311	2.732012555	41.58168597	14.63232758	0.938918165	0.877807467	1.197569425	1.565797457	23.91237945	7.823172341	0.492836325	0.609174641	1.014417986	1.14245482	13.51052764	9.421328201	0.605820066	0.775565239	0.632436459	0.733715267	8.928508	4.813847876	0.228235739	0.300818118	0.36516797	0.546417047	2.889567053	2.866644257	0.069208014	0.12530646	0.093355266	0.19226836	0.813894136	0.908857581
at1g06290.1	symbols acx3 atacx3 acyl coaoxidase3 chr1 1922423 1926002forwardlength 675         	median intensities:	1.016968545	1.014864212	1.758956201	4.380329107	52.42611092	17.03457244	0.679223647	0.839178401	1.033492667	2.091652191	21.52992185	13.70365198	0.55588274	0.658458372	0.833241619	1.408625671	13.67915379	7.242016409	0.395400695	0.494818692	0.701075898	0.802703593	7.676699901	5.367908398	0.273807994	0.301516097	0.478764109	0.449521679	4.087155787	1.8162833	0.112918443	0.15751433	0.189431889	0.246701899	1.72208266	1.226797446
at1g06410.1	symbols attps7 tps7 attpsa trehalose phosphatase synthase7 chr1 1955413 1958153forwardlength 851       	median intensities:	0.960529355	1.010076506	1.576545292	2.329482265	33.70989412	15.61861178	0.730773752	0.888850633	1.074088244	1.831050479	17.58798431	10.27203257	0.633859473	0.586672033	0.782873979	1.316872358	12.21598679	9.36196289	0.469275439	0.57605775	0.722070947	0.957354144	7.361842869	5.452232388	0.312563511	0.399045596	0.512584057	0.577600297	5.705912128	3.813690463	0.13399804	0.115281446	0.161485926	0.170100217	1.642063844	1.500575813
at1g06570.1	symbols pds1 hpd phytoenedesaturation1 chr1 2012015 2013543reverselength 473          	median intensities:	1.095263516	0.943891797	1.611307256	4.309372618	44.38300254	19.28000013	0.633102811	0.710839	1.085159854	2.285234079	24.2478726	13.21286197	0.524578703	0.63470373	1.027415404	1.785746529	22.51890093	8.151635016	0.359509346	0.479542789	0.516220552	0.972584596	8.01235231	4.957661946	0.234614632	0.260190909	0.383536432	0.37076146	3.869431716	2.468691052	0.06481371	0.136116621	0.103741896	0.107015968	1.016109957	1.008378355
at1g06680.1	symbols psbp 1 oee2 psii p oe23 photosystemiisubunitp 1 chr1 2047940 2049186forwardlength 263     	median intensities:	0.820437563	0.989698756	1.542381851	3.988064029	40.837803	13.2170379	0.534309682	0.837014842	0.90700098	1.900761058	20.30333447	11.43951752	0.584895079	0.622885542	0.719484677	1.261369866	14.83359734	6.206831168	0.402948389	0.517212452	0.769836609	0.770514462	7.784488582	6.634237505	0.441824239	0.297145554	0.572718155	0.525385198	6.727695614	3.219177118	0.151480397	0.333780975	0.160320489	0.395468489	1.429698704	1.047283735
at1g07040.1	symbols  unknownprotein involvedin biological_processunknown locatedin chloroplast expressedin 24plantstructures expressedduring 14growthstages bestarabidopsisthalianaproteinmatchis unknownprotein tair at1g27030 1  has540blasthitsto538proteinsin187species	median intensities:	0.817714139	1.286508557	1.355269783	2.605211081	31.67048795	15.49346822	0.442816551	0.673537577	1.075287801	1.715729311	19.36536197	11.09352993	0.386673385	0.50078929	0.739217776	1.192822718	14.62835802	5.496302078	0.38615819	0.549264804	0.452352365	0.603586057	6.720940155	3.437201447	0.313546523	0.334780402	0.400735303	0.460573025	4.566402658	1.893574659	NA	0.126547535	0.087645046	NA	0.920459609	0.8453685
at1g07070.1	symbols  ribosomalproteinl35aefamilyprotein chr1 2168652 2169703forwardlength 112           	median intensities:	0.526009497	1.062820412	NA	3.48830842	50.16442428	16.04237523	0.668544648	0.814874909	NA	1.245314142	22.0236345	6.382207584	NA	0.45481509	0.474536732	NA	NA	NA	NA	0.340694253	0.491363925	NA	NA	2.958303862	NA	0.103915131	NA	0.269379661	1.20645766	1	NA	NA	NA	NA	NA	NA
at1g07110.1	symbols f2kp atf2kp fkfbp fructose 2 6 bisphosphatase chr1 2178363 2183980reverselength 744      	median intensities:	1.083889002	0.904340907	1.879786657	4.373725599	47.21257104	20.99863376	0.736042035	1	1.056347634	3.00858274	24.29537628	19.89159229	0.44629503	0.442329627	0.717527776	1.42799931	15.45896658	8.853939386	0.33465632	0.506933564	0.45822947	NA	7.646153585	5.369755823	0.184098292	0.221611558	0.274005351	0.387371506	3.122846628	1.910238026	NA	0.100907396	0.083996439	0.090502726	NA	0.759553641
at1g07140.1	symbols siranbp pleckstrinhomology ph domainsuperfamilyprotein chr1 2192360 2193688reverselength 228         	median intensities:	0.784613296	1.269939421	1	2.633067147	43.83204823	16.04417236	0.706080166	0.691344165	1.072450059	1.103626315	19.5228626	10.98344057	0.675243539	0.638148604	1.018491343	1.912244345	10.96678711	16.36362547	0.550509841	0.891517262	0.689003542	1.790887076	11.4626199	6.130506945	0.394892777	0.266875153	0.743454022	0.900111747	5.79392354	4.156675402	0.261341081	0.348592554	0.323510701	0.475363063	2.731007607	0.716220605
at1g07660.1	symbols  histonesuperfamilyprotein chr1 2369212 2369523forwardlength 103           	median intensities:	1.064212415	1	1.468150267	3.58500415	36.91806376	15.90854332	0.564752645	0.97940276	1.005259871	2.166599394	16.90981461	8.662623029	0.520017675	0.656950026	0.82217593	1.263283326	13.30907143	5.639964201	0.405166879	0.53577217	0.638435844	0.8529662	6.513379776	7.411060525	0.314234544	0.434530048	0.52905036	0.566075831	6.000229501	4.701001414	0.147563864	0.22962828	0.260636875	0.251965404	1.744415959	2.838423355
at1g07750.1	symbols  rmlc likecupinssuperfamilyprotein chr1 2404300 2405863reverselength 356          	median intensities:	0.929810838	1.317206934	2.01042387	3.623783283	47.97359277	18.93890288	0.762524403	0.931361301	1.175230299	1.976074925	21.86732568	12.64610263	0.638721261	0.684592729	0.856790909	1.467089224	14.50324733	7.615466726	0.445149395	0.582687591	0.812416697	0.949010096	8.235421282	4.778837776	0.302569564	0.329035496	0.465868917	0.586639773	4.508750885	3.053778091	0.092165974	0.144125307	0.106648709	0.178336066	0.968717318	0.993164955
at1g07770.1	symbols rps15a ribosomalproteins15a chr1 2408413 2409065reverselength 130           	median intensities:	0.972967376	1.24965596	2.076728681	4.575432238	58.30230326	21.04900985	0.69414081	1	1.277774808	2.227569337	24.99579745	13.22023964	0.563527433	0.564225944	0.815491509	1.610140336	15.04900501	5.341291178	0.444863652	0.607011927	0.603735792	0.903540296	9.633874086	8.830634004	0.216268782	0.308093503	0.453859173	0.529064664	4.832698305	3.179704082	0.049849734	0.067017687	0.094628058	0.125565622	1	0.730539873
at1g07890.1	symbols apx1 mee6 cs1 atapx1 atapx01 ascorbateperoxidase1 chr1 2438005 2439435forwardlength 250       	median intensities:	0.985475317	1	1.540570501	2.812045622	37.43277684	14.42974859	0.664158612	0.773138027	1.101763722	1.88734525	18.14554227	10.30937734	0.552858074	0.62478329	0.811783718	1.521492861	13.61473033	9.526491559	0.427563867	0.523659843	0.719205677	1.009254569	8.361604269	5.942086446	0.361583063	0.370271919	0.508356814	0.708547006	5.400302771	3.71300079	0.098579331	0.169578384	0.198920676	0.283997778	1.074687969	1.226727433
at1g07920.1	symbols  gtpbindingelongationfactortufamilyprotein chr1 2455559 2457001forwardlength 449           	median intensities:	0.907323218	1.180377234	1.696075717	2.892586265	34.24187073	15.10187356	0.703216861	0.903798854	1.110521018	2.14462671	20.52733346	13.06218738	0.643661	0.670800013	0.863131319	1.806896299	16.53839072	7.645908864	0.441652347	0.54722069	0.684615974	0.939722614	9.257714225	5.595183903	0.277723258	0.292504383	0.449360208	0.615374581	5.509019061	3.882512308	0.10689298	0.182529557	0.196183999	0.266734405	1.371226062	1.557654895
at1g08110.4	symbols  lactoylglutathionelyasefamilyprotein glyoxalaseifamilyprotein chr1 2535463 2537630forwardlength 235          	median intensities:	0.973981096	1.009550164	1.841481618	4.225984668	44.59041964	18.79181951	0.620995487	0.840557274	1.136995311	2.206231511	20.07489419	11.44508662	0.555774275	0.576080486	0.617079263	1.280398823	14.26730396	7.353097568	0.396084588	0.485886479	0.580454991	0.970238957	8.451498562	4.866531612	0.362563151	0.297351978	0.433802087	0.474730063	6.572286815	3.837177291	0.105384869	0.166267626	0.224407847	0.293891098	1.683927947	1.826587548
at1g08200.1	symbols axs2 udp d apiose udp d xylosesynthase2 chr1 2574259 2576609reverselength 389      	median intensities:	1	NA	NA	NA	NA	NA	0.570053031	0.639247038	1.302773051	NA	24.67273767	13.84721071	0.466177826	0.836455631	NA	1.343893788	17.56781561	7.978546149	0.348615341	0.598727383	1.123455117	0.969484773	11.5622358	7.934252302	0.415678486	0.456525456	0.63890655	0.823163481	7.001500412	3.647840284	NA	NA	0.199301176	NA	NA	1.086582157
at1g08360.1	symbols  ribosomalproteinl1p l10efamily chr1 2636231 2637694forwardlength 216          	median intensities:	NA	NA	NA	NA	NA	5.434335351	0.353202727	NA	0.682217505	1.239799746	15.69318066	2.12012703	0.451962482	0.460464405	NA	NA	13.71483809	4.545628449	NA	NA	0.542989828	0.760200254	7.53782025	4.95487119	0.286605104	0.229543856	0.302964511	0.424965103	5.079267007	3.166645046	NA	NA	0.277296192	0.304181802	2.751520826	2.853661262
at1g08420.1	symbols bsl2 bri1suppressor1 bsu1  like2 chr1 2649959 2656564forwardlength 1018        	median intensities:	1.435576026	1	0.941314147	2.219582651	33.27438241	6.977609956	0.909917155	0.755382503	1.071228698	0.932186697	15.16866786	7.943069948	0.936001024	1.055144215	2.122426432	0.944821475	6.067430008	4.482668013	0.716056073	0.845752977	0.810237202	0.963231079	3.15989675	1.618416387	1	1.111305901	1	1.260795736	2.73786574	0.746145621	0.381716962	0.565947645	0.460266927	0.718437637	0.728130534	0.283556853
at1g08480.1	symbols  unknownprotein functionsin molecular_functionunknown involvedin biological_processunknown locatedin mitochondrion plasmamembrane plastid vacuole expressedin 27plantstructures expressedduring 15growthstages has39blasthitsto39proteinsin13species archae	median intensities:	0.987107707	1.144646486	2.349297599	5.00108006	55.84456923	22.18614811	0.618365956	0.847521443	1.15463348	2.475173952	23.96073789	14.2407322	0.517714369	0.526686174	0.677946701	1.674995862	16.76504845	5.384400303	0.347876251	0.444043452	0.45553422	0.823027343	6.62909229	5.219104086	0.19284448	0.254788521	0.324955857	0.349833011	3.003072692	1.482689259	0.034230662	0.097772556	0.079087816	0.131230925	0.521023488	1
at1g08730.1	symbols xic atxic myosinfamilyproteinwithdildomain chr1 2779963 2788325forwardlength 1538          	median intensities:	0.761679129	1.038964625	2.138931375	4.248116729	48.37918711	22.43843262	0.706985033	0.791060749	1.153898887	1.987135512	19.80484163	15.58717823	0.499162854	0.614572785	0.843945199	1.428885402	14.78690695	7.226143502	0.387826604	0.418206733	0.567331358	0.772069591	NA	2.896538336	0.20303381	0.281451991	0.289473833	0.404790763	2.719402116	2.065451145	0.053651368	NA	0.108582771	0.136417113	0.707154231	0.547764141
at1g08970.1	symbols hap5c nf yc9 nuclearfactory subunitc9 chr1 2883144 2883839forwardlength 231        	median intensities:	0.957670018	1.042329982	1.604304257	2.588564774	40.30618938	13.06873617	0.605860527	0.88957487	0.961495088	1.60323741	21.20344346	11.1417229	NA	0.64803062	0.859133609	1.613106167	12.65926925	6.131423835	0.38050613	0.58876881	0.640547357	0.915997655	6.87836636	5.535916401	0.306834203	0.209521979	0.460365088	0.525105621	4.118580203	2.297043359	0.127117874	0.154180469	NA	0.217965578	1.062553757	0.689771113
at1g09010.1	symbols  glycosidehydrolasefamily2protein chr1 2895259 2899287reverselength 944           	median intensities:	1.20366	1.461852919	1.955619879	3.921282776	37.24923047	21.68236501	0.773713825	1.001636478	1.414585937	2.080693229	22.39535881	16.65711413	0.607637889	0.715717276	0.845259258	1.646531388	17.63592075	10.63207162	0.469081468	0.719378105	0.721375716	0.951598583	8.245624054	6.912990386	0.362181912	0.379543857	0.498193483	0.625080903	5.822198793	3.67334471	0.086151141	0.130280634	0.11743893	0.147050846	0.810033394	0.994764863
at1g09210.1	symbols crt1b atcrt1b calreticulin1b chr1 2973217 2976655reverselength 424          	median intensities:	0.957147252	1.204974198	1.625772619	3.60477466	37.89592683	19.46498268	0.605616445	0.790557034	1.062176517	2.303722174	21.24582114	15.9084393	0.566067389	0.658671159	0.863858911	1.696301662	16.73515148	8.668500292	0.399921079	0.519775134	0.59672859	0.812744727	8.719691556	7.601067815	0.187943375	0.210391166	0.348936078	0.593191056	4.473556962	3.062260334	0.070346223	0.105770727	0.104996087	0.233226662	2.01280769	1.510290068
at1g09270.1	symbols impa 4 importinalphaisoform4 chr1 2994506 2997833forwardlength 538          	median intensities:	0.797401749	1	1.37274704	NA	39.08526952	14.90560129	0.654408811	0.658806238	0.963057072	1.285507904	19.12813162	NA	0.461466495	0.442847375	0.659258116	1.209346567	13.43565011	3.888845378	0.356535199	0.344074884	0.344366286	0.512038071	5.662129994	4.790514724	NA	NA	NA	0.248667297	1.972388715	1.415679804	NA	NA	NA	NA	NA	NA
at1g09430.1	symbols acla 3 atp citratelyasea 3 chr1 3042135 3044978forwardlength 424        	median intensities:	1.106847941	1.258777298	1.981792853	3.339367457	43.55236946	18.77339359	0.817424799	0.970784697	1.363368311	2.090315365	20.34442389	13.08377542	0.66293004	0.660705345	0.823875917	1.7660641	17.46483473	10.04536985	0.49004475	0.635190119	0.695855638	0.922227633	8.386882687	5.505433595	0.35847224	0.389059962	0.491089555	0.667670483	5.128221456	3.611952355	0.070644746	0.133775105	0.147331957	0.143765899	1.264362619	0.975097903
at1g09590.1	symbols  translationproteinsh3 likefamilyprotein chr1 3106549 3107606forwardlength 164          	median intensities:	0.732923244	1.200788413	2.258327121	4.402061263	54.32958171	20.42749547	0.665383507	0.936043189	1.203352335	2.187018109	26.84762345	12.60018424	0.290262039	0.548248541	0.826002621	1.80572842	17.00794082	5.715449097	0.425381706	0.556623449	0.671779889	0.94808151	7.905595298	6.559963756	0.224984703	0.238831148	0.412980632	0.534917566	3.30236203	2.784725349	0.039826126	NA	0.09830063	0.092288822	0.730391164	1.286278823
at1g09620.1	symbols  atpbinding leucine trnaligases aminoacyl trnaligases nucleotidebinding atpbinding aminoacyl trnaligases chr1 3113077 3116455reverselength 1091   	median intensities:	1.063034987	1.213280152	1.909506124	3.480447886	45.68365748	17.34673165	0.803972123	0.895592985	1.230558557	2.041551673	21.81331251	13.17085047	0.667973327	0.754721866	0.948784559	1.317960997	15.43641334	7.281609632	0.485532416	0.6278822	0.600066362	0.761095398	7.377766186	4.886397177	0.307762042	0.388243291	0.393840119	0.475059631	3.953210471	2.664865428	0.061959647	0.110415043	0.092036645	0.132894282	1.00691994	1.067717707
at1g09640.1	symbols  translationelongationfactoref1b gammachain chr1 3120162 3122152forwardlength 414          	median intensities:	0.968991256	1.330060752	1.908282915	3.38735764	45.25080396	19.81549519	0.692718739	0.879053295	1.199770173	1.813456081	21.99898315	13.93839811	0.481164788	0.584261449	0.778993298	1.527427717	13.85311312	5.634887262	0.455663539	0.582747943	0.618722999	0.912454427	8.880415431	6.735641366	0.304451294	0.327257673	0.38453907	0.616194818	5.528342922	3.103994548	0.043019373	0.080990058	0.071573426	0.102047794	1.270336887	0.880892995
at1g09760.1	symbols u2a  u2smallnuclearribonucleoproteina chr1 3159476 3161603reverselength 249          	median intensities:	1.339049416	1.078536098	1.558708376	3.142760709	36.08500887	15.60019979	0.592301034	0.832722902	1.123109901	1.455585032	19.14478341	9.694398557	0.52185699	0.369727151	0.630727244	1.217388084	12.14203795	7.032382226	0.38934041	0.558500547	0.488285577	0.921463902	5.560945303	2.433078261	0.29024048	0.325537433	0.422928017	0.488214272	3.56407443	2.924654278	0.077913282	0.138282806	0.135878673	0.131308322	0.909267938	1.159476447
at1g09780.1	symbols  phosphoglyceratemutase 2 3 bisphosphoglycerate independent chr1 3165550 3167812reverselength 557       	median intensities:	0.741520959	1.064937039	1.685729346	2.875608647	30.77545215	13.3654004	0.602605963	0.824247322	1.122282246	1.955513204	18.68205204	13.4209035	0.530240496	0.70196017	0.932409832	1.568991053	15.11269283	9.56378318	0.442155252	0.53794015	0.720702549	0.919038652	8.02606631	5.911749913	0.355513243	0.336777429	0.476427204	0.546442116	5.082106135	3.353291371	0.121530965	0.239776835	0.204630396	0.259949068	1.959126775	1.608186675
at1g09830.1	symbols  glycinamideribonucleotide gar synthetase chr1 3192783 3194936reverselength 532         	median intensities:	0.998430373	1.09860375	1.967667978	2.689396202	34.10891138	19.91813551	0.538286046	0.861857772	1.146054154	1.622674169	18.74377377	12.18942428	0.477416877	0.708201667	0.896939233	1.632169591	14.98892708	8.933222184	0.403753003	0.600184159	0.793834843	0.836081894	9.395523435	5.96210075	0.322825587	0.381106342	0.446766327	0.788373824	5.687044309	3.793206628	0.088617034	0.15909202	0.131325784	0.18195805	1.048813169	0.852663508
at1g10200.1	symbols wlim1 gatatypezincfingertranscriptionfactorfamilyprotein chr1 3346677 3347763reverselength 190           	median intensities:	NA	NA	NA	NA	68.03845538	19.56869383	0.784498748	1.090833214	1.104154618	NA	28.98566144	12.28956365	0.611450465	0.902669814	0.753185125	2.632890258	18.45370164	6.018470441	0.561991027	0.709725394	0.927446375	1.262648887	11.06066609	6.373809618	0.451724999	0.30745924	0.612375055	0.791094568	4.44022839	4.815020666	0.126744601	0.231562344	0.227444834	0.364821333	2.325553218	3.76808021
at1g10370.1	symbols gst30 atgstu17 gst30b erd9 glutathiones transferasefamilyprotein chr1 3397274 3398273reverselength 227       	median intensities:	1	1.107147022	1.597922159	3.466518722	29.42993087	18.30824087	0.64317552	0.762528129	1.066671892	1.78030234	16.66320065	11.8425428	0.47726634	0.538207804	0.774794212	1.406074107	15.63012329	8.387885071	0.360474865	0.513228766	0.64402771	0.879071779	9.678163461	4.445956448	0.217943244	0.33558693	0.472993041	0.472925852	4.115393486	2.590802152	0.073690391	0.110232101	0.123268888	0.195991083	0.794771661	0.884239594
at1g10760.1	symbols sex1 sop1 sop gwd1 gwd pyruvatephosphatedikinase pep pyruvatebindingdomain chr1 3581210 3590043reverselength 1399     	median intensities:	0.823408624	NA	1.196008345	NA	30.8199347	NA	0.416615613	NA	1.08637102	1.617744568	17.3426486	3.71130986	0.737691111	NA	NA	NA	10.86164694	4.418174757	NA	0.63525612	0.75259253	0.91362898	6.789877546	NA	0.323510524	0.336592664	0.454772853	0.393081229	6.010887369	3.07478049	NA	NA	0.152082268	NA	NA	NA
at1g10840.1	symbols tif3h1 translationinitiationfactor3subunith1 chr1 3607885 3610299reverselength 337           	median intensities:	1.481820154	1.597286842	2.085586173	6.216597624	61.4726542	26.94125232	0.768980537	0.954932574	1.273634887	2.480593614	22.70740187	17.75037988	0.642887875	0.755187423	1.044979815	1.65114969	18.00527523	7.527496799	0.475693364	0.586368667	0.664758241	0.925076474	7.996162904	7.214767725	0.265281319	0.285566403	0.492612397	0.494443872	4.455067159	2.258978494	0.075775171	0.106484878	0.079753189	0.161626779	0.922894827	0.822726452
at1g11260.1	symbols stp1 atstp1 sugartransporter1 chr1 3777460 3780133forwardlength 522          	median intensities:	1.046180636	1.214261277	2.0664767	3.832895836	42.08816501	20.65399144	0.6856131	0.896285607	1.139758239	1.907381785	18.59062413	9.871946764	0.501612118	0.673386506	0.885361288	1.429123467	13.78673122	8.57144506	0.424863948	0.570727189	0.637734606	0.753420233	6.930182291	5.365750945	0.24499319	0.262232508	0.393708288	0.397211837	3.687060774	2.080869877	0.094178182	0.141190803	0.135946468	0.168291821	0.757050784	1.076462332
at1g11430.1	symbols  plastiddevelopmentalproteindag putative chr1 3847273 3848938forwardlength 232          	median intensities:	0.952603998	1.012845126	2.04190133	3.042637892	29.28077283	14.26444972	0.69734687	0.887990679	1.047396002	1.356725767	19.41232694	16.94811788	0.821302176	1.008014803	1.267926023	1.249051057	14.41242263	12.59385028	0.529720174	0.626262654	0.63419358	0.750435723	6.960159449	6.308101947	0.376993348	0.449606885	0.583151625	0.40830038	4.981069113	3.113794836	0.107459767	0.18468806	0.136832587	0.140007285	1.097473422	0.987154874
at1g11530.1	symbols atcxxs1 cxxs1 c terminalcysteineresidueischangedtoaserine1 chr1 3874518 3875311forwardlength 118         	median intensities:	0.788257421	0.904653433	NA	3.279836366	47.36868593	15.60629073	0.550196375	0.728586382	1.144058119	1.561164151	19.82719372	8.715721556	0.391271966	0.525628396	0.718808761	1.53200842	10.03027225	3.343646093	NA	0.455487375	0.508143938	0.751267605	5.397003765	2.243453142	0.215918851	0.18129996	0.383176781	0.529626357	1.671069904	2.334626193	NA	NA	0.069242316	0.134681585	1.095346567	1.101597025
at1g11650.2	symbols atrbp45b rbp45b rna binding rrm rbd rnpmotifs familyprotein chr1 3914895 3917941forwardlength 405     	median intensities:	0.96929637	1.032715856	1.672437844	3.771244163	37.69020717	17.27723252	0.697291224	0.831419777	1.381425203	1.866039138	19.84454614	10.2704595	0.612192254	0.639545104	1.072141052	1.446113146	16.84931925	6.219296453	0.497164932	0.693289735	0.747238067	0.94697927	9.09739682	4.981526505	0.427300322	0.397473221	0.448627656	0.657491039	6.22624224	3.661565326	0.095785316	0.153387657	0.135812884	0.129964493	1.03070363	0.775225354
at1g11750.2	symbols clpp6 clpproteaseproteolyticsubunit6 chr1 3967609 3969535forwardlength 289           	median intensities:	0.985039823	0.791387807	1.6778311	3.380418693	32.18515559	14.79927687	0.580740563	0.712529973	1.12249132	2.175680566	21.13152767	12.07650491	0.500491743	0.466600018	0.737126441	1.575404709	15.32067379	6.484308981	0.391941991	0.474296281	0.499624809	0.686439903	7.986771663	3.889702856	0.211319771	0.305719921	0.356161698	0.450163309	4.348054525	2.348747267	NA	NA	NA	NA	1	NA
at1g11840.6	symbols glx1 glyoxalaseihomolog chr1 3995928 3997518forwardlength 322           	median intensities:	0.978783435	1.197906551	2.281356549	3.828696718	44.74268261	22.5200164	0.673728896	0.895460964	1.169844659	2.188751761	23.22374195	12.93214873	0.52260988	0.607764826	0.82560417	1.772106018	16.26114258	7.307911806	0.422924573	0.482953889	0.612568008	0.903932562	8.486455295	6.110209141	0.276724755	0.311739486	0.416241688	0.581072695	4.531470619	3.059124064	0.09228842	0.148386811	0.135794752	0.179985676	1.289776206	1.091306223
at1g11860.1	symbols  glycinecleavaget proteinfamily chr1 4001801 4003245forwardlength 408          	median intensities:	0.786466675	1.030486361	1.521197762	2.464228288	34.07640161	15.71261596	0.555624801	0.901287881	1.211566462	1.776862153	20.03030948	8.300349285	0.478390367	0.512086287	0.625902677	1.416080945	12.79415784	8.285855654	0.551365704	0.575783931	0.578981593	0.866222573	8.307983823	3.332446618	0.499181165	0.465044781	0.52567696	0.680587721	4.75423523	3.034635959	0.115579771	0.11846667	0.15100905	0.207041288	1.368954683	1.016039142
at1g11910.1	symbols apa1 atapa1 asparticproteinasea1 chr1 4017119 4019874reverselength 506          	median intensities:	1.040572429	1.185708206	1.912523307	3.088335652	38.42906998	17.44321793	0.74116022	0.925473497	1.228869964	1.95830422	20.33946957	13.59860335	0.65901954	0.692634591	0.867032091	1.498230855	15.70504994	9.492028309	0.427123455	0.576582209	0.725410153	0.976610108	7.660046273	5.258829068	0.294916901	0.395396395	0.428528876	0.51853641	4.954865204	3.32781451	0.0760086	0.143914655	0.132752551	0.167326008	0.880928898	1.156716905
at1g11930.1	symbols  predictedpyridoxalphosphate dependentenzyme ybl036ctype chr1 4028783 4030298forwardlength 257         	median intensities:	0.714017308	0.977398712	1.314883871	2.403607305	29.99279942	15.06715627	0.617823449	0.73430196	1.279761633	1.998118752	20.76655137	15.16263689	0.483535284	0.568715016	1.022601288	1.166779161	11.83611783	13.5195184	0.331579158	0.403722191	0.709529023	0.777671161	7.016186203	5.942028128	0.286700617	0.370113751	0.378569841	0.460600051	5.559600369	2.757661509	0.045860579	0.110673609	0.091596854	0.151790413	1.54497689	1.567082403
at1g12050.1	symbols  fumarylacetoacetase putative chr1 4072904 4075856forwardlength 421          	median intensities:	0.914782119	0.832138626	1.825075126	3.337487462	40.58757009	18.37858402	0.597411885	0.742269395	1.27388783	1.873619455	22.75576462	7.901061244	0.661499667	0.662578015	0.789098806	1.355059536	14.93506474	6.739596681	0.467348982	0.457388759	0.597714409	0.795230788	7.564574696	4.264246416	0.187573584	0.328381384	0.383611614	0.470422848	4.521148012	2.697645351	0.086136286	0.164669048	0.100993408	0.17454056	1.092407784	0.96443702
at1g12230.2	symbols  aldolasesuperfamilyprotein chr1 4148050 4150708forwardlength 427           	median intensities:	1.008652282	1.158551096	1.662129103	3.364253479	40.30226598	14.75912086	0.709560987	0.66896818	1.021136876	1.955068335	21.26526215	10.19213972	0.538934457	0.551246378	0.795148663	1.601279255	12.65684455	6.960117885	0.377713438	0.57998473	0.491584673	0.673191756	5.742247878	4.928582905	0.294124759	0.378299298	0.425007134	0.360219595	4.163633514	2.136522979	0.073314849	0.180939665	0.108861348	0.070179429	1.028282137	1.004244839
at1g12240.1	symbols atbetafruct4 vac inv glycosylhydrolasesfamily32protein chr1 4153699 4157457forwardlength 664         	median intensities:	0.994079555	1.125741465	1.904949499	2.986773161	38.47849918	17.85463394	0.634327087	0.91368138	1.104191248	2.31835744	19.82017493	10.90785747	0.621006682	0.676299684	0.86249977	1.582892086	15.0991618	10.49841825	0.46498711	0.542770436	0.737260048	1	9.43562568	6.950378632	0.373777036	0.456675503	0.541538878	0.66613174	5.179346333	3.581562199	0.110521376	0.198873527	0.220404847	0.25495073	2.694077564	1.886720188
at1g12270.1	symbols hop1 stress inducibleprotein putative chr1 4172105 4174575forwardlength 572         	median intensities:	0.841414425	0.98891626	1.681932466	3.678266949	39.0118528	17.61546844	0.718238724	0.897342466	1.245841773	1.661492684	22.15235483	8.687564315	0.686340377	0.831516993	1.01108374	1.528748251	20.05781499	8.35870153	0.477347619	0.58883122	0.689354019	0.907448542	8.377361055	3.656354036	0.318826247	0.367887669	0.322856655	0.335134606	5.93287402	3.311193715	0.1173032	0.193110828	0.163320765	0.182899998	1.30739426	1.138170816
at1g12310.1	symbols  calcium bindingef handfamilyprotein chr1 4187500 4187946reverselength 148         	median intensities:	0.789878717	0.921824663	2.030694653	3.975537961	36.45187433	20.62012649	0.665203483	0.833841705	1.253146667	2.15870658	18.3206108	16.65269888	0.505560331	0.653720738	0.91601814	1.310951155	13.81334337	8.242470309	0.441558176	0.589071032	0.60530627	0.863229972	6.372841392	7.215856283	0.224793589	0.228881069	0.411848108	0.51198864	3.883795887	2.767474713	0.071098275	0.143158853	0.096095986	0.133290542	1.153099141	1.106751636
at1g12470.1	symbols  zincionbinding chr1 4251359 4257201forwardlength 988           	median intensities:	0.735223962	0.938777414	1.48645165	3.381114376	38.33964023	10.26506693	0.546742083	0.779362578	1.068967811	1.74597271	23.6172218	16.33015495	0.558288299	0.824576762	1.023658892	2.31114399	12.97139817	5.188938695	0.281960066	0.399506688	0.467954219	0.68857811	8.078510009	4.84658629	0.1905117	0.219393294	0.256221471	0.447435773	4.360825986	1.843057407	NA	0.038765605	0.017613562	0.122451314	0.390537691	NA
at1g12780.1	symbols uge1 atuge1 udp d glucose udp d galactose4 epimerase1 chr1 4356124 4358120reverselength 351    	median intensities:	0.838978281	0.989414271	1.513818165	2.871941597	33.99326172	14.55613464	0.593641344	0.722965104	1.030449234	2.013382998	20.63375535	11.53885278	0.540704762	0.634164457	0.855907373	1.509639653	15.76350823	8.823861564	0.407105798	0.529323524	0.680129803	0.924696807	8.095532453	5.905970861	0.337964703	0.327147273	0.4781884	0.670432248	5.33970712	3.049641943	0.124692782	0.19867276	0.205076137	0.227235886	1.34560877	1.601904322
at1g12840.1	symbols det3 atvha c vacuolaratpsynthasesubunitc vatc  v atpasecsubunit vacuolarprotonpumpcsubunit det3  chr1 4375584 4378220forwardlength 375  	median intensities:	0.819099827	1.069649481	1.819142762	3.4072558	45.76562473	14.8374295	0.615902169	0.81976766	1.123413048	1.760403379	21.97904277	8.710781346	0.539754189	0.630530487	0.953749879	1.382345572	12.7015189	6.058018335	0.36829039	0.550568747	0.564842079	0.727014791	7.970981257	3.712726719	0.248609613	0.256874936	0.429751923	0.460098836	3.485585981	2.265137136	0.110953447	0.16785235	0.121557849	0.274703593	0.821027857	1.34369497
at1g13060.1	symbols pbe1 20sproteasomebetasubunite1 chr1 4452641 4454663forwardlength 274           	median intensities:	0.718455031	0.995078392	1.472148132	3.005819292	42.6629005	15.99881487	0.621152012	0.811785909	0.982736696	2.35668179	20.91284105	11.02553028	0.435667955	0.627567967	0.792403525	1.772754081	17.62238846	8.169987973	0.469157808	0.536593493	0.639183484	1.036572305	9.175986754	6.748910724	0.231564269	0.280975236	0.459683172	0.550251546	4.195947709	2.463695162	0.104858631	0.136593185	0.220405297	0.242939041	1.670579908	1.235162217
at1g13320.1	symbols pp2aa3 proteinphosphatase2asubunita3 chr1 4563692 4567348reverselength 587           	median intensities:	0.802138745	1.005430752	1.52069494	2.446895851	47.18481671	27.13055139	0.593675085	0.736416834	1.061573088	1.293774938	20.30627087	12.06790831	0.4265312	0.515046636	0.825043748	1.089879017	12.88979538	7.368540206	0.304091946	0.395988537	0.547196359	0.994569248	5.911895593	2.744358254	0.238837181	0.169436391	0.270050902	0.293803216	4.282786661	2.456149493	NA	0.024566733	NA	NA	0.484686502	NA
at1g13440.1	symbols gapc 2 gapc2 glyceraldehyde 3 phosphatedehydrogenasec2 chr1 4608465 4610494reverselength 338       	median intensities:	0.940437468	1.170996248	1.702271449	3.532309731	35.51376782	14.34169214	0.690021432	0.827237924	1.211752374	2.135588567	19.23816516	12.87953286	0.596766194	0.585648073	0.855671941	1.423669884	11.96046793	8.336278695	0.408013809	0.495380491	0.638223068	0.870116847	7.517758378	4.172943204	0.32264068	0.340921839	0.454825562	0.50675693	4.931934666	2.853601444	0.149964773	0.206758479	0.190012498	0.291230628	1.505045041	1.651007216
at1g13750.1	symbols  purpleacidphosphatasessuperfamilyprotein chr1 4715490 4718091reverselength 613           	median intensities:	0.869103922	1.036156305	1.550493629	3.205275754	39.65618074	17.85145814	0.562764353	0.728094912	1.039581774	1.906965894	22.07160744	9.75510239	0.520280657	0.543407217	0.749059111	1.478892137	18.56655493	5.23097337	0.383130858	0.428367872	0.596868174	0.817799901	9.463492103	6.377522669	0.292600499	0.25782495	0.365528452	0.492135671	3.091076924	2.667886059	0.101219675	0.170642645	0.132810775	0.144304462	1.59687289	1.109638216
at1g13900.1	symbols  purpleacidphosphatasessuperfamilyprotein chr1 4753494 4755554reverselength 656           	median intensities:	0.962986165	1.098871257	1.940283963	5.185716121	43.7656543	18.24376545	0.804661312	0.799490474	1.061092984	2.082552855	18.85130371	10.30026359	0.571187248	0.612762893	1.026964811	1.049807166	15.99102008	7.038925818	0.433813736	0.579402283	0.498444574	0.863306653	6.114856834	2.491011406	0.236809461	0.218839205	0.466506079	0.430309251	3.745520058	2.48339694	0.079727614	0.143032618	0.12762183	0.17014614	0.846604488	0.927231728
at1g14320.1	symbols sac52 rpl10 rpl10a ribosomalproteinl16p l10efamilyprotein chr1 4888270 4889408forwardlength 220        	median intensities:	0.920262985	1.136412045	2.003767093	2.611429388	41.97306798	19.16990921	0.662600483	0.979803111	1.346464084	1.789548088	21.74495913	15.18392585	0.503090287	0.636880075	0.828723286	2.338900135	13.57350015	9.708141034	0.464558083	0.780653118	0.673953173	1.117814183	10.46580051	5.984909473	0.258910275	0.31340368	0.495864824	0.657068998	4.687301501	3.250097951	0.079699549	0.151434746	0.090954405	0.143965696	0.845730125	NA
at1g14570.1	symbols  ubxdomain containingprotein chr1 4983770 4987192forwardlength 468          	median intensities:	0.959084285	1.746191345	2.010133978	2.553694498	32.72816117	14.85722467	1.054227795	1.09026546	1.040915715	0.809114786	11.35833256	33.70547053	0.733677324	0.834942558	0.584700827	0.958317834	11.58220042	16.51679046	0.249738894	0.419774439	0.362399109	0.575130099	2.751122644	4.39039231	0.13999188	0.210911592	0.076252301	0.072635196	1.52531446	1.332590948	NA	0.022424449	NA	NA	0.142989405	NA
at1g14610.1	symbols twn2 valrs valyl trnasynthetase valine  trnaligase valrs  chr1 5008502 5014486reverselength 1108    	median intensities:	1.133381025	1.059168143	0.918895131	3.389294662	48.3224503	17.20491328	0.583260321	0.917703419	1.198803589	1.819975192	23.17566806	9.795034123	0.611661835	0.679243023	0.810252461	1.35043652	17.9672225	6.988636604	0.483440864	0.547011356	0.707132773	0.918656501	9.256799149	4.76995475	0.34304153	0.356950978	0.472177223	0.494458314	5.014626964	3.006511663	0.091372803	0.093166286	0.11780909	0.155335632	0.953097025	1.062402147
at1g14810.1	symbols  semialdehydedehydrogenasefamilyprotein chr1 5102684 5104633reverselength 375           	median intensities:	1.268315162	1.308968641	1.762639565	2.464133791	34.07849145	16.36852621	0.764920173	1.077387661	0.886999952	1.257707109	14.21962149	14.57361687	0.691421268	0.824322257	1.052481362	1.570325113	15.5066072	9.291736753	0.628823665	0.633584312	0.719839237	0.823488424	7.140157929	7.190849531	0.259766725	0.437706688	0.56288177	0.6762472	5.427248307	2.750579837	0.126679344	0.250153387	0.221319034	0.555510088	2.610570433	3.291433043
at1g14980.1	symbols cpn10 chaperonin10 chr1 5165930 5166654reverselength 98           	median intensities:	0.838340284	0.979890591	1.658151131	3.697955651	52.51907759	18.09568625	0.607494564	0.769526229	1.053711179	2.087606703	22.96020599	13.64684093	0.531672112	0.698284326	0.82527726	1.595903795	14.68909837	8.248201676	0.396377488	0.516314793	0.625678806	0.913105236	8.964410755	6.826577342	0.256847282	0.267603403	0.453436718	0.55658906	4.096590685	2.885681996	0.116481453	0.213046094	0.211353364	0.341950397	2.0421306	1.264850411
at1g15000.1	symbols scpl50 serinecarboxypeptidase like50 chr1 5168613 5169947forwardlength 444          	median intensities:	0.986183215	1	1.935676813	4.025166189	40.94631603	25.48398785	0.560312716	0.734312681	1.131586987	2.098184595	22.47794786	12.55506846	0.494358763	0.580770187	0.873653963	1.303899737	15.24232076	7.176342093	0.380237208	0.456136261	0.437103652	0.805446267	6.38896504	5.429074852	0.247711341	0.29362162	0.409698701	0.422720388	3.652010652	2.138238999	0.080452202	0.133424432	0.146189018	0.163897151	1.214619442	1.130291207
at1g15130.1	symbols  endosomaltargetingbro1 likedomain containingprotein chr1 5206217 5209848reverselength 846         	median intensities:	0.999567936	1.0380357	1.554055911	3.626883453	38.18626238	16.65199074	0.745601431	0.809972203	0.959067514	2.321208474	18.00066248	14.99271484	0.520062591	0.721580055	1.000864128	1.43571252	13.81417988	8.870282697	0.469500325	0.526539077	0.489077121	0.791627317	7.047146174	5.507622357	0.244255687	0.245467759	0.32656951	0.393352813	3.362035333	3.19666338	0.078601646	0.081363817	0.090351884	0.109237639	1.245593092	0.431061673
at1g15340.1	symbols mbd10 methyl cpg bindingdomain10 chr1 5275895 5277474reverselength 384         	median intensities:	0.918251614	0.918232458	1.81077717	3.374444758	52.3678569	20.74079612	0.647271573	0.855041316	1	2.102125297	27.17038542	11.33326862	0.527094496	0.748613934	0.926016282	1.546047623	14.43016147	7.714197632	0.380712815	0.442557393	0.635383415	0.886219926	8.836807027	6.864252076	0.263648324	0.219879059	0.314158191	0.568426148	4.340671291	3.35627174	0.101564367	0.141985238	0.212843115	0.296218217	2.01825988	2.363719276
at1g15690.1	symbols avp1 atavp3 avp 3 atvhp1 1 inorganichpyrophosphatasefamilyprotein chr1 5399115 5402185forwardlength 770      	median intensities:	1.045682417	1.083647798	1.798307884	3.789173977	56.04628444	22.46608318	0.651073362	0.976590051	1.296488854	1.935246272	23.57942761	11.07022348	0.545686078	0.671904147	0.897589968	1.594124081	15.3957305	6.774506177	0.367420878	0.549519128	0.563044205	0.701188237	7.726738954	6.081879083	0.25126872	0.237074007	0.359894296	0.538991716	4.011109358	2.850654752	0.113571576	0.200443851	0.199859407	0.273917375	2.485700892	1.799331386
at1g15750.1	symbols wsip1 tpl transducinfamilyprotein wd 40repeatfamilyprotein chr1 5415086 5420359reverselength 1131        	median intensities:	0.979697804	1.021542529	1.675823676	3.318854951	36.97761902	17.68341941	0.651411051	1.025606736	1.009070632	1.787963673	17.50419241	8.622535887	0.548986157	0.592677601	0.794233107	1.006603169	10.51051424	8.998662135	0.501733955	0.428467203	0.492826843	0.797214033	7.66349602	4.275041827	0.234770055	0.322183144	0.497535034	0.375658513	4.685577202	2.39506848	0.153447681	0.181029337	0.118429502	0.162210466	0.538604985	0.993592031
at1g15790.1	symbols  unknownprotein bestarabidopsisthalianaproteinmatchis unknownprotein tair at1g15780 1  has170blasthitsto94proteinsin14species archae 0 bacteria 0 metazoa 0 fungi 0	median intensities:	1.128221591	1.287525246	2.080843209	3.959197869	53.98515794	19.12709685	0.822386184	1.044971844	1.275943836	2.176468762	23.29592315	14.47603023	0.713146707	0.649678265	0.787779343	1.635166479	17.72823608	9.085881495	0.563114169	0.68324853	0.780689002	0.91632722	9.495345878	6.480855947	0.348814236	0.487251861	0.408916391	0.555497631	4.527573054	3.699328138	0.09332667	0.124124449	0.133673463	0.136181787	0.974978851	0.664391089
at1g15860.3	symbols  domainofunknownfunction duf298  chr1 5455055 5456741forwardlength 236         	median intensities:	1.163808114	0.890846625	1.787616056	3.802846493	53.58964597	21.53917453	0.850056835	0.963205274	1	1.632489752	19.76217959	11.51202147	0.609810217	0.538023215	0.760224097	1.366095429	13.49819128	5.261346793	0.457805305	0.530300298	0.563211032	0.578150182	8.76644931	3.864053665	0.148831357	0.364612475	0.454166009	0.49232789	4.129628985	2.479643814	NA	NA	NA	NA	0.624666449	NA
at1g15930.1	symbols  ribosomalproteinl7ae l30e s12e gadd45familyprotein chr1 5471702 5472741forwardlength 144        	median intensities:	1.033835257	1.286509377	2.008035068	3.662974252	41.11176212	13.85304931	0.825897127	0.918832687	1.149874868	1.742781576	21.42155723	18.26224859	0.716354626	0.683163614	0.788132805	1.605381049	13.19374685	11.86762728	0.599852991	0.770174736	0.727256811	1	6.761720139	8.541388106	0.364925617	0.362282659	0.471129692	0.722293403	3.226690319	3.624628619	0.325551083	0.40325027	0.491624455	0.666216212	1.19155489	3.825429136
at1g15950.1	symbols ccr1 irx4 atccr1 cinnamoylcoareductase1 chr1 5478855 5481915forwardlength 344         	median intensities:	NA	0.934772374	0.913834638	3.768936031	43.13071788	18.01771655	0.647781196	0.786488072	1.079672527	1.686214244	19.25729209	12.75553308	0.630100477	0.742009495	NA	1.434932612	10.44905041	8.651961938	0.507216737	0.53435258	0.63208483	0.936623827	10.34266493	5.869171463	0.567371156	0.551633987	0.669539553	0.885059365	3.615294446	2.970411284	0.25878749	0.396549985	0.159843125	0.192749439	1.087524641	1
at1g16030.1	symbols hsp70b heatshockprotein70b chr1 5502386 5504326reverselength 646           	median intensities:	0.898483192	1.773911125	3.075765076	3.44772362	71.92167629	21.92229525	0.53501289	1.034606308	1.403340967	1.140451183	16.382629	17.93193574	0.528232231	0.569392442	1.050139774	1.024919866	10.11179872	7.34719212	0.259493136	0.332726638	0.363444817	0.525430526	4.579311992	2.026969308	0.064490962	0.128886813	0.090213783	0.136172523	1.922572584	0.975080134	NA	0.009504661	0.003747986	0.01060211	0.089801891	NA
at1g16080.1	symbols  unknownprotein locatedin apoplast chloroplaststroma chloroplast chloroplastenvelope expressedin 23plantstructures expressedduring 14growthstages has81blasthitsto81proteinsin28species archae 0 bacteria 2 metazoa	median intensities:	0.941003128	1.044468296	1.903974999	3.925429637	52.07829232	20.00734689	0.69743802	0.89817451	1.254889139	2.18215029	23.22494064	12.16268095	0.612837609	0.662804316	0.887975505	1.606190321	16.37421706	8.069144974	0.430020344	0.566129482	0.693062879	0.894115263	8.478629065	4.523976442	0.34447966	0.336223295	0.420554862	0.497473581	4.16367363	3.178750317	0.07486145	0.164683059	0.184437806	0.253199394	1.382957544	1.028831692
at1g16350.1	symbols  aldolase typetimbarrelfamilyprotein chr1 5590951 5592872forwardlength 502          	median intensities:	0.981811972	1.506672504	1.719699407	2.714406964	42.72931608	18.57026395	0.576795483	0.826972895	0.997113685	1.795216443	17.66299985	17.02204189	0.514495011	0.808292645	0.923809544	1.409245554	13.92259179	9.863735021	0.400993069	0.614688174	0.910843039	1.080081048	9.129931453	3.932363759	0.689568479	0.620314209	0.758691066	0.792426108	9.065792307	4.098359188	0.230104478	0.191616894	0.188797153	0.335427002	2.484278131	1.53602723
at1g16460.2	symbols atrdh2 atmst2 mst2 st2 str2 rdh2 rhodanesehomologue2 chr1 5619848 5622481reverselength 342      	median intensities:	1	1.290074101	2.08608778	4.638181375	53.83985679	20.12019998	0.776280976	0.934913573	1.268578684	2.572084929	26.40542484	17.71937034	0.643590342	0.711693212	0.90154218	1.230035115	14.64268265	6.336297726	0.550578243	0.935801402	0.519769985	0.938773298	8.671722784	6.583752243	0.423445619	0.485370291	0.685253069	0.781876575	6.684557365	5.089056124	0.067306992	0.108737053	0.153147882	0.591607839	2.591123383	3.348733164
at1g16820.1	symbols  vacuolaratpsynthasecatalyticsubunit related v atpase related vacuolarprotonpump related chr1 5757199 5758464reverselength 93     	median intensities:	0.745243068	0.771501623	1.088000618	2.2401659	27.49138116	10.30264058	0.53325411	0.55302106	1	2.089867763	18.06111072	12.27610895	0.508217801	0.607438992	NA	1.286802887	13.83616434	6.912235754	0.314373445	0.443512098	0.564899124	NA	9.862063424	NA	0.426319568	NA	NA	NA	7.893519674	NA	NA	0.201661164	0.166322334	0.295710119	3.594019041	NA
at1g16880.1	symbols  uridylyltransferase related chr1 5773796 5776125forwardlength 290          	median intensities:	NA	1.229120733	1.817861233	5.459051324	58.12536577	28.16266078	0.974639625	NA	1.025360375	2.559101252	23.78911626	26.92752615	0.649364812	0.579906103	0.94127614	2.075082617	21.48074957	8.631053511	0.449499099	0.45692144	0.615565924	0.968320587	7.589574434	5.661220931	0.180374502	0.289851953	0.381705377	0.612198424	4.24136359	2.98602215	NA	NA	0.079039433	0.085529422	0.780335651	0.510983127
at1g16890.2	symbols ubc36 ubc13b ubiquitin conjugatingenzyme36 chr1 5776550 5778327reverselength 153         	median intensities:	1.047824726	1.158775629	1.926691657	4.052853485	35.67627769	20.60220338	0.694926786	0.93848933	1.244575973	2.117440295	20.71944037	12.81623013	0.538986576	0.554699819	0.853994756	1.536109547	14.19938819	8.080297427	0.431410983	0.59037532	0.644253031	0.86739339	7.840826815	5.262465019	0.269134926	0.318618182	0.391091884	0.495983326	3.876438083	2.246348878	0.043249639	0.076738602	0.115774314	0.148673396	0.844690792	0.933294813
at1g16980.1	symbols attps2 tps2 trehalose phosphatase synthase2 chr1 5807311 5811488forwardlength 821        	median intensities:	1.139581621	1.25850319	2.32843381	5.459084679	71.30395471	25.16796423	0.866035991	0.957471172	1.173261579	2.409179737	31.6542661	11.22454343	0.622696569	0.573763357	0.892859596	2.390588288	18.79882679	3.153114343	0.416037937	0.532538613	0.74201382	0.907370951	9.70149063	5.045535112	0.22743921	0.244088107	0.367662253	0.546783553	3.254126526	2.582423666	0.043440409	0.060550627	0.058222655	0.117461689	1.042528828	0.485044621
at1g17020.1	symbols srg1 atsrg1 senescence relatedgene1 chr1 5820258 5821741forwardlength 358         	median intensities:	1.016980632	1.215535761	1.911178027	3.242389136	50.45464184	17.66451658	0.655984056	0.877666567	1.302676783	1.888137425	24.58132028	15.36319479	0.586836595	0.635360651	0.954973721	1.496428055	16.05783724	8.78265398	0.419219953	0.594581581	0.568483184	0.780714284	6.91382797	4.007753224	0.27577038	0.309777663	0.323422312	0.416560452	4.164237185	2.39830434	0.064757409	0.156210817	0.118170596	0.159380892	0.915370714	0.983877355
at1g17100.1	symbols  soulheme bindingfamilyprotein chr1 5844766 5845539forwardlength 232          	median intensities:	0.844956178	0.969121318	1.626188331	2.612916675	41.17448278	17.64291246	0.691286015	0.782314817	1.107667405	1.702914838	17.70830311	10.30839556	0.538768758	0.775019468	0.847969531	1.795738256	14.81090953	15.34869188	0.380339657	0.543825776	0.822232909	1.074039511	9.724341921	6.062588479	0.403224147	0.373333424	0.536037812	0.688428679	5.789641206	4.208641135	0.106018753	0.158848517	0.275802666	0.208803462	1.655676757	1.465434463
at1g17160.1	symbols  pfkb likecarbohydratekinasefamilyprotein chr1 5867678 5869215forwardlength 379          	median intensities:	0.86558326	1.13441674	1.792452189	3.600271676	29.91574172	19.51022914	0.563432605	0.665204937	1.226849502	2.29603864	13.62557888	11.52552557	0.708608911	0.577714507	0.576323455	0.848486428	11.43923454	9.786327853	0.503918483	0.75484671	0.602382974	0.783565053	8.173694001	5.78917042	0.274573955	0.377074714	NA	0.566536304	3.54580339	3.774924734	0.069036078	NA	0.134712381	0.208530724	1.451746699	1.494508915
at1g17290.1	symbols alaat1 alanineaminotransferas chr1 5922771 5926093forwardlength 543           	median intensities:	0.871789631	0.912850255	1.845580092	3.520961829	49.71643418	17.70536437	0.631721546	0.846915464	1.178466811	2.22625779	22.87289347	9.937587415	0.549752387	0.610752235	0.920885467	1.82831017	15.71136432	9.229514594	0.395498708	0.538716019	0.667908457	1	9.251178096	5.799450432	0.329820054	0.361388179	0.436281755	0.669408895	4.954084515	3.394332114	0.097219842	0.146959073	0.169861454	0.2403361	1.591898116	1.240376019
at1g17710.1	symbols  pyridoxalphosphatephosphatase relatedprotein chr1 6090763 6091975reverselength 279          	median intensities:	0.856529547	1.046627109	1.529565278	3.626747053	55.42764509	19.64440972	0.675104109	1.011389847	1.112345606	2.427126528	24.02109089	12.38257475	0.725453762	0.720760145	0.885673401	1.689207828	20.47286611	7.728923853	0.452938706	0.506488382	0.757989316	0.910439971	10.24799904	4.599013452	0.296739144	0.371617128	0.476318281	0.621978385	4.617008228	3.024423049	0.08700638	0.138575719	0.068992348	0.186208706	1.259541145	0.650417007
at1g17720.2	symbols atbbeta proteinphosphatase2a regulatorysubunitpr55 chr1 6093949 6098065reverselength 500          	median intensities:	1.015369301	1.017562135	1.57005914	3.677199111	65.05153794	21.03119457	0.683061389	0.88440115	1.380329322	2.457175764	24.73962592	8.409362484	0.54927422	0.685221145	0.861867525	1.765294213	15.77250717	7.1038544	0.382913977	0.48609715	0.61402703	0.882023504	9.951734232	5.350470524	0.230322637	0.262629099	0.429530422	0.64406053	4.699747018	3.406167169	0.063547833	0.128388284	0.137043642	0.192273802	1.232265432	1.4542425
at1g17745.2	symbols pgdh d 3 phosphoglyceratedehydrogenase chr1 6101157 6104979forwardlength 651         	median intensities:	0.880213591	1.312586744	2.519149391	4.953919091	60.83138209	22.52230237	0.657035751	1.020811189	0.979188811	1.904228062	21.64034488	13.65808408	0.65975987	0.658007036	0.779704919	1.634537363	18.42074434	NA	0.433802843	0.643225664	0.350965091	0.852469083	NA	7.687459304	0.255484841	0.281365877	NA	0.444877173	4.614158845	2.381321115	NA	NA	NA	0.141945604	NA	NA
at1g17860.1	symbols  kunitzfamilytrypsinandproteaseinhibitorprotein chr1 6149343 6149933forwardlength 196           	median intensities:	0.989934361	1.12918836	1.943577424	4.029093851	44.60335181	17.65548968	0.572281412	0.799067962	1.180923152	2.335978281	21.01999299	10.79722058	0.6099144	0.567039279	0.851050314	1.453568819	15.36845459	5.63242809	0.426128366	0.580774271	0.617744904	0.872741469	7.778504895	5.991865304	0.337076177	0.355796564	0.40568368	0.509539708	4.803468574	2.94333787	0.089882971	0.097237035	0.095455851	0.156492588	0.901520562	0.884854796
at1g17880.1	symbols btf3 atbtf3 basictranscriptionfactor3 chr1 6152572 6153425reverselength 165          	median intensities:	1.002176431	0.991925109	1.572570095	2.770990948	32.7215093	17.14887157	0.694613455	0.855603718	1.305718539	1.556606328	19.34477371	11.02081969	0.57463332	0.794037574	0.971760787	1.153237797	17.74841443	6.960212409	0.440091375	0.650764754	0.63162564	0.87160399	6.844831157	2.275569586	0.283374293	0.320338004	0.326761323	0.44651058	4.759309538	2.007810963	0.086175219	0.153551325	0.169821469	0.1940164	1.947214976	1.652820629
at1g17890.1	symbols ger2 nad p  bindingrossmann foldsuperfamilyprotein chr1 6154478 6155596reverselength 328       	median intensities:	1.343747168	1.541301183	1.902184827	3.149879513	46.71213393	16.75539219	0.77105304	1	1.329147915	2.091438072	22.91731492	12.10475057	0.661231045	0.734492964	0.774728057	1.655128177	17.8457193	8.236594803	0.472987432	0.613986224	0.777496422	0.996174873	8.898511489	3.896862209	0.415183814	0.397073523	0.479924831	0.438902568	4.382782374	3.702261694	0.094328802	0.176578364	0.167751784	0.195790649	0.897541346	1.344391443
at1g18070.3	symbols  translationelongationfactoref1a initiationfactorif2gammafamilyprotein chr1 6214236 6218211reverselength 543          	median intensities:	0.989148716	1.249635865	2.395815845	4.119015362	46.49066524	21.82620579	0.729544768	1.02787185	1.38442063	3.021982939	22.23545326	9.828111261	0.736625457	0.589419227	0.879147984	1.541328928	18.57799062	8.007466623	0.541514752	0.638909772	0.703254515	0.966071884	8.419930272	5.345040739	0.323938271	0.350095142	0.524164374	0.551707161	4.249039984	3.141234515	0.069812916	0.158085093	0.131720585	0.163896414	1.271302442	1.201827685
at1g18080.1	symbols atarca rack1a_at rack1a transducin wd40repeat likesuperfamilyprotein chr1 6222325 6223901forwardlength 327       	median intensities:	1.059758918	1.134049386	1.89558603	4.756870841	67.70860298	20.40145681	0.688116936	0.751625028	1.187104254	2.401862505	26.71464619	11.41252628	0.656077526	0.626482088	0.893754732	1.641644083	19.2047495	4.460220845	0.478213966	0.489051219	0.5811139	0.879593991	8.725970771	3.979998204	0.26907875	0.362033996	0.467449085	0.484381406	4.610370645	3.025195176	0.095161137	0.163370736	0.130038975	0.206652384	1.169809669	1.188985708
at1g18270.3	symbols  ketose bisphosphatealdolaseclass iifamilyprotein chr1 6283634 6293772reverselength 1393         	median intensities:	0.749126816	1.028994754	1.498874948	2.868606611	35.82093925	14.03338188	0.583091093	0.833474857	1.027539385	1.834175358	19.9009632	9.881775944	0.523556085	0.602688696	0.840939041	1.458400355	14.11816941	8.166862685	0.394354733	0.468755193	0.676591782	0.933348186	8.451221079	5.635023969	0.340448273	0.32773399	0.398509806	0.541610708	4.997966918	2.845273936	0.103209837	0.176861672	0.186818777	0.247672212	1.67653234	1.314649624
at1g18450.1	symbols atarp4 arp4 actin relatedprotein4 chr1 6348199 6351766forwardlength 441         	median intensities:	0.932126844	1.127632213	1.771553121	3.385130895	43.50388488	19.01137917	0.688229511	0.92132903	0.888928684	1.802210902	24.64557095	14.75001394	0.522267517	0.573614359	0.978012208	1.381824488	17.75619101	10.58051485	0.354273165	0.521200287	0.777410225	0.863831793	6.224890595	5.171066676	0.317504492	0.226366292	0.314017855	0.456043169	4.055381406	3.417095466	0.053443977	NA	0.155637412	NA	0.774728292	2.572315988
at1g18490.1	symbols  proteinofunknownfunction duf1637  chr1 6367116 6368640forwardlength 282         	median intensities:	1.00479945	0.979570046	2.034005827	4.4126133	46.37294444	17.45855254	0.563788894	0.733468642	1.071946089	1.90352846	18.86723358	11.22767739	0.35935053	0.492348351	0.81903469	1.2768809	11.84395054	6.104390025	0.304980566	0.389386028	0.425781378	0.645259333	6.277035564	3.911721507	0.314362548	0.46653562	0.486288729	0.606445801	3.245664529	2.7453054	0.104257753	0.164983738	0.182864817	0.198635175	1.535094672	1.724665302
at1g18500.1	symbols maml 4 ipms1 methylthioalkylmalatesynthase like4 chr1 6369347 6372861forwardlength 631        	median intensities:	0.945756469	1	1.716116968	2.699481421	38.48645752	11.70241848	0.648861445	0.706013751	1.007403631	1.735876352	21.66210465	12.41743583	0.637514946	0.726798408	0.932243502	1.835562279	14.61167584	8.068299294	0.483850058	0.542924645	0.687612243	0.758728591	9.204648266	4.964054076	0.394034894	0.354534425	0.457989356	0.542681595	4.593340192	2.8070615	0.078392936	0.165366334	0.191753469	0.256661435	1.834355845	1.10773805
at1g18540.1	symbols  ribosomalproteinl6familyprotein chr1 6377448 6378548reverselength 233           	median intensities:	0.80176281	1.016377791	1.43704257	3.701929777	43.01082053	16.84705294	0.774670375	0.915428003	1.246126426	2.095739038	20.96001948	9.414639193	0.524950373	0.538816288	0.680265258	2.039128982	16.27850734	10.07202209	0.419567512	0.527584306	0.790088607	1.029915235	10.77347049	4.514671106	0.349903399	0.368664921	0.415900029	0.73696265	6.248840145	4.501922403	0.097504151	0.185394208	0.183861291	0.235797289	1.396694175	2.045048357
at1g18800.1	symbols nrp2 nap1 relatedprotein2 chr1 6481466 6483463reverselength 256          	median intensities:	0.621027671	0.672854223	1.290653164	2.629944915	30.08690012	14.33295834	0.595150267	0.900371278	1.077641386	1.631313427	19.01184008	7.930753789	0.492768084	0.702263992	0.749288321	1.587048462	4.071481388	8.570089361	0.224677913	0.519577623	0.363440208	0.478480485	7.465490895	5.385354314	0.23015226	0.367590925	0.338813625	0.424592288	4.367585934	2.527082902	0.037895578	0.053546412	0.114978002	0.200722242	1.220339753	1.566993329
at1g19130.1	symbols  containsinterprodomain s proteinofunknownfunctionduf985 interpro ipr009327  rmlc likejellyrollfold interpro ipr014710  has1465blasthitsto1465proteinsin584species archae 10 bacteria 1038	median intensities:	0.96228871	0.977096397	1.686122011	2.490543084	26.46628167	12.78283275	0.653058574	0.847047629	1.323872117	1.620234497	13.68207667	11.59783178	0.667362513	0.761021952	0.737230146	1.011451802	13.03104357	13.81547719	0.512026065	0.626371032	0.706527677	0.820677594	5.867158071	5.30265595	0.353541974	0.46908067	0.514658458	0.748708001	4.783675395	3.892936453	0.091579253	0.128894339	0.136316182	0.20356309	1.479766559	1.03771129
at1g19570.1	symbols dhar1 atdhar1 dhar5 dehydroascorbatereductase chr1 6773462 6774413reverselength 213         	median intensities:	0.690983834	1.038888609	1.417296104	1.81630144	27.87264936	10.08880962	0.633238271	0.693044261	1.109617196	1.410226173	17.0027037	11.13040564	0.606289119	0.766465427	0.881723258	1.684910638	14.76320486	9.866693445	0.441543025	0.55138571	0.70986768	1	8.465998632	4.916054598	0.352912994	0.427275115	0.575815034	0.726382356	5.17124726	4.592612763	0.127959716	0.26453676	0.214670969	0.38463746	1.488226278	1.623776974
at1g19730.1	symbols attrx4 ath4 thioredoxinsuperfamilyprotein chr1 6823163 6824020reverselength 119          	median intensities:	1.082081001	1.228978634	1.966602433	4.710721844	44.96088039	21.08107183	0.832369187	1.029452485	1.218142121	2.061628064	24.19998712	12.36532025	0.57853032	0.625450152	0.854395612	1.62431878	17.37694982	8.416072641	0.501071661	0.629445534	0.669578107	0.929110474	8.135321619	4.559900134	0.308655485	0.362577403	0.504654782	0.496701714	5.039029784	3.460358787	0.05418387	0.10603001	0.083706922	0.110519805	0.766983263	0.642026242
at1g19920.1	symbols aps2 asa1 pseudouridinesynthase archaeosinetransglycosylase likefamilyprotein chr1 6914835 6916657reverselength 476        	median intensities:	0.918889148	1.266461448	2.003912346	4.33378869	40.29482853	22.31470042	0.632345612	0.916578339	1.151510217	2.57593215	19.99503012	18.3277907	0.535656344	0.743667946	0.76587165	1.970298366	20.86460843	8.491411978	0.433666487	0.731180204	0.774778913	1.163624051	9.58368418	6.995361608	0.315063873	0.449133376	0.547138537	0.697830728	6.179119495	2.882565074	0.088546218	0.144569063	0.155194611	0.172778342	0.574342187	1.251236633
at1g20200.1	symbols emb2719 hap15 pamdomain pci pintassociatedmodule protein chr1 7001409 7004154reverselength 488       	median intensities:	0.981601004	1.101573106	1.714242567	3.90177269	43.68528348	19.55688831	0.66386733	0.839794832	1.218244795	1.966689754	23.66364344	12.30308351	0.449767893	0.638445964	0.882065477	1.454278812	14.49451117	6.507530896	0.479935611	0.486938887	0.605505726	0.781952292	7.420337652	5.757538617	0.329925164	0.302294557	0.436483491	0.512855583	4.680539176	2.712905493	0.080596197	0.139698614	0.161551198	0.233346181	1.387866953	0.984395234
at1g20225.1	symbols  thioredoxinsuperfamilyprotein chr1 7007966 7009318reverselength 233           	median intensities:	0.930514376	1	1.756621135	3.387238268	41.29738282	17.79411277	0.629930929	0.787992264	1.07290317	2.198260996	23.95397957	11.85171448	0.552486768	0.539539377	0.853475488	1.819333742	19.40948043	12.62707561	0.472698453	0.588278551	0.750297713	1.037632508	10.10637828	5.154254465	0.440529415	0.476036952	0.611362296	0.545507888	5.173855184	4.393557897	0.073106985	0.112849443	0.127820829	0.191255707	1.733667518	1.201098392
at1g20260.1	symbols  atpase v1complex subunitbprotein chr1 7016971 7020290forwardlength 487         	median intensities:	1	1.143902036	1.969405441	3.756842896	40.9394116	21.50884322	0.715869757	0.811389298	1.224848762	2.060742877	20.66384835	13.6779107	0.533681326	0.548797058	0.722965687	1.71798751	15.02482731	7.467453934	0.398999509	0.497824002	0.612014483	0.854037112	7.640803305	5.827349168	0.213552514	0.301165018	0.349208377	0.590140259	4.983017962	2.582580814	0.067301504	0.118383195	0.116059178	0.17252719	1.257545959	1.639776409
at1g20340.1	symbols drt112 pete2 cupredoxinsuperfamilyprotein chr1 7042770 7043273reverselength 167          	median intensities:	0.947750919	0.772272781	NA	NA	NA	NA	0.754965148	NA	NA	3.036535994	20.09287017	19.99308166	0.51008091	0.896397835	1.052249081	1.992522871	17.85476984	13.27991094	0.536224493	0.622827062	0.703279666	1.060779713	12.17351852	8.257673495	0.685551034	0.542805795	0.597882814	1.075396054	9.634384929	6.140616707	0.16276647	0.260616028	0.360945794	0.507369557	6.170456484	5.212363632
at1g20440.1	symbols cor47 rd17 atcor47 cold regulated47 chr1 7084722 7085664reverselength 265        	median intensities:	0.622724997	0.893779762	1.700836906	1.983319475	38.6596904	15.37596907	0.634878747	0.828121677	1.061833747	1.763818159	20.59235884	12.37150704	0.530021359	0.760455726	0.966461714	2.024853047	15.47447755	14.28308483	0.467215109	0.634585653	0.610281653	1.175853558	11.84978335	8.255237247	0.507849616	0.293220741	0.51595815	0.783764026	8.059727879	5.887388643	0.099176867	0.219710871	0.238366102	0.288639918	5.756158122	2.46896658
at1g20450.1	symbols lti29 lti45 erd10 dehydrinfamilyprotein chr1 7088235 7089107reverselength 260         	median intensities:	0.825186583	0.995787943	2.18874056	3.552161193	42.2622905	15.7282603	0.527874024	0.780799156	0.962005219	2.170072402	22.75914325	9.880151183	0.401986053	0.619034893	0.713049163	1.508966207	13.19896228	5.12283319	0.401046505	0.490485714	0.5473618	0.712967238	6.537386512	4.193049526	0.328886432	0.191184361	0.259772621	0.322706126	3.663563799	2.541906616	0.088501352	0.172904611	0.197070984	0.356626038	1.853425348	2.035885294
at1g20620.1	symbols cat3 sen2 atcat3 catalase3 chr1 7143142 7146193forwardlength 492         	median intensities:	0.883033779	1.03464717	1.683907875	3.136441843	40.25166351	15.80720203	0.703607402	0.830673814	1.147864123	2.020363973	20.90060466	13.05704159	0.564929962	0.655272818	0.880335133	1.619111739	17.2397701	8.675195158	0.448770268	0.559568342	0.718264934	1	10.03830749	5.788186723	0.338607058	0.336253425	0.50323824	0.711798368	5.569924889	3.358363936	0.111891419	0.138540809	0.14552608	0.227992014	1.287777101	1.201414462
at1g20630.1	symbols cat1 catalase1 chr1 7146812 7149609forwardlength 492           	median intensities:	1.102105843	1.006835262	1.794679434	2.988539677	45.33884997	19.16316177	0.542309477	0.856819066	1.230981248	1.773875149	21.492385	9.93502072	0.60067774	0.523774137	0.850465063	1.762535268	16.45226087	6.877744194	0.444933539	0.5130642	0.71273225	0.885879085	9.162647234	5.032539175	0.283344432	0.355217591	0.454427232	0.65897611	4.875071327	3.950174153	0.116429038	0.124316393	0.102173534	0.142227022	1.321205091	0.526324158
at1g20950.1	symbols  phosphofructokinasefamilyprotein chr1 7297467 7301336reverselength 614           	median intensities:	0.839303066	1.008174108	1.661477553	3.649536303	45.40634923	15.81211323	0.679754066	0.888367388	1	1.625289683	20.16947706	6.622676315	0.543652987	0.509987548	0.712889097	1.141574894	13.09312704	6.070784653	0.365441571	0.651040927	0.578439156	0.862863577	7.719247839	3.6805552	0.284190086	0.280074976	0.341756692	0.395294744	4.57677747	2.94762993	0.101410805	0.095024219	0.106756845	0.151742047	1.116533312	0.929068642
at1g21680.1	symbols  dpp6n terminaldomain likeprotein chr1 7613028 7615148forwardlength 706         	median intensities:	0.985695387	1.006545107	1.819258701	2.968357846	36.77205388	15.62740915	0.722870538	0.861400752	1.088594503	1.786230168	22.13207719	14.11378201	0.470750132	0.614042193	0.920764762	1.68433602	18.59298757	8.173013729	0.406255296	0.502911234	0.656024273	0.955798077	11.7831107	6.369654506	0.314103013	0.287370631	0.477454515	0.587093767	6.194495724	3.874839685	0.097138008	0.139265338	0.159459461	0.203016649	1.381952866	1.273417596
at1g21720.1	symbols pbc1 proteasomebetasubunitc1 chr1 7626394 7628070forwardlength 204           	median intensities:	0.712832662	0.857930072	1.36434641	2.585812064	38.14563173	11.49170081	0.595097333	0.659911546	1.017857387	1.728986036	21.05862216	5.762284596	0.630245007	0.613268424	1.1859771	1.10356354	16.51984708	11.14398969	0.346527077	0.55952873	0.617706524	0.891949853	9.279694766	4.595949988	0.408425581	0.589092524	0.728049211	0.420437905	8.744142901	2.995256926	0.241823349	0.333056108	0.249142679	0.253492964	2.569688539	1.481652622
at1g21750.1	symbols atpdil1 1 atpdi5 pdi5 pdil1 1 pdi like1 1 chr1 7645767 7648514forwardlength 501    	median intensities:	0.923316576	1.007875883	1.815261099	3.092669057	32.16431316	19.7505352	0.695645503	0.881298106	1.142457883	2.11980155	21.04059265	14.40776034	0.528417226	0.645146288	0.737397639	1.44469311	12.18798161	10.25429851	0.427977879	0.544070285	0.687109955	0.791081998	7.414229534	5.562297411	0.261391351	0.324321784	0.400617444	0.517941054	4.562617968	3.241580462	0.097627477	0.176626622	0.151940628	0.31282527	1.491694114	2.120185777
at1g21770.1	symbols  acyl coan acyltransferases nat superfamilyprotein chr1 7651843 7652249reverselength 111       	median intensities:	1.143455307	NA	2.243506724	4.672509577	NA	26.36525038	NA	1.039812593	1.279924185	2.062505113	NA	8.730865983	0.578436388	NA	0.680469045	1.886932282	15.48959812	NA	NA	0.462071926	NA	0.960187407	NA	NA	NA	0.224013013	0.447372995	0.633251746	NA	NA	0.047401867	0.087173218	NA	0.192473883	NA	NA
at1g21850.1	symbols sks8 sku5similar8 chr1 7667803 7670530reverselength 551           	median intensities:	0.853231164	1.033151417	2.259989087	4.320624824	53.54285852	13.53567647	0.374355658	0.597697635	1.021656932	1.439232205	15.53158427	6.937405159	0.132010234	0.322613698	0.900063061	NA	8.268902299	NA	0.083963948	0.133278056	0.147340644	0.308235575	2.437892979	NA	NA	NA	NA	NA	0.978343068	NA	NA	NA	NA	NA	NA	NA
at1g21880.2	symbols lym1 lysmdomaingpi anchoredprotein1precursor chr1 7680689 7682526forwardlength 416          	median intensities:	0.651590027	4.323839748	2.46727493	NA	33.49945574	8.447153621	1.003043107	0.996956893	1.399341669	1.149296215	12.32285408	42.58618019	0.792168708	1.133930156	1.05122737	0.945475074	11.20403305	40.38583195	0.191090302	0.404903002	0.388698274	0.71348904	2.585480252	NA	0.240178803	0.318389809	0.056179215	0.035083146	2.533385019	1.027822304	0.20505031	0.093066038	NA	0.066539682	0.804164282	NA
at1g22270.1	symbols  trm112p likeprotein chr1 7865548 7865922forwardlength 124          	median intensities:	1	0.966810634	1.695040663	4.577854495	42.68719553	18.87734173	0.776421536	0.818474405	1	2.239473264	21.16808008	16.90789413	0.62533351	0.522765002	0.785021897	1.539074464	14.60670991	6.552821066	0.396060235	0.598692481	0.593782098	0.873399282	7.281350859	4.388473809	0.235708912	0.324146603	0.416087438	0.483067786	3.753092902	2.675574854	0.078431584	0.194052411	0.194602882	0.221714801	1.525474535	1.68089187
at1g22300.1	symbols grf10 14 3 3epsilon gf14epsilon generalregulatoryfactor10 chr1 7879146 7881103reverselength 254       	median intensities:	0.718682394	0.884381786	1.695073908	1.610280798	34.54172173	10.96377057	0.660787266	0.855840291	1.167281834	1.535006665	21.01740724	11.75731257	0.531017988	0.749612165	0.910678215	1.915100365	15.85557147	6.722815819	0.459702811	0.514285283	0.789505428	1.057017464	10.81380816	3.794899222	0.389338311	0.370477757	0.572306998	0.991573526	7.985208834	3.587893901	0.106439332	0.192660692	0.199887677	0.26389663	1.887516927	1.758784717
at1g22360.1	symbols atugt85a2 ugt85a2 udp glucosyltransferase85a2 chr1 7895068 7897527reverselength 481         	median intensities:	1.549334676	1.568831211	2.030275419	NA	65.02650245	27.5780469	0.982013923	0.991107451	1.602305595	2.485525297	34.08418097	17.07984964	NA	NA	1.008892549	1.892052548	16.18451616	6.864640224	0.433222026	0.718093694	0.705153754	0.826572335	7.567871095	NA	0.200416326	0.504558019	0.445951071	0.60474253	4.223507821	1.605481431	0.050658677	0.165605268	0.116042127	0.147351094	0.904525675	0.893873319
at1g22450.1	symbols cox6b atcox6b2 cytochromecoxidase6b chr1 7925447 7926918forwardlength 191          	median intensities:	0.8504647	0.97276824	1.776520371	3.175602097	38.74211944	16.14288371	0.647625861	0.947670686	1.118350802	1.882387344	19.09953954	12.18758353	0.514911361	0.739505792	0.928894979	1.384661188	15.08712756	7.276929337	0.456193218	0.568153283	0.528332629	0.822539117	7.442312004	5.552998674	0.243621342	0.140207478	0.325720122	0.402902701	2.786788026	2.03565687	0.093320735	0.164218935	0.191286628	0.211915178	1.57373906	1.368004337
at1g22530.1	symbols patl2 patellin2 chr1 7955773 7958326reverselength 683           	median intensities:	0.943607157	0.997165574	1.801701855	3.702964424	41.67610738	18.63012353	0.685858955	0.860877039	1.150041683	2.218102413	21.33057162	10.91637658	0.567818899	0.682621345	0.859342831	1.633584109	14.59391007	7.469353858	0.453902551	0.533534386	0.637372059	0.91444643	8.190516859	5.807368947	0.278102135	0.311588995	0.459809383	0.581599154	4.410921058	3.214792216	0.1106134	0.178672778	0.181223189	0.208937716	1.691153499	1.902057773
at1g22780.1	symbols pfl rps18a pfl1 ribosomalproteins13 s18family chr1 8067990 8069163forwardlength 152        	median intensities:	0.976989196	1.160609562	1.859320649	3.759685624	44.35118117	21.74432744	0.724863021	0.85483218	1.401954678	2.318943454	19.70425234	13.31807021	0.636506936	0.636237341	0.934193776	1.596880326	15.50145124	8.292924045	0.431357204	0.577647328	0.771776005	0.940791608	7.992174174	5.547965205	0.298518609	0.377144535	0.50458123	0.515806196	5.066572541	2.962367117	0.064938503	0.099138637	0.101937608	0.140682292	1.235709785	1.007693175
at1g22840.1	symbols cytc 1 atcytc a cytochromec 1 chr1 8079384 8080286forwardlength 114       	median intensities:	0.310082093	0.753167601	1.212525383	2.965820927	NA	13.05142052	0.546251882	0.671107801	1.237911201	1.625162618	25.84564301	10.82260868	0.436489607	NA	0.757110406	1.827257031	10.19562488	5.543323215	0.298173421	0.582963649	0.654482615	1.216386278	7.675556894	5.850155266	0.264738778	0.316330134	0.449895451	0.787474617	5.702769112	3.01339835	0.128614394	0.161962996	0.190924456	0.222989142	2.426379551	1.601191411
at1g22920.1	symbols csn5a jab1 ajh1 cop9signalosome5a chr1 8109882 8111895reverselength 357         	median intensities:	1.418929359	1.163112529	2.736688707	5.07083026	58.91016654	23.48890878	0.568166312	0.745486637	1.218120992	2.216303571	19.17562198	10.44609716	0.343719053	0.431922853	1.038915888	0.982915113	10.31968397	4.917970246	0.249935711	0.292292304	0.372781308	0.479744148	4.832818889	4.043884454	0.127770656	0.137987608	0.189180377	0.311717735	2.225385962	1.017084887	NA	0.055540606	0.06474951	NA	0.462527421	0.306686406
at1g23140.1	symbols  calcium dependentlipid binding calbdomain familyprotein chr1 8202362 8203172reverselength 165       	median intensities:	1.162152314	1.136421953	2.588212204	4.075179052	40.31735617	17.55145914	0.848790319	0.935302739	1.526418308	2.036792983	21.05434063	12.54626134	0.555344459	0.573690879	0.819719378	1.471827951	15.67268086	6.919544353	0.430044475	0.513708815	0.567772585	0.884705066	6.86147175	3.970502147	0.27516732	0.31020244	0.412571302	0.579951481	4.203872744	2.648595324	0.063451863	0.090506055	0.082106354	0.142081502	0.786726273	0.617077147
at1g23190.1	symbols pgm3 phosphoglucomutase phosphomannomutasefamilyprotein chr1 8219946 8224186forwardlength 583          	median intensities:	0.864360441	1.132358353	1.889967176	3.556355926	41.58268365	16.65679794	0.656088872	0.88504873	1.130615069	1.997818556	21.70758728	13.30525021	0.535157347	0.653623473	0.859739436	1.662865932	15.65481829	8.387926026	0.42530077	0.596082911	0.607569516	0.877409417	8.330456495	4.907784178	0.287095473	0.313290353	0.403193618	0.549861057	4.688472591	3.225971077	0.086583612	0.151282056	0.161667634	0.223354261	1.376687099	1.100965705
at1g23290.1	symbols rpl27a rpl27ab ribosomalproteinl18e l15superfamilyprotein chr1 8263007 8263447forwardlength 146         	median intensities:	1.076883685	1.008109509	1.535082264	2.826722705	35.73547075	20.45615611	0.582225633	0.936031481	0.991890491	2.190578465	17.78542057	10.76364257	0.589817646	0.698719367	0.84621029	1.849273124	15.66605178	10.53034556	0.440619857	0.74551123	0.945234383	1.183591033	10.70330379	7.903870188	0.472204133	0.473906452	0.71754371	0.719981579	5.779891638	4.873819282	0.221549398	0.198877804	0.210163522	0.377766102	2.801819936	2.648141129
at1g23310.1	symbols ggt1 aoat1 ggat1 glutamate glyoxylateaminotransferase chr1 8268720 8271329reverselength 481        	median intensities:	0.998544586	0.988627735	1.775621303	3.485154696	37.23563072	18.00752006	0.61609408	0.897054382	1.124884457	2.105984958	20.00435961	11.98038481	0.57201991	0.631313139	0.753694681	1.400583131	15.29508178	8.47573638	0.46334862	0.644057226	0.652089782	0.876725767	7.617409537	5.757868153	0.331855442	0.316474259	0.382827611	0.531950204	4.358994624	3.250683135	0.107391886	0.162491233	0.182768725	0.183628844	1.491361267	1.508142513
at1g23740.1	symbols  oxidoreductase zinc bindingdehydrogenasefamilyprotein chr1 8398245 8399656reverselength 386         	median intensities:	1.156350031	NA	1.829770664	4.015928626	37.93585503	17.72418358	0.676833104	0.883769224	1.096722187	2.007224433	16.7348827	13.38982616	0.71682714	0.702440673	0.727453053	1.192001174	14.30695565	NA	0.631243787	0.780085922	0.582694833	0.903277813	7.184136078	5.610646768	0.361273621	0.388250207	0.476952448	0.431389037	3.905647948	3.421562522	0.102216817	0.209113011	0.182592677	0.165862711	1.211742838	1.46454373
at1g23800.1	symbols aldh2b7 aldh2b aldehydedehydrogenase2b7 chr1 8412238 8414804reverselength 534          	median intensities:	0.845363301	1.183524568	1.678197577	2.879652843	22.13531609	16.31157604	0.557628139	0.901085294	1.029102499	2.085067542	24.43935045	10.20166439	0.470723201	0.701063007	0.970262663	1.395913596	14.55584879	8.93841318	0.455984302	0.504244183	0.664443472	1	11.01751907	6.394900007	0.385225925	0.32388639	0.471093141	0.627336285	5.306527795	4.187022732	0.087045212	0.151903592	0.206296559	0.281179438	2.096259035	1.379950707
at1g23820.1	symbols spds1 spermidinesynthase1 chr1 8420278 8422724forwardlength 378           	median intensities:	1.00109442	1.131512652	1.880427601	3.540823597	39.16550643	16.31154242	0.599740844	0.892659823	1.136068316	1.95815977	21.14938318	8.423958918	0.550323211	0.599793286	0.820228574	1.343940698	15.00794684	9.573634077	0.327419126	0.452163117	0.626130626	0.892707907	6.871693539	5.109778357	0.217857477	0.253162765	0.350252375	0.533405943	5.132907906	3.581180815	0.145469435	0.28880038	0.297866199	0.491061586	1.901340229	3.955444521
at1g24050.1	symbols  rna processing lsmdomain chr1 8507057 8508439forwardlength 188         	median intensities:	1.013188799	1.246615437	1.653230184	4.080451043	51.07188482	18.94353315	0.703767652	0.922079806	1.206393799	2.209913327	26.47251936	22.95133297	0.715257455	0.634442014	0.899953696	1.84991612	18.0892174	15.68318389	0.466639809	0.705293623	0.730442692	0.892667579	8.640438836	8.42718429	0.460454988	0.471818057	0.453677602	0.756983457	7.522618235	4.980059659	NA	0.178260687	0.242275714	0.246098408	2.207794182	3.642771076
at1g24100.1	symbols ugt74b1 udp glucosyltransferase74b1 chr1 8525547 8527010reverselength 460          	median intensities:	0.947236899	0.779684476	1.564703899	3.273630405	35.43961085	15.9290331	0.521492342	0.806072935	1.190128477	1.756376422	17.87627748	8.235309981	NA	0.556362952	0.725168636	1.09892573	13.2727091	8.251156618	0.392214525	0.621200971	0.567709833	NA	6.072242033	3.424548327	0.294985534	0.304315576	0.423843833	0.497702691	4.576110956	2.732425687	0.09685071	0.099855379	0.157986909	0.173397878	1.137986246	1.052763101
at1g24180.1	symbols iar4 thiamindiphosphate bindingfold thdp binding superfamilyprotein chr1 8560777 8563382reverselength 393       	median intensities:	0.92484394	0.95486059	1.538788002	4.399926515	45.25932514	20.93344324	0.638354311	0.811534791	1.117950916	2.211584396	22.51095686	12.71044239	0.496924014	0.567811583	0.747248762	1.774703464	15.9876799	8.062650274	0.446975939	0.508019598	0.544967286	0.879117654	7.819240501	6.102816899	0.344282152	0.314536946	0.447587721	0.522800421	4.206256768	2.940615423	0.109661492	0.10956916	0.104142796	0.232296784	1.738674592	1.39025719
at1g24510.1	symbols  tcp 1 cpn60chaperoninfamilyprotein chr1 8685504 8688101reverselength 535         	median intensities:	1.078226562	1.117398231	1.913948626	3.220504515	46.04776951	19.50387693	0.750901103	0.929297204	1.269496882	1.661773079	21.36531306	9.990134846	0.551229838	0.772522956	1.008699262	1.606040799	15.228915	7.54199327	0.441346986	0.531202341	0.64265845	0.734773415	7.756591272	2.847460032	0.253475676	0.308774531	0.381468538	0.373094303	3.628648841	2.570615724	0.070863076	0.14456214	0.104694836	0.115981687	0.619397171	0.679760986
at1g25220.2	symbols asb1 anthranilatesynthasebetasubunit1 chr1 8837430 8839478reverselength 289           	median intensities:	0.802822573	0.952574133	1.356158895	3.038598815	39.73626269	22.22694746	0.653233516	0.714471698	1.047425867	1.639679196	21.66003429	11.00634029	0.50363263	0.465762797	0.758882658	1.181590647	16.45775622	8.371285359	0.34592518	0.478015457	0.538936057	0.840170864	7.288092632	4.296131687	0.247973202	0.315442977	0.34417087	0.477594601	6.282231022	3.651157762	NA	NA	NA	NA	NA	NA
at1g25350.2	symbols ova9 glutamine trnaligase putative glutaminyl trnasynthetase putative glnrs putative chr1 8889280 8894205reverselength 800    	median intensities:	1.049298657	1.16858104	2.219201984	3.753899338	26.87902059	15.82942398	0.558281924	0.923788304	1.060982789	2.282246936	21.94367865	11.93454566	0.546912498	0.610777256	0.782762295	1.425832675	14.41424206	9.897615787	0.485012541	0.583938904	0.641578424	0.878034422	8.642730819	6.366818746	0.318105699	0.34755353	0.489714888	0.448369741	3.99858321	2.197531155	0.08601722	0.086690243	0.105402605	0.130769642	0.914701028	0.921963368
at1g25490.1	symbols rcn1 rega atbbetabeta eer1 armrepeatsuperfamilyprotein chr1 8951700 8954899forwardlength 588        	median intensities:	0.971986839	1.198605611	1.769651551	3.221065954	43.34085017	21.75587977	0.690779347	0.952626388	1.207270609	1.812412178	20.25769491	18.57210658	0.708325185	0.641740517	0.916991349	1.219118285	12.78525393	9.693059357	0.431502916	0.613178685	0.505621252	0.745362119	7.037187777	4.251613931	0.265051097	0.343918217	0.340997083	0.310317327	3.421644943	2.820353626	0.070116491	0.044567401	0.053967697	0.038973238	0.575956777	0.603239788
at1g26630.1	symbols fbr12 atelf5a 2 elf5a 2 eukaryotictranslationinitiationfactor5a 1 eif 5a1 protein chr1 9205968 9207098forwardlength 159   	median intensities:	0.481642086	1.048911675	1.829363189	2.182847691	37.39392643	16.00351189	0.598756028	0.811172773	1.112232389	1.635798391	24.12137669	10.55347335	0.463076631	0.692356855	0.940586258	1.565925368	10.37197554	5.646543524	0.404135607	0.501920099	0.622594381	0.951088325	7.310199415	4.552166572	0.230129938	0.185607907	0.347914412	0.445193919	2.714117904	1.738322304	0.1030211	0.139373217	0.121797524	0.152665355	1.273460276	1.397921508
at1g26880.1	symbols  ribosomalproteinl34esuperfamilyprotein chr1 9315640 9316681reverselength 120           	median intensities:	0.902479682	1.100423031	2.06296164	3.807407207	55.37225974	17.86265941	0.698324478	0.859640954	1.221791199	1.97654354	27.70154768	8.17049764	0.555246063	0.58710814	0.791332892	1.971468989	15.05578656	3.535674831	0.409176686	0.570797856	0.650311387	0.900084584	8.796079842	3.936922225	0.280825425	0.279267613	0.379901455	0.547809667	3.727429271	2.668474582	0.071814343	0.10529415	0.124254755	0.221150809	1.216274426	1.141621596
at1g27020.1	symbols  unknownprotein bestarabidopsisthalianaproteinmatchis unknownprotein tair at1g27030 1  has514blasthitsto514proteinsin175species archae 0 bacteria 311 metazoa 0 fungi 0	median intensities:	0.812595894	NA	2.884363152	4.674936034	57.31203514	19.16796651	0.583840628	0.715106064	0.855360585	2.572584615	28.74784022	13.38279052	NA	0.548912828	1	2.035744773	20.22946886	6.652680559	NA	NA	NA	0.872472655	8.406251803	4.96277552	0.297225647	0.245699191	0.366626812	0.506989845	4.092748139	3.744015649	NA	0.194431694	NA	0.101017261	0.774410011	0.968008413
at1g27130.1	symbols atgstu13 gst12 gstu13 glutathiones transferasetau13 chr1 9425582 9426597forwardlength 227        	median intensities:	0.77437252	1.014936807	1.683259017	2.642799313	36.79432547	22.0120576	0.419805728	0.861097013	0.985063193	1.430096468	23.53513396	19.07633951	0.503642169	0.389429775	0.504761972	1.560606262	15.11659067	6.423706585	0.329362549	0.463289939	0.546264541	0.770011142	8.130311367	NA	0.10905666	NA	0.326685509	0.370893413	3.310166901	1.872691073	NA	NA	NA	NA	NA	NA
at1g27400.1	symbols  ribosomalproteinl22p l17efamilyprotein chr1 9515230 9516725forwardlength 176          	median intensities:	0.808252364	0.849903383	1.68802987	2.308278546	37.42843265	11.92368839	0.671398546	0.690345458	1.019130678	1.288476844	15.11643585	10.74810848	0.623319323	NA	NA	2.042608152	18.14236734	6.382657145	0.499542025	0.507274441	0.836987858	1.107988244	8.503447505	3.755324101	0.472303269	0.392791488	0.575979375	0.898959148	6.442276401	5.808368635	0.176302765	0.296431653	0.306996595	0.47097164	3.526833979	2.427360796
at1g27450.3	symbols apt1 adeninephosphoribosyltransferase1 chr1 9532042 9533807forwardlength 284           	median intensities:	1.042040046	1.462897815	2.07780596	3.125675132	45.67497091	17.42668564	0.890991853	0.991300155	1.200576859	1.51993575	24.26414198	11.29305039	0.683229424	0.464622641	0.866150975	1.594395492	15.24668027	8.711055257	0.358531669	0.425063815	0.629917636	0.806228575	6.053784814	4.933764456	0.284426837	0.394437839	0.322155253	0.367003052	4.185723173	2.518500868	0.060608268	0.055680432	0.078563766	0.086843654	1.160901768	0.451209079
at1g27970.1	symbols ntf2b nucleartransportfactor2b chr1 9746921 9747787forwardlength 126           	median intensities:	0.905717591	1.084404589	1.4160448	2.846765203	33.71546434	16.61841072	0.648247987	0.753359568	1.0931111	1.96567739	19.35718562	12.38209757	0.62551508	0.828312428	0.757946578	1.646128939	14.25142046	11.19785278	0.438944156	0.527583979	0.777222901	0.957435214	7.88935579	6.311723838	0.412569408	0.459257691	0.477282523	0.73838674	5.850616484	4.096897407	0.095578715	0.188691773	0.187847618	0.274393234	1.441411654	1.257931289
at1g28200.1	symbols fip1 fhinteractingprotein1 chr1 9850395 9852300reverselength 259           	median intensities:	0.909996313	1.144374489	2.144430796	4.528770146	48.09066111	16.93530311	0.633534627	0.698739028	1.418244292	1.827595025	34.42852926	14.0078126	0.751178939	0.632436094	0.800567791	1.988670575	16.30369552	5.323355488	0.449475333	0.548432473	0.589731864	1.199909939	6.799699016	5.413120421	0.342150323	0.330441498	0.648316313	0.723517802	3.571395533	3.761183242	0.036351374	0.131392588	0.150070608	0.205461032	1.617571869	1.3573638
at1g28960.1	symbols atnudt15 atnudx15 nudx15 nudixhydrolasehomolog15 chr1 10110135 10111607reverselength 293         	median intensities:	1.245602879	NA	NA	NA	38.35765841	NA	0.995543578	1.231170673	NA	0.92448302	24.79200316	26.60287905	0.874256636	0.970470645	1.403564534	1.002952333	15.34407976	12.77481662	0.345376318	0.711096977	0.465838994	0.661871129	5.601947107	6.759382564	0.393625059	0.394495413	0.280620401	0.388165832	4.63605971	NA	NA	0.076234983	NA	NA	NA	NA
at1g29150.1	symbols ats9 rpn6 non atpasesubunit9 chr1 10181240 10182499forwardlength 419         	median intensities:	0.943789484	1.167903004	2.404228618	3.50389988	43.24810483	23.57088033	0.74637582	0.802926212	1.125380699	2.144581612	21.54648539	13.81576536	0.681400564	0.720696178	0.837679701	1.404735744	16.10403301	6.727680188	0.548874124	0.560807735	0.703402177	0.921436918	7.283043723	4.57051159	0.369570518	0.334858331	0.466289748	0.655740087	6.232760517	3.070626301	0.080863092	0.221982408	0.177854559	0.255846184	1.936596563	1.502707611
at1g29250.1	symbols  albadna rna bindingprotein chr1 10223461 10224592reverselength 130         	median intensities:	1.015454171	1.094820687	1.79857022	4.29690598	48.37282255	22.65474656	0.60986364	0.740391739	1.15615093	2.245134528	23.62229753	6.968822713	0.535534653	0.604909466	0.812573641	1.823692647	18.54043979	6.16919139	0.379668821	0.435539903	0.466563828	0.78778139	7.506052686	6.119353915	0.246525058	0.188112704	0.165382	0.382343955	3.558360415	2.554436709	0.077622702	0.109844887	0.122014429	0.15656441	1.083669395	1.077711613
at1g29880.1	symbols  glycyl trnasynthetase glycine  trnaligase chr1 10459662 10462781reverselength 729       	median intensities:	0.970801879	1.151755001	2.008547581	4.524529076	48.94180149	21.72418138	0.675055844	0.846411585	1.218927006	2.456288026	22.2620611	15.3371681	0.527329013	0.576761699	0.895823603	1.553494522	17.63087827	8.44291042	0.419508464	0.468779033	0.640078754	0.883229967	7.847248115	5.085409891	0.241714897	0.293503483	0.42559689	0.494425754	4.356607305	2.727374811	0.066461725	0.134767651	0.134144408	0.186335463	1	1.071344464
at1g29900.1	symbols carb carbamoylphosphatesynthetaseb chr1 10468164 10471976forwardlength 1187           	median intensities:	1.059375448	1.028170576	1.878864474	3.74941555	43.62827402	18.00294523	0.711611199	0.871742083	1.241765667	1.960161186	19.77679566	11.61244581	0.619488954	0.655235955	0.912570809	1.270107279	15.06723471	6.811421792	0.468453005	0.59318943	0.717496972	0.792989404	7.383303907	5.296828629	0.319685708	0.389784634	0.453530389	0.563176759	4.816795686	3.366582086	0.095917809	0.142619941	0.136427925	0.206198558	1.673951104	1.152035154
at1g30230.2	symbols  glutathiones transferase c terminal like translationelongationfactoref1b ribosomalproteins6 chr1 10639286 10640601forwardlength 260     	median intensities:	0.772536771	1.029686072	1.464713803	2.449001531	31.75584682	14.53469061	0.717516818	0.786903691	1.091384096	1.910285257	18.995945	12.69020691	0.559943235	0.712196192	0.939301019	2.00519753	16.4459755	9.741580191	0.397728064	0.475560736	0.662498825	0.956486926	7.968205501	6.74465992	0.244404872	0.322137165	0.434105758	0.479899783	3.443909845	2.511523211	0.086434842	0.133828561	0.11168294	0.168219066	1.405012553	1.122759525
at1g30360.1	symbols erd4 early responsivetodehydrationstressprotein erd4  chr1 10715892 10718799forwardlength 724        	median intensities:	0.983263885	1.020568779	1.912012998	4.458235444	42.91396542	18.38049473	0.658485529	0.788329774	1	2.17702892	19.76297413	12.82039354	0.541675212	0.5174562	0.741649089	1.344832098	14.41236187	6.677016464	0.331958765	0.468005561	0.48475754	0.597095546	7.32652442	4.415514917	0.188859517	0.216897777	0.32046935	0.401076673	3.37092785	1.898726551	0.033036628	0.125134987	NA	NA	NA	0.419871902
at1g30470.1	symbols  sit4phosphatase associatedfamilyprotein chr1 10779423 10786415forwardlength 811          	median intensities:	1.048904306	1.241812115	2.3473662	4.736971239	45.06304397	22.33162836	0.512056996	0.70801411	1.236229943	2.517027363	23.17504821	14.31699646	0.482906226	0.606263792	0.951095694	1.192749819	14.48753152	5.899498789	0.444532292	0.45726276	0.576122628	0.663568552	6.355731332	5.693076163	0.259387528	0.335512835	0.370994299	0.412227343	3.495011363	1.825955572	NA	0.143662955	0.122087327	0.143738135	0.929871263	NA
at1g30510.2	symbols atrfnr2 rfnr2 rootfnr2 chr1 10807150 10808984reverselength 382          	median intensities:	0.993748818	1.042754636	2.21672322	4.618367762	53.40350115	22.4033789	0.654469052	0.877896221	1.222152343	2.012686209	26.00473633	6.40693884	0.618342763	0.625486207	0.751596689	1.719124365	15.23247291	6.630694009	0.419728025	0.461735232	0.528176079	0.864408079	7.582176527	4.03200988	0.245739255	0.251413047	0.336783183	0.427103883	3.582654323	2.481465878	0.067723932	0.115113831	0.113360777	0.145578617	0.929635774	0.683406134
at1g30580.1	symbols  gtpbinding chr1 10831953 10835454reverselength 394           	median intensities:	0.99911726	1.165900871	1.92263641	2.465183767	43.07243223	15.12464746	0.812323494	0.915951767	1.333240102	1.890156794	25.5848166	12.6030603	0.552127119	0.738215342	0.811285596	2.040890408	18.75227676	10.49700877	0.455702312	0.531920577	0.656945073	0.948750298	10.02009367	4.928146871	0.368212652	0.443421349	0.544947759	0.724220513	7.300235458	3.701948195	0.121644243	0.131127669	0.170005858	0.241213267	1.147168889	1.027112923
at1g30630.1	symbols  coatomerepsilonsubunit chr1 10858546 10860173reverselength 292           	median intensities:	1.060825632	1.145560682	2.214989945	3.876291702	48.81083848	24.945115	0.751783198	0.905309941	1.261736715	2.208097471	23.12456939	20.93015107	0.508375192	0.619002912	1	1.967309005	17.35751116	8.726487179	0.418245411	0.623267835	0.659404665	0.926898372	8.954879495	5.979834735	0.228681171	0.289051503	0.386371098	0.449640531	4.182602832	2.592245129	0.062796976	0.091612067	0.116097646	0.165066469	0.99599998	1.005069462
at1g30690.1	symbols  sec14p likephosphatidylinositoltransferfamilyprotein chr1 10888284 10890085forwardlength 540          	median intensities:	0.959982404	1.038781724	1.778995294	3.462121421	33.06716399	16.2466544	0.65290038	0.849990737	1.137057674	1.87999692	19.04732482	12.80939311	0.524778526	0.69624216	0.776375826	1.442140254	14.44102892	7.312906997	0.428374007	0.528852279	0.614305464	0.823632728	7.414053964	6.237802421	0.266359306	0.352378573	0.309506639	0.547487959	3.891536679	2.366578531	0.086374251	0.223768362	0.184494409	0.199557516	1.398571452	1.357132303
at1g30910.1	symbols  molybdenumcofactorsulfurasefamilyprotein chr1 11000912 11002801forwardlength 318           	median intensities:	1.000998571	0.982375036	1.532883785	3.474389041	38.22864009	14.69091588	0.756701319	0.779309666	1.017624964	1.883713561	18.04274635	15.27573332	0.496127214	0.539866743	0.669479081	1.493294443	15.23835799	6.91900275	0.424473868	0.531514873	0.527833212	0.791925367	5.50835626	5.765970442	0.296741224	0.334478139	0.38162832	0.470096655	3.873375616	2.61072518	0.073199164	0.146110249	0.140433553	0.143185529	1.426893719	1.451710315
at1g31070.2	symbols glcnac1put1 n acetylglucosamine 1 phosphateuridylyltransferase1 chr1 11084951 11088361forwardlength 505        	median intensities:	0.895757436	1.15668681	1.971032543	3.380881095	42.96980351	19.29986984	0.59108765	0.903459922	1.079528922	2.263249628	21.87642443	11.2371172	0.563540871	0.576684732	0.812503296	1.613518661	14.87684941	8.706265374	0.439264554	0.512390144	0.684757791	0.876737437	8.275310994	5.431579017	0.307638905	0.333681495	0.453411927	0.524995106	4.197224531	3.488419483	0.096170176	0.145352309	0.132538503	0.155222193	1.21299619	0.849757195
at1g31130.1	symbols  unknownprotein functionsin molecular_functionunknown involvedin biological_processunknown locatedin cellular_componentunknown expressedin 23plantstructures expressedduring 13growthstages bestarabidopsisthalianaproteinmatchis unknownprotein tair at4g19950 1	median intensities:	1.381506711	NA	NA	4.862483702	29.25705436	19.60172053	NA	NA	NA	2.802520922	NA	12.60412367	0.725067535	0.702518369	0.964456181	0.903455458	NA	9.809009593	0.55874333	NA	NA	1	NA	4.147633171	NA	0.378945481	0.404821939	0.410206385	7.455862591	3.839070941	0.14737617	0.205839764	0.233635412	0.258631868	1.699656826	1.662021817
at1g31180.1	symbols atimd3 imd3 ipmdh1 isopropylmalatedehydrogenase3 chr1 11142843 11144617reverselength 404         	median intensities:	0.991679005	0.97216164	1.638344119	3.106707525	30.9405408	15.90480139	0.730202465	0.788500457	1.072990585	1.693558567	17.09808389	14.05871884	0.655613158	0.720975544	0.958239429	1.286235154	16.41734112	12.54537454	0.440029116	0.626641451	0.643685397	0.995772788	8.501851568	5.863946369	0.284266362	0.595344429	0.504389147	0.596372131	5.360844754	3.348081595	0.118794926	0.166241628	0.124063406	0.172930581	1.191239867	0.787773546
at1g31230.1	symbols ak hsdhi ak hsdh aspartatekinase homoserinedehydrogenasei chr1 11158744 11163055reverselength 911       	median intensities:	0.891309254	0.998533077	1.995719459	3.442703941	46.6202622	21.95797734	0.616857381	0.83976786	1.257077858	1.500685932	21.10216312	11.22655581	0.548329301	0.685289539	0.822929109	1.137438375	13.18655513	5.511526678	0.377132388	0.541417811	0.702029308	0.812892673	6.55644829	4.778490158	0.257595336	0.248397825	0.460174379	0.422275997	4.086053538	2.691220377	0.108595577	0.181403533	0.112197115	0.124995266	1.673806599	1.252006983
at1g31812.1	symbols acbp6 acbp acyl coa bindingprotein6 chr1 11411132 11412099reverselength 92        	median intensities:	0.960617701	1.019138746	1.437689594	3.105615298	41.54208454	17.98463477	0.658710359	0.875149377	1.053101867	1.955731368	22.67837984	11.43998821	0.5939144	0.688572127	0.699472462	1.59448301	14.10316735	4.268319523	0.442083251	0.602605568	0.635142107	0.940793039	8.816053081	5.517875153	0.336472461	0.455961253	0.549601393	0.637605052	4.926215184	3.21780918	0.091301518	0.19407445	0.180169412	0.217509575	1.597172684	1.38568973
at1g31910.1	symbols  ghmpkinasefamilyprotein chr1 11459050 11461649forwardlength 505           	median intensities:	NA	1.053159327	1	NA	17.12076987	8.715037284	NA	0.275672122	0.75600847	0.411521114	13.53321912	9.791573931	NA	0.871049313	1.100212451	1.537654917	17.81712242	8.802636989	0.387127753	0.477579044	0.81907671	0.662547975	9.465407469	2.592306061	0.36437451	0.442962092	0.512972173	0.524721044	6.07999232	3.484838754	0.182771527	0.268735525	NA	0.181550462	1.224965772	1.230957056
at1g32060.1	symbols prk phosphoribulokinase chr1 11532668 11534406forwardlength 395           	median intensities:	1.023895241	1.148912173	1.717307053	4.064521883	46.53703599	19.9123992	0.622205743	0.781995928	0.976104759	2.483928137	25.17957389	16.83457194	0.590135357	0.670324417	0.840909399	1.648449267	17.96115959	9.867741236	0.456575451	0.601659743	0.663322196	1.079415424	8.924080957	7.094323977	0.300082091	0.340181637	0.44872493	0.661208617	5.40582414	3.670208453	0.147165998	0.209334131	0.199290173	0.225219428	1.434090586	1.539680227
at1g32440.1	symbols pkp3 plastidialpyruvatekinase3 chr1 11712205 11714963forwardlength 571           	median intensities:	1.142576934	0.783768367	1.728129365	3.565357	35.76794316	16.56641077	0.659603643	0.818250094	1.206062585	1.959384614	17.70770823	8.744230561	0.590737096	0.624334795	0.857423066	1.176518426	12.25214087	4.774407662	0.462044604	0.616575936	0.579557462	0.633815314	5.878735383	2.408494264	0.266303098	0.330226029	0.26640709	0.250561614	3.437697373	2.299902497	0.165147659	0.264678732	0.141814108	0.174647239	1.803819369	1.440254315
at1g32470.1	symbols  singlehybridmotifsuperfamilyprotein chr1 11739479 11740246reverselength 166           	median intensities:	0.606359801	0.718636701	1.533670169	2.002545868	30.36656783	11.94831056	0.531807122	0.650245356	0.905762275	1.982162919	20.10169485	17.39374259	0.558337393	0.697491986	0.72953097	1.796619359	18.02937447	12.8522882	0.496884676	0.651992984	0.809535618	1.220822391	12.25086632	7.577014897	0.513796338	0.445601768	0.616266064	0.986129016	5.739800736	5.609156294	0.17578145	0.210355383	0.160534736	0.380048559	2.308736419	2.470058349
at1g33120.1	symbols  ribosomalproteinl6family chr1 12010986 12012223forwardlength 194           	median intensities:	0.800201161	1.024364352	1.602627851	2.349720467	31.30297592	13.86295753	0.650153405	0.824255788	1.073347061	2.065318656	20.32419711	14.65109017	0.584396841	0.632090495	0.891121614	1.833012796	17.65288439	11.92708123	0.463883953	0.582471833	0.771961648	1.043474049	12.08633775	7.54119105	0.406113094	0.432440065	0.578088952	0.742126564	7.299414032	3.614278476	0.146128307	0.206659206	0.202204452	0.257103138	2.832754809	2.176760387
at1g33780.1	symbols  proteinofunknownfunction duf179  chr1 12244799 12246034reverselength 325         	median intensities:	0.91474981	0.738744309	1.825987506	3.297385027	55.12708796	26.51444409	0.567677903	0.594032031	1.092914556	1.437292436	25.78327699	10.8063973	0.469533443	0.461707921	0.824767532	1	12.77316385	6.576517825	0.341156816	0.412250178	NA	0.558510772	5.149295447	1.636994366	0.13858773	NA	NA	0.277516016	2.592050249	1.74075928	0.032120684	NA	NA	NA	NA	0.619400198
at1g34430.1	symbols emb3003 2 oxoaciddehydrogenasesacyltransferasefamilyprotein chr1 12588027 12590084reverselength 465          	median intensities:	0.794507914	1.456414055	1.612437909	4.290933946	28.51508444	18.98358319	0.675193513	0.728744435	1.116673267	1.505098426	19.53391134	12.86897039	0.613407347	0.723313535	0.589671818	1.071236858	12.38224321	8.548956318	0.473691069	0.590041026	0.586063289	0.751025052	6.791787256	3.86088625	0.269641007	0.535682677	0.265556598	0.554083413	5.144505761	2.366778911	0.074300377	0.149966962	0.167459264	0.131457655	1.201256613	0.719619897
at1g35160.1	symbols grf4 14 3 3phi gf14phi gf14proteinphichain chr1 12867264 12868514forwardlength 267       	median intensities:	1	0.949180916	1.793137462	3.032690135	39.16108437	NA	NA	1.013989666	1.143131151	2.703394012	22.50126574	9.025648741	0.590020224	0.729211616	0.978883434	2.46609813	21.94952415	13.82427237	0.545747358	0.628770692	0.755398886	1.028243466	11.61080454	9.440755336	0.500505043	0.384465365	0.441796988	0.585884008	7.703386312	4.308572529	0.162128324	0.334011705	0.294506198	0.391626188	2.92191672	2.772023544
at1g35190.1	symbols  2 oxoglutarate 2og andfe ii  dependentoxygenasesuperfamilyprotein chr1 12890544 12892632forwardlength 329     	median intensities:	1.113450559	1.278115688	1.954744861	3.765345584	47.51268917	20.69326102	0.918978312	0.932105688	NA	3.281444308	20.56973415	15.91561652	0.561977316	1.08959122	1	1.339993557	27.52498888	5.704065358	0.397802938	0.437432111	0.410397475	0.654980133	5.099579946	3.547811959	0.188773158	0.161321923	0.227022359	0.34414803	2.578475456	2.270953469	0.061738514	0.191725624	0.176306894	0.065364698	0.477192509	0.886402815
at1g35720.1	symbols annat1 oxy5 atoxy5 annexin1 chr1 13225304 13226939forwardlength 317         	median intensities:	0.657892594	1.051881236	1.523140695	2.222705494	36.56335895	13.67368909	0.605513216	0.817770945	1.022822308	1.775160289	19.19759144	10.51353375	0.547135476	0.723278827	0.908938308	1.613485799	13.67696804	7.513935774	0.433783861	0.537507479	0.688200632	0.943172652	8.353385095	4.766723744	0.334302498	0.369664674	0.479189704	0.618896828	4.641047383	3.3347347	0.138590524	0.208467918	0.181957182	0.261751823	1.793845761	1.443637558
at1g36280.1	symbols  l aspartase likefamilyprotein chr1 13640600 13642908forwardlength 527         	median intensities:	0.820816341	1.119207505	1.416375866	NA	25.71206804	NA	0.488077921	0.71671587	1	NA	17.14603941	17.23575524	0.66279942	0.767877637	1.045837031	2.186588398	19.61321933	11.07468899	0.567083661	0.478528018	0.722970186	0.922861197	11.87810789	8.365388736	0.573448148	0.52073793	0.734727716	0.819309975	8.591001557	4.717851858	NA	NA	NA	NA	NA	NA
at1g36730.1	symbols  translationinitiationfactorif2 if5 chr1 13898706 13900025reverselength 439          	median intensities:	0.989009624	1.030337651	1.759589277	4.346203932	NA	16.31166592	0.84455104	0.954626323	1.120380158	1.45648664	17.10907913	10.31897976	0.809159612	0.613998913	0.791424716	1.212563752	14.0995815	5.793652218	0.467640474	0.497109481	0.828110519	0.986158006	6.410268495	3.325585608	0.296938924	0.377183286	0.315850504	0.356398094	4.876565274	3.239435196	0.074138248	0.09110209	NA	0.147584703	1.084536493	1.010990376
at1g42550.1	symbols pmi1 plastidmovementimpaired1 chr1 15977131 15979734forwardlength 843           	median intensities:	0.870294384	1.001417423	1.847174768	3.519838975	37.02808211	20.39807105	0.621858592	1	1.068721153	2.137893941	19.62866096	11.17076942	0.579007179	0.647987967	0.79690414	1.265427626	13.7592747	8.867918201	0.360683012	0.548467359	0.624714165	0.786398743	8.409273419	4.507465193	0.320181405	0.328115883	0.425260997	0.474657658	4.739648003	2.342829461	0.060734912	0.083563951	0.086778139	0.140532988	1.179302141	0.633357978
at1g42960.1	symbols  expressedproteinlocalizedtotheinnermembraneofthechloroplast  chr1 16125863 16127080forwardlength 168          	median intensities:	1.02237583	0.97762417	NA	2.465217951	NA	12.87575654	0.834197945	0.805544992	2.898975962	2.083744728	NA	13.42447518	0.548272516	0.514093378	0.810659036	1.29844123	12.40683144	8.57085733	0.402933933	0.544306618	1.736617776	2.299055349	NA	6.670848891	0.371072331	0.348831462	0.49240644	0.609645617	3.712728549	3.761295731	0.196964688	0.155080397	0.420577036	0.181798785	1.458747758	1.242440565
at1g42970.1	symbols gapb glyceraldehyde 3 phosphatedehydrogenasebsubunit chr1 16127552 16129584forwardlength 447         	median intensities:	0.974196176	1.063944062	1.800590654	3.723932634	40.55670397	16.73032277	0.708635983	0.870889972	1.171646563	2.005358313	20.95369917	13.27824076	0.54723472	0.630280399	0.823439713	1.410968289	14.04710487	7.929588124	0.420563422	0.494525953	0.596122155	0.843851741	8.254327491	6.687905623	0.25942167	0.270142946	0.422820775	0.515416159	4.199267276	2.312884483	0.090083137	0.165650537	0.147912773	0.194940069	1.302132979	1.451851824
at1g43170.1	symbols arp1 emb2207 rpl3a rp1 ribosomalprotein1 chr1 16266992 16268631forwardlength 389        	median intensities:	0.942419903	1.026941906	1.726936069	3.350161056	46.86880828	17.71761191	0.655898704	0.86020822	1.198423481	2.119783251	21.58079032	12.00168816	0.59347929	0.776832713	0.851863957	1.678245295	14.60395438	9.258718184	0.448178707	0.597201366	0.699480729	0.886203896	8.642876295	7.074876074	0.318486161	0.33961498	0.574361986	0.598603233	4.857244828	3.081868952	0.116548761	0.151576328	0.148576983	0.24145706	1.332678597	1.397848327
at1g43190.1	symbols ptb3 polypyrimidinetract bindingprotein3 chr1 16275432 16278185reverselength 432          	median intensities:	0.967801214	1.075485014	1.863012797	2.921707255	41.15574383	16.1566005	0.489999215	0.568593362	1.012914293	0.987085707	13.0076613	8.738514556	0.626931024	0.376346014	0.461003523	1.058410905	11.93663037	4.555421229	0.392600763	0.407222503	0.375873586	0.596280015	6.636810748	1.497511663	0.129717077	0.41279318	0.282561961	0.179351819	2.836182671	1.833913481	NA	NA	NA	NA	NA	NA
at1g43560.1	symbols aty2 ty2 thioredoxiny2 chr1 16398359 16399828reverselength 167          	median intensities:	1.215711468	1.240899867	1.773402562	3.826540565	46.32721622	19.98605074	0.425194941	0.505547286	0.985700577	2.263876797	24.76376086	11.73182806	0.460489588	0.715218122	0.694001347	1.40118938	16.18620181	5.046436015	0.36484762	0.494292923	0.657712931	0.815410934	6.385590738	4.867961149	0.167778995	0.290044252	0.362511644	0.386314361	5.711671287	2.481214666	0.036400153	0.028907378	0.052260311	0.05895842	0.630513744	0.429544107
at1g43670.1	symbols  inositolmonophosphatasefamilyprotein chr1 16468184 16470347forwardlength 341           	median intensities:	0.92846439	1.037249475	1.614581096	2.703415837	40.02443425	15.99008916	0.648661344	0.833795314	1.17452372	1.902283766	20.35939031	11.97273665	0.616978049	0.708264655	0.8318387	1.65989128	16.26728755	9.893516118	0.45214965	0.517723672	0.830537401	0.989644859	9.281728686	3.781409026	0.367303934	0.373165541	0.435118032	0.622405189	4.594760671	3.357173099	0.08190198	0.146924087	0.130818852	0.193205724	1.233876373	1.110671501
at1g43690.1	symbols  ubiquitininteractionmotif containingprotein chr1 16478519 16482589forwardlength 599          	median intensities:	1	NA	1.762561076	NA	59.34194469	20.11382795	0.710676538	0.707488717	NA	NA	39.26911333	15.23234542	0.522443086	0.521734522	NA	1.857104284	19.64027862	13.4128984	0.400472301	0.491679995	0.718690016	0.869059417	9.444573976	6.985833074	0.30870959	0.275337507	0.601888154	0.679894027	6.104460854	4.317820149	NA	NA	NA	NA	NA	NA
at1g44790.1	symbols  chac likefamilyprotein chr1 16912403 16913582reverselength 199          	median intensities:	1.016357897	1.162769964	2.037070032	3.40245273	47.66432978	15.67954044	0.762680499	0.674989162	1.231013319	1.707252441	17.90803784	19.94252832	0.522127852	0.595938613	0.983791405	1.161962002	14.34899286	8.080962873	0.323909984	0.459631204	0.351071053	0.587805804	6.468821023	1.754525136	0.157107085	0.231993249	0.258127792	0.307725014	2.049581885	2.160435321	0.03031482	0.034650334	0.025564763	0.087927406	0.209230769	0.301469886
at1g45000.1	symbols  aaa typeatpasefamilyprotein chr1 17009220 17011607forwardlength 399          	median intensities:	1.237631623	1.026646447	2.149095224	1.810710166	39.01745147	5.998674972	0.680203208	0.811744785	1.205603281	1.623224743	17.45938022	8.356921545	0.816296796	0.718480484	0.73159014	1.823867286	17.64296465	9.157353861	0.467250322	0.695172759	0.737605698	1	6.08720221	2.867604351	0.373279216	0.427852324	0.471764342	0.263141976	3.929038918	2.367014649	NA	0.140907154	0.067856168	0.057170972	0.494020084	0.509612954
at1g45145.1	symbols attrx5 ath5 liv1 trx5 thioredoxinh type5 chr1 17075264 17076256reverselength 118       	median intensities:	1.025978649	1.233170051	1.904281924	4.077501702	46.74685697	15.96532951	0.821310547	0.931810982	1.226805857	2.130642702	20.1236223	11.55593976	0.49725411	0.652765372	0.927596882	1.478887216	14.2098621	11.19061498	0.407753941	0.53151107	0.713409495	0.803358761	6.54663499	4.546451265	0.197332623	0.232300005	0.381787541	0.547480626	4.330292137	2.427436755	0.075956158	0.142386353	0.125095664	0.151663809	0.990159332	0.950010453
at1g45150.1	symbols  unknownprotein has219blasthitsto202proteinsin78species archae 0 bacteria 166 metazoa 0 fungi 0 plants 36 viruses 0 othereukaryotes 17	median intensities:	1.027966476	1.19087203	2.434661112	4.649103046	37.21661992	23.49105847	0.857654213	1.167752244	1.57736323	1.775274694	18.43617357	14.10282108	0.66458621	0.701222543	0.972033524	1.428776497	14.42932104	6.502961399	0.380963078	0.589210876	0.539034767	0.637898877	7.481183243	5.111569427	0.285657377	0.334782809	0.353618833	0.406505209	3.232596366	2.843359339	0.041976237	0.064198629	0.066018961	0.133898389	0.639730485	0.506700819
at1g47128.1	symbols rd21 rd21a granulinrepeatcysteineproteasefamilyprotein chr1 17283139 17285609reverselength 462          	median intensities:	0.894094776	1.066643914	1.649838954	1.814118914	28.28621851	12.4663286	0.685921349	0.782561649	1.102378822	1.604226132	16.43098954	6.45613461	0.539336355	0.733554511	0.862869636	1.556286908	13.71086763	9.029910936	0.495970253	0.562507704	0.637274284	1	8.902317666	6.460420104	0.368747888	0.366356508	0.496406673	0.722508522	5.273068983	3.464044241	0.146117342	0.260691205	0.249955859	0.30642777	2.134024742	1.502237059
at1g47380.1	symbols  proteinphosphatase2cfamilyprotein chr1 17373004 17375305reverselength 428           	median intensities:	0.64931578	0.97567353	1.32227044	1.853894415	44.61314954	16.91731717	0.811577146	0.570741765	1.02432647	2.074440443	27.35396291	10.02857479	0.622794219	0.718125075	0.810424591	1.525083781	16.3500122	8.50126663	0.387325482	0.725316326	0.629573069	1.15166696	8.73600475	3.916636336	0.321742748	0.309572796	0.45156228	0.68952023	5.600929906	3.823291363	0.066762392	0.238301626	0.171165197	0.207419168	1.305960679	1.484036114
at1g47420.1	symbols sdh5 succinatedehydrogenase5 chr1 17395774 17397176reverselength 257           	median intensities:	0.893165645	1.081377219	1.848441584	2.937145223	32.28319699	14.67567788	0.651777584	0.721817415	1.076703435	2.139255836	17.36324007	11.22473541	0.510002716	0.547167622	0.771913779	1.370936314	14.38798607	10.32375343	0.38929337	0.553962185	0.585374387	0.83489155	6.874502104	4.311530753	0.310464076	0.386132411	0.424848082	0.607345667	5.37058212	3.610578258	0.102260208	0.169438304	0.171515667	0.253679718	1.872186258	1.712507303
at1g47710.1	symbols  serineproteaseinhibitor serpin familyprotein chr1 17558271 17560061forwardlength 391         	median intensities:	0.954815687	0.483572196	1.081586477	2.679981559	40.80535843	18.51547371	0.648938948	0.74475182	1.100092381	1.895730555	18.04414831	14.99277535	0.642417548	0.440056083	0.865879188	1.372351078	14.94871462	6.859427086	0.472054823	0.478514469	0.575127654	0.45769022	8.160360144	5.44237929	0.283652723	0.18367451	0.503711407	0.577458074	4.432302116	2.45308325	0.120866848	0.187673568	0.248304099	0.268154169	1.178429649	1.311654824
at1g47960.1	symbols c vif1 atc vif1 cellwall vacuolarinhibitoroffructosidase1 chr1 17681954 17683516reverselength 205       	median intensities:	NA	1.078963732	1.653273889	3.323810831	44.34116315	19.5483513	0.779301097	0.79968915	1.232718993	2.175934798	17.83067467	11.07161541	0.513396828	0.066296296	0.68494842	1.474559719	14.09714483	NA	0.472303058	0.682857203	NA	0.921036268	7.811473706	4.607763504	0.293270723	0.423786815	0.361859709	0.594048612	NA	3.386351019	0.111650259	0.156654468	0.133447828	0.201782214	1.131650882	1.361608059
at1g48030.1	symbols mtlpd1 mitochondriallipoamidedehydrogenase1 chr1 17717432 17719141reverselength 507           	median intensities:	0.877110448	1.009534888	1.539439999	2.611428539	43.09450898	13.74183683	0.554226071	0.794409501	1.025848544	2.211240518	23.73097087	10.19169049	0.571860853	0.619324889	0.84183532	1.489786894	16.20350675	10.15201294	0.417417002	0.521827699	0.760814534	0.976455635	9.659542947	4.833818122	0.471479822	0.333860431	0.451892988	0.700157394	5.059318456	3.29066592	0.081331551	0.215022008	0.208190017	0.278792889	1.785347117	1.464910415
at1g48420.1	symbols d cdes atacd1 acd1 d cysteinedesulfhydrase chr1 17896767 17898803reverselength 401       	median intensities:	1.067369323	1.129531292	1.775164635	3.667954155	42.53421162	22.92305393	0.661280953	0.783689026	1.121795728	1.971169308	26.01924719	11.72197442	0.537356527	0.623424971	0.754420771	1.517235119	22.15934381	7.784597266	0.409406434	0.550646819	0.683569295	0.971106326	8.003420209	4.215517014	0.323289609	0.344529464	0.367470238	0.467982368	5.300882853	3.133976144	0.085087755	0.134117745	0.131976494	0.171872595	1.009575355	1.088472379
at1g48600.2	symbols pmeamt atpmeamt s adenosyl l methionine dependentmethyltransferasessuperfamilyprotein chr1 17966074 17969077forwardlength 491      	median intensities:	0.857521831	0.783566739	1.515404333	3.44328967	43.55578904	23.65556093	0.644057317	0.796690972	1.279207723	2.661076016	24.30906728	14.34940067	0.552841881	0.619453273	0.884978825	1.490234233	23.75451061	10.98856417	0.487705671	0.581664473	0.81307751	1.115021175	8.485452435	9.028321531	0.350311524	0.374925623	0.442395224	0.688569858	5.621546207	3.380831541	0.077820984	0.184278613	0.261068311	0.309717656	1.46852213	2.013183475
at1g48830.1	symbols  ribosomalproteins7efamilyprotein chr1 18059854 18060935reverselength 191           	median intensities:	1	0.973028346	1.635504078	3.973361791	42.11567721	20.11706595	0.577763451	0.840209034	1.073189808	1.724391805	22.52595016	9.66547025	0.602907979	0.477683761	0.668899863	1.478699127	12.30555535	5.594533767	0.385835062	0.465065998	0.482165925	0.806104546	7.530617358	4.437588622	0.140842736	0.263174844	0.330407485	0.46333468	2.506662193	2.524733734	0.046818953	0.273587038	0.153050199	0.110382457	1	1.234386937
at1g48850.1	symbols emb1144 chorismatesynthase putative 5 enolpyruvylshikimate 3 phosphatephospholyase putative chr1 18065154 18067956reverselength 436     	median intensities:	1.248687272	NA	NA	6.295788783	NA	NA	NA	NA	NA	2.703226797	NA	60.50601588	NA	0.800896423	0.95624626	5.339312045	NA	14.88109916	0.445387768	NA	NA	1.04375374	NA	34.00148768	0.247195933	0.249232268	0.399566882	0.41284555	NA	2.541920986	0.109566065	0.233421317	0.170706455	0.250444011	1.615154875	2.009339146
at1g48860.1	symbols  rna3  terminalphosphatecyclase enolpyruvatetransferase alpha beta chr1 18068892 18071331reverselength 521      	median intensities:	0.9710007	1.182341035	1.818790176	4.603433336	52.32738602	18.26409027	0.558327163	0.706358183	1.038531408	2.003325435	24.07582841	11.8485194	0.565607979	0.639128385	0.690624766	1.42058138	15.04519746	8.995159518	0.384019576	0.578165795	0.646006783	0.829668852	7.841869234	8.091035946	0.273091041	0.344487552	0.469554854	0.472320209	3.819095194	3.130436026	0.064343647	0.171662534	0.105944318	0.209838357	0.820897555	1.036612289
at1g48900.1	symbols  signalrecognitionparticle srp54subunitprotein chr1 18084972 18087743reverselength 495          	median intensities:	0.814813954	0.894868718	1.692843362	NA	32.84346269	15.17164872	0.607804716	0.519733676	1.150053299	NA	19.05846496	3.987568225	NA	0.369186217	0.56642532	1	10.34740731	8.735991162	0.337792044	0.494266708	0.613113943	NA	6.404769695	3.430127345	0.15416236	NA	0.227599709	0.27235894	2.821834035	2.37585378	NA	NA	NA	NA	NA	NA
at1g48920.1	symbols atnuc l1 parl1 nuc l1 nucleolinlike1 chr1 18098186 18101422forwardlength 557       	median intensities:	0.932512489	1.384522799	2.300567314	3.4867368	41.27207459	22.21680559	0.711142749	0.824515205	1.337436021	2.069025414	23.69708562	12.7846257	0.537362267	0.617590921	0.940701793	1.153928803	14.70297868	6.311189563	0.41630507	0.575680058	0.621903463	0.859699724	7.114333764	5.928466751	0.280502772	0.311719	0.384156645	0.437592452	4.428369671	2.248698579	0.094670929	0.203429282	0.201166147	0.224499565	1.323949051	1.061965221
at1g49660.1	symbols atcxe5 cxe5 carboxyesterase5 chr1 18378777 18379736reverselength 319          	median intensities:	0.865496152	0.918170341	1.622849843	4.23099863	32.70879834	18.88921955	0.671999869	0.887958717	1.208597911	1.996751698	20.38542176	15.93516953	0.53480782	0.610221544	0.934202386	1.425893455	15.4521731	10.27750638	0.460379838	0.619509678	0.719647606	1.065797614	7.87867093	6.317526816	0.283602178	0.358213717	0.437671682	0.532485368	6.258232378	3.396649137	0.097691102	0.177173749	0.180113821	0.25837827	1.626941953	1.938924899
at1g49740.1	symbols  plc likephosphodiesterasessuperfamilyprotein chr1 18407728 18409468forwardlength 359          	median intensities:	0.942399329	1.145090266	1.827209705	3.373119482	45.39182174	17.36758946	0.632003182	0.831115275	1.056024743	2.012451266	23.183051	12.76756955	0.63758831	0.678047166	0.660391272	1.765549237	17.12661829	8.01745337	0.428272527	0.562734232	0.668648302	0.934711748	9.310673377	5.236545756	0.401425954	0.33502082	0.480855807	0.586470745	5.081086458	2.532564525	0.103886855	0.177364585	0.188303461	0.230229983	1.23273452	1.489433933
at1g49760.1	symbols pab8 pabp8 poly a bindingprotein8 chr1 18416740 18419753forwardlength 671        	median intensities:	1.026103001	0.973896999	NA	5.256408766	NA	18.99236701	NA	0.849787784	1.11066464	NA	26.11644634	12.05319746	0.509915869	0.619223109	0.650732618	NA	18.13125349	NA	NA	0.574494918	NA	0.901193767	NA	8.976549272	NA	0.298051378	0.452044396	0.443908066	NA	2.496732906	NA	NA	NA	NA	1.344266897	NA
at1g49820.1	symbols atmtk mtk s methyl 5 thioribosekinase chr1 18443005 18444907forwardlength 420       	median intensities:	0.931520663	0.991324105	1.460597559	3.483728947	37.58264936	19.87271917	0.633125235	0.722063331	1.050104309	2.296533156	20.32006045	12.97903444	0.646440474	0.691530846	0.98152013	1.707216939	16.97944901	6.832333408	0.452729756	0.593207406	0.658085199	1	9.147629209	5.359968795	0.335912701	0.456242843	0.493008307	0.684173449	5.296699676	4.027205823	0.076911079	0.205927332	0.246168768	0.26049754	2.130686535	1.424932953
at1g50170.1	symbols atsirb sirb sirohydrochlorinferrochelataseb chr1 18582087 18583514forwardlength 225          	median intensities:	0.90738114	1.117723351	1.840780636	3.479003851	41.54701877	17.64088286	0.680880665	0.92984582	1.07015418	1.745257383	15.70754928	7.856671772	0.524687945	0.488312034	0.671380654	1.132793531	12.17682711	4.195706851	0.299168436	0.435597162	0.486038778	0.717987871	4.976854602	2.308994259	0.16528897	0.242340759	0.291767213	0.294333533	2.388991455	1.903804297	0.012634602	NA	NA	NA	0.349060761	NA
at1g50200.1	symbols alats acd alanyl trnasynthetase chr1 18591429 18598311reverselength 1003         	median intensities:	0.997934912	1.061179402	1.652660634	2.510039348	38.2848823	15.23128688	0.644746431	0.886458427	1.237062575	1.629931801	19.80450079	11.24821629	0.520354088	0.749979895	0.865824578	1.563799001	11.64528597	7.187705991	0.440754499	0.552327374	0.646157651	0.905812455	8.502841341	5.226263505	0.363038747	0.375015362	0.461766894	0.633936693	4.953123992	2.960960814	0.124789201	0.165630402	0.155922762	0.216837324	1.418095645	1.128905206
at1g50320.1	symbols athx atx thx thioredoxinx chr1 18638606 18639464reverselength 182         	median intensities:	0.472012818	0.706332281	1.122166431	2.06072092	35.32426245	14.06597813	0.487372276	0.600135565	0.832212891	1.503325321	17.88382731	10.75322966	0.526727973	0.406415356	0.578404745	1.478160089	14.24576719	7.612478148	0.384467784	0.340153232	0.565696097	0.888784844	8.623076393	4.885723808	0.216155914	0.311266578	0.445608191	0.557900847	5.20925686	3.629196634	NA	NA	NA	NA	1.081645153	NA
at1g50370.1	symbols  calcineurin likemetallo phosphoesterasesuperfamilyprotein chr1 18658894 18661672forwardlength 303         	median intensities:	NA	NA	NA	NA	NA	NA	NA	0.931002684	0.950342163	2.603195408	25.73493189	13.01777825	NA	NA	0.837543394	NA	24.27974262	NA	NA	NA	NA	1	14.68041764	4.497758885	0.399327659	0.275242547	0.594006491	0.535789084	4.531074554	4.562491586	0.252519591	NA	0.182098655	0.299070593	1.860041944	1.853754064
at1g50380.1	symbols  prolyloligopeptidasefamilyprotein chr1 18662480 18666185forwardlength 710           	median intensities:	1	1.384616144	1.920050413	4.021253844	46.29438958	22.64653251	0.435033822	0.734538974	1.172449712	1.965779907	28.43352548	10.65669499	0.370194749	0.423763402	0.72481978	1.212331263	14.48732689	4.835610661	0.269907448	0.372082021	0.407639214	0.681046796	7.508187328	5.240247795	0.209007602	0.179441939	0.261104799	0.380427035	3.422144929	1.375423217	NA	NA	NA	0.103825248	0.766967368	0.572827307
at1g50480.1	symbols thfs 10 formyltetrahydrofolatesynthetase chr1 18702064 18704687forwardlength 634          	median intensities:	0.868461074	1.053053686	1.856438168	3.693766077	42.62908282	18.77823108	0.658375712	0.877729451	1.158043591	2.001268086	22.01674358	12.74561999	0.509658234	0.59282627	0.947132352	1.797141318	16.52593974	8.384488547	0.419442619	0.541812493	0.661931277	1	8.228562683	6.22961055	0.327924944	0.305185888	0.422893314	0.660493909	4.638398767	3.817362408	0.099420556	0.171554428	0.185087217	0.25005986	1.391955122	1.562771579
at1g50570.1	symbols  calcium dependentlipid binding calbdomain familyprotein chr1 18726400 18727566reverselength 388       	median intensities:	1.04614265	1.661486881	NA	3.17890444	23.10356597	6.878571123	0.924708739	1.181482735	1.204186466	2.114131431	NA	14.50437169	0.854263318	0.961766989	1.113716831	1.038233011	14.66233665	21.07909432	0.417213774	0.728080796	0.842585349	0.849715358	6.176526645	5.112841936	0.40147662	0.48294157	0.30583942	0.314958231	3.318639626	1.875458079	0.021211814	0.07415645	0.023210158	0.032333912	0.213012067	0.154525757
at1g50600.1	symbols scl5 scarecrow like5 chr1 18737398 18739547reverselength 597          	median intensities:	0.747330103	1	1.283350156	2.462993664	32.78458572	14.16229071	0.485124561	0.694018717	0.954613374	2.103477725	20.56250459	14.72684226	0.32352312	0.528588332	0.599438239	1.092273341	15.49291351	8.571961189	0.324568277	0.38051183	0.436656418	0.600722116	5.483699796	5.286092638	0.152323915	0.302167964	0.343842106	0.399325017	4.515543543	2.610195318	NA	NA	NA	NA	1.0530526	NA
at1g50670.1	symbols  otu likecysteineproteasefamilyprotein chr1 18775086 18776552reverselength 208          	median intensities:	0.986385687	1.183679474	1.681161067	2.645125053	36.88434841	15.43703349	0.574696093	0.661734653	1.162361774	1.825894221	23.82709466	10.01290493	0.507122413	0.657794485	0.922742188	1.355005803	12.66280637	7.168016899	0.386497184	0.497296157	0.599157144	0.823468388	6.57885827	2.911876388	0.279985396	0.299185536	0.414647391	0.472917278	4.621587554	2.898351698	0.160696352	0.214593298	0.186279928	0.204227575	1.422251792	1.013614313
at1g51510.1	symbols y14 rna binding rrm rbd rnpmotifs familyprotein chr1 19103072 19104753reverselength 202      	median intensities:	0.491386139	0.753381503	1.654350144	NA	NA	8.954465986	1	1.015347588	NA	2.402787085	NA	5.245217379	0.754327988	0.872149178	NA	2.492383013	20.01317477	8.604717423	0.472361705	0.63149122	0.661761384	0.831546116	7.519459241	4.338090511	0.450500262	0.235355716	0.58140609	1.062489872	5.529893711	5.116601334	0.113727711	0.176716649	0.222469606	0.218872226	1.78687925	1.506539084
at1g51710.1	symbols ubp6 atubp6 ubiquitin specificprotease6 chr1 19175805 19179894reverselength 482         	median intensities:	1	0.961885362	1.638876354	4.19944507	36.70013118	22.39357969	0.594355796	0.793437729	0.926597418	1.83718941	23.97849228	12.25307286	0.620566338	0.583028387	0.881226226	1.130581957	17.39416694	7.684825134	0.395248777	0.530547905	0.605122859	0.902351644	8.271456874	3.84517828	0.319867173	0.323559902	0.405114705	0.547396126	4.00809977	2.755736226	NA	0.116517251	0.123304642	0.119368363	0.914067756	0.409784067
at1g51980.1	symbols  insulinase peptidasefamilym16 protein chr1 19323692 19326771reverselength 503         	median intensities:	1.024855739	1.137008318	1.860770315	2.80499017	36.07174243	16.31855882	0.665209736	0.898507247	1.203498646	1.966782852	18.24516533	13.63228434	0.581466752	0.741734877	0.879528153	1.623401852	16.00334009	10.30168961	0.440576523	0.565142344	0.698800474	0.926739815	9.803128644	4.108894675	0.379072194	0.3992202	0.485410145	0.579745631	5.062451057	3.474890806	0.115756766	0.211899087	0.16182986	0.200718826	1.337124954	1.383096714
at1g52360.2	symbols  coatomer beta subunit chr1 19499420 19505397forwardlength 970         	median intensities:	0.976851585	0.990784928	2.013999909	4.138397687	64.98346904	20.434554	0.721473762	0.765645007	1.075912432	2.270281214	29.17899665	12.73231466	0.757334093	0.73853483	1.128166892	1.764646716	15.6657497	6.75682454	0.563100478	0.714022441	0.7035544	0.795118058	9.540465814	6.853816747	0.212086469	0.287618587	0.577609594	0.602530472	4.916752495	3.693410498	0.07757998	0.155410112	0.174178186	0.256137146	1.284134674	1.519296
at1g52380.1	symbols  nup50 nucleoporin50kda protein chr1 19509979 19511301forwardlength 440         	median intensities:	NA	NA	NA	5.012509058	NA	22.70409264	0.934066524	1.021260337	1.279727574	2.467408111	NA	8.231839557	0.687887116	0.749394292	0.978739663	2.257413016	17.81670288	4.930707369	0.463423296	0.723485069	0.716102527	1.268094952	11.4915266	2.956387466	0.436179955	0.334203258	0.509898862	0.634767565	3.78506769	3.234002427	0.08231498	0.17637451	0.209163365	0.249960133	NA	2.571210211
at1g52670.1	symbols  singlehybridmotifsuperfamilyprotein chr1 19615119 19617420reverselength 274           	median intensities:	1.172318901	1.620320808	NA	NA	32.70437292	NA	0.784971668	0.844189418	1.003994963	2.193610789	22.81952379	11.60515471	NA	0.996005037	NA	1.263815139	NA	8.871542471	0.566124299	0.688368095	0.974229986	0.990524686	8.516604877	5.826975723	0.523607562	0.666188514	0.743877359	0.585455718	8.730032854	5.024662057	0.175249359	0.242277768	NA	0.316447786	NA	2.623609958
at1g52730.1	symbols  transducin wd40repeat likesuperfamilyprotein chr1 19642866 19644978forwardlength 343         	median intensities:	NA	0.961543408	1.163396357	NA	NA	NA	0.959373825	0.687487611	0.910279439	1.808062193	NA	14.27394845	0.830056136	0.841909504	1.117858578	2.264400024	15.63028857	NA	0.534208196	0.517806158	1.038456592	1.341855002	9.985799433	3.375631809	0.602126915	0.514065765	0.79894646	1.102426797	8.939574491	4.995068986	0.28711819	0.407819118	0.349243456	0.322320291	2.488812002	2.352507237
at1g53210.1	symbols  sodium calciumexchangerfamilyprotein calcium bindingefhandfamilyprotein chr1 19844790 19847533forwardlength 585        	median intensities:	0.977550898	0.97008843	1.491465722	3.258338169	39.03467466	20.60633851	0.757630876	0.808060901	1.177885931	1.905767846	21.63700068	16.06569258	0.565351584	0.701762751	0.900923037	1.509816516	15.35161803	10.4563382	0.562917551	0.559239162	0.727598195	0.984432074	9.876714789	6.159383463	0.318482521	0.312148621	0.494612345	0.635380501	5.31135663	3.44859751	0.120236915	0.189292177	0.192167742	0.238969471	1.481584298	1.25119327
at1g53240.1	symbols mmdh1 lactate malatedehydrogenasefamilyprotein chr1 19854966 19856802reverselength 341          	median intensities:	1.013642935	1.097724123	1.511702414	3.088282342	38.04844271	16.24626516	0.722281393	0.823954125	1.079781168	1.868485736	19.56898636	11.37191807	0.567170578	0.639089879	0.85407301	1.405942826	14.73346756	10.44061348	0.47139132	0.546802832	0.693537496	0.845359086	7.212793205	5.018681662	0.343589207	0.387922181	0.490730437	0.55141732	5.361437033	3.654619373	0.093405581	0.160925897	0.12199847	0.184949691	1.166953685	1.201341264
at1g53270.1	symbols  abc 2typetransporterfamilyprotein chr1 19862878 19864650forwardlength 590          	median intensities:	1.387191582	1.477035895	3.292357607	3.467026775	37.82364183	NA	1.155034194	1.30467516	2.254828103	1.515538117	8.365036952	NA	0.844965806	0.838143628	0.744218742	0.500020735	8.33671657	NA	0.516827641	0.681030841	0.338493429	0.42634827	2.696574427	1.586661009	0.161366804	0.231844478	0.20551363	0.132465715	2.143371713	1.378053549	NA	0.047165579	NA	NA	0.230094416	0.076258292
at1g53280.1	symbols  classiglutamineamidotransferase likesuperfamilyprotein chr1 19864942 19867341reverselength 438          	median intensities:	1	1.074593649	1.983451687	5.669532646	NA	27.24214626	0.744290097	0.915154265	1.348954568	3.201116569	30.29297309	NA	0.778069241	0.758552899	NA	1.860216951	20.23038408	7.934607702	0.470058679	0.71977096	0.766657532	1.134937874	10.21731839	8.994735456	0.30667353	0.402921598	0.52277117	0.613726315	5.888141558	3.458946931	0.046722611	0.118401614	0.130070966	0.210394716	1.370462256	0.954528582
at1g53310.1	symbols atppc1 pepc1 atpepc1 ppc1 phosphoenolpyruvatecarboxylase1 chr1 19884261 19888070reverselength 967        	median intensities:	0.896995416	1.075917435	1.694456596	2.756065853	36.77314892	13.99534234	0.674465116	0.833580388	1.096125404	1.9229887	21.08411547	12.13180366	0.61805108	0.706183106	0.956744828	1.581248637	16.20173938	9.267861448	0.471092187	0.573867697	0.708743049	0.989211087	10.00795192	5.345862683	0.354302186	0.410043244	0.556894948	0.724411519	5.7252815	3.797390309	0.121613383	0.161010418	0.150642761	0.229328082	1.548524514	1.375745962
at1g53580.1	symbols glx2 3 ethe1 gly3 glyoxalaseii3 chr1 19991542 19993250reverselength 294        	median intensities:	0.843702111	1.014515417	1.260252234	2.764122215	28.3984581	14.38761166	0.663353384	0.66824743	1.005764836	1.867110532	17.46928676	12.85714232	0.554088048	0.770030202	0.959335785	1.565646326	13.38839124	8.660677054	0.444466664	0.513926802	0.587260083	0.849245723	7.125879632	5.131244047	0.359398729	0.474309037	0.431215776	0.504623151	5.150078986	2.784205934	0.166739827	0.185434045	0.202340157	0.350512529	2.132333974	1.560898497
at1g53750.1	symbols rpt1a regulatoryparticletriple a1a chr1 20065921 20068324reverselength 426          	median intensities:	0.838739155	0.984177468	1.561160894	3.054681744	43.80063293	15.74162254	0.610348837	0.792544404	1.090087375	1.788882316	27.12064832	9.271145602	0.474411453	0.629348973	0.717900398	1.611516273	15.48567268	5.447265431	0.335952727	0.49961861	0.645686441	0.830863646	8.468847283	5.034071829	0.230886744	0.251441762	0.434339599	0.532659802	4.30970521	3.005869563	0.091669141	0.113190545	0.113758046	0.212172193	1.119558631	1.420762696
at1g53850.1	symbols pae1 atpae1 20sproteasomealphasubunite1 chr1 20104131 20105792reverselength 237          	median intensities:	0.739608722	1	1.495458452	2.670009693	46.70635503	19.60977622	0.651096796	0.990799894	1.150955217	1.839093249	23.2365098	11.79492051	0.596497189	0.737191016	0.786005709	1.658956475	12.09461643	9.32828936	0.492650855	0.565824866	0.628660337	1.001327587	7.869680603	6.250904644	0.413164204	0.421349616	0.518958314	0.554443135	3.564634097	2.441007325	0.173510679	0.22701408	0.207037926	0.296040818	1.681343121	1.457124921
at1g54100.1	symbols aldh7b4 aldehydedehydrogenase7b4 chr1 20195435 20198853reverselength 508           	median intensities:	0.95212514	1.092716313	1.649974516	3.664765912	47.9784233	18.39839892	0.667114801	0.890938059	1.136218948	2.097534484	24.31447312	10.93854306	0.645629996	0.673393385	0.889083963	1.664743077	17.5733134	7.13449903	0.458836599	0.576408007	0.691125875	0.94857586	9.330143102	6.708169911	0.306117392	0.352341477	0.477336677	0.615162367	4.847354778	3.2490796	0.11764781	0.167176011	0.148795125	0.162896805	1.423748846	1.024885887
at1g54270.1	symbols eif4a 2 eif4a 2 chr1 20260495 20262018forwardlength 412         	median intensities:	0.834953884	1.322169944	1.993615925	3.924753731	59.97652496	21.56157449	0.513457449	0.894691844	1	1.810277083	21.62594929	8.291658362	0.444343236	0.477096138	0.519083332	1.136278221	13.56157067	3.560946903	0.315324546	0.434433521	0.377424325	0.647059881	5.39393952	4.807322878	0.112722484	0.148364043	0.204399855	0.215456766	1.41362182	1.285254834	NA	NA	NA	NA	0.270867345	NA
at1g54340.1	symbols icdh isocitratedehydrogenase chr1 20283520 20286506forwardlength 416           	median intensities:	1.263068395	1.463634181	2.306089108	4.051964699	41.35364008	21.4598099	0.685523291	0.768613756	1.054071252	1.99818149	22.49984441	14.41540715	0.810239432	0.628272158	0.808442507	2.034238766	19.77272557	9.928816256	0.455924768	0.621382053	0.554513578	0.852245224	7.309050333	7.38683125	0.243065396	0.427449619	0.489590325	0.627007967	4.324822461	2.156850679	0.056220302	0.168478228	0.167524502	0.206881253	1.194954456	1.316034316
at1g54410.1	symbols  dehydrinfamilyprotein chr1 20310305 20310601reverselength 98           	median intensities:	0.377168903	0.975232374	1.5677423	1.68157917	39.80612299	11.50987474	0.711735476	0.929580307	0.874205586	1.480561771	21.61893704	6.010909321	0.455808251	0.525193515	0.67250765	1.866595956	14.31790443	4.00715586	0.439872135	0.470573544	0.64312047	1.070419693	9.440153943	3.945782246	0.278352761	0.239423234	0.46360062	0.616447739	3.321702306	3.573988977	0.057133309	0.140924603	0.146123207	0.301385227	2.029358313	2.293962556
at1g54580.1	symbols acp2 acylcarrierprotein2 chr1 20389572 20390770forwardlength 136           	median intensities:	0.934466509	3.055439424	3.109345022	2.1434315	69.51415928	36.28126903	0.817076252	1.122370127	1.656544121	1.050581683	31.26050586	39.23333627	0.934610532	1.076669509	0.986838122	2.535183765	15.42759083	19.26058066	0.249801022	0.351124576	0.499472205	0.688369087	4.877680541	3.370194922	0.208689749	0.320768659	0.13668868	0.164984031	2.838194439	2.12589562	0.039017103	0.044749404	0.014467742	0.032702952	0.20797955	0.054818396
at1g54630.1	symbols acp3 acylcarrierprotein3 chr1 20401642 20402919reverselength 136           	median intensities:	1.018772648	1.716648255	2.157802775	2.584144339	46.08988528	15.18365883	0.926724632	0.923888408	1.351448961	1.143346519	19.17521902	19.65569915	0.692272788	0.967664449	0.746692991	1.262181584	11.78457881	7.667492874	0.327765357	0.440611354	0.47667621	0.563020293	5.836365687	2.10519631	0.279161769	0.323173385	0.256694522	0.281961613	3.451439035	2.128734567	0.033909118	0.070828457	0.024313032	0.056319875	0.2467129	0.198737569
at1g55020.1	symbols lox1 atlox1 lipoxygenase1 chr1 20525798 20530143forwardlength 859          	median intensities:	0.995434587	1.101633329	1.957447073	3.507798272	43.8000947	20.32358886	0.672768658	0.875646527	1.143049413	2.071430527	21.46755304	13.42349182	0.602786938	0.6673333	0.898020071	1.45132285	16.81926014	7.725830997	0.429874534	0.565298323	0.664681944	0.851429387	8.21049838	4.98549329	0.296463718	0.348049359	0.351457098	0.433362816	4.669003372	2.7121798	0.102288047	0.143751867	0.112828378	0.14840857	0.96097317	0.907422752
at1g55480.1	symbols zkt proteincontainingpdzdomain ak boxdomain andatprregion chr1 20713822 20715351forwardlength 335        	median intensities:	0.743548042	0.752608979	1.756459245	5.644970318	NA	NA	0.487807119	1.029952808	1.734931936	2.654522688	NA	8.305022325	0.568281296	0.72397128	NA	NA	16.81119183	5.277687409	0.628087701	0.715997336	0.970047192	NA	NA	2.22579285	0.403899216	0.425164014	0.506531781	NA	5.410332336	3.238866654	NA	0.089191016	0.118844252	NA	1.37558331	1.171042432
at1g55490.1	symbols cpn60b len1 chaperonin60beta chr1 20715717 20718673reverselength 600          	median intensities:	0.904243439	0.9329597	2.118828985	4.03582485	42.41887517	21.39466481	0.699916599	0.868094831	1.097093889	2.214591325	22.82218812	9.975012896	0.535069025	0.628366778	0.926370503	1.723639371	15.86230463	7.474174331	0.430708718	0.582993117	0.68320017	0.940562361	8.497384055	6.07288675	0.250368897	0.391470263	0.467851027	0.598941045	4.639487185	3.175698113	0.072645118	0.152228274	0.14124057	0.207220605	1.272516471	1.158001
at1g55860.1	symbols upl1 ubiquitin proteinligase1 chr1 20879900 20895393reverselength 3930          	median intensities:	1.033189395	1.381688343	2.215449557	3.087130757	40.19106916	12.82915094	0.948091015	1.238158148	1.545816415	2.055352351	22.75963849	6.719831188	0.966810605	0.809011826	0.892056848	1.206593629	15.47143879	8.88856188	0.644192621	0.551198179	0.823274559	0.936409446	9.06664294	2.63887027	0.382157388	0.349648515	0.666640342	0.647476945	4.601304552	3.353076656	0.08312154	0.153226281	0.150605796	0.168338808	0.907240535	0.751422304
at1g56070.1	symbols los1 ribosomalproteins5 elongationfactorg iii vfamilyprotein chr1 20968245 20971077reverselength 843        	median intensities:	0.980766677	1.118143155	1.949899037	3.295859147	41.66110193	18.47196128	0.702400217	0.849919561	1.195166503	1.997272554	20.67189943	14.32026601	0.608030158	0.701105048	0.936895644	1.712126997	15.49520434	8.9407137	0.44032226	0.528163426	0.667081508	0.896790575	8.332449868	5.135162926	0.32542423	0.419383131	0.431548013	0.545220863	4.940923021	3.175960732	0.09226668	0.146092574	0.118363703	0.176480642	1.045206807	1.045953661
at1g56340.1	symbols crt1 crt1a atcrt1a calreticulin1a chr1 21090059 21092630reverselength 425         	median intensities:	0.916399778	1.00786831	1.74855836	2.63875868	38.49429886	17.89088879	0.619968556	0.766326493	1.104720232	1.725817872	19.43393899	13.38308927	0.522455274	0.600282181	0.778283325	1.221954858	14.23351033	10.34869777	0.433888272	0.611535723	0.695564149	0.872788669	7.213968934	7.753941961	0.333490082	0.363598173	0.449907931	0.640993773	4.546030542	3.37941151	0.101783193	0.133049878	0.116621248	0.18911703	1.218361019	1.472389467
at1g56450.1	symbols pbg1 20sproteasomebetasubunitg1 chr1 21141970 21144186forwardlength 246           	median intensities:	1.052720722	1.132137124	1.819168587	3.655569299	36.951144	19.07652003	0.726304709	0.821884912	1.330892311	2.08639537	20.94491202	13.19515751	0.628243909	0.629568545	0.860231026	1.48216746	16.54603611	10.62890112	0.499632108	0.649654336	0.77356729	0.875769473	7.620179249	6.350823266	0.387109404	0.471988671	0.498383407	0.591992387	5.345458519	3.34183123	0.090834625	0.162987977	0.146247069	0.173304394	1.425077889	0.980989779
at1g57720.1	symbols  translationelongationfactoref1b gammachain chr1 21377873 21380114forwardlength 413          	median intensities:	1.037808465	1.074085745	2.207141106	4.268357162	47.63546299	20.16438125	0.678456425	0.873967934	1.240204782	2.247945422	22.53348459	10.60989006	0.543372652	0.587387329	0.903700417	1.754919333	15.02626837	6.594309014	0.402015133	0.496868758	0.679044557	0.944385072	8.716877472	4.634198893	0.258762678	0.316891233	0.42727841	0.599550038	4.78015624	2.717272394	0.075562994	0.136722568	0.117776053	0.18940246	1.2540449	0.910458966
at1g58280.2	symbols  phosphoglyceratemutasefamilyprotein chr1 21620497 21622468reverselength 343           	median intensities:	1	1.169175107	2.398823632	5.11416029	44.50956585	19.85200294	0.750672092	0.919541455	1.144532427	2.194261278	22.46305112	14.64748956	0.583013845	0.701771601	0.998847943	1.462397349	14.19407221	11.30705765	0.39482614	0.531381023	0.709635486	1.023743809	10.56055817	6.654655727	0.220372032	0.342887733	0.443501726	0.580071195	5.203605821	3.561515212	0.053357088	0.134349098	0.089941424	0.146873302	0.9445964	0.700211855
at1g58380.1	symbols xw6 ribosomalproteins5familyprotein chr1 21689115 21690085forwardlength 284           	median intensities:	0.917578119	1	1.434747335	2.165282542	32.03397832	12.84181782	0.634143558	0.754348462	1.077374536	1.598359814	20.08830122	10.31495665	0.559118773	0.611796728	0.790974866	1.468894788	14.5723497	10.97552467	0.374463104	0.457943224	0.693481591	0.910073544	8.401936822	4.17007577	0.320309777	0.331251556	0.459718721	0.534734022	4.883184947	2.951342058	0.123392415	0.185035402	0.199041783	0.177125187	1.507827936	1.337115935
at1g59700.1	symbols atgstu16 gstu16 glutathiones transferasetau16 chr1 21936459 21937763forwardlength 234         	median intensities:	1.059607701	1.382329182	2.288488748	3.601316221	65.15411323	12.73740777	0.897813786	0.953788048	1.175474939	0.859684513	19.39635494	10.85907702	0.752833701	0.949299979	0.902221502	0.918487321	9.125993623	6.158722003	0.319768431	0.355499104	0.49461642	0.575906732	4.556560487	3.627826059	0.306611967	0.366324069	0.280469179	0.256721116	3.641641576	1.446417413	0.082874398	0.183962197	0.049633056	0.145994989	0.717399904	0.676123535
at1g59830.1	symbols pp2a 1 proteinphosphatase2a 2 chr1 22020708 22022293reverselength 306         	median intensities:	0.796156469	0.887360582	1.606313985	4.376342363	38.98595539	21.5567934	0.411816521	0.70448308	1.119806927	2.812810922	19.99433678	16.40672733	0.549431235	0.532310822	1.075116086	1.285891945	17.52421362	10.96048321	0.447469591	0.639825866	0.537535809	0.924883914	7.748330749	7.887851194	0.288188303	0.446459299	0.426040093	0.438059814	5.514251165	3.250802112	0.126593112	0.260820458	0.33190307	0.321869502	2.027823632	2.960084022
at1g59870.1	symbols pen3 pdr8 atpdr8 abcg36 atabcg36 abc 2andplantpdrabc typetransporterfamilyprotein chr1 22034661 22039844forwardlength 1469     	median intensities:	1	1.22373677	1.901890076	3.888317926	42.33882041	21.00281599	0.823534299	0.835700566	1.060967317	2.090524647	19.41098179	17.69126804	0.647429322	0.713001415	0.85836599	1.494936341	18.21214005	8.708980053	0.464135265	0.537628834	0.532672304	0.79040182	7.066513249	5.836558092	0.202704496	0.302195931	0.33896347	0.389671494	3.681260618	3.142817373	0.097832894	0.065613179	0.118226974	0.09714847	1.466310592	0.544054562
at1g59900.1	symbols at e1alpha e1alpha pyruvatedehydrogenasecomplexe1alphasubunit chr1 22051368 22053660forwardlength 389         	median intensities:	0.972703889	1.238222057	1.878809864	4.77490587	52.91375521	23.44871264	0.666827149	0.788670474	1.209217486	2.335981647	25.37567626	10.69582776	0.593251625	0.736683228	0.958119595	1.632999606	20.20054787	8.918471548	0.292267939	0.345463346	0.719173718	1	9.053786973	6.924766124	0.28509024	0.231444753	0.411922571	0.549548225	4.636737775	2.830225428	0.149924869	0.246466766	0.244298781	0.318813447	1.839956167	2.129333916
at1g60420.1	symbols  dc1domain containingprotein chr1 22261978 22264243forwardlength 578          	median intensities:	0.958447085	1.050182253	1.860539176	4.193921156	40.5500353	21.12911319	0.737904376	0.813538655	1.185792739	2.178287878	16.44984342	12.17335903	0.580757291	0.643683931	0.955105965	1.443311518	16.53290173	8.417544295	0.464597801	0.615425471	0.607166355	0.915325264	7.690925268	5.108153521	0.330368645	0.372616871	0.432642159	0.622043233	4.528532445	3.077661943	0.080199727	0.147410316	0.160212467	0.250012221	1.221257654	1.072320769
at1g60710.1	symbols atb2 nad p  linkedoxidoreductasesuperfamilyprotein chr1 22355073 22356627reverselength 345        	median intensities:	1.033442862	1.11892712	1.666009158	4.162588203	36.32814513	19.85942889	0.642049878	0.829595326	1.101203732	2.238988308	22.10767244	9.794829387	0.633987053	0.622738513	0.952513795	1.581187588	14.48854862	7.481629827	0.483518601	0.57241573	0.633784568	0.95221437	7.049364053	5.299007917	0.295392785	0.293929792	0.4281864	0.537903057	4.289368436	2.772632675	0.075824994	0.167418802	0.150250575	0.210830153	1.374965627	1.43845445
at1g60740.1	symbols  thioredoxinsuperfamilyprotein chr1 22361127 22361817forwardlength 162           	median intensities:	1.270032394	1.801555213	2.116858161	4.337103345	49.03753268	22.12731232	0.801717487	1	1.321151841	2.289959451	20.52546089	16.72653458	0.62448262	0.658033035	0.931604182	1.251156177	14.41626803	9.173167111	0.418566982	0.503701765	0.594229118	0.56531621	6.737861589	4.030706283	NA	0.250025327	0.315510505	0.362519482	3.285202763	2.18984497	0.024666095	0.019919492	0.019348773	0.028159427	0.685651213	0.105853419
at1g61150.1	symbols  lishandranbpmdomainscontainingprotein chr1 22542928 22544355forwardlength 243           	median intensities:	1.039007568	1	1.466939941	3.279372113	22.33188034	NA	0.782998105	0.966107797	1.016896449	2.273966706	16.70924139	8.796839932	0.640821925	0.735482972	0.9032112	1.172660951	14.75418973	10.04785224	0.450226945	0.670406206	0.751197063	0.976094806	7.896322523	2.702905257	0.443306442	0.556113721	0.490153036	0.635485372	8.343508353	4.330565212	0.15732059	0.254350849	0.28321356	0.34681281	2.062022423	1.745041604
at1g61820.1	symbols bglu46 betaglucosidase46 chr1 22835452 22838444forwardlength 516           	median intensities:	1.059524136	1.100968451	1.580906239	3.254497206	36.6429989	20.8437185	0.81910309	0.824440894	1.18919011	2.03560446	20.18636153	12.91279243	0.556938346	0.673470788	0.895658049	1.252752023	18.51253149	9.070786754	0.458212323	0.647867338	0.634538512	1.017592794	7.397582663	3.248631478	0.267016775	0.309348762	0.42308771	0.49428212	4.553614008	3.181682925	0.079365366	0.144323859	0.115643316	0.178845331	1.086543469	1.020412936
at1g62020.1	symbols  coatomer alphasubunit chr1 22919814 22923728forwardlength 1216          	median intensities:	0.974253149	1.097227848	1.620049038	3.699804709	45.70602366	19.12963428	0.710490428	0.871340404	1.222064421	1.920967184	21.02525232	13.06379617	0.552972718	0.635039962	0.871582656	1.504606572	17.21411327	8.45422986	0.422541123	0.616530869	0.647109945	0.972173583	8.781888511	5.951350357	0.294015954	0.320175293	0.481424252	0.626706462	4.587161702	3.638157583	0.138579286	0.171570232	0.178076311	0.219982549	1.789840566	1.546024702
at1g62380.1	symbols aco2 ataco2 accoxidase2 chr1 23082340 23084068forwardlength 320          	median intensities:	1.008409495	1.043631841	1.793358773	3.202829736	35.8299732	21.39248867	0.710849796	0.869484959	1.189749375	2.209056805	19.2990598	12.65742263	0.575561129	0.719975046	0.846842062	1.459579534	16.21329326	8.667616035	0.496340018	0.591834098	0.721096308	1.005959359	9.845713564	6.657014685	0.301002966	0.330518514	0.437470849	0.618098959	5.268100623	3.024960515	0.094341706	0.194056692	0.169018843	0.220156692	1.325143861	1.281570046
at1g62390.1	symbols phox2 octicosapeptide phox bem1p pb1 domain containingprotein tetratricopeptiderepeat tpr  containingprotein chr1 23084632 23086887reverselength 751  	median intensities:	0.885769176	1	2.140567518	3.801182005	44.5229421	18.84771047	0.66606233	0.705834381	1.284075268	2.260510704	18.63444343	9.464068629	0.555368145	0.527858686	0.704397404	1.298311183	12.15372997	6.312139958	0.559884502	0.681201278	0.635410769	0.922274291	6.85351906	5.435047793	0.389805435	0.315091866	0.416122056	0.336502692	5.144551697	2.5915872	0.098428033	NA	0.208506339	0.17184092	1.208034948	1.516726704
at1g62480.1	symbols  vacuolarcalcium bindingprotein related chr1 23128799 23129548forwardlength 152         	median intensities:	0.520448603	1.026859778	1.029099396	1.539038079	24.36899128	12.76928046	0.583006195	0.729588771	1.180537032	1.432501647	15.51317989	11.25101718	0.467427557	0.859345061	0.983893901	1.469009641	14.56957929	8.959707221	0.363409612	0.384067787	0.482435401	0.611730726	5.878082305	3.878262828	0.249223112	0.193990177	0.260068465	0.384201914	3.298832745	2.798299412	0.103041258	0.187182094	0.21922666	0.249650909	2.768924189	2.984787936
at1g62740.1	symbols hop2 stress inducibleprotein putative chr1 23231026 23233380forwardlength 571         	median intensities:	0.911266536	1.127570563	1.808282423	3.511354774	44.03016586	17.27885126	0.568005548	0.815672484	1.100472274	2.144822083	22.86897613	13.66387059	0.533729189	0.709941438	0.940504552	1.615645816	18.62087978	10.34767713	0.391027896	0.489593813	0.714537344	0.944952148	9.518168949	6.579518635	0.357124447	0.315086743	0.464517244	0.596140019	4.75029295	3.423733155	0.109605016	0.180675657	0.194119861	0.228347012	1.066991126	1.027523926
at1g62750.1	symbols atsco1 atsco1 cpef g sco1 translationelongationfactorefg ef2protein chr1 23233622 23236321reverselength 783      	median intensities:	1.030631218	1.117478981	1.836098564	3.671748675	32.06097501	14.62492155	0.673728358	0.884928372	1.014935049	1.858848216	18.50936404	10.60563253	0.644136321	0.63079467	0.800097378	1.137742513	14.97117627	6.473976745	0.469972752	0.640581105	0.579947491	0.753052871	6.928727193	3.461347557	0.319003191	0.402832842	0.426986203	0.402782788	4.324493839	2.475805083	0.077411879	0.168692893	0.177005131	0.208651664	0.985461227	1.068732052
at1g62810.1	symbols  copperamineoxidasefamilyprotein chr1 23258253 23261772reverselength 712           	median intensities:	0.94375437	1.22426707	1.743052167	2.745563939	38.91223275	23.23199342	0.748152427	0.699183534	1.155705746	1.905993849	17.86958307	17.28926685	0.451587803	0.634950553	0.91758767	1.632788616	18.12058806	9.893439943	0.375536784	0.604333129	0.634071736	0.945894547	10.34931632	6.697338244	0.297681839	0.384371343	0.405753788	0.642591616	6.263108363	3.233770077	NA	NA	0.101304625	0.128680338	1.054105453	0.862060704
at1g62820.1	symbols  calcium bindingef handfamilyprotein chr1 23263822 23264268reverselength 148         	median intensities:	0.968409406	0.985001636	1.908843604	3.595372225	48.14462586	18.8760359	0.696595981	0.90481397	1.115099477	2.360731481	24.04040813	13.35919774	0.538305646	0.665453195	0.950180534	1.71193942	15.7134732	7.259939092	0.446751701	0.538296507	0.642486801	0.912673745	7.580856541	5.704281233	0.28827452	0.337926393	0.446997079	0.706128763	4.324620373	3.868643703	0.111047671	0.126978069	0.121501184	0.187502391	1.804219436	0.675277493
at1g63000.1	symbols nrs er uer1 nucleotide rhamnosesynthase epimerase reductase chr1 23342510 23343859forwardlength 301      	median intensities:	1	1.11076055	1.91678683	3.394837751	38.52960316	15.91314126	0.784497012	0.924839904	1.140612256	2.116444127	19.52226216	14.33441865	0.592089501	0.663891955	0.866093279	1.536038161	14.53390917	8.954760525	0.4193687	0.540812003	0.683779498	0.948216419	8.003770404	5.564723695	0.264748113	0.332439299	0.420880851	0.542347512	3.99855012	3.093827655	0.070155036	0.118895749	0.111857656	0.160213284	1.120209952	0.921801965
at1g63010.5	symbols  majorfacilitatorsuperfamilywithspx syg1 pho81 xpr1 domain containingprotein chr1 23347972 23351026reverselength 708      	median intensities:	0.698660134	3.255614779	1.297247681	2.630838563	36.52551163	12.99619164	0.47031887	0.598884131	0.84524189	1.575090319	14.26033435	8.051805486	0.378149207	0.360037258	3.899655865	1.04228148	11.10577101	5.009020627	0.289919789	1.247851258	0.405154992	0.503833494	5.376033488	3.291522358	0.148316845	0.191855687	0.287044011	1.099232532	13.26497472	5.6872397	0.074803786	0.106813479	0.104114612	0.144294036	0.584731737	0.72705725
at1g63180.1	symbols uge3 udp d glucose udp d galactose4 epimerase3 chr1 23427559 23429384reverselength 351     	median intensities:	1.420401265	1.157778572	2.094890237	5.036132819	62.85238022	24.40262115	0.86650779	1.13349221	1.321507116	2.213249529	21.50356059	16.91957851	0.752215584	0.645446668	NA	1.98975221	16.12184414	9.081745984	0.448278587	0.539958661	0.58586569	0.656042084	8.141758566	NA	0.17287818	0.230247339	0.303524413	0.357574472	2.475085827	2.501464506	0.057160729	0.108191606	0.101017561	0.146876441	0.757184537	0.82024275
at1g63210.1	symbols  transcriptionelongationfactorspt6 chr1 23443688 23447354forwardlength 1197           	median intensities:	1.00484602	1.540299056	3.043844716	5.680126413	82.84873589	26.33054718	0.779124897	1.056452934	1.293874057	1.960297909	26.52174883	11.24321556	0.471574856	0.332717014	0.368334608	1.730708516	11.92423635	3.488598218	0.342577145	0.266154089	0.369437162	0.780721958	5.756416345	1.150806163	0.169557778	0.253465719	0.272545985	0.320989626	2.973333797	2.510777526	NA	0.042747321	NA	0.040246165	0.472696402	0.297512986
at1g63220.1	symbols  calcium dependentlipid binding calbdomain familyprotein chr1 23449017 23450244forwardlength 147       	median intensities:	0.720681928	1.239216776	1.888834582	3.438454759	42.35168115	19.45908376	0.786732066	0.877910601	1.171093254	2.334119504	20.20498794	9.891428569	0.665514185	0.76356494	0.87382815	1.590433218	14.8556953	10.21455389	0.602475123	0.721049505	0.684722957	0.95950147	6.707994664	4.312808195	0.435760837	0.461644649	0.408671714	0.441763427	4.291708447	3.808539055	0.325736728	0.213924803	0.243690623	0.292826956	1.165168893	1.623863522
at1g63290.1	symbols  aldolase typetimbarrelfamilyprotein chr1 23472095 23473590reverselength 227          	median intensities:	1.040169164	1.147398804	2.205284842	4.016495449	46.86696263	19.97733128	0.77032793	0.892941708	1.247743869	2.089122234	20.52566302	10.73715911	0.618399099	0.637520485	0.837073152	1.53230428	13.75247975	6.022144065	0.524809841	0.542258859	0.700529757	0.854894544	7.239691797	5.34088887	0.293168643	0.326240015	0.512690118	0.650312269	3.590667789	3.017344717	0.056949028	0.117999578	0.068622441	0.15413158	1.029139784	1.182702681
at1g63460.1	symbols gpx8 atgpx8 glutathioneperoxidase8 chr1 23535118 23536326forwardlength 167          	median intensities:	1	0.968380936	1.746702581	3.102704396	54.81026889	18.77814098	0.576909322	0.890690614	1.349359435	1.637677114	26.30753086	12.30761755	0.467755948	0.716157342	0.803380574	1.587704142	15.4171119	8.131448155	0.410626351	0.421420057	0.720432538	0.955148329	9.527570843	5.448885633	0.238471885	0.256855271	0.294969503	0.622338605	4.982851306	3.334962333	0.039771936	0.106888675	0.102673294	0.215723279	1.236301608	0.917128337
at1g63660.1	symbols  gmpsynthase glutamine hydrolyzing  putative glutamineamidotransferase putative chr1 23604127 23607080reverselength 534     	median intensities:	1.027522685	1.161547863	1.907990375	3.624957732	43.99987599	19.69222453	0.771599417	0.906050603	1.241920502	1.919054185	25.41997662	13.49510557	0.585984574	0.536981917	0.728178511	1.312424967	16.93484617	9.457031686	0.437683904	0.551762537	0.776791869	0.829902942	8.217067684	4.83441431	0.288121559	0.374156012	0.407145652	0.40125829	5.736420102	2.804483134	0.072438858	0.168022814	0.136280141	0.160211047	1.369226239	1.201346803
at1g63770.3	symbols  peptidasem1familyprotein chr1 23657791 23664243reverselength 987           	median intensities:	0.847480698	1.034476281	1.635801787	2.860363966	34.9967323	15.90466439	0.653458213	0.76745939	1.082192746	1.892532956	18.98269532	11.75198669	0.549438358	0.67767794	0.828559758	1.450371642	15.58613205	8.51650957	0.434887247	0.535834781	0.682036663	0.867658905	8.21307622	4.757666772	0.37443702	0.407178868	0.488907984	0.544205616	5.060920727	3.098417904	0.117603718	0.199141735	0.178717118	0.219317615	1.441858201	1.453287766
at1g63800.1	symbols ubc5 ubiquitin conjugatingenzyme5 chr1 23667888 23669003reverselength 185          	median intensities:	0.786801492	1.139883526	1.973885388	3.612243147	49.33731174	16.51201431	0.703772132	0.922650881	1.067494388	1.995934603	22.79051233	10.21428489	0.51942018	0.565552435	1.000565577	1.928491691	16.75111551	5.741125368	0.449798866	0.478203031	0.63701339	1.249860078	8.405684307	5.582423071	0.239785009	0.207753746	0.399085281	0.494679548	3.483101859	2.464204581	0.084535748	0.135802105	0.110453413	0.166429433	1	0.894816938
at1g63940.2	symbols mdar6 monodehydroascorbatereductase6 chr1 23730095 23733534forwardlength 493           	median intensities:	1.014849735	1.117613199	1.719226932	3.52712201	36.49804991	17.76746725	0.721053273	0.865758703	1.175291427	1.999683788	19.28051963	10.11376542	0.578324108	0.612797388	0.716285619	1.233364662	14.44107888	5.696718847	0.416452223	0.528316994	0.588621845	0.81776033	7.442645301	4.79333717	0.303253626	0.294437559	0.417024435	0.49231753	3.726704777	2.398459941	0.091976138	0.124759134	0.124671352	0.16474436	1.215094831	1.202711633
at1g63970.1	symbols ispf mecps isoprenoidf chr1 23738923 23740336reverselength 231          	median intensities:	0.691438338	1	1.955357538	3.056909176	48.82907202	21.9294595	0.591911857	1.018855355	1.079276043	2.009244393	25.14850717	15.54212205	0.486773866	0.449106902	0.80725598	1.674246502	20.93827652	10.83280698	0.522454337	0.723009394	1	1.111031357	14.14664802	4.148773683	0.374369516	0.412588186	0.742936974	0.805847063	6.130897412	3.745785636	0.140598302	0.235984666	0.230615986	0.183064245	0.885769389	1.223500474
at1g64190.1	symbols  6 phosphogluconatedehydrogenasefamilyprotein chr1 23825549 23827012reverselength 487          	median intensities:	1.058201895	0.996129156	1.85131865	3.662499502	41.16179898	20.33898451	0.645131104	0.884153822	1.225933732	2.019664944	22.75487651	12.17880144	0.543999366	0.577523308	0.774240958	1.676586744	15.86346327	7.950721977	0.449155535	0.515454975	0.745916163	0.977281634	8.880324616	7.159951631	0.367623142	0.315384015	0.435330298	0.631116827	5.175316354	2.966395085	0.096569324	0.151693914	0.143612142	0.195754112	1.030460054	1.283859366
at1g64520.1	symbols rpn12a regulatoryparticlenon atpase12a chr1 23956459 23958120forwardlength 267          	median intensities:	1.039719128	1.077135313	1.75692014	3.049348786	34.38393906	16.81142901	0.639154634	0.787909854	1.132232089	1.623944975	14.85973195	7.530214828	0.56436903	0.592424277	0.755121266	1.00802868	12.16577461	6.925097312	0.452743867	0.569913013	0.641381288	0.713711794	5.870407045	3.506878769	0.27972255	0.291832733	0.333570545	0.379183458	3.516674112	1.760481319	0.103938756	0.128894537	0.12571949	0.169467857	1.288912337	1.133636282
at1g64760.1	symbols  o glycosylhydrolasesfamily17protein chr1 24054220 24056194reverselength 481          	median intensities:	0.93035605	1.01180634	1.456694587	2.828843336	34.85563972	13.3468294	0.656084096	0.836922639	1.112936207	1.80915933	18.21168825	11.6768235	0.625730887	0.688006788	0.850104363	1.519785098	17.21417498	8.078429319	0.44464585	0.607844348	0.713888799	0.893617492	8.669156333	5.376250987	0.324896128	0.382032271	0.503044536	0.602182441	4.458840552	3.646488328	0.09657025	0.179756093	0.132421308	0.211083567	1.352163974	1.0272259
at1g65650.1	symbols uch2 peptidasec12 ubiquitincarboxyl terminalhydrolase1 chr1 24415172 24417466reverselength 330         	median intensities:	0.750314776	1	1.620810204	3.002685501	43.08553083	15.31677247	0.487354074	0.700087033	0.750607502	1.448994792	19.81972189	9.815126349	0.371615802	0.455417071	0.430106734	1.220985904	11.25271754	6.231661082	0.275160358	0.321741768	0.395901123	0.598704822	6.172053925	2.183015931	0.167884259	NA	0.304234681	0.442259482	2.791428248	2.586190943	NA	NA	NA	NA	NA	NA
at1g65700.3	symbols  smallnuclearribonucleoproteinfamilyprotein chr1 24434463 24435870reverselength 141           	median intensities:	NA	5.821879124	NA	0.785358791	78.07968046	59.88250059	0.606033021	NA	1	0.483330604	34.67147854	12.96722882	0.237484259	0.271539674	0.522531496	2.139148225	7.090494337	28.04756549	0.067286491	0.05247607	0.192170124	NA	2.411042197	NA	NA	NA	NA	NA	NA	NA	NA	NA	NA	NA	NA	NA
at1g65820.3	symbols  microsomalglutathiones transferase putative chr1 24485213 24486682forwardlength 194         	median intensities:	NA	NA	0.706873137	1.349690009	14.438281	7.602241643	NA	0.319712287	0.500224579	1	9.779741155	8.174694796	NA	NA	NA	0.689606657	NA	6.114523809	NA	NA	0.317734449	0.429384942	4.318016704	3.116756868	NA	NA	0.226545322	0.303145081	2.512635334	1.740421076	NA	0.060947655	NA	NA	0.620601207	NA
at1g65930.1	symbols cicdh cytosolicnadp  dependentisocitratedehydrogenase chr1 24539088 24541861forwardlength 410         	median intensities:	0.886546398	1	1.629724185	2.847608521	44.57725062	16.19021145	0.602016596	0.742290304	0.998401137	2.009134518	23.52592518	13.19189591	0.534588673	0.639173789	0.86443117	1.677365609	14.02853871	8.277381797	0.430419254	0.474662173	0.608617843	0.956217764	8.793527986	5.973497079	0.287334418	0.3389872	0.388461284	0.612200441	5.44056604	3.012791547	0.097932852	0.20371893	0.189664092	0.233371234	1.368654376	1.428291933
at1g65960.2	symbols gad2 glutamatedecarboxylase2 chr1 24552094 24557253forwardlength 494           	median intensities:	0.898896547	1.016776875	1.548425424	3.085874459	40.5236044	15.76868569	0.6520385	0.840040801	1.108102912	2.178710894	21.71860704	8.729650601	0.626446701	0.717914271	0.985584154	1.705936152	17.26392098	5.870448834	0.478832597	0.627308359	0.774465716	0.997992477	11.19336674	4.232991079	0.390873232	0.398362586	0.584858696	0.737275514	6.152651075	4.268452595	0.111181506	0.194470156	0.213286958	0.289162886	1.680237579	1.533302536
at1g65980.1	symbols tpx1 thioredoxin dependentperoxidase1 chr1 24559524 24560753reverselength 162          	median intensities:	0.884283079	1.006164023	2.065353863	2.27602756	35.73580334	16.00938837	0.785883965	0.963428165	1.072340952	1.950726868	16.63894702	13.30260677	0.679022591	0.710876923	0.991438312	1.348264717	13.41224097	11.08287811	0.477938798	0.555455452	0.698563067	0.885504694	6.646372156	4.84844367	0.421191466	0.43643463	0.457656987	0.7282322	4.96385845	5.157756185	0.083778108	0.113237505	0.100725915	0.138885211	1.499328031	0.490829432
at1g66200.1	symbols atgsr2 gsr2 gln1 2 glutaminesynthaseclonef11 chr1 24655520 24657520reverselength 356        	median intensities:	0.931365526	1.135159235	1.75816853	3.695192753	34.78618834	11.80727529	0.826270749	0.936588147	1.129573836	1.855196949	14.62700532	12.20275062	0.69819658	0.649058596	1.031470044	1.240341506	14.01229107	12.01058772	0.439481807	0.640975547	0.547677624	0.838937415	6.301080373	3.744522572	0.309713792	0.388329009	0.396370115	0.358530197	4.895629272	3.159068296	0.108462254	0.163848067	0.102282865	0.113447705	1.061844177	0.849796625
at1g66240.1	symbols atx1 atatx1 homologofanti oxidant1 chr1 24686445 24687327reverselength 106         	median intensities:	0.985587485	1.014412515	1.673285348	3.103773895	45.50927471	19.55469856	0.660325855	0.862427486	1.11036296	2.108717329	23.44985299	13.16535911	0.579270005	0.690626016	0.792904011	1.625061572	13.87136189	8.877488613	0.450545301	0.552514608	0.714480082	0.961414429	9.335853141	7.929503696	0.397407453	0.376916836	0.473119258	0.673755166	5.789413628	3.279989666	0.080396578	0.177219581	0.199879523	0.320992388	1.510994722	1.468494987
at1g66580.1	symbols sag24 rpl10c senescenceassociatedgene24 chr1 24839208 24840439forwardlength 221          	median intensities:	0.73479915	1.212308809	2.077095056	3.322858863	48.86289579	13.26106554	0.608721879	0.906368587	1.143049778	1.744215123	23.5460323	8.683712906	0.445971631	0.535125977	0.718413045	1.682950711	11.8439111	3.554757816	0.414101612	0.427117261	0.677515471	0.777861951	7.501610197	2.490386736	0.201425522	0.243741235	0.309330159	0.547097676	3.555686393	2.689521009	0.046457328	0.066462407	0.059470112	0.059785274	1.289275072	1.095404322
at1g66670.1	symbols clpp3 nclpp3 clpproteaseproteolyticsubunit3 chr1 24863995 24865646reverselength 309          	median intensities:	1.078484748	1.255547801	2.020834199	2.902850709	53.52964279	17.94117914	0.843828148	0.808012131	1.122880159	2.189864394	18.50802703	13.92717659	0.462741744	0.601037496	0.921515252	1.20861061	16.25997035	9.614824759	0.402597732	0.45577112	0.667254423	0.819873171	8.038450198	4.68352071	0.269558887	0.29840833	0.410636548	0.364711266	2.654893789	2.610747041	0.063301665	0.131648248	0.108545968	0.131045288	1.120464743	0.780757792
at1g67090.1	symbols rbcs1a ribulosebisphosphatecarboxylasesmallchain1a chr1 25048465 25049249reverselength 180           	median intensities:	0.959424466	1.010751215	1.433068354	2.749280497	37.89531672	13.91497171	0.688021252	0.703376354	1.094679248	2.192930793	20.27804392	12.12623431	0.726399498	0.703782067	0.926748641	1.492036448	19.87043656	6.066100498	0.474062886	0.563810136	0.641771362	1	8.233867798	6.257352139	0.298266515	0.351992595	0.466713846	0.592795722	4.478235483	2.432154203	0.124873469	0.210186629	0.188302393	0.239252787	1.12297597	1.608181723
at1g67280.1	symbols  glyoxalase bleomycinresistanceprotein dioxygenasesuperfamilyprotein chr1 25188563 25190547reverselength 350         	median intensities:	0.974174854	1.277285448	2.029361983	3.6516375	39.6748555	19.34288149	0.690566575	0.853580684	1.034185288	1.847989308	18.89435369	14.16357823	0.569264001	0.555523029	0.715507973	1.459460038	14.85647868	8.75637885	0.386432971	0.536324432	0.904415631	0.852110986	7.092135287	4.396902062	0.286588124	0.361948664	0.421854959	0.518621907	4.629694192	3.13805707	0.065609999	0.137009328	0.126017502	0.140148016	1.317859162	0.989313027
at1g67430.1	symbols  ribosomalproteinl22p l17efamilyprotein chr1 25262209 25263627forwardlength 175          	median intensities:	NA	1	1.732385034	NA	NA	NA	NA	0.751119798	0.988784768	1.383194994	17.33936905	4.884261748	NA	NA	0.6080253	NA	13.07709225	NA	0.499583293	0.551897409	0.722607522	1.02739675	11.23778188	2.009109165	0.356882618	0.239657731	0.438759469	0.696107126	3.470765811	3.550114213	NA	NA	NA	NA	NA	NA
at1g67680.1	symbols  srp72rna bindingdomain chr1 25365962 25368464reverselength 664          	median intensities:	1.042273929	NA	2.161733296	4.664123635	59.96408371	26.34388072	NA	1	1.139477486	NA	28.02303752	4.267026907	0.744962554	0.72314372	0.80275465	2.037367484	17.32787441	NA	0.502437882	NA	NA	0.007071515	9.682537782	7.871196552	0.315065622	0.360430442	0.470041993	0.596296072	5.052546887	3.909178961	0.13251928	0.229103207	0.183219354	0.24851986	0.99382671	NA
at1g68010.2	symbols hpr hydroxypyruvatereductase chr1 25493418 25495720forwardlength 387           	median intensities:	0.924728138	0.996087522	1.727623888	3.02807878	38.49343951	15.13206052	0.717454804	0.808687688	1.145218447	2.056150807	22.47854987	11.17147185	0.588199897	0.684879126	0.949792277	1.604292808	18.03377551	7.940196302	0.477564951	0.557568632	0.786235988	0.905289041	9.818430197	5.355117607	0.350970276	0.379433187	0.550305535	0.583371878	5.518959479	3.456454217	0.107872906	0.190413195	0.127915196	0.195131765	1.22309409	1.178604018
at1g68290.1	symbols endo2 endonuclease2 chr1 25596718 25598264forwardlength 290           	median intensities:	0.967759879	1.288680594	1.6756428	3.792823253	31.29107567	18.97872481	0.750799301	0.627985228	1.095098062	2.015265097	22.03165252	11.79615603	0.660807202	0.857064236	0.96713864	1.389657829	12.93235024	12.02780938	0.410856357	0.470354285	0.709799578	0.901474114	8.131047641	3.16043991	0.295710286	0.30669247	0.391946049	0.561300589	4.724717244	2.735220936	0.07287717	0.159203558	0.152469371	0.227760291	1.441431362	1.645399803
at1g68560.1	symbols atxyl1 xyl1 trg1 alpha xylosidase1 chr1 25734435 25737897reverselength 915        	median intensities:	1.242956538	1.250238166	2.203807295	4.88584409	39.25721634	15.15878339	1.116741789	1.108553429	1.139333818	2.657168031	21.28609077	11.03997431	0.577134358	0.805661101	1.31310535	1.220864091	19.0542434	8.796687212	0.414486193	0.764221739	0.617877388	0.593626672	6.97747867	4.577837345	0.23947582	0.258870434	0.301676599	0.299195123	5.424243838	3.108800714	0.068090167	0.103699608	0.079420102	0.130150954	0.461547994	0.628803184
at1g68760.1	symbols atnudt1 atnudx1 nudx1 nudixhydrolase1 chr1 25829090 25829607forwardlength 147         	median intensities:	1.028207758	1.149819065	2.129790872	4.002386105	54.03544195	21.86470788	0.729564073	1	1.197332572	1.879020792	25.08793434	13.84357214	0.492093333	0.501026447	0.743319754	1.592215459	12.72055973	7.441452042	0.339434126	0.478851931	0.60064155	0.86938125	7.173814705	6.165889017	0.203903251	0.265013346	0.353482394	0.519417288	3.778345753	2.708232778	0.058360685	0.101389199	0.098831639	0.149601702	0.841513293	0.661878213
at1g69410.1	symbols atelf5a 3 elf5a 3 eukaryoticelongationfactor5a 3 chr1 26089301 26090194forwardlength 158       	median intensities:	0.903938113	1.054591512	1.860340678	3.128444236	38.74131929	13.12889129	0.701107783	0.72302462	1.19293548	2.027501588	17.73546861	13.01819599	0.517876654	0.715593931	0.931888326	1.428642224	12.62168603	8.242054078	0.368841805	0.600736893	0.50854073	0.807920732	6.849145919	5.207035928	0.29014486	0.220626613	0.312548379	0.424720558	3.810878264	3.113524105	0.07773276	0.155314791	0.139976763	0.191473246	1.036499914	1.169720499
at1g69740.1	symbols hemb1 aldolasesuperfamilyprotein chr1 26232197 26234713forwardlength 430           	median intensities:	0.765786728	1.10528745	1.809352886	3.225294215	40.44036492	15.02036352	0.548506439	0.719686567	1.060905683	2.05001927	19.53132469	11.87757824	0.461861767	0.60472406	0.624066833	1.194035922	13.07018065	9.433032082	0.368725699	0.485380477	0.573398067	0.905028241	9.04887856	5.778065448	0.254989539	0.290823068	0.402137523	0.523628103	3.287440425	2.690449492	0.084044221	0.161698418	0.192491718	0.257676303	1.761603695	2.226434625
at1g69830.1	symbols atamy3 amy3 alpha amylase like3 chr1 26288518 26293003reverselength 887        	median intensities:	NA	1.490034575	1.711852424	4.378369458	54.14405234	29.01877775	0.740474255	NA	NA	2.409766938	NA	NA	0.516383812	0.746754618	0.842023977	1.951710675	16.59478298	11.63279191	0.414175547	0.615391256	0.85817083	0.827644822	9.179072927	6.843308498	0.440265717	0.37396578	0.354897228	0.722203832	6.948568676	4.118025827	NA	NA	0.202205233	0.258865276	1	1.37815233
at1g70310.1	symbols spds2 spermidinesynthase2 chr1 26485497 26487352reverselength 340           	median intensities:	0.904641705	1.146395304	1.649215351	3.655155469	35.44945402	15.62109433	0.674682828	0.832725158	1.095358295	2.307641546	20.48888699	9.970695209	0.538593333	0.645396728	0.817789161	1.313121829	15.80063985	5.869306038	0.412995689	0.58387867	0.694781436	0.817362944	6.866588616	4.05454454	0.328076467	0.383345781	0.49381172	0.535054088	3.876984796	2.651317817	0.075430645	0.177829018	0.168151058	0.147093491	1.331681038	1.350612932
at1g70410.2	symbols atbca4 bca4 betacarbonicanhydrase4 chr1 26534167 26537457reverselength 280          	median intensities:	1.088249286	0.993779634	1.624464764	3.733924569	42.2336359	18.72691146	0.769426979	1.051305332	1.22194655	2.045438325	18.80913522	10.26867266	0.653480817	0.693783999	0.811463136	1.001366058	14.28940084	9.088567294	0.533859467	0.672851705	0.73438157	0.91954016	6.120036092	3.921418947	0.399197333	0.455331923	0.454894703	0.448719645	5.092805988	3.142584139	0.11222646	0.21302606	0.116407898	0.136656554	1.399782639	1.459539734
at1g70510.1	symbols knat2 atk1 knotted likefromarabidopsisthaliana2 chr1 26576635 26582145forwardlength 310         	median intensities:	1.19239251	NA	NA	NA	NA	NA	NA	NA	1.477692152	NA	NA	21.44746715	0.960695424	0.060763661	1	2.161829348	24.75640027	9.009161312	0.505087427	NA	0.737785162	NA	NA	4.110333385	0.075562116	0.131404848	0.186572403	0.572774681	7.54351684	3.998131416	NA	NA	NA	0.414094112	NA	NA
at1g70570.2	symbols  anthranilatephosphoribosyltransferase putative chr1 26608719 26612062forwardlength 632          	median intensities:	1.069550118	1.37183275	2.120798478	4.34460246	59.22677753	26.76106683	0.798793771	1.015116231	1.283708008	1.835256897	26.70472616	11.83785071	0.73295516	0.449915257	0.984883769	1.469059208	20.15827053	5.997967002	0.405590034	0.457157444	0.543430476	0.817173976	7.238871362	2.187517439	0.138219606	0.20073356	0.220090817	0.26119792	2.500628497	1.442465568	0.047869305	0.052504675	0.052995513	0.051338535	0.597454271	0.238358084
at1g70670.1	symbols  caleosin relatedfamilyprotein chr1 26644830 26645970forwardlength 195          	median intensities:	0.937757789	0.987141783	1.946725311	4.007153745	42.93751724	19.83820197	0.647253075	0.920448603	1.049327486	1.820002478	21.14179043	10.73807246	0.514628232	0.486882643	0.818680304	1.16013827	15.88724346	9.229128838	0.369880078	0.522256817	0.581348105	0.685776884	7.775096769	6.206697524	0.260659424	0.276715532	0.461979878	0.414352215	4.091853154	2.45332415	NA	0.164420845	0.100970898	0.197511827	1.132765178	1.064590163
at1g70730.3	symbols pgm2 phosphoglucomutase phosphomannomutasefamilyprotein chr1 26669020 26673166reverselength 662          	median intensities:	0.916538953	1.072375583	1.712773052	2.992345194	36.13374256	14.07264771	0.68125747	0.876217898	1.116001474	2.016180895	20.1095978	13.30013244	0.593979926	0.736244798	0.98667957	1.354991048	15.98968782	9.239017211	0.412106854	0.5023896	0.609261327	0.847608938	8.481915736	7.272616492	0.329129517	0.336010638	0.520408992	0.502375547	4.57957552	3.275552704	0.100443284	0.167422776	0.163884949	0.232328476	1.467831506	1.208881034
at1g70810.1	symbols  calcium dependentlipid binding calbdomain familyprotein chr1 26704207 26705091forwardlength 165       	median intensities:	1.052217355	1.480941782	2.187365145	6.660506247	50.90349214	19.0246313	0.778318729	0.927022055	1	3.057045535	18.39077646	10.16508751	0.54747233	0.523137678	0.682260431	1.663541693	17.50134064	8.334077375	0.415710122	0.530271822	0.579330438	0.84357248	7.213739134	8.432129321	0.217393649	0.292515049	0.479684454	0.51722321	5.916183049	2.728968126	0.037638343	0.075129427	0.061641892	0.168120821	1.331728272	1.027515732
at1g71040.1	symbols lpr2 cupredoxinsuperfamilyprotein chr1 26797201 26800224reverselength 581           	median intensities:	0.917600297	1.083689766	1.909641022	2.326768603	38.65601909	7.419423776	0.802008722	0.66021994	1.082399703	1.6944072	16.7439956	9.860780959	0.712812782	0.530346358	0.60420548	1.442915453	14.04597074	7.441268801	0.485809701	0.556432808	0.711552743	0.743733747	8.997227214	2.452849895	0.294506128	0.479721264	0.351659287	0.347876219	5.207379826	2.154630314	0.025806483	NA	NA	NA	0.383599161	NA
at1g71380.1	symbols atgh9b3 atcel3 cel3 cellulase3 chr1 26899989 26901749reverselength 484         	median intensities:	0.973746255	1.032490337	1.841583701	3.213859559	37.16258701	17.22132099	0.707167664	0.843511875	1.198330381	2.041028083	23.95475765	14.83190093	0.591972084	0.66988665	0.914328019	1.43732755	15.51406307	8.462763274	0.509976735	0.712338047	0.703976178	0.839211973	8.192495234	6.617990564	0.465550273	0.462581117	0.515812026	0.527470088	5.430671838	3.055729153	0.10648049	0.190568382	0.119032504	0.148989664	1.350646827	0.969109093
at1g71730.1	symbols  unknownprotein has52blasthitsto52proteinsin24species archae 0 bacteria 0 metazoa 4 fungi 0 plants 41 viruses 0 othereukaryotes 7	median intensities:	NA	2.165234715	2.833954645	1.579092419	43.27274588	NA	0.605243603	NA	1.289534994	1	26.3376836	16.90827437	0.89354104	0.564620608	0.781758951	1.936122197	19.2869153	32.66954693	0.310615721	0.262541511	0.317454684	0.776210807	4.543694558	10.37242613	0.242381244	0.172709469	0.179166964	0.072461195	2.477382992	2.106939647	0.016238238	NA	NA	NA	0.182246595	NA
at1g71860.1	symbols ptp1 atptp1 proteintyrosinephosphatase1 chr1 27026866 27028675forwardlength 340          	median intensities:	1.129968619	1.314356012	2.285025813	4.076510457	49.84394835	22.19974866	0.672842527	0.917687851	1.055730607	2.235748401	24.61131702	15.35200353	0.566423374	0.736711526	0.90468691	1.653070487	16.97138447	7.169237955	0.467796985	0.534891929	0.74833096	0.887655485	8.494925713	5.284419841	0.312146586	0.342973063	0.420016653	0.593508484	4.295752664	2.913681993	0.045678966	0.104581193	0.08619904	0.127817231	1.016459462	1.034599146
at1g71920.2	symbols hisn6b histidinebiosynthesis6b chr1 27067168 27068999forwardlength 417           	median intensities:	0.634743858	1.029484585	1.864608189	3.857206549	38.89666039	17.90078911	0.694731377	0.952304228	1.386481497	2.304723482	20.07120109	14.50379657	0.635104371	0.739024556	0.991418974	1.648639051	18.00968314	6.983611892	0.432769624	0.68125693	0.716858314	0.839382053	8.01989339	4.61016097	0.311497225	0.40484773	0.34209869	0.54032952	5.802752626	3.386711226	0.094629922	0.186084795	0.131363421	0.143027248	1.102672385	0.710095287
at1g72150.1	symbols patl1 patellin1 chr1 27148558 27150652forwardlength 573           	median intensities:	0.802693992	1.132208756	1.893290337	3.868755832	45.18519258	19.11733603	0.646885861	0.895503589	1.13563525	1.965159533	23.25832541	11.23068276	0.561386913	0.679385716	0.865423025	1.753162096	14.00612869	6.353222689	0.427010676	0.535181588	0.604212471	0.900071562	8.021512699	4.220849584	0.283258979	0.290136827	0.406792414	0.53271358	4.020903126	2.830723977	0.099112178	0.181030554	0.192430971	0.272532169	1.461340919	1.397913557
at1g72160.1	symbols  sec14p likephosphatidylinositoltransferfamilyprotein chr1 27153823 27155609reverselength 490          	median intensities:	0.814664578	1.047491565	1.791726118	2.804225018	35.80715137	16.303652	0.647668039	0.895407406	1.074835013	1.75725786	17.80148499	9.770766867	0.62089876	0.667470904	0.911748786	1.803905706	15.3372512	8.513099751	0.485747831	0.61748574	0.791741211	0.869186507	8.855902181	6.540381741	0.456105174	0.350963862	0.489903136	0.652298933	5.291055043	3.729820397	0.134101389	0.198394195	0.216167988	0.284079322	1.584486148	1.668995287
at1g72220.1	symbols  ring u boxsuperfamilyprotein chr1 27184388 27185629reverselength 413         	median intensities:	2.368681413	3.000676447	4.444012589	10.78498708	100.8722842	39.1442643	1.314518463	1.360730702	1.800633626	3.590256947	26.22639015	12.05517286	0.624291084	0.608270863	1	1.669426672	15.11719487	3.155307401	0.452611639	0.564527234	0.471890732	0.712768996	4.519908336	0.895434029	0.071355085	0.10509222	0.107163593	NA	1.472601683	0.753985265	0.015297572	0.028660516	0.024062223	0.024470323	0.184894235	0.138478364
at1g72330.1	symbols alaat2 alanineaminotransferase2 chr1 27233637 27236571forwardlength 540           	median intensities:	0.934439649	1.603940491	2.120255425	3.304962384	71.61263487	23.61658868	0.890253972	0.86974362	1.301116551	1.913433835	24.69570537	26.77874914	0.774478705	1.126268236	0.898845677	1.456471827	16.67302107	11.43732669	0.45160566	0.522529405	0.673000142	0.886486823	7.972037499	7.355753916	0.34210543	0.441386272	0.428756455	0.460139169	5.439731837	3.441025656	0.063371079	0.077787669	NA	0.05539303	0.665536874	0.315095083
at1g72370.1	symbols p40 ap40 rp40 rpsaa 40sribosomalproteinsa chr1 27243148 27244842reverselength 298        	median intensities:	0.834056016	0.993526551	2.024495967	4.090321697	38.82465451	19.0194425	0.633078597	1	1.103318962	2.168183098	21.44550509	13.73857619	0.586246111	0.735192957	0.999617261	1.729593647	17.43884046	10.07899622	0.486966913	0.517498069	0.778089899	0.93353018	8.461696033	6.995516211	0.287742801	0.321892921	0.517731649	0.595769892	5.069779128	3.395086761	0.149105375	0.335174787	0.255028822	0.315219165	1.84067246	1.687341462
at1g73260.1	symbols atkti1 kti1 kunitztrypsininhibitor1 chr1 27547410 27548057reverselength 215          	median intensities:	0.77586398	0.9428574	1.59250099	2.028230346	37.32311998	13.12127964	0.704310951	0.824594336	1.066650716	1.82204173	18.54350861	13.16650101	0.50697597	0.671473879	0.724774008	1.453912324	14.84204086	9.616165877	0.447561761	0.598686757	0.804376977	0.976030411	8.739705654	7.741899644	0.2839413	0.393382732	0.612582809	0.604003842	5.747923396	3.582584468	0.138047997	0.263116968	0.330943174	0.397907264	1.711646571	2.697176531
at1g73650.3	symbols  proteinofunknownfunction duf1295  chr1 27688409 27690165reverselength 302         	median intensities:	1.116393478	1.409100754	2.337239039	4.900430384	54.20244748	23.56750866	0.895848868	0.893701115	1.367941193	3.24323233	24.44359905	20.36559315	0.556251605	0.76188309	0.987554116	2.024562358	20.28023733	8.624511477	0.448886902	0.633350391	0.665232905	0.975933407	9.238274875	6.847145832	0.297223026	0.390807063	0.454822282	0.579374559	4.931252382	3.183366818	0.056477452	0.090373576	0.088504633	0.116412417	0.79831049	0.928621425
at1g74010.1	symbols  calcium dependentphosphotriesterasesuperfamilyprotein chr1 27832432 27834017reverselength 325          	median intensities:	1.173158907	0.992559746	1.885566206	3.420042024	33.02436237	17.54929246	0.813450627	0.958609418	1.353139928	1.938393413	18.67967459	13.59178208	0.647447462	0.79311451	0.890260059	1.097577968	14.86692966	9.688706706	0.521988357	0.643035933	0.603292586	0.877870585	6.732594476	6.478364083	0.383715863	0.363055087	0.559823169	0.478651536	5.554588607	2.919027771	0.154022681	0.201540723	0.219490164	0.247679898	2.494868455	1.607630912
at1g74020.1	symbols ss2 strictosidinesynthase2 chr1 27835289 27837277reverselength 335           	median intensities:	1	0.988175403	1.547788025	2.864613466	32.69313781	16.71067222	0.651107485	0.801228162	1.146047169	2.245448234	21.3665298	12.6171953	0.548649955	0.622136519	0.804710891	1.483569691	15.74568927	9.044940597	0.404674068	0.543254765	0.652917973	1.028152573	8.618760052	7.066010129	0.315118778	0.342568383	0.453315959	0.602973102	5.114174217	3.351421888	0.094144682	0.168890901	0.175610085	0.228115208	1.620865248	1.372370587
at1g74030.1	symbols eno1 enolase1 chr1 27839465 27841901reverselength 477           	median intensities:	1.154665819	1.985226279	3.751195906	NA	NA	30.14426823	0.962843023	NA	NA	NA	NA	12.58310265	0.890968329	0.807345975	1	2.744619999	NA	4.014225886	NA	0.546012784	NA	1.759263615	NA	7.444106955	0.265381196	0.296673903	NA	NA	NA	NA	0.093255325	0.130965841	0.200860049	0.240047839	NA	1.369529309
at1g74050.1	symbols  ribosomalproteinl6familyprotein chr1 27847256 27848680reverselength 233           	median intensities:	0.908742518	1.067103212	1.839254934	3.380752688	43.26986169	13.68015512	0.61838941	0.859202246	1.120026606	1.807489978	22.86766974	7.610062204	0.524563706	0.62602924	0.825541537	1.394061512	14.00363585	4.91041187	0.37783646	0.511038034	0.53716653	0.795597687	8.257232742	4.224109443	0.2209316	0.190963478	0.337248454	0.43170617	4.201865555	2.07394601	0.080539023	0.112442753	0.138852723	0.202823889	1.416035921	1.317869524
at1g74210.1	symbols  plc likephosphodiesterasessuperfamilyprotein chr1 27910396 27912785forwardlength 392          	median intensities:	0.951345151	1.100360626	1.88433978	3.590663234	37.19649772	18.48664269	0.68642905	0.86891391	1.108703259	2.117023044	23.79317149	12.88165163	0.572485814	0.682579245	0.850815005	1.780996469	15.45405722	8.337258607	0.410608312	0.555126355	0.712588145	0.950365394	10.86898163	6.465685045	0.282335304	0.334625669	0.503408557	0.655743429	5.860356445	3.329659619	0.111822731	0.175264245	0.153948335	0.250266505	1.662096373	1.581323432
at1g74260.1	symbols pur4 purinebiosynthesis4 chr1 27923005 27927764reverselength 1407           	median intensities:	0.979411864	1.009136741	1.595865568	3.508173798	35.31822401	16.71146293	0.624729769	0.858456087	1.154313045	1.947671712	16.54339774	12.27581514	0.561563057	0.599043041	0.793286172	1.228515668	14.1987569	7.520676532	0.392024042	0.611366101	0.653881795	0.843756121	6.986811189	3.87844216	0.268306466	0.427509075	0.407616222	0.523464435	4.754854064	2.675171313	0.118917683	0.140036788	0.134818616	0.168212127	1.272630509	0.882376164
at1g74560.3	symbols nrp1 nap1 relatedprotein1 chr1 28017763 28019900reverselength 264          	median intensities:	0.742888522	NA	1.696231151	3.843853401	52.06497135	19.41792856	0.469657687	0.683588211	1.114558755	NA	25.82405691	7.714486919	0.480280496	0.560230922	0.845427004	1.488427859	18.05127822	8.445999361	0.353419811	0.396899435	0.544347473	0.885441245	12.12778309	5.643322528	0.263238476	0.210704035	0.292725109	0.541286888	5.952872802	4.789158443	NA	0.126384972	NA	NA	NA	2.084024976
at1g74920.1	symbols aldh10a8 aldehydedehydrogenase10a8 chr1 28139175 28142573reverselength 501           	median intensities:	0.915601878	0.887607005	1.552375119	2.99929286	32.04031141	15.17972846	0.519384956	0.749210973	1	1.949865163	15.33477957	11.29419275	0.451427456	0.666316824	0.878827778	1.647551245	15.42766378	9.228013431	0.460332104	0.586440665	0.820333274	1.095751903	7.685302013	4.688659217	0.299269231	0.380085937	0.63600987	0.662081407	5.898330504	3.082581706	0.163975895	0.352694891	0.225938346	0.276655642	1.320041781	2.17610314
at1g75270.1	symbols dhar2 dehydroascorbatereductase2 chr1 28250255 28251237reverselength 213           	median intensities:	1.045259055	1.025926046	1.628072343	3.748650369	44.00460308	18.66913039	0.694208596	0.758159666	1.063713181	2.141429816	22.33514424	8.799493504	0.601698265	0.591096107	0.824943814	1.352844463	16.76198265	7.061945782	0.433306573	0.556854694	0.648122148	0.853643661	7.680511544	2.662469568	0.315123135	0.361601518	0.449385019	0.575219428	4.238197425	3.26783207	0.080789039	0.159527996	0.140298926	0.217730775	1.395906457	1.535850784
at1g75330.1	symbols otc ornithinecarbamoyltransferase chr1 28266457 28268383reverselength 375           	median intensities:	1	1.409914825	2.44735434	4.287622993	55.61432259	24.58278889	0.653882388	0.923599288	1.235095387	2.403756076	26.65310408	13.86085736	0.667861348	0.706818892	0.806348622	1.50980435	15.27165824	11.84482946	0.39845591	0.483503718	0.759648231	0.863602887	6.711187009	5.78854818	0.282478836	0.33247019	0.483726541	0.545693164	5.041927923	3.401772074	NA	0.145413406	0.20710831	0.32032869	0.653334271	1.32701873
at1g75630.2	symbols ava p4 vacuolarh  pumpingatpase16kdaproteolipidsubunit4 chr1 28400662 28402032forwardlength 200        	median intensities:	0.859021867	1.038337674	1.588931429	2.907434858	34.76346385	14.98200661	0.693864411	0.948335901	0.975465369	2.26589183	22.20339978	19.75223519	0.388484124	0.758639393	0.833780524	1.762463215	20.9882978	11.86413106	0.518835692	0.684932133	0.844715784	1.053089754	10.79116642	10.58800761	0.45996118	0.437916642	0.663393449	0.857228225	7.654238171	3.649534207	0.161495862	0.206651748	0.207920933	0.303330326	3.488655309	1.698132537
at1g75950.1	symbols skp1 ask1 atskp1 skp1a uip1 sphasekinase associatedprotein1 chr1 28516715 28517454forwardlength 160      	median intensities:	0.911468169	1.389380041	1.543110386	3.846253099	47.82908171	23.16711965	0.76118815	0.780445193	1.088531831	1.883803987	20.22645219	12.42949148	0.405293679	0.464065751	NA	NA	3.120589816	8.198640265	0.283015464	0.408163741	0.590537462	NA	7.039498384	4.637878796	0.183630667	0.222611003	NA	0.424542174	3.883096823	1.801755308	NA	0.117144913	0.118941112	NA	0.588283661	0.654636614
at1g76010.1	symbols  albadna rna bindingprotein chr1 28528505 28530488reverselength 350         	median intensities:	NA	0.938320809	NA	NA	NA	NA	0.583882384	NA	NA	NA	32.40516334	18.11241619	0.797413421	0.696723083	1.68204253	1.413919661	19.34070329	12.12861276	0.791005446	1	NA	0.994988665	13.72068527	9.349067127	0.716328006	0.90476907	1.184776509	0.853306852	15.38928708	8.419826155	0.266420774	0.286242192	0.311067615	0.347477351	3.726541505	2.803200657
at1g76140.1	symbols  prolyloligopeptidasefamilyprotein chr1 28571187 28574852forwardlength 795           	median intensities:	0.91642366	1.059718755	1.631765153	4.133171369	45.45016786	23.2480831	0.667089952	0.85504326	0.997403544	1.805894344	20.48911135	9.547162001	0.507457829	0.584177099	0.746583407	1.409791475	12.73395876	7.553228948	0.346279837	0.497346567	0.497689996	0.792225212	7.74436567	6.453045091	0.203199345	0.265464972	0.289815319	0.417468296	3.651723303	3.171374468	0.082005787	0.127524664	0.139071087	0.240903411	1.09940607	1.558536728
at1g76150.1	symbols ech2 atech2 enoyl coahydratase2 chr1 28575236 28577637reverselength 309         	median intensities:	1.575269696	NA	2.885457961	6.345302151	NA	NA	0.987268435	1.141820843	1.479238693	NA	23.57596503	23.98826359	0.595589543	0.939177803	1.718918186	NA	20.96750242	10.5251505	0.387634401	0.609005572	0.705521913	1	9.048957416	5.496265176	0.216714481	0.228240848	0.33436183	0.534787533	4.109171481	2.69777976	0.09698196	0.128479763	0.120242324	0.175540452	0.889284378	1.190269926
at1g76160.1	symbols sks5 sku5similar5 chr1 28578211 28581020reverselength 541           	median intensities:	0.902071602	0.942353194	1.4698842	2.38925691	32.94672546	14.1208361	0.665599921	0.860118391	1.104836839	1.860053272	19.72930133	12.30328833	0.605046073	0.689515998	0.993217295	1.449187627	15.19255207	7.241285768	0.490379607	0.631883586	0.753828737	0.902867846	9.22889566	6.314288663	0.39476684	0.437986518	0.624429838	0.670153042	5.600191814	3.92475588	0.145112592	0.208918557	0.168817147	0.239518263	1.689077939	1.162824423
at1g76180.1	symbols erd14 dehydrinfamilyprotein chr1 28587013 28587657reverselength 185           	median intensities:	0.433857563	0.938661765	1.560771117	2.40858242	43.57724261	16.41326194	0.579035203	0.696432224	1.032275906	1.809609052	19.96583884	11.22867094	0.493793747	0.692367067	0.982036101	1.554888769	16.80072825	7.826794608	0.362891565	0.416241661	0.612408295	1	9.719780676	6.812266543	0.277068712	0.244204	0.360698959	0.5874614	4.769402564	3.066873022	0.115897992	0.298976683	0.198747052	0.347693382	2.439912118	1.258291967
at1g76550.1	symbols  phosphofructokinasefamilyprotein chr1 28722900 28726929reverselength 617           	median intensities:	0.90593164	1.155137301	1.903285097	3.98601679	57.32309767	23.00584738	0.752461496	1.007696182	1.230864894	2.104333634	25.43960415	9.324727821	0.566117249	0.593836363	0.924823783	1.520835457	16.13523488	6.499408806	0.450238579	0.551116587	0.597512413	0.947070601	8.447735656	4.914494596	0.269959918	0.243720501	0.374552321	0.353007668	4.946920978	3.517726362	0.059651611	0.097298931	0.109517134	0.144874923	0.892050803	0.691529268
at1g76680.2	symbols opr1 12 oxophytodienoatereductase1 chr1 28776982 28778271forwardlength 397          	median intensities:	1.013133922	1.023962582	1.906594476	3.212506142	47.5042734	16.55501524	0.708124089	0.878333986	1.06487385	1.600607911	18.19055725	15.58377105	0.505223497	0.623879487	0.828260027	1.538359589	16.09162637	7.295792193	0.424782655	0.502757282	0.564416573	0.747737949	6.47139651	4.630685979	0.237290397	0.339382439	0.401064278	0.485578852	3.449229106	2.243352655	0.083573732	0.105601626	0.089300434	0.136542269	1.116138016	1.245568565
at1g76760.1	symbols aty1 trx y1 ty1 thioredoxiny1 chr1 28811873 28812948reverselength 172        	median intensities:	1.175040671	1.394884438	2.027860211	4.402391152	46.25763091	20.24653666	0.770185091	0.769939963	1.164229447	1.856147203	20.3997646	7.582298734	0.659970758	0.640210894	1	1.090491754	13.75017593	6.110190959	0.415473753	0.49713927	0.458225882	0.724681293	4.515757352	1.649598553	0.175681673	0.170581208	0.243077469	0.299893711	2.85778232	1.995680271	NA	0.049770148	0.039117398	0.074808218	0.550059093	0.341666809
at1g76860.1	symbols  smallnuclearribonucleoproteinfamilyprotein chr1 28854594 28855637reverselength 98           	median intensities:	1.125143569	0.995038191	1.948808462	2.533801254	41.83973666	20.28750979	0.646678599	0.749601261	1.283037942	1.926473079	18.50512961	17.06966282	0.486628507	0.60105279	0.813837638	1.418738031	14.48090877	6.186647851	0.507724416	0.569299985	0.737044901	1.009399079	6.842974857	7.928445467	0.332689085	0.397431456	0.409371694	0.670283213	5.94022205	3.844527563	0.058562582	0.12813522	0.120388123	0.167190108	0.875425129	1.004961809
at1g77120.1	symbols adh1 adh atadh atadh1 alcoholdehydrogenase1 chr1 28975509 28977216forwardlength 379        	median intensities:	0.871067917	0.997527646	1.60984241	3.516360484	48.66624642	17.52909943	0.59186854	0.831283915	1.28027038	2.188871868	27.91153411	10.26833362	0.539779042	0.653920142	0.707378742	2.373759636	17.34177427	4.794114732	0.371804675	0.533934984	0.709456037	1.030652973	11.3714595	6.276917032	0.259189239	0.341787136	0.406686185	0.809854495	5.120163567	3.983916629	0.077407833	0.105187186	0.116493093	0.184599494	1.124364644	0.752545972
at1g77510.1	symbols atpdil1 2 pdi6 atpdi6 pdil1 2 pdi like1 2 chr1 29126742 29129433forwardlength 508    	median intensities:	1	1.097084404	1.753265897	3.191558524	35.77099551	15.30827474	0.699280745	0.814419302	1.078190532	1.805165642	25.71136607	9.25288155	0.569426089	0.616660286	0.795063127	1.744927388	13.08589755	8.947189491	0.3907392	0.576371048	0.741626063	0.893422572	7.613985847	5.795933837	0.290378792	0.335289765	0.417438665	0.552988097	4.564041957	2.638366483	0.087143024	0.168276576	0.174315409	0.221127966	1.540459282	1.358599498
at1g77710.1	symbols  containsinterprodomain s ubiquitin like ufm1 interpro ipr005375  has244blasthitsto244proteinsin106species archae 0 bacteria 0 metazoa 149 fungi	median intensities:	1.248141649	1.77424678	NA	5.080573789	NA	NA	0.790087293	1.299612065	1.656413295	2.701938138	NA	NA	0.841732272	0.904393636	NA	0.702327851	8.919777197	11.31420822	0.545415045	0.8865909	0.906024418	NA	9.01729279	4.24449902	0.616778154	0.738503069	0.865024158	0.99706962	7.790320054	5.289257521	0.106046837	0.205276834	0.16301951	0.207714925	1.676214469	1.083392606
at1g78060.1	symbols  glycosylhydrolasefamilyprotein chr1 29349796 29352868reverselength 767           	median intensities:	0.900745118	1.563973417	2.978023592	NA	NA	NA	0.64984747	1	1.304115538	NA	27.4837158	12.04978443	0.520362464	NA	0.754867569	1.781079431	21.38110454	8.070988051	0.419619206	0.566116499	0.71966744	0.950508225	9.310230412	NA	0.231853997	NA	0.43672105	0.49295656	3.374658769	2.783197805	NA	NA	NA	NA	NA	NA
at1g78300.1	symbols grf2 14 3 3omega gf14omega generalregulatoryfactor2 chr1 29461883 29463052forwardlength 259       	median intensities:	0.86633415	0.985414901	1.324105357	2.767867274	42.88756544	16.01144383	0.646444145	0.843234672	1.191824585	2.199201964	24.94478481	14.48459896	0.606138608	0.671233432	0.849433908	1.431143975	17.54983413	9.920027176	0.488811291	0.690670418	0.726046697	0.983975005	10.50659684	10.04862289	0.411890662	0.416027467	0.454967891	0.773177243	5.588713561	4.182039295	0.124546572	0.195032262	0.188814955	0.307687253	2.744372353	1.862179774
at1g78380.1	symbols atgstu19 gst8 gstu19 glutathiones transferasetau19 chr1 29486659 29487819reverselength 219        	median intensities:	0.983177776	0.999342827	1.741593279	3.719394042	42.78401351	16.53496667	0.724765223	0.766746341	1.093947051	2.359483842	20.77401137	15.25908695	0.549527603	0.598872203	0.82930137	1.669156641	15.37149628	7.837078877	0.391694942	0.533266524	0.665278862	0.924145331	7.82187665	5.149378874	0.371986083	0.332067882	0.504765762	0.636486816	5.179093752	3.451709989	0.083608382	0.122897653	0.113554039	0.22383576	1.48461022	1.113853655
at1g78570.1	symbols rhm1 rol1 atrhm1 rhamnosebiosynthesis1 chr1 29550110 29552207forwardlength 669         	median intensities:	0.775184619	1.011911755	1.724788771	2.989874325	38.79407108	14.32552415	0.593651401	0.802050007	1.080374294	1.821922307	21.95223091	12.59807614	0.595261416	0.698830407	0.720595143	1.627529471	18.88044275	8.99164154	0.431556895	0.575874757	0.623748849	1.031409443	8.366218775	6.128767354	0.258658884	0.305819454	0.419424176	0.592514483	3.421653357	2.32803081	0.092468351	0.129324895	0.158603626	0.214436612	1.077372337	1.127824484
at1g78680.1	symbols atggh2 ggh2 gamma glutamylhydrolase2 chr1 29593933 29596037forwardlength 347         	median intensities:	1.037828992	1.063927216	2.001777888	3.181743522	35.62526836	15.5220494	0.794210775	0.972972126	1.413021447	2.157021513	19.52406827	11.60241118	0.711450099	0.722808713	0.916450096	1.25295153	17.34614928	5.1268077	0.431046901	0.702989251	0.615083155	0.920581576	7.633465037	3.750181367	0.365146941	0.367122718	0.448232462	0.272897391	6.116138194	2.65520216	0.070924868	0.111773947	0.119833376	0.070530432	1.107677054	0.71314103
at1g78780.2	symbols  pathogenesis relatedfamilyprotein chr1 29621447 29622431reverselength 238          	median intensities:	0.912150777	0.989841479	1.709778027	2.992953437	36.59676256	16.0598233	0.555011255	0.815212558	1.028819773	1.638984582	18.02684104	10.80507763	0.506197414	0.590393204	0.796958361	1.321187262	15.3933041	12.27881116	0.419654903	0.544477298	0.644287299	0.964838898	10.24566449	5.137746341	0.308510129	0.379761991	0.456594623	0.593651239	6.029659278	3.678243208	0.099801126	0.171441328	0.159525058	0.27281085	1.616661063	1.506272039
at1g78830.1	symbols  curculin like mannose binding lectinfamilyprotein chr1 29637141 29638508reverselength 455       	median intensities:	0.938066762	1.054952997	1.646931207	3.001638534	34.64381395	15.22103672	0.678200181	0.837117762	1.216211576	2.101661342	19.58268247	14.11819674	0.575124743	0.687476995	0.802083668	1.502094074	16.19763936	7.654565748	0.464136363	0.609087877	0.730021689	0.862416169	8.198619064	5.908853054	0.356985989	0.434247329	0.485276089	0.531479762	4.503844185	2.955082761	0.094354132	0.180444824	0.194387881	0.223913746	1.550348231	1.253654849
at1g78900.1	symbols vha a vacuolaratpsynthasesubunita chr1 29660463 29664575forwardlength 623          	median intensities:	0.93567106	1.144890915	1.762439416	3.701632496	44.22180222	20.35394754	0.682153112	0.839283386	1.23258382	2.329820333	23.92301829	13.20243202	0.576283587	0.684775479	0.965525918	1.640763188	16.85389403	8.567810726	0.426652019	0.498253071	0.635289631	0.925800586	8.245573391	5.630743368	0.310955579	0.282083439	0.413601374	0.523179109	4.369973293	2.832742356	0.089590723	0.150960974	0.145804457	0.200542002	1.269445517	1.255754156
at1g79210.1	symbols  n terminalnucleophileaminohydrolases ntnhydrolases superfamilyprotein chr1 29796286 29798240reverselength 235        	median intensities:	0.620800869	0.839272829	1.17327229	2.769958143	42.04097773	12.52646896	0.50073781	0.575960794	1.255137185	1.777242499	16.95348463	13.67565052	0.572398539	0.539708018	0.864784211	2.0599751	17.43962886	10.2410453	0.402672403	0.545371526	0.825850142	1.023805444	10.52896874	7.842447266	0.397551004	0.334331247	0.448074027	0.68079214	6.801072656	4.250344042	0.091768627	0.164391014	0.215700123	0.285950292	1.798351751	2.391083294
at1g79230.1	symbols st1 atmst1 mst1 atrdh1 str1 mercaptopyruvatesulfurtransferase1 chr1 29800824 29803679forwardlength 379       	median intensities:	1	1.610105053	2.231108569	4.265170148	50.33642154	24.63686455	0.681484794	0.926400668	1.129896368	2.210813777	22.5369209	14.26250115	0.436953888	0.642627044	0.835651284	1.655783852	17.9860116	8.693893962	0.358235375	0.487998047	0.735611118	0.929207212	11.07077228	5.36982451	0.301933607	0.244912743	0.542140413	0.463767966	5.134793927	2.962818504	0.116391857	0.159542078	0.213663753	0.261317258	1.726476025	1.156600194
at1g79340.1	symbols atmc4 mc4 metacaspase4 chr1 29842849 29844368forwardlength 418          	median intensities:	1.004643822	1.028802008	1.879166343	3.98628746	47.69012019	24.13738349	0.737973029	0.90117834	1.408571709	1.836310006	26.10495223	12.48542915	0.562301138	0.655410567	0.661051269	1.963598292	15.54098458	4.980302308	0.481036859	0.549110375	0.761446953	0.962625411	10.07749611	3.586545707	0.374227424	0.394039489	0.529727388	0.587584039	6.11652972	5.298900503	0.078872416	0.160241995	0.151887348	0.213016455	1.522491678	1.754260933
at1g79440.1	symbols aldh5f1 ssadh1 ssadh aldehydedehydrogenase5f1 chr1 29882525 29887275reverselength 528         	median intensities:	0.975033926	0.995905997	1.971800804	3.680772225	39.4408232	17.58591159	0.645068357	1.038024689	1.233334802	2.090322706	24.69340671	10.80260942	0.754652184	0.66876695	0.993259158	1.695880023	17.38096601	9.289378053	0.448825909	0.640835795	0.69207334	1.065126287	9.407388517	7.101709647	0.315145683	0.364008098	0.497767805	0.589649593	5.802640313	2.936673957	0.088335762	0.133538872	0.139752408	0.262254477	1.456517401	1.274426384
at1g79500.1	symbols atkdsa1 aldolase typetimbarrelfamilyprotein chr1 29903604 29905989forwardlength 290          	median intensities:	1.251090839	0.975519258	1.950777805	NA	49.93095707	19.19111088	0.743165317	1.043765258	1.062565199	2.395463294	19.6270723	19.45385374	NA	0.944250913	0.720585932	1.10222888	11.60847904	NA	0.633405189	0.432615016	0.717787785	NA	12.05642678	5.596962793	0.47038892	0.470167557	0.762583771	0.943291747	8.957175901	5.761395076	0.069691132	0.138441503	0.127910248	0.142272626	1.024480742	0.890978795
at1g79530.1	symbols gapcp 1 glyceraldehyde 3 phosphatedehydrogenaseofplastid1 chr1 29916232 29919088reverselength 422        	median intensities:	1.233187755	1.813862189	2.048421428	2.446224878	55.83541506	16.92031306	0.688839255	1.341227139	1.275660827	1.016974137	17.98352711	8.839828645	0.385131669	0.350902961	0.54275756	2.079629119	10.8671021	5.446315727	0.199058849	0.455583349	0.736149973	0.494634083	9.57934461	2.563176498	0.249698784	0.222167907	0.273661311	0.41918781	1.990768222	1.249055085	0.041667749	0.051941906	0.045175352	0.067592226	0.220271998	0.254689416
at1g79550.1	symbols pgk phosphoglyceratekinase chr1 29924347 29926295reverselength 401           	median intensities:	0.975603409	1.09373113	1.664277346	3.296963046	35.54509851	17.05084091	0.672916099	0.82982691	1.124502472	1.949450693	20.64758461	11.80097168	0.531255269	0.581506293	0.786141482	1.45666522	13.94510957	7.100486251	0.449458007	0.591428653	0.71804288	0.949479588	8.789210476	5.984608918	0.329591741	0.409552767	0.497350603	0.582157137	5.206791945	3.210194645	0.064788016	0.132968411	0.131837144	0.228049539	1.13232535	1.166154892
at1g79690.1	symbols atnudt3 nudt3 nudixhydrolasehomolog3 chr1 29985360 29990171forwardlength 772          	median intensities:	0.94838653	1.132446756	1.842575083	3.338954031	42.99632466	17.01958516	0.668462465	0.819686291	1.113354899	1.966931092	20.17002424	11.60659633	0.573796993	0.60478963	0.801383025	1.410418106	14.87714091	6.150531599	0.423875279	0.510552155	0.622366387	0.780281658	7.661680651	5.711517803	0.255061471	0.333069299	0.460184843	0.514201432	4.539958503	3.032867756	0.074174402	0.12480413	0.111380955	0.173826762	1	0.953197831
at1g79870.1	symbols  d isomerspecific2 hydroxyaciddehydrogenasefamilyprotein chr1 30044794 30045851forwardlength 313         	median intensities:	1	1.567235754	0.754718961	2.060190821	24.20311359	7.648083289	0.378056551	0.65674148	0.764847746	1.425257652	15.72657594	7.271222655	0.567754701	0.401869752	0.623129449	1.302921747	12.00163122	8.15464756	2.053958712	0.391067525	0.573131961	0.630889846	6.033095564	2.875666969	NA	0.274286658	0.455835641	0.584212299	5.945519755	2.868370188	0.133346767	0.242868031	0.25492806	0.203257425	1.522623846	1.696080982
at1g79920.1	symbols  heatshockprotein70 hsp70 familyprotein chr1 30058935 30062224reverselength 831         	median intensities:	0.91273012	0.999291107	1.670946382	3.127216063	42.44558154	17.04886288	0.581759666	0.804429537	1.064596092	2.218812962	20.82120595	11.3873234	0.572498907	0.609694052	0.793453932	1.662202296	14.95997135	6.505596861	0.411375618	0.462681844	0.606395783	0.873512986	8.900305001	6.680128559	0.244563489	0.277545222	0.421133064	0.501916205	4.248203807	2.927800333	0.087133418	0.145360585	0.139760849	0.198505123	1.320843497	1.398563651
at1g79930.1	symbols hsp91 heatshockprotein91 chr1 30063781 30067067reverselength 831           	median intensities:	1.073758355	0.89758088	1.414988772	2.681880184	26.06941152	7.514034733	0.521836038	0.631254449	1	2.02675553	16.73767916	12.84305596	0.3784766	0.563826785	0.791367072	1.342262272	11.86681226	5.344507568	0.410735958	0.486193227	0.649406602	0.728782255	8.419225544	4.934982972	0.336470448	0.368892493	0.506247257	0.517286734	5.180545184	2.896248504	0.120773928	NA	0.295302739	NA	NA	NA
at1g80070.1	symbols sus2 emb33 emb177 emb14 pre mrna processing splicingfactor chr1 30118052 30127574forwardlength 2359     	median intensities:	1.000777062	1.125426563	1.856327907	2.737096009	48.27644359	19.94618693	0.82748677	0.908022362	1.312217714	1.542279147	23.19866639	11.93271919	0.797887307	0.806099171	0.963976974	1.570920522	16.5296458	10.16401161	0.503355197	0.650066145	0.722151347	0.909233293	9.754997862	4.417307406	0.351890146	0.420126443	0.415548479	0.404014968	5.609134453	3.187641419	0.045337956	0.117939417	0.075080289	0.068807711	0.727870283	0.550622871
at1g80360.1	symbols  pyridoxalphosphate plp  dependenttransferasessuperfamilyprotein chr1 30208736 30210643reverselength 394        	median intensities:	1.038811402	1.072477244	1.814082184	3.519092595	59.91207408	14.37944325	0.741236447	0.889560525	1.319663301	1.85037254	26.08147568	10.239194	0.663687393	0.713045343	0.994064739	1.546246109	22.77617704	6.386924463	0.528749588	0.810481948	0.721419447	0.820143733	11.09341491	6.265691228	0.400608544	0.451247802	0.505977381	0.418854087	5.806703607	3.208927446	0.099441394	0.138474232	0.164913319	0.156336175	1.310184129	1.097263509
at1g80380.2	symbols  p loopcontainingnucleosidetriphosphatehydrolasessuperfamilyprotein chr1 30217332 30219784forwardlength 456          	median intensities:	1.071955921	1.320641571	2.20924263	4.337927444	43.24722932	28.36545122	0.818459096	0.81863382	1.297885572	2.221646315	22.26045029	13.80652478	0.639206332	0.633568225	0.848969334	1	16.24064614	9.777483038	0.36351453	0.552682183	0.715261733	0.856599061	7.442612666	7.443273275	0.247482596	0.290925189	0.471009954	0.707472726	5.33795225	NA	NA	0.104221353	0.151389023	0.379200901	1.872837158	1.449768886
at1g80460.1	symbols nho1 gli1 actin likeatpasesuperfamilyprotein chr1 30246960 30249055reverselength 522         	median intensities:	0.984161018	1.052431525	1.975202579	3.758368063	36.40877077	16.96203073	0.799479154	0.900901412	1.154427578	1.981598438	21.97103812	12.16463211	0.662385893	0.719587098	0.805160039	1.612536802	14.93806886	8.002631632	0.476210976	0.562370965	0.670181602	0.954294317	7.870076098	5.930392504	0.302524777	0.405797411	0.525365988	0.556254935	4.796009313	3.463049958	0.097886926	0.166199005	0.13723735	0.207381595	1.083497606	1.101484698
at1g80500.1	symbols  snare likesuperfamilyprotein chr1 30271195 30272431forwardlength 135          	median intensities:	1.019207818	1	1.517589453	2.985324007	34.43336049	13.70271155	0.772569584	0.77208622	1.328696272	1.563128729	19.33686255	16.96163118	0.855539256	0.732136403	0.894827842	0.981450707	11.90770639	NA	0.640744525	0.48831891	0.533148656	0.735249432	7.134123419	5.505902534	0.27311221	0.318857577	0.486199549	0.491683671	3.518239758	3.92919503	0.0575795	NA	NA	NA	1.20890579	NA
at1g80560.1	symbols atimd2 imd2 isopropylmalatedehydrogenase2 chr1 30287833 30290126forwardlength 405          	median intensities:	1	1.060068683	1.429404221	2.521301676	25.78733357	13.47179832	0.644774132	0.912841449	1.044170845	2.155845611	15.74720162	9.728479931	0.529426157	0.720994524	0.891188044	1.195679459	14.20103672	10.68574059	0.476375271	0.5823372	0.659342216	0.813829233	6.722995995	3.746925365	0.344834649	0.386142025	0.397666184	0.414734433	5.495736211	3.180010537	0.124966383	0.194015895	0.149242455	0.240257919	1.818373296	1.422599282
at1g80600.1	symbols win1 hopw1 1 interacting1 chr1 30298675 30300513reverselength 457         	median intensities:	0.988575645	0.993127583	1.647472174	3.284795209	33.76047338	15.83610476	0.620207938	0.839966035	1.115054496	1.976869498	20.04418099	12.33706199	0.595636669	0.581219155	0.80417379	1.505934471	15.57134642	6.827949635	0.443241477	0.579384121	0.733075225	0.892412041	8.505792493	6.028346496	0.25535221	0.352984973	0.503157775	0.644342619	5.074059046	3.953118906	0.111479146	0.113746759	0.115235425	0.19540481	1.421820175	1.196768187
at2g01140.1	symbols  aldolasesuperfamilyprotein chr2 95006 96491reverselength 391           	median intensities:	0.925653987	0.928955288	1.336326858	2.890974584	34.57180558	15.8857325	0.570359504	0.828094665	1.07527413	1.689569177	19.85408022	10.38409256	0.540460925	0.651129621	0.761124147	1.405066923	15.56403805	9.151022345	0.412867911	0.503392481	0.517232356	0.933994476	7.849326915	3.747092243	0.336304941	0.335763521	0.530289003	0.584872947	3.708131516	3.725142674	0.133810953	0.254424752	0.220758076	0.244767582	1.807179427	1.930852057
at2g01210.1	symbols  leucine richrepeatproteinkinasefamilyprotein chr2 119509 121734reverselength 716          	median intensities:	0.990167028	1.301564548	2.680801072	5.744125037	59.00449574	25.4683031	0.72147458	1.009832972	1.44521185	2.713710925	29.90130687	13.26690703	0.679526366	0.805447383	0.979062523	2.314712488	20.33013352	3.786809485	0.389365919	0.40184791	0.552260949	0.943126369	9.039295311	3.541374457	0.163516536	0.168162148	0.358488839	0.369089736	2.409391286	1.587002438	0.208745705	0.182470978	0.148437479	0.26994248	1.945910759	0.662565145
at2g01250.1	symbols  ribosomalproteinl30 l7familyprotein chr2 132943 134264reverselength 242          	median intensities:	1	0.817130836	1.426070617	2.354397123	26.2929915	12.61067484	0.534537185	0.756708199	1.032496474	1.946173549	21.41862632	11.29776925	0.414412009	0.597180276	0.88158731	1.698709437	18.64050451	10.4317983	0.383787299	0.566954176	0.758185908	1.103999145	10.12218819	8.078135099	0.450619005	0.417562236	0.680395732	0.941084341	6.828110465	4.511277545	0.091005001	0.163577135	0.169103992	0.239179937	1.67029528	1.711785383
at2g01350.1	symbols qpt quinolinatephoshoribosyltransferase chr2 165332 167209reverselength 348           	median intensities:	1.020453093	1.107689003	2.328681691	4.198232666	61.74374584	20.85655922	0.806817227	0.837799043	1.255746982	2.313308966	27.08884145	11.58411398	0.60099664	0.633428941	0.873744045	1.831203853	17.72821083	7.135519183	0.39913948	0.521932237	0.627466145	0.833675272	8.601696975	6.699166543	0.295200145	0.324709002	0.500476634	0.568374758	5.396111902	3.194774621	0.082117142	0.185858517	0.104974965	0.138050858	1.161047959	0.755113947
at2g01820.1	symbols  leucine richrepeatproteinkinasefamilyprotein chr2 357664 360681reverselength 943          	median intensities:	0.962344545	1.104713432	1.909945729	4.003138829	45.21888573	20.69514196	0.829986027	0.845112089	1.233559619	2.281880887	22.4313441	14.4016014	0.653373416	0.707308536	0.984386628	1.531560745	19.53959727	7.299594787	0.502851957	0.55680122	0.720771107	0.930673929	7.959783124	6.400233177	0.266694071	0.385846526	0.524189971	0.62564078	5.189492066	3.09479113	0.051011701	0.111902919	0.100571103	0.126583703	0.884831868	0.931819567
at2g01890.1	symbols pap8 atpap8 purpleacidphosphatase8 chr2 396985 399168reverselength 335          	median intensities:	0.890953278	1.215387586	1.894868501	3.990751551	37.22758107	16.89141446	0.646370127	0.851340709	1.115553651	2.222346644	23.27851989	9.692205879	0.493696167	0.72001634	0.916427393	1.789022665	19.17629369	8.419495555	0.461774546	0.568900771	0.780320579	1.071643492	10.47612196	5.419977889	0.345622984	0.438686354	0.509717267	0.738939124	6.271565702	3.685260504	0.077232639	0.138327229	0.135777544	0.194567164	1.052934238	1.233180005
at2g02500.1	symbols ispd atmepct mct nucleotide diphospho sugartransferasessuperfamilyprotein chr2 671054 673124reverselength 302       	median intensities:	0.877779019	0.994145885	1.577726951	3.032540264	38.08144068	16.21675847	0.613070918	0.803258731	1.060924898	1.849799851	21.99719551	11.06761492	0.544414129	0.624673333	0.788367375	1.610421891	14.20557694	6.839703827	0.455473422	0.450819875	0.740236898	0.85326807	8.74821415	6.149853367	0.353157054	0.321491188	0.427852584	0.640504869	4.159155272	3.533408442	0.090220127	0.165549045	0.184317076	0.262754895	1.330273668	1.80648546
at2g02560.1	symbols cand1 atcand1 eta2 tip120 hve cullin associatedandneddylationdissociated chr2 690345 697342forwardlength 1219      	median intensities:	0.936664378	1.110579835	1.619801066	2.857825868	41.62745893	14.45625857	0.690000648	0.82840178	1.107605742	1.717634833	19.98049762	11.60476941	0.58490676	0.673958614	0.878040318	1.551853989	14.52570603	8.120715561	0.448869989	0.574820104	0.629700717	0.869213474	8.496223823	5.234978889	0.279147118	0.341717254	0.4062663	0.529648136	3.972867046	2.790005266	0.106708278	0.132242137	0.140355372	0.183831884	1.222722298	0.95100334
at2g02990.1	symbols rns1 atrns1 ribonuclease1 chr2 873714 874667forwardlength 230          	median intensities:	0.811723275	1.013061058	1.561007441	2.221910275	37.63059334	15.19066983	0.642245711	0.798410137	1.206471751	1.774008216	20.90632346	12.92692804	0.620086029	0.745785685	0.981389245	1.605909184	16.3079164	10.79415215	0.492557035	0.595673327	0.827220328	0.994050322	7.618784427	5.559535154	0.520591427	0.446052552	0.461093416	0.833196712	5.528115536	4.612921303	0.139613396	0.170189674	0.202703224	0.335265718	1.560436035	1.83951503
at2g03120.1	symbols atspp spp signalpeptidepeptidase chr2 937554 940083forwardlength 344          	median intensities:	1.408966462	2.102129794	2.70211616	6.387713042	53.29679371	28.55128683	0.904721741	1.053905675	1.454846051	2.249100968	28.39497585	16.09467847	0.744720214	0.776903972	0.946094325	1.436023842	20.50290542	8.61837764	0.491050498	0.582535011	0.746304524	0.780654693	7.884219373	2.995037293	0.191389221	0.290265962	0.281303283	0.304246665	4.430125367	2.587227347	0.04252889	0.078165885	0.045161225	0.083051225	0.887756691	0.504266209
at2g03800.1	symbols gek1 d aminoacyl trnadeacylases chr2 1156782 1158695forwardlength 317         	median intensities:	0.954960097	1.115809868	1.994886482	3.86379453	52.4577029	20.17637547	0.609025785	0.85296831	1.082610718	1.662212435	19.43449443	10.65337897	0.493354695	0.524254879	0.702083329	1.227224951	13.38524419	4.728780918	0.316617875	0.334497644	0.390306871	0.484482728	4.970029488	3.435617618	0.116526389	0.155932721	0.164538766	0.28925991	2.014983106	1.065915585	NA	NA	NA	NA	0.287848458	NA
at2g04030.1	symbols cr88 emb1956 hsp90 5 hsp88 1 athsp90 5 chaperoneproteinhtpgfamilyprotein chr2 1281983 1285909forwardlength 780    	median intensities:	0.926654709	1.048609865	1.699703655	3.27073278	36.92416094	17.40311602	0.639764383	0.805068159	1.084660362	1.926814622	20.71788227	11.35189224	0.540767407	0.636939411	0.817299709	1.400465177	15.08360175	7.628283337	0.413580943	0.526253908	0.695227445	0.820773342	8.000074337	4.419502546	0.308622377	0.348661428	0.455020636	0.52566225	5.116553674	3.069508844	0.092664395	0.156095261	0.144133116	0.183155887	1.278631864	1.3557758
at2g04170.1	symbols  traf likefamilyprotein chr2 1417404 1419156reverselength 420          	median intensities:	NA	NA	1.26910971	3.029695587	NA	15.37818023	NA	0.474774948	0.665220319	1.506724008	22.7271886	10.03290403	NA	NA	0.6966761	1	13.89338607	NA	0.470615779	0.555607162	0.723366054	0.923328981	8.478664026	8.562356315	0.296820237	0.348138502	0.548185265	0.656365672	7.313437874	5.026788203	NA	NA	NA	NA	NA	NA
at2g04350.1	symbols lacs8 amp dependentsynthetaseandligasefamilyprotein chr2 1516086 1519178forwardlength 720          	median intensities:	0.94317832	1.041745572	1.870646746	3.264715317	34.34222188	15.71011571	0.604819047	0.756740573	1.044311461	1.795614433	16.54862166	13.38251325	0.469711021	0.601618464	0.685445018	1.239825521	12.32528591	8.259823927	0.418061812	0.549343996	0.653796252	0.801763661	6.235451718	3.922743579	0.336640387	0.3171908	0.390106171	0.476858686	3.745773955	2.415742645	0.084410822	0.142356415	0.15089202	0.120752457	0.918830167	1.03667186
at2g04390.1	symbols  ribosomals17familyprotein chr2 1527911 1528336forwardlength 141           	median intensities:	0.85784347	1.122530799	1.949232637	3.598136247	46.98713278	20.20477327	0.676200373	0.786951684	1.081067041	2.157559617	25.82961375	13.58319602	0.546745037	0.688075934	0.910536132	1.893068908	25.62653187	8.24551242	0.408902676	0.537630856	0.586981315	1.257987861	12.83325792	6.488478775	0.316619803	0.297876274	0.466002972	0.864374495	7.401370951	4.794348292	0.112805069	0.198502557	0.178611311	0.252586308	1.974050877	1.130285596
at2g04400.1	symbols  aldolase typetimbarrelfamilyprotein chr2 1531208 1533578forwardlength 402          	median intensities:	1	1.022203228	1.591172955	3.463868714	38.11671792	18.11930234	0.717199708	0.809899795	1.171520162	2.124595588	19.46270924	15.22959263	0.547150271	0.658506197	0.874905233	1.482991138	14.63431437	8.628288804	0.436121939	0.544494859	0.65556349	0.887835883	7.227820721	4.621711976	0.273558337	0.398591128	0.501476165	0.530558553	5.430138447	3.445104774	0.072897095	0.146048257	0.135038006	0.206469383	1.090173381	1.305415251
at2g04690.1	symbols  pyridoxamine5  phosphateoxidasefamilyprotein chr2 1644628 1646179forwardlength 210         	median intensities:	0.987362034	1.002301978	1.744603941	3.61782285	34.39288126	15.5760832	0.681145004	0.972919284	1.170462996	2.100491577	20.13306258	8.589458445	0.622080223	0.67458851	0.89559743	1.734002062	16.73216533	10.55966922	0.498630657	0.600938554	0.750424668	0.996263181	9.138109875	5.671157134	0.429915199	0.426751258	0.532344528	0.706719235	6.550189939	4.00517719	0.108931863	0.185811432	0.156806906	0.228303516	1.34914616	1.339332979
at2g04780.1	symbols fla7 fasciclin likearabinoogalactan7 chr2 1677488 1678252forwardlength 254          	median intensities:	0.560033766	0.828276488	1.896926538	3.666577834	44.31415517	17.26330578	0.631807113	0.717585712	1.1646017	1.916158872	20.95961488	12.97202988	0.548662221	0.665806346	0.864001788	1.693415938	19.38200936	10.54147006	0.441934658	0.598356174	0.819319827	0.963954068	9.293693583	8.01216303	0.356069505	0.400496502	0.515911125	0.716973409	5.179222302	3.525467711	0.13091982	0.214019071	0.194721078	0.244329966	1.883583079	1.350935219
at2g05710.1	symbols aco3 aconitase3 chr2 2141591 2146350forwardlength 990           	median intensities:	0.866276066	1.112103224	1.791725909	2.552418865	35.31511795	16.75048462	0.7179899	0.918897448	1.196564614	1.931422993	18.25847017	12.37653559	0.630391236	0.690932476	0.888379917	1.559728335	13.56407296	8.816743389	0.469156513	0.569410767	0.729570937	0.997874796	8.081206929	4.827070317	0.358098044	0.421103641	0.527775068	0.668817098	5.130873938	3.332447636	0.122836853	0.178428337	0.146471585	0.202826107	1.184507532	1.206040054
at2g05830.1	symbols  nagb rpia coatransferase likesuperfamilyprotein chr2 2229759 2231839forwardlength 374        	median intensities:	1.124150646	1.375935259	1.799916998	2.520277119	48.11003511	17.69469381	0.885747123	0.960038251	1.150051949	1.628054024	23.99065063	15.36283221	0.886728245	0.797945202	0.853781612	1.596131579	14.7898614	9.765776176	0.576688583	0.66636733	0.720235701	1.019321387	7.780460384	3.642014534	0.275137233	0.381171142	0.430183414	0.643942421	4.288959577	3.657214572	0.048539982	0.071973122	0.045327925	0.061442913	0.806291406	0.195992572
at2g05840.1	symbols paa2 20sproteasomesubunitpaa2 chr2 2234226 2236053forwardlength 246           	median intensities:	1.083283671	0.965029634	1.585369058	3.277669298	37.26499714	18.42668327	0.729699093	0.819629567	1.329274643	2.07969844	23.17825968	13.68874753	0.657714727	0.729691882	0.876775728	1.791621566	19.87304751	9.773666936	0.476712582	0.529400683	0.761396083	1.036235245	9.149219286	6.047741104	0.318741154	0.381915512	0.448060326	0.614852374	5.5440979	3.59471858	0.115684551	0.186652724	0.17277218	0.207038528	1.149139686	0.708136032
at2g05990.1	symbols mod1 enr1 nad p  bindingrossmann foldsuperfamilyprotein chr2 2322876 2324867forwardlength 390      	median intensities:	0.911997796	0.872921993	1.907130951	3.11780506	39.00731974	17.12039288	0.632317173	0.777575822	1	1.738473155	20.27016995	9.835028075	0.496982929	0.400934184	0.545573318	1.572091124	13.49485963	5.860446935	0.380043654	0.43609498	0.536631207	0.742979508	7.554538197	4.063418542	0.257981327	0.258122694	0.402796737	0.476832181	4.23596124	2.686403268	0.059091319	0.12155648	0.146427489	0.125989308	1.199978031	1.516257572
at2g07698.1	symbols  atpase f1complex alphasubunitprotein chr2 3361474 3364028forwardlength 777         	median intensities:	0.912407021	1.146466034	1.875720558	3.573228593	41.77397422	16.83560078	0.750144664	0.909804254	1.087870385	2.143866209	23.55160908	9.9964517	0.588354993	0.65522128	0.814169052	1.696890106	14.08502831	6.227897492	0.447452587	0.564406922	0.68118824	0.892185451	8.396584588	5.028193673	0.300469586	0.321886424	0.462256067	0.639369389	4.199119947	2.656740951	0.082536683	0.108467653	0.135159972	0.21518413	1.580661606	1.307822334
at2g09990.1	symbols  ribosomalproteins5domain2 likesuperfamilyprotein chr2 3781442 3781882forwardlength 146          	median intensities:	1.025451529	1.150535485	2.127429657	4.117519229	45.56753102	15.46531494	0.74765895	0.9812978	1.177242619	1.992259837	20.52355446	7.962859182	0.583561616	0.525413529	0.84157988	2.103513444	13.72134423	5.91629214	0.44582821	0.577086819	0.686544431	0.848430914	9.33690911	4.28768935	0.343827606	0.28416163	0.455890023	0.551798887	3.620084137	2.886988661	0.054542848	0.080556315	0.096203719	0.130748137	0.842834057	0.657401532
at2g13360.1	symbols agt agt1 sgat alanine glyoxylateaminotransferase chr2 5539417 5540902reverselength 401        	median intensities:	0.960698932	1.111858341	1.759772837	3.374072755	40.58911145	18.91966169	0.660467705	0.860888479	1.129808425	1.552602608	20.09500815	11.34452456	0.644586004	0.584544435	0.883826978	1.300384632	15.51058665	6.680035307	0.467099627	0.553507401	0.692070916	0.783986947	9.395565787	4.892917214	0.294637889	0.334085419	0.503324186	0.514767105	4.432979299	2.113014391	0.095407182	0.148616496	0.131366734	0.17890613	1	0.890340786
at2g13560.1	symbols nad me1 nad dependentmalicenzyme1 chr2 5650089 5655103forwardlength 623         	median intensities:	0.893089864	1.12793738	1.923046223	3.623141428	35.75812155	17.05935595	0.776491457	0.814729772	0.930623176	1.901714669	18.49687143	12.11108215	0.646493832	0.692465516	1	1.290304172	15.64003482	8.793420105	0.5041688	0.622426397	0.734606125	0.893449325	8.010580156	6.023024857	0.370011362	0.449698791	0.46122183	0.670348727	5.259084988	3.480082603	0.121403207	0.261905253	0.204286731	0.193847169	1.483284846	2.005671025
at2g14170.3	symbols aldh6b2 aldehydedehydrogenase6b2 chr2 5977851 5981899reverselength 595           	median intensities:	0.55410252	0.804921079	2.122392058	3.911896087	46.76162757	22.16917262	0.648119135	0.884209547	1.111495755	1.516590175	33.02283813	6.131787936	0.546731174	0.60738535	0.672500299	2.00599656	15.08617858	3.00435246	0.54774665	0.441213493	0.364214254	0.840110742	10.26891065	4.044850853	0.325546469	0.190823497	0.25660534	0.596944889	3.286420759	1.75275992	0.084451841	0.114102772	0.131189071	0.150625623	1.290682365	1.201900868
at2g15620.1	symbols nir1 nir athnir nitritereductase1 chr2 6810552 6812666forwardlength 586         	median intensities:	1.138186842	1.179551859	1.802108075	3.815832154	43.37176029	17.37253994	0.671366559	0.827835762	1.264782875	1.726917564	22.04856013	13.31496853	0.495046529	0.714706293	0.959167893	1.892879135	15.77624203	8.306629393	0.402691451	0.551993206	0.568741332	0.782515526	7.199324752	4.032434166	0.199506963	0.241134374	0.305107602	0.397864504	3.248728795	2.295478326	0.057901474	0.14548481	0.101895405	0.162952846	1.003102042	1.066665715
at2g15690.1	symbols  tetratricopeptiderepeat tpr  likesuperfamilyprotein chr2 6831855 6833594reverselength 579        	median intensities:	1.12551777	1.213012603	2.267050851	4.592979219	39.18110946	19.85199289	0.710329446	0.9519386	1.0480614	2.273265804	21.20719819	11.79302721	0.555439796	0.59474757	0.918601344	1.377784895	14.41687836	4.489756791	0.479475713	0.540520599	0.597866198	0.885339126	5.179791576	3.610173192	0.349308476	0.285893044	0.323737728	0.243552086	4.205683325	2.170925324	0.061307263	0.127325164	0.093738729	0.112117948	1.13329103	0.912717328
at2g15860.1	symbols  unknownprotein functionsin molecular_functionunknown involvedin biological_processunknown locatedin cellular_componentunknown expressedin 24plantstructures expressedduring 13growthstages has30201blasthitsto17322proteinsin780species archae 12 bacteria 1396	median intensities:	1.061880592	0.938119408	1.402416112	1.906010026	26.80189841	14.68096431	0.577918881	0.642635308	1.139155307	1.55527557	16.6923303	9.312459041	0.463396668	0.543224388	0.72082077	1.118079985	11.47700691	7.431907765	0.297213336	0.480821741	0.48022218	0.777692827	5.863637302	6.76931336	0.225646682	0.275107338	0.388836532	0.424423089	3.329595921	2.103711567	0.07522664	0.1342463	0.14723719	0.16243913	1.316649933	1.236466136
at2g16430.2	symbols pap10 atpap10 purpleacidphosphatase10 chr2 7120502 7122772reverselength 468          	median intensities:	0.928526651	1.033827289	1.660336837	3.626616723	38.73830442	17.66050701	0.699071485	0.847845719	1.249143104	2.321626711	20.27404042	13.7400167	0.567213098	0.606350195	0.859616092	1.377411378	15.78146195	8.64571799	0.474393275	0.61876332	0.67341467	0.921886534	7.759595188	6.4323227	0.315169129	0.380569849	0.439059021	0.580319239	4.789675873	2.914847052	0.110278528	0.215822696	0.167817085	0.225505685	1.456234431	1.985082589
at2g16570.1	symbols atase atase1 ase1 glnphosphoribosylpyrophosphateamidotransferase1 chr2 7180424 7182124reverselength 566         	median intensities:	0.867640802	1.023691513	1.708959888	3.437967864	42.18763467	17.78241511	0.66497093	0.772753892	1.244322457	2.44150237	25.51460641	12.21417126	0.626496709	0.651081053	0.826511879	1.733246946	20.22414756	7.377632634	0.436948467	0.492469604	0.789932399	1.067910352	9.013232309	7.208508469	0.400382476	0.333961794	0.545968653	0.769330716	5.015851124	3.502682566	0.098827408	0.211829116	0.250532898	0.317010592	1.993995072	1.53151987
at2g16600.1	symbols roc3 rotamasecyp3 chr2 7200862 7201383forwardlength 173           	median intensities:	0.911288578	1.023939591	1.636310852	2.566386068	28.51289755	12.65448284	0.678423145	0.802952315	1	1.677668715	18.86602298	13.67118046	0.578213293	0.662853854	0.743799496	1.842495187	15.4066717	8.289250085	0.466629976	0.551722989	0.765017693	1.107982976	9.149776286	7.421217352	0.345580018	0.497795472	0.604598462	0.745983806	4.109572149	3.67830016	0.165556079	0.208075808	0.247702091	0.488153263	2.123753609	2.269918934
at2g16780.1	symbols msi2 msi02 nfc02 nfc2 transducinfamilyprotein wd 40repeatfamilyprotein chr2 7281615 7283583reverselength 415      	median intensities:	0.950278032	1.280248909	2.915802077	4.434155311	43.76907895	19.40805316	0.712597626	0.767468748	0.790570323	2.366309136	19.3876568	13.08081473	0.529329144	0.887104311	0.975215339	1.292661233	12.94327912	6.982451526	0.378463825	0.477498798	0.637256486	0.738058192	7.36115818	5.456296721	0.20285952	0.290392097	0.400805947	0.483241058	3.572497454	1.845193851	NA	NA	0.141086149	0.14516692	0.652395414	NA
at2g16890.2	symbols  udp glycosyltransferasesuperfamilyprotein chr2 7316938 7319022forwardlength 478          	median intensities:	0.919574039	1.080425961	1.883460423	3.312893915	47.00047676	17.3992077	0.684651165	0.885172832	1.119595657	2.357324738	20.83318397	12.71312894	0.519443584	0.559046584	0.734861569	1.656733276	16.03362717	6.14096364	0.396192866	0.444100794	0.573450505	0.815534948	8.030906156	3.537797602	0.20623135	0.313949185	0.382561827	0.413150596	3.71184879	2.192022931	0.100071737	NA	NA	1.190552825	0.676697157	NA
at2g16950.1	symbols trn1 attrn1 transportin1 chr2 7353939 7360637forwardlength 895          	median intensities:	1.188126089	1.185136554	1.781489673	3.049968833	43.49708759	12.82457259	0.700704262	0.894280295	1	1.836248086	20.56252722	10.26985303	0.603670527	0.596836842	0.759117348	1.452045678	18.91804218	5.306664503	0.494429391	0.535108505	0.51121838	0.673966306	10.04294482	3.145715293	0.182493439	0.391556965	0.412913697	0.507164765	5.159703714	1.675220388	0.085814828	0.183160008	0.142727286	0.230633912	1.638951194	0.668033602
at2g17120.1	symbols lym2 lysmdomaingpi anchoredprotein2precursor chr2 7459156 7460648forwardlength 350          	median intensities:	0.910778449	1.006725534	1.800175008	2.796782406	45.70030749	16.38412216	0.62558098	0.742801862	1.088767786	1.774054113	20.1095317	11.62274059	0.503904103	0.573067563	0.916452962	1.640725872	16.27670121	8.112474413	0.393055721	0.542150772	0.582421528	0.976350116	8.164208158	7.414516931	0.227395077	0.317432533	0.399515083	0.417704742	5.216685535	3.021190693	0.069631579	0.133283524	0.089210824	0.319193939	2.301345557	0.804009854
at2g17130.1	symbols idh2 idh ii isocitratedehydrogenasesubunit2 chr2 7461062 7462466reverselength 367         	median intensities:	1.061145052	1.474999798	1.861854018	3.137282704	50.54237889	15.74646091	0.891062923	0.995120409	1.314355203	1.971667197	24.85478444	9.415967938	0.661583891	0.619534043	0.735525156	1.549493265	16.82085968	13.43348339	0.471625608	0.693752381	0.714840562	1.02988349	10.10788032	10.68682326	0.405998084	0.542479902	0.642078785	0.565361562	6.143412405	2.179136008	0.053243959	0.103476916	0.07933679	0.108175544	0.774430354	0.464704923
at2g17200.1	symbols dsk2 ubiquitinfamilyprotein chr2 7482133 7485090reverselength 551           	median intensities:	0.747642951	1.061677228	1.59119737	3.499745677	39.23801785	12.91635693	0.568712913	0.826625334	1.001041662	1.757380272	16.1887737	8.585119007	0.487262859	0.505602174	0.500151124	1.280478455	NA	5.512433845	0.394947043	0.524060038	0.811122248	0.882015053	7.651572769	5.75255014	0.275546583	0.204457928	0.351705345	0.507394984	2.811432913	2.62657568	0.072488546	0.173555046	0.155316071	0.235148007	1.825976588	2.103260793
at2g17280.1	symbols  phosphoglyceratemutasefamilyprotein chr2 7513274 7514844forwardlength 271           	median intensities:	1.04631716	1.145112184	2.116247017	3.546728018	47.03382446	19.27018387	0.659321451	1.006868454	1.328090405	1.746350956	25.74124003	13.3627169	0.55247799	0.699961153	0.924811706	1.827524463	14.04685719	6.801617242	0.44289508	0.513644534	0.606287547	0.961904965	9.228421768	4.532911745	0.208477933	0.28342654	0.338741434	0.517427046	3.24464508	2.761233704	0.078750611	0.164575541	0.138728977	0.179252665	1.265199192	1.310771633
at2g17340.1	symbols  uncharacterisedconservedprotein ucp030210  chr2 7541615 7544089reverselength 367         	median intensities:	1.583638296	1.420879434	NA	4.436240847	NA	NA	1.052837308	1.265955654	1.131329434	2.763497248	30.77194991	NA	0.731885517	0.88690783	1.055751355	NA	NA	11.28642978	0.586494717	0.743402908	1.109155988	1.368073419	12.44865622	8.572319876	0.537580304	0.487811908	0.595609803	1.000682749	8.206980346	5.173703122	0.178115545	0.310489655	0.245708228	0.373540772	2.637915619	2.318353069
at2g17390.1	symbols akr2b ankyrinrepeat containing2b chr2 7555870 7557743forwardlength 344          	median intensities:	0.782135648	1.097785109	1.598176778	2.326044411	37.45418708	18.1778649	0.686457973	0.787664093	1.063763273	1.710751112	24.41115717	12.2043375	0.536167407	0.704691207	0.953466336	1.608022928	16.35281873	9.187067507	0.47350789	0.635948488	0.751248644	0.961650371	8.19132642	4.733274363	0.362577895	0.34180779	0.427100617	0.597201487	4.918232301	3.186826047	0.085951571	0.12642347	0.12395034	0.202543309	1.156428416	1.314007389
at2g17420.1	symbols ntra atntra ntr2 nadph dependentthioredoxinreductasea chr2 7564357 7566219forwardlength 378        	median intensities:	0.81099263	0.991844568	1.557858114	3.674623834	44.73074379	24.46953182	0.502905287	0.720465556	1.055711483	2.228441201	26.31478846	8.67064796	0.440890248	0.551261372	0.815149264	1.637403657	14.76316318	4.161779388	0.381344012	0.505020018	0.541478159	0.876470907	7.910506932	4.214941165	0.243992366	0.27623318	0.340687199	0.395674705	3.635094557	2.765591574	0.078522441	0.136177938	0.131254265	0.232504107	1.428109856	1.837323804
at2g17630.1	symbols  pyridoxalphosphate plp  dependenttransferasessuperfamilyprotein chr2 7666637 7667905forwardlength 422        	median intensities:	0.966347173	1.242865663	2.577176202	4.02511694	40.01577237	15.27638506	0.885302152	0.99249429	1.241058552	2.214600206	21.42952043	9.750440226	0.726191715	0.915898984	1.030462404	1.292772092	16.83606644	10.87944935	0.572441848	0.653737274	0.771212287	0.884843595	7.211107645	3.898165911	0.288955371	0.352998695	0.544135806	0.623525637	5.126432538	3.466494839	0.071949467	0.118642294	0.074089512	0.099649491	1.00750571	0.417774442
at2g17840.1	symbols erd7 senescence dehydration associatedprotein related chr2 7755923 7757798reverselength 452        	median intensities:	1.127180605	1.179379128	1.44258497	3.865571533	41.89773758	15.77603228	0.774620385	0.900629525	1.271452565	2.083833334	21.18518002	14.17567403	0.611510818	0.726805088	0.968920696	1.572002152	16.6015295	9.068740549	0.439208376	0.636735992	0.68125789	0.934505233	9.382626294	8.768541949	0.360582039	0.350199461	0.447922001	0.60150495	5.179038273	2.863213642	0.162458983	0.247526857	0.260116719	0.249005667	1.33201838	1.031079304
at2g18020.1	symbols emb2296 ribosomalproteinl2family chr2 7837151 7838160forwardlength 258           	median intensities:	0.790395226	0.984139636	1.649313079	3.562137602	43.92319409	18.07101372	0.607660331	0.838879035	1.090982359	2.021600649	22.56193218	5.324705232	0.613615013	0.66452247	0.807775843	1.564480457	14.55403728	9.611638627	0.452727708	0.51581781	0.709249686	1.03440659	10.4566106	5.778091584	0.310715402	0.450525153	0.534140976	0.832739635	6.653306738	4.888746908	0.129493298	0.240059008	0.365604335	0.513175992	3.564023644	3.117490957
at2g18040.1	symbols pin1at peptidylprolylcis transisomerase nima interacting1 chr2 7842346 7843537forwardlength 119        	median intensities:	0.993412307	0.988436402	1.564086185	3.726689018	39.64454942	15.09326291	0.705334989	0.801125716	1.017711656	1.984847893	22.0985576	7.636760701	0.51442761	0.67775806	0.775018139	1.41847888	13.38862091	7.477118334	0.406335778	0.447634543	0.566726076	0.764878388	6.333379048	3.991727332	0.35429914	0.252740332	0.325536239	0.528998359	3.165348931	2.46045185	0.083833363	0.12499168	0.169306401	0.1856462	1.078375127	1.468407585
at2g18110.1	symbols  translationelongationfactoref1b ribosomalproteins6familyprotein chr2 7872636 7873713forwardlength 231          	median intensities:	0.923549005	1.156479074	1.507258113	2.535997866	44.30248077	15.84014187	0.694998601	0.919087764	1.343618312	2.300457988	30.97442531	21.78953834	0.625406553	0.684511367	1	2.008145728	20.92481324	9.528108913	0.471175726	0.49710892	0.784897368	1.066163371	10.67240721	8.182733352	0.232810874	0.373507404	0.575175191	0.926136235	6.440672924	5.13367521	0.030805188	0.049438495	0.077239092	0.088656441	1.73999839	0.276310738
at2g19480.1	symbols nfa02 nfa2 nap1 2 nucleosomeassemblyprotein1 2 chr2 8438601 8441040forwardlength 379       	median intensities:	1.057587818	1.01514936	1.732792249	4.124956933	44.91439232	18.26737282	0.865507711	0.807544662	1.154720838	2.260925037	22.27947987	13.308776	0.614190808	0.687402199	0.94555543	1.583121525	15.89171877	6.580807797	0.473463212	0.593973764	0.935502051	1	10.57668236	7.279546415	0.364743943	0.441547179	0.500943553	0.669983536	4.839474422	3.755715706	0.072769984	0.145117966	0.152652659	0.240453998	1.434560446	0.611356024
at2g19570.1	symbols cda1 at cda1 desz cytidinedeaminase1 chr2 8470598 8471503reverselength 301        	median intensities:	1	1.20572243	2.027141466	4.071367055	38.84918488	17.65800036	0.73541199	0.746833576	1.362390217	2.096436802	20.69643923	11.66921496	0.708672309	0.617367568	0.776873658	1.302333142	15.51152245	6.643323465	0.426484492	0.612437592	0.618571865	0.754878799	6.986177268	4.629124114	0.424025824	0.377986661	0.382128782	0.423867255	4.121223647	2.496526998	0.072438855	0.034459855	0.119818196	0.135798411	1.224263028	0.938300214
at2g19730.1	symbols  ribosomall28eproteinfamily chr2 8511752 8512995forwardlength 143           	median intensities:	0.848603283	0.822370066	1.263005324	3.015920376	31.8407851	12.23941363	0.840278045	0.799548744	1.110358052	1.885890792	17.87626832	10.07224247	0.630436858	0.644232201	0.634967259	1.640548657	15.74565723	5.796128892	0.392976325	0.570073964	0.645777187	0.876394688	7.467666275	6.848574491	0.320750308	0.28390292	0.392021557	0.511628984	4.823066495	2.921769131	0.130339339	0.162399141	0.229769275	0.389763344	1.131247174	1.501778914
at2g19750.1	symbols  ribosomalproteins30familyprotein chr2 8515037 8515806forwardlength 62           	median intensities:	0.963331665	1.036668335	1.835334361	3.574155955	54.42942856	20.63299133	0.634115252	0.779525426	1.111332832	2.195767062	28.01124414	14.30129572	0.499147186	0.637390979	0.913644857	1.639860211	16.95894873	7.828992958	0.386048159	0.52061742	0.581736027	1.120830326	10.11087804	7.259767177	0.270523654	0.304509093	0.418221159	0.573711432	4.605264501	3.014352677	0.130028104	0.172703659	0.169026366	0.241541247	1.525518464	0.562678707
at2g19760.1	symbols pfn1 prf1 profilin1 chr2 8517074 8518067reverselength 131          	median intensities:	0.469935909	0.579213524	1.108280406	3.786544391	44.91100279	19.05799914	0.495218437	0.597925638	1.066428331	1.953094604	23.34229596	9.324063281	0.508029221	0.555406551	0.787755319	1.343926549	15.4644375	7.15671438	0.387070896	0.38036677	0.556580927	0.837773544	11.61633944	4.185983473	0.26233423	0.209079014	0.461846065	0.935871773	5.389820804	2.532967772	0.059638483	0.080382946	0.115607346	0.390294271	0.971538391	1.097684462
at2g20140.1	symbols  aaa typeatpasefamilyprotein chr2 8692736 8694837forwardlength 443          	median intensities:	0.952339816	1.06671271	1.663098053	2.697646671	32.26482029	15.02622147	0.680752243	0.779157054	1.11775762	1.859471324	20.37043061	9.748832698	0.572455113	0.723091908	0.922871137	1.41299296	15.20428975	7.716161476	0.479757654	0.606446508	0.640358088	0.887393781	8.468710998	5.391872756	0.398192046	0.39381473	0.489283719	0.561930044	5.168679814	2.626447811	0.150282595	0.22787115	0.219363278	0.257841529	1.670140341	1.502255396
at2g20270.2	symbols  thioredoxinsuperfamilyprotein chr2 8738001 8739617reverselength 206           	median intensities:	0.666517951	0.808047072	1.951821325	2.683215851	25.5897736	14.72279759	0.540106197	NA	1	1.977005753	18.88549309	13.03109652	0.261389879	NA	NA	NA	13.52705976	6.269850631	0.311502844	0.406230964	0.488286291	NA	5.956456501	4.50684	0.193697914	0.232630028	0.318711234	0.527244665	2.863403294	2.420045233	NA	NA	NA	NA	0.691084697	0.727953151
at2g20360.1	symbols  nad p  bindingrossmann foldsuperfamilyprotein chr2 8786070 8789098forwardlength 402       	median intensities:	1	1.32008464	2.335216817	4.017642995	55.01879065	17.60770346	0.803299807	0.749792495	1.095357755	2.120790184	23.27234258	10.17928273	0.566156572	0.364772166	0.721125075	1.213882858	16.60149751	9.359802099	0.334850059	0.4653001	0.606624832	0.756178198	7.388091186	1.839865843	0.22147097	0.2895802	0.328557318	0.408333644	4.04249804	NA	0.018859437	NA	NA	NA	0.293821802	NA
at2g20420.1	symbols  atpcitratelyase acl familyprotein chr2 8805574 8807858forwardlength 421         	median intensities:	1.010753731	1.132720858	2.103736293	4.32995256	49.77502718	21.0179336	0.646846441	0.906104171	1.225226686	2.308692655	25.32774108	14.63710591	0.665007533	0.68930516	0.932369133	1.770613514	17.00166044	8.163537313	0.476145153	0.576200155	0.620632902	0.898454675	8.523587084	5.53784343	0.265012589	0.351242884	0.421835779	0.508101207	4.448197985	2.890681778	0.100977159	0.167599077	0.1779615	0.226070523	1.036173979	0.934860695
at2g20450.1	symbols  ribosomalproteinl14 chr2 8813923 8815071forwardlength 134           	median intensities:	1.213463802	NA	NA	NA	87.53519215	25.15935768	NA	1.002085185	1.376071618	NA	NA	12.19903498	NA	NA	NA	2.312017012	NA	5.470251818	0.406820968	0.659559327	0.871281741	0.997914815	10.16232884	NA	0.296556042	0.336720332	NA	0.706361536	NA	NA	NA	0.120490919	NA	NA	0.993658247	NA
at2g20580.1	symbols rpn1a atrpn1a 26sproteasomeregulatorysubunits21a chr2 8859211 8864699forwardlength 891          	median intensities:	0.805797083	1.407884988	1.805317958	3.459230231	46.72330745	21.71228227	0.756049023	0.842213904	1.1452077	1.924948321	22.38916825	10.24637167	0.562035142	0.674073824	0.906106483	1.771870496	17.92757811	8.296007008	0.449778777	0.607952943	0.68816581	0.805119747	8.155334458	4.710964748	0.299130106	0.34521018	0.365828671	0.401174254	4.968197142	3.02349779	0.097598137	0.141736472	0.15232649	0.177885098	1.122454256	1.612262015
at2g20610.1	symbols sur1 hls3 rty alf1 rty1 tyrosinetransaminasefamilyprotein chr2 8878150 8880298reverselength 462       	median intensities:	NA	2.451635074	1.589778911	3.042490858	35.84370312	14.44970771	0.471388405	0.631474223	1	NA	12.52863038	12.42517831	0.965667852	0.683872355	0.825100187	1.134463559	23.60529924	13.8967462	0.636124753	0.743551987	0.885654413	0.619325003	8.089592177	5.514365051	0.557897483	0.768624796	0.603342925	0.685202781	4.745791016	3.178550092	NA	0.420525305	NA	0.257946021	NA	0.654324243
at2g20630.2	symbols pia1 pp2cinducedbyavrrpm1 chr2 8897335 8899648reverselength 290           	median intensities:	1.026192391	1.13467639	1.987009059	4.12520486	40.95383489	27.22631065	0.798949544	0.996801293	1.200975046	2.223245532	26.60352338	12.91714067	0.62785588	0.676074673	0.666133697	1.39221424	18.12493987	9.963119605	0.442733118	0.655357159	0.725266538	0.919998165	NA	3.189376721	NA	0.291318992	0.483743398	0.557188948	4.534531503	3.045289305	0.110432432	0.14067875	0.11981312	0.122531219	1.019554073	0.722341361
at2g21060.1	symbols atgrp2b atcsp4 grp2b glycine richprotein2b chr2 9036983 9037588reverselength 201        	median intensities:	1.08888116	0.997250963	1.930063804	3.076415321	30.46170487	15.59010819	0.755095117	0.867759058	1.088570365	2.57185129	19.70568225	12.75648492	0.681528481	0.724341449	0.688417892	1.332425805	16.5048118	11.1311428	0.53392302	0.597070844	0.770995355	0.983339335	9.481786959	5.540374693	0.530670433	0.527772076	0.611118121	0.840349328	8.916569745	5.51584538	0.237166947	0.388363537	0.264876607	0.343396371	2.089222777	2.425970635
at2g21130.1	symbols  cyclophilin likepeptidyl prolylcis transisomerasefamilyprotein chr2 9055619 9056143reverselength 174        	median intensities:	0.990218962	2.37717875	4.277719632	9.199711051	92.56152325	40.16708304	1.105740885	1.080394691	1.497114138	2.897372121	28.84137742	17.47229129	0.45778071	0.553661623	0.489423574	1	11.7926894	5.184968429	0.632842865	0.664034816	0.712173193	0.28337072	3.453352132	4.657138854	0.540734064	0.40513571	0.525161091	0.677503216	NA	2.95100811	0.043401515	0.060185177	0.079631164	0.153480906	NA	NA
at2g21170.1	symbols tim pdtpi triosephosphateisomerase chr2 9071047 9073106reverselength 315          	median intensities:	0.962632429	1.329732216	1.626529034	3.116959825	33.87730086	12.90115559	0.589955731	0.665913545	0.987887634	2.141117751	20.31365558	11.31637762	0.461455464	0.525413323	NA	1.653328874	NA	7.091834779	0.466808364	0.62345296	0.775327905	0.866147143	8.687724559	5.59813888	0.301135109	0.423916718	0.397180396	0.373742109	2.143343365	1.520497176	0.077431313	0.19297035	0.091840505	0.138168496	NA	0.931386977
at2g21250.1	symbols  nad p  linkedoxidoreductasesuperfamilyprotein chr2 9103408 9105116reverselength 309        	median intensities:	1	1.1791813	1.899695145	3.619179216	48.22826244	21.98590103	0.776628049	0.992160166	1.319436318	2.183086738	19.97446401	12.08698511	0.579509613	0.618828242	0.817714972	1.707525465	17.57094035	9.613167392	0.469474713	0.554124261	0.767223001	0.870223454	7.91414544	6.845360481	0.382072252	0.305009149	0.43500835	0.695290258	5.903338614	3.317225742	0.114737981	0.195842537	0.178194324	0.250811926	1.440848784	1.301648237
at2g21270.3	symbols ufd1 ubiquitinfusiondegradation1 chr2 9107841 9110012forwardlength 340           	median intensities:	0.578551435	0.608489347	1.23521186	NA	18.85759066	8.222611083	0.47908828	0.563795403	0.477164889	NA	12.71275487	6.188304532	NA	0.449207143	NA	1	11.63283019	8.346534747	NA	NA	0.325157662	0.660053221	5.734243485	1.83166586	0.292595118	0.239702873	0.42088818	0.599796729	4.695571234	2.469125663	NA	NA	NA	NA	1.029913691	NA
at2g21330.1	symbols fba1 fructose bisphosphatealdolase1 chr2 9128416 9130152reverselength 399          	median intensities:	0.813954907	1.069499275	1.756605339	3.25482245	50.37412564	10.01050362	0.673971408	0.796660616	1.017466416	1.987573411	23.84788587	10.76982978	0.533479796	0.520007945	0.921335695	1.25863643	17.28155134	7.868708333	0.418258208	0.463171414	0.573510446	0.87402946	8.172995592	3.591516396	0.334847788	0.352772594	0.581155982	0.76174837	5.558581137	4.08047506	0.115990693	0.296944085	0.29240034	0.436611736	2.046077664	2.542862086
at2g21390.1	symbols  coatomer alphasubunit chr2 9152428 9156577forwardlength 1218          	median intensities:	0.979339391	0.883193232	1.544075457	2.592420915	34.24069262	16.23597292	0.620044834	0.723378985	1.220975067	2.371442781	22.14316469	14.18703029	0.482959071	0.72685445	0.977484916	1.652345852	14.86919733	9.797905126	0.420695925	0.584771156	0.782757824	0.857178091	7.913922512	7.881529159	0.350015745	0.363524371	0.54012249	0.653996971	5.490625354	3.048256635	0.067954295	0.142836368	0.171802457	0.199012117	1.40970319	1.478158641
at2g21620.1	symbols rd2 adeninenucleotidealphahydrolases likesuperfamilyprotein chr2 9248749 9249986forwardlength 187          	median intensities:	0.936373285	1.006766999	1.079477973	3.162385685	29.39573005	15.84844102	0.680464493	0.997470011	0.969572047	1.549028768	16.6216558	8.118542923	0.732506702	1.140923935	1.295515949	1.379822577	12.30005772	9.641480738	0.533310223	0.691072818	0.736585787	1.145474911	8.51622196	4.708686602	0.563207615	0.512064658	0.625063397	0.882400801	6.04239437	2.822074182	0.187710807	0.369709343	0.263870171	0.243220188	1.925407555	1.21914008
at2g21730.1	symbols cad2 atcad2 cinnamylalcoholdehydrogenasehomolog2 chr2 9280054 9281623forwardlength 376          	median intensities:	0.973397436	1.031838922	1.475242066	2.446318101	32.67024706	14.35151673	0.737239314	0.798653382	1.172487052	2.009969065	19.53263108	12.67290172	0.635982449	0.626121452	0.867571911	1.4148254	15.95506907	10.25784482	0.459228927	0.596437501	0.630119541	1.031676912	9.210814264	2.689879771	0.372909426	0.417067198	0.560696915	0.765582532	6.38387154	3.664555416	0.112219868	0.216509579	0.229673275	0.289731152	1.696802788	1.818245755
at2g21890.1	symbols cad3 atcad3 cinnamylalcoholdehydrogenasehomolog3 chr2 9331089 9332646forwardlength 375          	median intensities:	1.343938557	1.93056844	2.704139459	5.094154804	78.096569	29.12501721	1	1.168929363	1.805681122	2.094112175	30.74641146	14.18451581	0.878517025	0.601642662	0.939782882	NA	19.893622	9.255407906	0.515284626	0.736724321	0.652429874	0.88669152	7.352783946	1.611456629	0.242342406	0.276881144	0.24653118	0.332203981	4.237985233	3.145650258	0.039110888	0.08039523	0.052182392	0.050770207	0.514490163	0.515044477
at2g22170.1	symbols  lipase lipooxygenase plat lh2familyprotein chr2 9427010 9427742reverselength 183        	median intensities:	1.152204154	1.171773128	2.208050248	5.57127327	58.67157802	24.61031101	0.691014479	0.920548765	1.354914949	2.356822473	29.23825618	19.03029974	0.609579391	0.727701917	1	1.692548338	18.27463619	10.07054765	0.451001487	0.541237059	0.728400233	0.940264151	8.515978706	5.779509645	0.323775637	0.321044426	0.455735651	0.569554418	5.119485417	3.551346578	0.074954189	0.128587188	0.134389835	0.198381479	1.335546537	0.919113053
at2g22230.1	symbols  thioesterasesuperfamilyprotein chr2 9450042 9451427forwardlength 220           	median intensities:	1.010752642	1.005017706	1.909751009	3.660338004	45.56485558	22.44133117	0.700842184	0.858285269	1.083423858	1.87175773	20.23089803	13.30619057	0.461001518	0.473917787	0.722709682	1.20342635	15.65895501	7.723117227	0.344531298	0.450331598	0.536366311	0.707021407	6.957455009	3.44179015	0.207974074	0.225083306	0.304968566	0.320357702	3.094862504	2.007731661	0.016701356	0.059757606	NA	0.077965676	0.739404665	NA
at2g22250.2	symbols ataat aat mee17 aspartateaminotransferase chr2 9458011 9460297reverselength 475         	median intensities:	1.061252292	1.05178703	1.768704898	3.5285549	45.48990729	18.74825532	0.581490844	0.811570608	1.077954477	2.221133678	22.37682316	6.672369947	0.546472757	0.593856678	0.877847544	1.409396714	14.98612188	7.092149123	0.393499016	0.578871927	0.537124301	0.745431728	8.144579904	6.087841648	0.234009721	0.315936946	0.342583199	0.564081459	4.673199718	2.808463075	0.065220565	0.102516043	0.131299728	0.16365973	1.140997216	1.196368821
at2g22420.1	symbols  peroxidasesuperfamilyprotein chr2 9513341 9514484forwardlength 329           	median intensities:	0.982989395	1.322028321	1.637997255	3.407887374	39.79894259	18.67975716	0.758539488	0.941404059	1.274106883	1.988909575	21.48197935	15.04764463	0.542762102	0.621548685	0.842442339	1.441066803	16.97071557	8.718116697	0.437606151	0.55013883	0.649548462	0.82505174	7.650408769	6.965802273	0.337833094	0.324673924	0.435122637	0.556076571	5.840613332	2.915270881	0.081408578	0.136526385	0.139399583	0.147992406	1.143046592	1.111053816
at2g22480.1	symbols pfk5 phosphofructokinase5 chr2 9545670 9548414forwardlength 537           	median intensities:	1.199194393	1.306127587	3.120690668	4.350698084	64.02059472	26.53391219	0.773764788	1	1.109575192	2.418253035	27.78897762	17.63447252	0.634097435	0.683177919	0.795942702	1.797436303	17.46222585	8.318098297	0.445441344	0.541636672	0.757868429	0.976736276	10.07229956	6.330431188	0.320014399	0.397073336	0.586721921	0.683744493	5.515725161	3.590688938	0.077486866	0.140353014	0.130506083	0.168913059	0.953766601	0.741854397
at2g22780.1	symbols pmdh1 peroxisomalnad malatedehydrogenase1 chr2 9689995 9691923reverselength 354          	median intensities:	1.004031153	1.354326775	1.775998108	2.486104579	30.84749064	13.28558441	0.782722536	0.926008982	1.077870851	1.762562857	18.71861901	12.33166338	0.494203021	0.380570315	0.59663785	1.254415111	15.38830564	10.21514763	0.481560179	0.688073063	0.681209304	0.949193375	8.255897475	4.764300485	0.391054322	0.426084293	0.398551897	0.399052103	5.574604072	3.247387851	0.052139146	0.125150639	0.07712981	0.126867647	0.806101037	1.11909637
at2g23930.1	symbols snrnp g probablesmallnuclearribonucleoproteing chr2 10182353 10183026forwardlength 80          	median intensities:	1	0.914242903	NA	NA	30.42131656	NA	0.902380841	0.91746937	1.405355061	2.957462767	23.73784716	14.88043129	0.632615306	0.605285577	1.099639357	1.578204678	14.98932534	12.17069841	0.61162824	0.659930282	0.843240229	1.111939042	7.265179872	9.404254644	0.388006707	0.46517965	0.616321802	0.840054516	6.820330185	2.774252872	0.054063344	0.210681777	0.172192126	0.312979356	2.37987159	1.742334482
at2g24200.1	symbols  cytosolaminopeptidasefamilyprotein chr2 10287017 10289450reverselength 520           	median intensities:	0.87325013	1.049226869	1.582669209	3.325306405	33.36778492	15.21445698	0.627747203	0.787445396	1.094518513	1.886745149	21.63971579	11.50404777	0.555082233	0.639977341	0.836621949	1.532720113	14.77642733	8.036785507	0.384650979	0.51398147	0.660419692	0.899584173	7.018389934	5.584573261	0.275576916	0.334928601	0.419321991	0.592817994	4.424587842	2.911550265	0.092846297	0.149943987	0.13667748	0.189972117	1.104441019	1.350780352
at2g24270.4	symbols aldh11a3 aldehydedehydrogenase11a3 chr2 10327109 10329601reverselength 503           	median intensities:	1.03582759	1.195718858	2.053109004	3.872843668	46.47021445	16.52914042	0.891026748	1.059645115	1.244145858	2.100362392	22.12897556	14.48730821	0.67897858	0.681311764	0.888141415	1.732664805	17.06218281	7.69119465	0.492228213	0.644473502	0.733157316	0.874949146	7.822952534	4.093559159	0.31431754	0.367849905	0.392219174	0.496619376	4.341161533	2.796575103	0.069629353	0.150725424	0.095741153	0.126556793	0.745843554	0.781595641
at2g24490.1	symbols rpa2 atrpa2 ror1 atrpa32a rpa32a repliconproteina2 chr2 10398651 10400416reverselength 279       	median intensities:	1.094312035	0.925470319	1.815357536	3.577737612	41.72257496	19.41186795	0.661666553	0.703003058	1.092537641	2.164660048	17.24376383	11.22561988	0.563933476	0.645179302	0.755321771	1.104803665	14.12407426	3.953113913	0.42915747	0.536303891	0.638844237	0.848187555	7.512485203	3.104314112	0.335316693	0.313430282	0.472958758	0.444931339	4.479084526	2.589023118	0.077861217	0.160664058	0.131081825	0.158133455	1.074529681	1.679600922
at2g24765.1	symbols arf3 arl1 atarl1 adp ribosylationfactor3 chr2 10562822 10564961forwardlength 182        	median intensities:	1.047074542	1.539734393	1.863705132	5.715679136	56.73795739	11.51936444	0.50616736	0.952925458	1.487154524	2.903624251	24.51096839	16.54043071	0.715801306	0.721101564	0.948757345	1.778074793	19.86677039	11.29599801	0.443691659	0.615211608	0.778262319	0.924747671	9.408679091	4.595000212	0.302571233	0.348232173	0.408167981	0.526358321	6.5908966	3.363004689	0.109363573	0.182604499	0.115999788	0.159210807	1.512190775	0.979308014
at2g24940.1	symbols atmapr2 mapr2 membrane associatedprogesteronebindingprotein2 chr2 10609447 10609749forwardlength 100         	median intensities:	0.987490075	1.037669256	1.702365338	3.305360677	36.80131604	18.0099572	0.652140856	0.802881142	1.135055038	1.914820906	20.48088829	12.6677258	0.529787581	0.627341005	0.875787257	1.38797356	13.22380464	7.957174854	0.397554985	0.518782918	0.719284684	0.959211955	7.949646248	7.069998551	0.387237683	0.347093029	0.478666188	0.659532571	5.115363698	3.388030876	0.144223793	0.22503638	0.15192288	0.189026765	1.557345034	0.996224095
at2g25060.1	symbols enodl14 atenodl14 earlynodulin likeprotein14 chr2 10662308 10662930forwardlength 182         	median intensities:	0.8813555	1.041577152	1.363285559	3.132160901	39.78187815	17.25588279	0.52047581	0.647397121	0.904797983	1.566275216	17.81143944	9.252799423	0.382991102	0.571942878	0.781461854	1.303877525	11.24044209	6.063272099	0.390011223	0.430296066	0.476980641	0.603047818	5.88510655	4.755240083	0.179877011	0.273497749	0.316575892	0.475979905	3.284595717	2.039039681	0.058315961	0.127514699	0.102204495	0.143521634	1.090006162	1.138112919
at2g25080.1	symbols atgpx1 gpx1 glutathioneperoxidase1 chr2 10668134 10669828forwardlength 236          	median intensities:	0.935068503	1.064931497	1.883665852	3.629507057	41.59768478	20.30490374	0.661537256	0.7972234	1.254346027	2.057529531	18.03967942	13.6833675	0.502688369	0.542688571	0.817763887	1.324092571	14.9877684	8.584032689	0.394017348	0.487051363	0.650625513	0.816048149	7.784784999	6.217657054	0.216340886	0.253882625	0.394569906	0.421104147	4.163032565	2.994231959	0.059811066	0.08705161	0.087646918	0.157577413	1.122822697	1.130156539
at2g25280.1	symbols  containsinterprodomain s upf0103 mediatoroferbb2 drivencellmotility memo  related interpro ipr002737  has1074blasthitsto1072proteinsin474species archae 213 bacteria 366	median intensities:	1.106495735	1.186238985	1.804287128	3.181730422	37.07432208	12.53686242	0.737286179	0.869068803	0.891004356	1.651380557	13.91983307	10.09832059	0.698396057	0.60837216	0.643572332	1.129338122	13.03222761	6.90608547	0.560588898	0.662576437	0.58797484	0.619224185	5.612196829	3.561590061	0.332706761	0.477932926	0.228058025	0.287920405	3.365421686	2.936575862	0.122867905	0.168986925	0.136934399	0.185510963	1.216850906	1.351038298
at2g25450.1	symbols  2 oxoglutarate 2og andfe ii  dependentoxygenasesuperfamilyprotein chr2 10830286 10831563reverselength 359     	median intensities:	0.834326432	1.114273032	1.922515736	2.837119868	41.72046741	14.57782397	0.766362875	0.939958299	1.175490984	1.542591673	20.2261081	14.54527002	0.730368031	0.799212213	0.834543002	1.736054821	11.47351763	12.1427227	0.406079754	0.660823555	0.606485632	0.79364295	8.15032812	4.551063346	0.410835472	0.480219405	0.503040146	0.689023504	4.801250248	2.270185326	0.09204366	0.114119005	0.090424994	0.103663492	1.295333071	0.682133886
at2g25970.1	symbols  khdomain containingprotein chr2 11071844 11075604reverselength 632          	median intensities:	0.378371952	1.65634726	1.48144692	2.486788962	88.80160184	9.402846965	NA	0.537790182	1.578368017	2.746885402	34.49328367	8.696726879	0.511640696	0.717412477	1	2.255080138	NA	8.933237157	0.496453306	0.601586047	0.806584921	1.000787914	10.44420039	5.937426634	NA	0.371697396	NA	0.751901858	6.077889742	3.728137659	0.999212086	0.146572788	NA	0.196226844	7.16626703	1.442435292
at2g26080.1	symbols atgldp2 gldp2 glycinedecarboxylasep protein2 chr2 11109330 11113786reverselength 1044         	median intensities:	0.965479277	0.795928974	1.272910342	2.618220187	27.25801841	19.6283766	0.768112534	0.741108132	0.953127351	1.854475833	22.10407443	11.42833483	0.754980334	0.593043575	0.628328219	1.415555428	14.31633572	9.883924494	0.464086936	0.520907292	0.77574347	0.875750988	8.286766535	6.574245374	0.583459055	0.403630978	0.422634763	0.587648979	10.91051166	4.675262122	0.115921939	0.255380416	0.212022186	0.258506398	2.650243544	2.808727648
at2g26590.1	symbols rpn13 regulatoryparticlenon atpase13 chr2 11311182 11314717reverselength 300          	median intensities:	0.903182935	1.261490279	1.575997213	3.003387071	40.68078633	14.55473634	0.514145559	0.771688539	1.091494829	1.31287917	18.20607291	13.70238843	0.470581779	0.500218135	0.688858737	1.108855144	10.33466471	8.060566095	0.373975169	0.482025115	0.574453933	0.664354826	5.52507987	7.15812071	0.219347515	0.435026663	0.308065634	0.36008762	5.104507082	2.218993821	0.140079392	0.13758788	0.225105418	0.256160899	1.187416528	2.181008472
at2g26670.1	symbols hy1 atho1 ho1 ted4 gun2 hy6 planthaemoxygenase decyclizing familyprotein chr2 11341816 11343394forwardlength 282    	median intensities:	1.099874298	1.261180594	2.061851628	4.399635304	41.45760072	23.05568705	0.85368349	0.962738957	1.379887777	1.875692121	28.15553386	15.13809293	0.602699567	0.698890146	1.128027045	1.116583992	15.10499393	8.484798183	0.422922856	0.541126356	0.647048313	0.794741431	6.025385443	4.833260289	0.267228802	0.325229397	0.400387817	0.440624667	3.066426209	2.46216388	0.065891939	0.133539194	0.127322176	0.179760658	0.932039512	0.997288993
at2g26740.1	symbols atseh seh solubleepoxidehydrolase chr2 11393148 11394257reverselength 321          	median intensities:	0.87139121	1.045971288	1.924600724	3.276836874	44.44940773	16.44707446	0.689674894	0.836888668	1.072557041	1.919287444	19.75169245	9.472282805	0.597688612	0.684897823	0.923270798	1.627967366	13.6689395	7.774181965	0.480743004	0.52440544	0.762454534	0.942468576	8.829736709	3.51363154	0.302505368	0.326013392	0.439351424	0.580619067	4.73312694	2.910949102	0.136499776	0.22378426	0.268786109	0.243778528	1.996976825	1.393338603
at2g26830.1	symbols emb1187 proteinkinasesuperfamilyprotein chr2 11443599 11446958forwardlength 374           	median intensities:	1.031699487	1.185337998	1.802900843	3.542600151	52.36098181	20.83800473	0.677455517	0.673705533	1.196966803	2.281523888	27.5988669	12.17303047	0.512407633	0.516767132	0.75454725	1.358851933	14.20179585	7.816908348	0.40913288	0.51991585	0.690984727	0.808611972	11.33135102	7.225769874	0.283381044	0.351805316	0.35208718	0.584343247	5.348612681	3.032151571	0.07288719	0.12699913	0.136665111	0.113759076	1.244504444	0.897079196
at2g27020.1	symbols pag1 20sproteasomealphasubunitg1 chr2 11528515 11530858reverselength 249           	median intensities:	0.987034535	1.127685763	2.005968916	4.568927963	54.68676032	19.35563578	0.590975282	0.95338411	1.08471534	2.127520628	22.26923237	6.446588971	0.495233803	0.607245216	0.928216276	1.700314461	15.53171736	6.789155139	0.400531683	0.488694603	0.611527707	0.847244252	9.00502506	5.150063541	0.263013916	0.284316188	0.418567795	0.539300255	3.929763012	3.241894329	0.094823738	0.160280306	0.158758324	0.220755875	1.610060136	1.338252706
at2g27190.1	symbols pap1 atpap1 pap12 atpap12 purpleacidphosphatase12 chr2 11621400 11623438reverselength 469        	median intensities:	1.045114664	1.037503335	0.950844347	2.850512397	21.048743	14.86339233	0.653939842	0.724483768	1.002172571	1.758649579	16.15579193	13.84075846	0.437678101	0.620417513	1	1.674735706	12.43808485	10.82030986	0.384515393	0.398252635	0.65299411	0.884744298	7.479014763	5.477970977	0.343429922	0.346060888	0.458674652	0.488326541	NA	3.104730846	0.090482299	0.133595168	0.128303476	0.209350273	1.266659508	1.886045677
at2g27450.2	symbols nlp1 atnlp1 cpa nitrilase likeprotein1 chr2 11737666 11739577reverselength 326        	median intensities:	0.756270022	0.906058702	1.557151349	3.870108895	59.41039239	20.23134021	0.467903187	0.709455874	0.993717377	1.804554826	20.97073894	7.393658779	0.393056775	NA	0.761701225	1.272629802	15.35979242	5.922224492	0.303400682	NA	0.513881108	0.758928055	6.873582576	5.038302369	0.204951185	0.217376677	0.294454441	0.420569014	2.867413902	1.570581433	NA	0.112595639	0.086370006	NA	0.473457202	NA
at2g27600.1	symbols skd1 vps4 atskd1 aaa typeatpasefamilyprotein chr2 11781226 11783730forwardlength 435        	median intensities:	NA	NA	0.213179546	2.287126824	NA	NA	0.41207602	NA	NA	1	NA	8.973182471	0.291153049	NA	NA	1.026274624	8.325802887	3.685115451	NA	0.416890407	0.334706411	NA	4.671875734	1.799183595	NA	0.209497987	0.223404374	0.223431284	2.158427956	1.488537559	NA	NA	NA	NA	0.233114729	NA
at2g27710.1	symbols  60sacidicribosomalproteinfamily chr2 11816929 11817670forwardlength 115           	median intensities:	1.10791373	1.267047461	1.725082821	2.667946102	33.94236471	13.03454878	0.830742081	0.852281725	1.204741713	1.832078738	19.02998688	8.5461271	0.659676451	0.707968605	0.681775951	1.145919819	12.96799936	8.001513459	0.481534481	0.607398139	0.630795091	0.79692454	4.134488846	3.013158646	0.311754901	0.411872685	0.349523585	0.496738843	3.98549813	2.380873363	0.087565465	0.180236515	0.135155319	0.152049765	0.896085989	0.725592558
at2g27860.1	symbols axs1 udp d apiose udp d xylosesynthase1 chr2 11864684 11866843reverselength 389      	median intensities:	0.927598252	1.02946584	1.248437953	2.51724535	32.37822227	10.2086191	0.580623367	0.727105604	1.075352011	1.890039256	23.14790177	11.28745295	0.560304699	0.429557992	0.633754819	1.540440079	14.83948858	8.545237355	0.428337376	0.58798368	0.667698925	0.97053416	10.66615129	4.141473568	0.377505247	0.366072907	0.495208219	0.603765195	6.686856704	3.73081663	0.158616392	0.266696639	0.203658874	0.281952823	1.766095241	1.296758935
at2g28000.1	symbols cpn60a ch cpn60a slp chaperonin 60alpha chr2 11926603 11929184forwardlength 586       	median intensities:	0.988600844	0.988484878	1.859545934	3.696647214	46.62349535	19.66536705	0.595339015	0.867568166	0.959775388	2.252930659	24.60405392	15.18477008	0.588813973	0.645327558	0.94276888	1.49447308	16.49139478	9.194881697	0.439483444	0.544874114	0.68889878	1.027406529	9.5769463	6.855607401	0.263797503	0.331321782	0.411416644	0.582876673	6.217543642	3.306401024	0.127453924	0.186999879	0.168433558	0.292894322	1.643144572	0.856904579
at2g28720.1	symbols  histonesuperfamilyprotein chr2 12327043 12327498forwardlength 151           	median intensities:	1.203782272	1.130285864	1.678215755	2.527987883	45.61239192	21.30498156	0.759645899	0.857080721	1.467499456	1.339413194	22.8170426	11.19370441	0.642062742	0.699293763	0.669444277	1.275713713	13.46608748	10.66551694	0.391321121	0.566861572	0.784370274	0.869714136	7.546747046	2.412408696	0.297679034	0.391152164	0.37530425	0.475037127	5.985582735	3.342505369	0.061610319	0.071282786	0.04630891	0.061900598	1.179249571	0.245410731
at2g28790.1	symbols  pathogenesis relatedthaumatinsuperfamilyprotein chr2 12354664 12355413reverselength 249          	median intensities:	0.623442239	0.88012443	1.525904569	2.779698102	39.69050228	13.67089374	0.499036061	0.688735774	0.932139681	2.402879665	26.0249999	7.197369174	0.521407593	0.623826178	1	1.909914166	22.11802872	8.412658196	0.375896488	0.457713871	0.683673507	1.28176853	13.31554657	8.650974103	0.402443355	0.34060176	0.505351092	0.807254381	7.552549432	4.992948101	0.119096883	0.222465454	0.235586481	0.291188568	2.925388419	1.522450777
at2g29340.1	symbols  nad dependentepimerase dehydratasefamilyprotein chr2 12597131 12599009forwardlength 307         	median intensities:	0.570691757	0.842142455	1	NA	24.4798659	23.32522595	0.37483266	NA	0.537354107	NA	10.96951123	5.20595501	NA	0.630321959	0.605017831	2.833957017	32.33675644	5.868962199	0.239805007	0.504550871	0.322918465	0.402507631	19.80241645	9.142262191	0.135974117	NA	0.176617788	1.198340119	2.80776384	1.754838407	NA	NA	NA	NA	NA	NA
at2g29450.1	symbols atgstu5 atgstu1 at103 1a gstu5 glutathiones transferasetau5 chr2 12624774 12625566reverselength 224      	median intensities:	0.914761515	1.046828524	1.528224057	2.450725026	30.30632652	13.76559201	0.691171215	0.763455609	1.049591262	1.807491567	19.115289	13.11445289	0.588646064	0.630519567	0.508273162	1.579287452	13.22664958	7.802220803	0.40242419	0.617965408	0.75903421	0.910299697	8.823820049	7.192714944	0.325013675	0.378897759	0.529781815	0.748229663	6.648360493	4.462992929	0.088886222	0.160763749	0.137773282	0.1646797	1.967296293	1.629179331
at2g29460.1	symbols atgstu4 gst22 gstu4 glutathiones transferasetau4 chr2 12626689 12627600reverselength 224        	median intensities:	1.044649543	1	1.784922509	3.708143744	46.3641274	15.79784932	0.740312012	0.757565351	1.030925763	1.445190244	13.69927648	12.33697368	0.686152618	0.460878911	0.622022005	0.826049406	12.43328943	5.904041472	0.326855674	0.426823903	0.481116338	0.683350589	5.855625667	1.974278875	0.129798588	0.302587117	0.335127332	0.393458903	3.523585234	2.121952686	NA	NA	NA	NA	0.430961166	NA
at2g29550.1	symbols tub7 tubulinbeta 7chain chr2 12644258 12645932reverselength 449          	median intensities:	0.926046993	0.869171105	1.564184566	3.645318754	37.34490928	20.31355795	0.565690483	0.780227918	1.058453773	2.137719503	20.37265387	9.775298586	0.489494517	0.603800932	0.892964195	1.533063643	16.7939984	9.086762025	0.434615474	0.600616712	0.702185911	0.944105259	9.042358141	4.792028103	0.343542262	0.352220051	0.489393821	0.599833682	5.452298961	3.33131947	0.074862724	0.144147678	0.162260687	0.184930706	1.273313123	1.327886445
at2g29560.1	symbols enoc cytosolicenolase chr2 12646635 12649694forwardlength 475           	median intensities:	1.038925387	1.09032172	2.375385529	2.994042501	44.70816782	11.86142296	0.760242504	0.972705827	1.259042999	2.33336365	23.67630554	10.41774228	0.658731801	0.749482773	0.939631411	1.323775371	14.28188953	7.195324014	0.367281553	0.459501381	0.648345242	0.966896007	11.11045812	7.398758352	0.444705283	0.334523293	0.689392015	0.608487457	5.396606445	3.155214873	0.125437507	0.286301053	0.312719511	0.446905719	2.446817936	1.468790552
at2g29570.1	symbols pcna2 atpcna2 proliferatingcellnuclearantigen2 chr2 12650139 12651598reverselength 264          	median intensities:	0.925366254	1.065932001	1.785577667	4.093656583	35.65657259	20.45263283	0.724056893	0.787324951	1.107718181	2.133132215	19.83202314	11.7472099	0.510195555	0.615660718	0.718358049	1.626696371	15.18764713	7.587907566	0.378219715	0.466065338	0.616106498	0.920583846	7.97026527	3.876949803	0.199452679	0.250207368	0.300807389	0.473056589	2.86196759	2.171300642	0.086073458	0.125279099	0.103126937	0.134901482	1.288159675	1.094149712
at2g29690.1	symbols asa2 athansynab anthranilatesynthase2 chr2 12693899 12696791forwardlength 621          	median intensities:	0.760766636	NA	2.204111945	3.93759357	57.59177806	30.02477361	0.78660935	1.165249068	NA	2.008307079	35.12037437	7.784328744	0.688114222	0.854958915	NA	NA	18.8880841	7.033929321	0.513388492	0.596892151	1	NA	NA	5.896302447	0.376642791	0.238821421	NA	0.554380478	6.176311683	4.152327857	NA	0.11187122	0.095161459	0.110386345	NA	0.826835679
at2g30110.1	symbols atuba1 mos5 uba1 ubiquitin activatingenzyme1 chr2 12852632 12857369reverselength 1080        	median intensities:	0.99810123	1.152737559	1.855401073	3.672453948	46.75396389	18.08461071	0.670893168	0.852661989	1.153295899	1.861080203	21.26378067	11.66327048	0.606463001	0.620468526	0.821055132	1.340867588	15.5317527	8.066740385	0.416374023	0.549877532	0.697299722	0.89323913	7.504204109	4.570199611	0.316352064	0.351185267	0.428715799	0.530178637	5.381799343	3.350263648	0.105949148	0.15490167	0.151183433	0.180764221	1.243582699	1.136031647
at2g30260.1	symbols u2b   u2smallnuclearribonucleoproteinb chr2 12905557 12907434reverselength 232         	median intensities:	1.035397219	1.075621437	1.961756051	4.355749903	36.49591853	12.24806738	0.501334343	0.776258569	0.964602781	1.877856289	21.92705916	10.88677154	0.423374441	0.566536741	0.691278789	1.72223531	16.9816119	6.911151315	0.434673299	0.56882388	0.625522232	0.722835459	8.143427414	6.616040502	0.282928167	0.357708921	0.443513112	0.563047719	4.186405895	2.286251175	0.062727823	0.112484486	0.147427126	0.155582221	1.404014274	1.184746467
at2g30860.1	symbols atgstf9 gluttr atgstf7 gstf9 glutathiones transferasephi9 chr2 13139132 13140057forwardlength 215       	median intensities:	0.676230826	0.986204475	1.74450667	2.717512019	32.92291529	11.81411644	0.623124415	0.833393095	1.095511811	1.861098117	20.78733139	11.25975342	0.566244636	0.558810064	0.78332835	1.885919592	15.49218023	12.54636853	0.451243025	0.548336135	0.698783021	1.0379735	9.030911161	8.152999201	0.320403412	0.382202114	0.559713463	0.697979706	5.414148088	3.68580937	0.12861503	0.188079054	0.179553496	0.244468688	1.58458376	1.514265585
at2g30870.1	symbols atgstf10 erd13 atgstf4 gstf10 glutathiones transferasephi10 chr2 13141490 13142392forwardlength 215       	median intensities:	0.86468016	1.027522487	1.794581485	2.770688666	38.15945309	18.17469179	0.677221167	0.831707915	1.082136647	1.985103394	20.47263439	14.79103865	0.537532813	0.553443892	0.827627448	1.521030468	13.58170236	8.4834676	0.387855651	0.47024704	0.682484356	0.893562578	7.23126589	5.358994358	0.274200073	0.3897061	0.373860792	0.58699206	4.77710413	3.025222071	0.064524066	0.137218991	0.135171779	0.204400135	1.186005323	1.22621885
at2g30930.1	symbols  unknownprotein functionsin molecular_functionunknown involvedin biological_processunknown locatedin chloroplast plasmamembrane membrane expressedin 24plantstructures expressedduring 14growthstages bestarabidopsisthalianaproteinmatchis unknownprotein tair	median intensities:	NA	0.486329747	1.239117341	NA	38.60778202	NA	0.459599452	0.568726727	1.018100208	NA	20.41827192	NA	NA	0.629328965	NA	NA	19.01918525	NA	NA	NA	0.934003294	1	11.88728381	3.235860674	0.453531283	NA	NA	NA	8.551483425	4.103098313	0.125065036	0.243282397	0.170625902	NA	NA	NA
at2g30970.1	symbols asp1 aspartateaminotransferase1 chr2 13179012 13181686forwardlength 430           	median intensities:	0.807893049	1.062270685	2.047923183	4.203910302	42.17031883	20.70985576	0.623558924	0.955595302	1.105127666	1.987529631	20.50588954	12.32676205	0.592948528	0.667349558	0.945828326	1.6290143	15.25034898	10.47924121	0.468477204	0.551214789	0.869393141	1.097744814	11.00579416	6.561087425	0.372834453	0.403324727	0.531452056	0.988329193	8.013309577	3.994110259	0.201772774	0.365560364	0.310432553	0.363498713	2.359286962	1.939677751
at2g31390.1	symbols  pfkb likecarbohydratekinasefamilyprotein chr2 13383635 13386116reverselength 325          	median intensities:	0.973110929	1.083978693	1.631271908	2.683226911	37.14786627	15.17068652	0.682523147	0.822676794	1.098628186	1.91674041	20.35206658	11.75531751	0.555052977	0.709150086	0.954457672	1.427191407	16.28961764	8.898468143	0.435849307	0.559970675	0.660068076	0.882427973	7.999169797	5.122609061	0.353745885	0.325523057	0.437292122	0.600004692	4.996722969	3.403463279	0.086982509	0.15389742	0.138540982	0.178877379	1.15899003	0.958671718
at2g31610.1	symbols  ribosomalproteins3familyprotein chr2 13450384 13451669forwardlength 250           	median intensities:	1.02747739	1.15947157	1.799589432	3.766793563	44.7801133	16.68782999	0.663608627	0.874668327	1.165565331	2.023166889	23.16153463	10.08326414	0.585698071	0.705660737	0.893721152	1.711998903	16.43438963	6.583431758	0.43873909	0.505685365	0.79828584	0.878195427	7.780809726	5.747137874	0.288620031	0.30752225	0.401591818	0.485289736	3.573511359	2.383896991	0.065678212	0.130954975	0.117933762	0.167642518	1.536629598	1.24647723
at2g31660.1	symbols sad2 urm9 armrepeatsuperfamilyprotein chr2 13464519 13471353forwardlength 1040          	median intensities:	1.019780408	1.07360858	2.07997555	4.794304514	46.1114596	21.76420832	0.729191572	0.890306154	1.320976766	2.075098138	21.57829194	15.58502017	0.537967424	0.662820305	0.8960004	1.60752275	15.62417249	8.571418839	0.364051281	0.596708647	0.615662152	0.789297212	8.310424131	5.430816872	0.269282861	0.201816901	0.374589148	0.401387993	4.511155886	2.138986877	0.061265483	0.117963585	0.131035483	0.084786704	1.101147007	0.755596589
at2g31670.1	symbols  stressresponsivealpha betabarreldomainprotein chr2 13472699 13473490reverselength 263          	median intensities:	0.844622454	1.022171345	1.728894786	3.174025142	34.10414541	15.35122572	0.591172565	0.809190577	1.144953656	2.10286739	17.51961675	11.70545603	0.530765785	0.730885053	0.999986822	1.62551285	15.92408363	9.389097207	0.415948861	0.604653024	0.709003093	0.820300238	7.583537124	5.884198829	0.33065195	0.398895528	0.448075127	0.603340944	5.185972376	3.098327349	0.101622472	0.189184831	0.19400885	0.314397633	1.597440003	1.383505137
at2g32080.1	symbols puralpha 1 purin richalpha1 chr2 13642716 13644036reverselength 296         	median intensities:	0.842942579	1.008280967	1.595748021	4.917146085	41.90146684	21.48550357	0.54933164	0.873938129	1.028533486	2.34099035	20.07883551	14.78375316	0.517877489	0.721329564	1.111635834	1.548477046	15.82418456	8.52792251	0.375669816	0.466967501	0.525305015	0.983438066	9.412754378	6.83832229	0.247754115	0.331541216	0.446017345	0.537231835	5.684189222	3.380969382	0.128936819	0.229177159	0.213799795	0.279701843	0.942565984	2.144886092
at2g32090.1	symbols  lactoylglutathionelyase glyoxalaseifamilyprotein chr2 13644500 13645608forwardlength 135          	median intensities:	0.994104621	1.01584711	1.947451877	3.480383839	43.66609597	19.32005211	0.66370007	0.759388559	1.101141308	1.835125369	21.33750717	11.78137298	0.497280743	0.663073715	0.708847853	1.601660588	15.7973824	5.981234421	0.39760423	0.488386045	0.625900846	0.841429779	8.575569502	4.533557838	0.298853842	0.272571099	0.38396713	0.519665587	3.391331771	2.650946481	0.063756816	0.120697554	0.119502894	0.178870466	1.745204524	1.24050623
at2g32240.1	symbols  functionsin molecular_functionunknown involvedin responsetocadmiumion locatedin plasmamembrane expressedin 25plantstructures expressedduring 13growthstages containsinterprodomain s prefoldin interpro ipr009053 	median intensities:	0.909949043	1.042341484	1.757065086	3.877739969	35.99697791	17.71180225	0.698601613	0.784581823	1.049334306	2.036794377	20.31816373	14.07739924	0.554080323	0.662798789	0.855387704	1.626530174	14.17091462	9.253522037	0.41361206	0.520856497	0.696399486	0.954637018	7.52509002	5.669811607	0.315881069	0.341021041	0.450877589	0.591637934	5.269871037	3.579267193	0.128732727	0.218551777	0.218628268	0.288035211	1.907484292	2.072641621
at2g32260.1	symbols atcct1 cct1 phosphorylcholinecytidylyltransferase chr2 13697645 13700241forwardlength 332          	median intensities:	1.156217745	NA	1.835281272	3.326074847	45.30607174	10.14853104	0.726144552	0.665774175	1.08730075	1.658790014	16.02019274	10.94489673	0.587422802	0.650156947	0.841301542	1.230514645	15.21576062	9.908976275	0.476334121	0.652734807	0.727620673	0.945338234	8.120069359	4.149857564	0.498797913	0.44903137	0.635493475	0.688988039	7.198761398	4.484602752	0.081952216	0.104532595	0.116138312	0.152141927	1.467499684	1.445977385
at2g32520.1	symbols  alpha beta hydrolasessuperfamilyprotein chr2 13805823 13807442reverselength 239         	median intensities:	0.987752947	1.064239064	1.695720445	3.772114706	35.10336815	20.09521157	0.64542201	0.937337748	1.317172145	1.963104256	17.89318494	12.16019109	0.589074314	0.708088798	0.861886027	1.252322011	14.7187073	7.848663099	0.424692577	0.509960131	0.644968787	1	8.92370711	5.522151049	0.397106498	0.340793612	0.511109798	0.646520445	5.041655465	3.663784074	0.088716256	0.23004728	0.183102233	0.229843608	1.546022861	1.56497367
at2g32730.1	symbols  26sproteasomeregulatorycomplex non atpasesubcomplex rpn2 psmd1subunit chr2 13880189 13885464forwardlength 1004       	median intensities:	0.960838275	1.046040482	1.657977351	3.192129591	40.88335986	18.37337953	0.639102569	1.011007028	1.067860064	2.572291328	32.28435453	16.55584383	0.835210871	0.818832472	1.066710764	1.325905117	16.58035292	7.713369213	0.605430006	0.730500623	0.929130674	0.910717954	9.734521025	5.759073525	0.454450411	0.411059016	0.697453017	0.647691622	6.338738553	3.710153512	0.172678424	0.355706306	0.331558731	0.407673826	2.754303397	2.35391871
at2g32810.1	symbols bgal9 betagalactosidase9 chr2 13919410 13925325reverselength 887           	median intensities:	1.105923527	1.110767385	1.921759449	4.378207258	44.41136355	19.47430883	0.628565975	0.929358528	1.136050186	1.948894044	21.14184168	15.34722363	0.599817087	0.65664095	0.889058362	1.769551351	17.62877757	8.419224036	0.609479531	0.66307429	0.840469381	1.015959275	7.773977309	5.103577738	0.363386444	0.358308649	0.510729303	0.598633568	5.358718421	3.558372094	0.103826973	0.147052641	0.156719093	0.202834044	1.241977309	1.155416889
at2g33040.1	symbols atp3 gammasubunitofmtatpsynthase chr2 14018978 14021047reverselength 325           	median intensities:	1.079988459	1.172162616	1.432163074	3.224731638	33.0779298	17.72405352	0.754711384	0.988661196	1.238935434	2.229065451	18.68689063	7.100498826	0.697417817	0.64485015	0.807366452	1.372592485	15.08746773	5.546538772	0.568078053	0.578660656	0.593227805	0.858736162	5.20263062	4.426024358	0.353697068	0.415625413	0.381853911	0.301540247	4.447250056	2.406855822	0.132703824	0.176851039	0.151041097	0.176928182	1.029633375	1.08246205
at2g33120.2	symbols sar1 vamp722 atvamp722 synaptobrevin relatedprotein1 chr2 14043785 14045337reverselength 229        	median intensities:	0.808753327	1.261646022	2.088865745	4.0980863	48.04703472	14.7238273	0.523594413	0.736490632	1.080710283	2.104382089	21.36260624	7.38327165	0.425831952	NA	0.947369825	1.001623555	12.42722698	5.879751102	0.318835257	0.372423583	0.478799282	0.574395475	NA	NA	NA	NA	NA	NA	4.354650701	2.038547684	0.095381155	NA	0.126319637	0.154203316	0.854747556	0.998376445
at2g33150.1	symbols pkt3 ped1 kat2 peroxisomal3 ketoacyl coathiolase3 chr2 14047814 14050983reverselength 462       	median intensities:	1.066745343	1.012596889	1.58575007	2.682561368	36.4961576	16.76668181	0.689595141	0.858122551	0.988092236	1.999544738	19.88251452	11.86738948	0.595638539	0.680679588	0.875418326	1.679619313	18.02067174	9.613995723	0.480281525	0.633699135	0.736696736	1.060900037	9.519230274	5.628317775	0.415501575	0.411062512	0.520605165	0.663958192	6.129151393	3.481816756	0.12448429	0.275173897	0.201503889	0.327103038	1.713924015	1.560116269
at2g33210.1	symbols hsp60 2 heatshockprotein60 2 chr2 14075093 14078568reverselength 585         	median intensities:	0.844452861	0.972343206	1.746311428	3.650418488	45.64419714	19.50195816	0.653260268	0.817769893	1.120981374	1.988397466	21.03376737	9.325794993	0.629318223	0.60379281	0.785498778	1.816088654	14.64123316	6.804333225	0.388557524	0.508932816	0.604250398	0.822943283	7.692871928	4.66789027	0.302976222	0.317448083	0.416017412	0.551993756	4.572891424	2.853775613	0.067311424	0.139209671	0.122363578	0.180640755	1.558694586	1.1736771
at2g33380.1	symbols rd20 clo 3 caleosin relatedfamilyprotein chr2 14144984 14146374reverselength 236        	median intensities:	0.995854824	0.958414072	1.97427481	4.738176152	53.79980408	21.67644126	0.814234299	1.011801902	1.363376927	2.380844347	24.38262121	15.82357632	0.552082028	0.648099151	1.004145176	1.99809561	19.38140635	10.80194845	0.551156425	0.623422654	0.754971379	1.057715132	10.19762202	5.287574478	0.280690266	0.393013245	0.57461225	0.663898588	6.369250927	3.696156166	0.065724967	0.084551083	0.067872802	0.10060078	0.975754493	0.677149899
at2g33470.1	symbols gltp1 atgltp1 glycolipidtransferprotein1 chr2 14176599 14177950reverselength 202          	median intensities:	1.014994517	1.017190421	2.013138797	4.120652174	49.78892233	23.09043343	0.530104813	0.886693937	0.936826024	2.016528448	20.53249381	12.60055849	0.546278659	0.633485085	1	1.509992239	16.67344844	7.276665304	0.396891783	0.581849737	0.571139516	0.954003228	8.054513811	5.869885209	0.21575164	0.300765387	0.355802768	0.543430088	5.387725121	3.25915465	0.11854185	0.14964653	0.138102867	0.291257591	0.774208249	0.549439701
at2g34040.1	symbols  apoptosisinhibitoryprotein5 api5  chr2 14377957 14382246reverselength 553         	median intensities:	1.05708965	1.306784967	2.559930869	3.310039935	50.23905091	24.6879563	0.76144065	0.983072092	1.642712984	1.738884869	25.7823298	16.57196803	0.572727576	0.590861798	0.97180453	1.732703251	17.44721325	6.854955833	0.41768557	0.535996759	0.661478475	0.986917427	9.205164605	4.132587032	0.24599188	0.338759056	0.407330213	0.371026864	4.966072373	2.690359063	0.07006538	0.131292339	0.094092933	0.147520491	0.850369941	0.671534444
at2g34480.1	symbols  ribosomalproteinl18ae lxfamilyprotein chr2 14532916 14534161reverselength 178          	median intensities:	0.986614358	1.078220773	2.069244644	4.121787807	43.70092646	20.23282177	0.706614045	0.983395454	1.210185261	2.095907245	22.65321269	13.52639525	0.579024246	0.637633251	0.939744639	1.657722891	15.42220244	7.224461035	0.376125134	0.5318619	0.643731059	0.773493871	7.546338528	4.762908556	0.279975884	0.251317063	0.431475127	0.498772704	2.992975582	2.097171242	0.063149783	0.100794329	0.138841301	0.233617405	1.012863085	1.54940042
at2g34585.1	symbols  unknownprotein functionsin molecular_functionunknown involvedin biological_processunknown locatedin plasmamembrane vacuole expressedin 24plantstructures expressedduring 15growthstages has43blasthitsto43proteinsin9species archae 0 bacteria	median intensities:	0.876050379	0.750837116	1.574954954	2.979194453	42.16426356	14.40250951	0.544139498	0.676892096	1.11301773	2.760530782	25.5994447	12.58041656	0.701059789	0.143578556	0.443012482	1.571114929	18.28640198	8.874109772	0.515400246	0.584430784	0.88698227	1.152320908	13.27082321	9.096863231	0.317607012	0.403860894	0.580186126	0.659882084	5.35611111	2.755217316	0.173290954	0.274741446	0.3916752	0.4878004	3.762285485	2.070120002
at2g34790.1	symbols mee23 eda28 fad bindingberberinefamilyprotein chr2 14673998 14677237reverselength 532         	median intensities:	0.905753586	1.029111442	1.784837107	3.137450214	33.67013173	16.40280221	0.687458956	0.844076541	1.188563781	1.932442165	21.92548437	11.81040661	0.551819475	0.579435057	0.739828489	1.394799008	15.69841229	7.799269494	0.453590988	0.575197573	0.684189723	0.859809829	8.476723417	5.312892048	0.304224501	0.331292674	0.439918602	0.553695608	4.656576686	2.976958049	0.075479584	0.13871069	0.096193036	0.134379021	0.952886278	1.015989904
at2g35010.1	symbols ato1 to1 thioredoxino1 chr2 14754398 14755888forwardlength 194          	median intensities:	0.986439859	1.165258108	1.760054318	3.409851571	48.26170589	19.79690381	0.743769612	0.883212026	1.275338899	2.257069005	24.06673053	17.4085976	0.573859715	0.589892141	0.775745762	1.733992682	17.59554183	9.862874397	0.42397944	0.723709079	0.767459303	1	8.620502124	7.974636468	0.240792899	0.364864901	0.410987934	0.632292181	5.239109971	3.539032918	0.085598003	0.082713712	0.080508081	0.142923669	1.000000503	0.673079102
at2g35040.1	symbols  aicarft impchasebienzymefamilyprotein chr2 14765347 14768269reverselength 596          	median intensities:	1.030958644	1.104243821	1.474968575	3.430153637	35.20449772	15.08503753	0.64941759	0.871262114	1.068663107	1.360354772	17.91676397	9.700584079	0.630757955	0.653640056	0.77201628	1.252288489	13.56877714	6.059102885	0.438338849	0.562954593	0.630123516	0.780142114	7.253540741	3.36626419	0.31962677	0.384028463	0.360124732	0.417365812	4.941231058	3.722924415	0.087128584	0.109740689	0.074238324	0.125128566	1.108310944	1.294587125
at2g35120.1	symbols  singlehybridmotifsuperfamilyprotein chr2 14805913 14807274reverselength 156           	median intensities:	0.565990063	1.082040684	1.518976969	2.970192106	44.44123764	20.36890785	0.634945995	0.845806609	1.306012676	1.670480053	22.77198511	13.08485014	0.289527876	0.509562447	0.828716822	1.884163609	13.80965153	7.316635955	0.414993455	0.493793613	0.661975888	0.831351324	8.318238442	4.693631996	0.366164779	0.330509233	0.395458611	0.511259132	3.51512104	3.211488098	0.044870945	0.095218865	0.201274826	0.310478945	2.324644069	2.307482182
at2g35490.1	symbols  plastid lipidassociatedproteinpap fibrillinfamilyprotein chr2 14912309 14913797reverselength 376         	median intensities:	1.04813095	1.640445425	2.013703968	3.176548884	65.07616215	30.32830706	0.695521133	0.851574357	1.24203841	2.141275515	22.82548335	13.57736239	0.608223917	0.518985802	0.766952476	1.17560061	16.18377712	8.70407368	0.42421536	0.512595656	0.632874399	0.877777469	9.319924765	5.727552773	0.357050854	0.364142913	0.483439372	0.672665571	5.738055321	4.131217828	0.087074374	0.103449185	0.122627971	0.186352606	1.596563688	0.603405345
at2g35690.1	symbols acx5 acyl coaoxidase5 chr2 14999962 15002892forwardlength 664          	median intensities:	0.664854752	1.589879655	2.300806321	3.73298229	39.57414093	11.08258841	0.775762681	0.966193119	0.943113143	2.229435673	20.71734276	11.08503265	0.709634804	0.713341584	0.884000152	1.381355786	13.74391667	3.613478945	0.499386684	0.460115347	0.685380718	NA	NA	4.218346468	0.332894495	0.323209905	0.363310099	0.547969605	5.457046659	3.245795637	0.076802362	0.153484026	0.115480516	0.121198669	1.000293133	1.125452307
at2g35810.1	symbols  unknownprotein bestarabidopsisthalianaproteinmatchis unknownprotein tair at2g35830 2  has153blasthitsto153proteinsin52species archae 0 bacteria 62 metazoa 0 fungi 0	median intensities:	0.959342736	1.015137702	1.611714122	3.445052229	37.99852563	17.0154167	0.566603759	0.844184583	1.243326105	1.612129823	20.78903382	11.74560205	0.483808185	0.707995779	0.884299904	1.903319656	15.57354463	12.77907045	0.346219114	0.430371933	0.550763502	1.017772398	7.613727498	6.259493041	0.406966292	0.231027566	0.372811637	0.505408682	3.147704611	2.86509637	0.038721485	0.128937611	0.13818809	0.197908289	0.925853068	0.73468509
at2g35820.1	symbols  ureidoglycolatehydrolases chr2 15050933 15052004forwardlength 192           	median intensities:	1.005746687	1.137049683	1.733062223	3.224142605	35.9985327	15.49243946	0.707547534	0.777707042	1.125063431	1.858745789	17.15429307	8.47675541	0.552461768	0.694210231	0.773407854	1.225818493	12.31182328	8.664064554	0.466292748	0.577289444	0.726301894	0.761173882	7.261250235	5.684312436	0.436976905	0.325856589	0.460151939	0.485976599	5.150901099	3.19592163	0.148574639	0.255241627	0.220772904	0.266307299	1.907530242	1.327718179
at2g35840.1	symbols  sucrose 6f phosphatephosphohydrolasefamilyprotein chr2 15053952 15055776forwardlength 422         	median intensities:	0.731327969	1.206658141	2.433629327	3.293322499	38.11474295	14.77587412	0.587662769	0.802959189	1.043341466	2.020332086	21.82667157	10.66946547	0.506834109	0.671772054	0.884524803	1.31177231	13.4326538	6.995687753	0.481686331	0.598388563	0.715647567	1.008315798	8.905629727	5.445767121	0.283792989	0.325722967	0.501887165	0.593814126	5.002171868	2.955883577	0.067971116	0.174589102	0.10779092	0.158287134	1.305459134	0.93137303
at2g36160.1	symbols  ribosomalproteins11familyprotein chr2 15169925 15171159forwardlength 150           	median intensities:	0.667191279	1.054570261	2.057401233	3.683478126	43.31234546	19.05345945	0.601901637	0.889822411	1.09750916	2.17650367	28.0952876	12.50985701	0.537983911	0.661988948	0.858668968	1.741336424	17.2311456	5.979449315	0.4409725	0.550686802	0.660516461	0.829055941	9.19573605	6.579539893	0.26485223	0.249825197	0.405078466	0.507371228	4.019095219	2.406298144	0.080206635	0.170988032	0.184704413	0.228406014	1.950890381	1.400384502
at2g36250.1	symbols ftsz2 1 atftsz2 1 tubulin ftszfamilyprotein chr2 15197661 15199932reverselength 478       	median intensities:	0.880630709	1.627795302	1.801405955	3.010686233	37.22297834	17.18247094	0.843982636	0.927388917	1.268811273	1.579222038	20.09964371	10.54521359	0.641670865	0.677992814	0.836980199	1.592236686	14.09765167	8.198221776	0.431519405	0.594540137	0.654735556	0.842478783	7.178044072	3.404946633	0.318969301	0.320702606	0.322117193	0.284002432	3.593735697	2.868237355	0.025348508	0.150607077	0.141535683	0.269516611	0.301117075	0.945773673
at2g36460.1	symbols  aldolasesuperfamilyprotein chr2 15296929 15298387reverselength 358           	median intensities:	0.98031553	0.968275713	1.705424242	3.160416821	40.99412457	13.65832717	0.611776871	0.828075381	1.086629294	2.150579976	22.24796832	14.67451497	0.539691006	0.73110053	0.876302828	1.795429691	16.37940168	8.069113893	0.461081251	0.619266551	0.790819267	1.031126926	12.00242798	6.721071451	0.489552696	0.427968123	0.629215711	0.812208226	5.234395753	4.357376202	0.158525776	0.260771137	0.266918688	0.321159442	1.908158631	1.739054827
at2g36530.1	symbols los2 eno2 enolase chr2 15321081 15323786reverselength 444          	median intensities:	0.862633941	1.002677039	1.622194082	3.052586882	32.30515396	15.2821527	0.713648028	0.863833452	1.1256952	2.066107044	19.13878649	13.10021193	0.65240803	0.652705175	0.78835839	1.631480272	15.08918896	8.737631652	0.534872165	0.595548643	0.779638165	0.975825355	8.550360459	6.371727966	0.385951835	0.412913105	0.558218407	0.631060431	5.491074867	3.782218228	0.121139507	0.227857974	0.206194525	0.29710861	1.751074775	1.885632586
at2g36580.1	symbols  pyruvatekinasefamilyprotein chr2 15339253 15342781forwardlength 527           	median intensities:	1.058140599	1.026397638	1.605431448	3.492209892	49.73517824	18.38482645	0.746726748	0.908712734	1.159136038	2.078248997	24.25927589	12.67024257	0.686999254	0.755078707	0.984403715	1.509915205	16.18462769	8.887859722	0.42875017	0.595818197	0.68629142	1.009568181	9.264003976	6.311308864	0.33414964	0.373394877	0.495788023	0.659551901	5.20318714	4.09075734	0.125864114	0.215799819	0.200276783	0.253795456	1.682001597	1.383038597
at2g36750.1	symbols ugt73c1 udp glucosyltransferase73c1 chr2 15410531 15412006reverselength 491          	median intensities:	1.347319188	1.339408162	2.442328326	4.827720638	66.03325958	24.67740763	0.837960162	1.03709567	1.310792335	2.428148059	28.82365158	13.21792491	0.58684157	0.685594069	0.96290433	1.675085504	18.74836146	6.306072751	0.431718012	0.543448142	0.660342997	0.828288671	9.842329905	6.938496973	0.217295659	0.25397398	0.325077999	0.454821982	4.196430793	2.465404114	0.041942363	0.067159578	0.063141278	0.077491793	0.769324671	0.260174607
at2g37130.1	symbols  peroxidasesuperfamilyprotein chr2 15598225 15600004reverselength 327           	median intensities:	1.010705903	1.747529094	2.96189025	4.10848535	59.55321975	21.84215915	0.989294097	1.311684371	1.869090987	2.020346425	32.06527721	10.21159623	0.633241671	0.700182583	0.971243126	1.295813494	19.83124098	8.383060591	0.459198325	0.694563233	0.850254832	0.929926098	9.369811343	4.254163132	0.304273604	0.341799872	0.438372167	0.517748238	4.824201624	2.843193176	0.069730204	0.111700436	0.096696544	0.13996719	0.757956251	0.845629687
at2g37190.1	symbols  ribosomalproteinl11familyprotein chr2 15619559 15620059reverselength 166           	median intensities:	1.126474872	1.317699394	2.161674665	4.313488641	47.11648645	20.9497255	0.799553263	1.028485782	1.278856901	2.138610435	20.97937047	18.85415102	0.691117127	0.66199033	0.971514218	2.101135062	19.93108342	9.145573456	0.498612324	0.581937793	0.843404187	0.935643138	9.318055757	7.744747785	0.334968031	0.361560625	0.497218388	0.689249594	5.400633845	3.605859871	0.090422443	0.12447267	0.127910029	0.264910079	1.929568137	1.806364866
at2g37220.1	symbols  rna binding rrm rbd rnpmotifs familyprotein chr2 15634980 15636331reverselength 289      	median intensities:	1.076058654	0.95231682	NA	2.831176233	26.61412741	17.68790411	0.548832754	0.910198177	1.114000098	1.950096209	20.4916072	17.34490524	0.591077952	0.613591379	0.907641409	1.542730003	13.63448386	15.04654462	0.360021858	0.488166033	0.547141364	1	9.139629546	7.172176472	0.601890403	0.519399831	0.536273313	0.732689266	8.350176966	6.127148678	0.303015168	0.498100586	0.502206784	0.631186729	3.554504895	4.966351635
at2g37270.1	symbols atrps5b rps5b ribosomalprotein5b chr2 15647883 15649042reverselength 207          	median intensities:	1.437504824	1.308457152	2.403125713	NA	NA	31.16191122	0.681387552	1	1.287459086	3.406686554	15.76441263	12.90555102	0.547291885	0.700036256	1.143033296	1.053301595	17.45462148	6.284998589	0.50012618	0.749134637	0.473983651	1.181316302	7.875634625	NA	0.208456863	0.272182196	0.237991134	0.18494933	4.141182391	1.708336515	0.044604416	0.073664476	0.073270901	0.119372459	0.709869477	0.671612212
at2g37620.1	symbols act1 aac1 actin1 chr2 15779761 15781241forwardlength 377          	median intensities:	0.821622299	0.993107698	1.853017026	2.900711712	42.24920804	22.60644069	0.721666795	0.963337575	1.123311343	2.149190213	25.93503969	14.49719477	0.521655927	0.674807152	0.843640406	2.005517212	17.92701875	6.792461688	0.533837707	0.537023273	0.68268853	0.996201675	11.57292387	6.391975116	0.332415786	0.36855306	0.531648301	0.673529674	4.405278857	3.265051448	0.104988025	0.263935154	0.22220636	0.309084698	1.76658114	1.873522376
at2g37690.1	symbols  phosphoribosylaminoimidazolecarboxylase putative aircarboxylase putative chr2 15806111 15810240forwardlength 642        	median intensities:	1.052296922	0.928224401	1.625161313	2.619173883	36.74115641	13.5389216	0.512208824	0.784316038	0.803781887	2.102218713	17.08136711	10.70195082	0.494766074	0.619818104	0.589953044	1.369880067	11.09476252	4.810616514	0.466424184	0.57401456	0.527494812	0.794542106	5.497626156	4.578832701	0.252756694	0.409795119	0.336311875	0.350406482	3.136155333	1.71370685	0.086776577	0.224882616	0.177881064	0.116965713	1.272830137	0.852353685
at2g37760.1	symbols  nad p  linkedoxidoreductasesuperfamilyprotein chr2 15831995 15833742forwardlength 311        	median intensities:	1.080732505	1.00215435	2.018320358	4.190883669	55.28266692	18.32528478	0.778397598	0.878734089	1.194597617	2.296849086	22.78602319	12.11000331	0.725387123	0.629319886	0.860599682	1.6819291	19.21563372	7.996778067	0.403794764	0.587930157	0.705777254	0.924987442	9.234473789	8.424933032	0.344904909	0.388396311	0.533890626	0.804635283	5.967620716	3.976253443	0.103062116	0.17586857	0.17481903	0.218205471	1.546759332	0.894471403
at2g37790.1	symbols  nad p  linkedoxidoreductasesuperfamilyprotein chr2 15838838 15840752forwardlength 314        	median intensities:	0.931917461	1.026871146	1.471355292	2.913405417	33.04226504	15.13902477	0.575325964	0.756632893	0.954338841	1.58641752	19.29120043	12.18670932	0.394938501	NA	NA	1.116238448	NA	7.447634531	0.430616658	0.523727763	0.576119704	0.772567811	5.930682745	3.822879522	0.267183645	0.287188272	0.35013921	0.359041176	5.859323202	2.572464767	NA	0.112610543	NA	NA	NA	1
at2g37970.1	symbols soul 1 soulheme bindingfamilyprotein chr2 15891027 15891704forwardlength 225         	median intensities:	0.813858125	1.070334986	1.755795473	4.235589674	58.29532867	19.14662013	0.629928398	0.814076089	1.084363928	2.286813366	25.23770988	11.89236848	0.618446161	0.650855102	0.733369668	2.050547544	17.76634603	7.009336535	0.47651489	0.540677517	0.972455784	0.844854446	8.387916936	5.257197667	0.30955891	0.384063427	0.425925615	0.557477132	4.663784771	3.220662193	0.116149814	0.170630807	0.156054392	0.232293118	0.961858974	1.134071391
at2g38010.2	symbols  neutral alkalinenon lysosomalceramidase chr2 15906862 15909867forwardlength 792         	median intensities:	0.926093272	1.050953376	1.678584531	2.999133307	34.55168237	19.18097363	0.723005835	0.882628607	1.215470918	1.920086781	16.18506846	11.6057607	0.658352794	0.66361125	0.837217927	1.277536688	13.36806557	9.224712511	0.536896578	0.646004151	0.775334883	0.94564589	7.198980143	3.758711369	0.390925407	0.467408394	0.557998498	0.635430655	5.645828415	3.01517268	0.087682934	0.162142586	0.150508254	0.197154666	1.066996706	1.341673623
at2g38040.1	symbols cac3 acetylco enzymeacarboxylasecarboxyltransferasealphasubunit chr2 15917612 15920749forwardlength 769          	median intensities:	0.765340574	1.054186885	1.70824967	2.907049427	46.15167166	16.68406786	0.604424406	0.692795021	1.063435518	NA	21.78014993	7.806630632	0.346575847	0.440657153	0.687629191	1.853448819	9.962691683	3.499873464	0.459689497	NA	0.486916672	0.730881004	6.327995067	2.29289017	0.209838243	NA	NA	0.390990436	3.494502264	2.155454582	0.052023938	NA	NA	0.130446304	0.945813115	0.771548917
at2g38230.1	symbols atpdx1 1 pdx1 1 pyridoxinebiosynthesis1 1 chr2 16011475 16012404forwardlength 309       	median intensities:	0.912017384	0.965744218	1.674991226	1.728292681	26.70427067	17.55822202	0.55319141	0.852611439	0.81658782	1.57170914	18.96728254	11.86459146	0.434719772	0.552009354	0.608550705	1.316317307	11.37561287	7.616105368	0.380464717	0.46749198	0.760623711	0.683501052	8.443868556	4.599091288	0.213769352	0.24895973	0.373387384	0.462852209	4.412207605	3.008130304	0.065216463	0.12075015	0.130770682	0.329366711	2.336016284	2.337235302
at2g38270.1	symbols cxip2 atgrx2 cax interactingprotein2 chr2 16031347 16033054reverselength 293         	median intensities:	0.992593952	1.022016643	1.800186484	3.579173374	35.66064112	12.92093037	0.768091305	0.882003042	1.42437975	1.82804277	16.63893153	10.84723993	0.50271753	0.530037209	0.692376069	1.089907774	12.31948112	6.146990897	0.290308083	0.544417053	0.569214661	0.700020304	6.798258016	3.203762821	0.295658989	0.242284608	0.428282526	0.53679019	3.75370845	2.070439793	NA	0.065177858	0.076432173	NA	0.822516854	0.646833218
at2g38530.1	symbols ltp2 lp2 cdf3 lipidtransferprotein2 chr2 16128481 16128948forwardlength 118         	median intensities:	0.428017198	1.204845176	2.246118098	4.057437945	49.61776696	19.66127884	0.643103204	0.958889763	1.088079382	1.885888948	26.68726403	11.36054965	0.570308396	0.718570073	0.718795639	2.130448621	14.0997812	3.234829181	0.564190619	0.700393706	0.800680757	1.015238202	7.804634624	3.06530442	0.300683746	0.397836175	0.502340753	0.823436384	4.1118297	3.532013361	0.122074551	0.113634164	0.118144804	0.223344504	0.834781636	0.882024001
at2g38540.1	symbols lp1 ltp1 atltp1 lipidtransferprotein1 chr2 16130418 16130893forwardlength 118         	median intensities:	0.372235278	1.294900085	3.195347456	5.762696631	61.14987911	25.92170499	0.649507239	1.166286014	1.576071208	2.600105639	28.1066387	20.06317431	0.762236806	0.757014148	0.874754032	2.647942307	15.46172622	4.074960951	0.577969362	0.828123746	0.942734575	1.057265425	11.52940575	4.393777523	0.367984833	0.280279132	0.480934232	0.700337508	4.509864088	3.163467209	0.090003723	0.115967659	0.096574266	0.189798444	0.875505581	0.928551764
at2g38610.1	symbols  rna bindingkhdomain containingprotein chr2 16147552 16149638reverselength 286         	median intensities:	1.214839871	0.986985716	1.58704684	3.613242355	39.18890811	20.76082458	0.824259477	0.869602665	1.290633684	2.107089039	18.34004694	12.42907513	0.584740016	0.561825957	0.90861108	1.257355693	16.47136532	10.2203826	0.525049665	0.685774004	0.698743688	0.849294982	7.051533736	5.036416885	0.29922993	0.335330951	0.414217042	0.458785855	4.991315859	2.715679959	0.073825186	0.17506013	0.1316797	0.142639848	1.015672834	1.013014284
at2g38700.1	symbols mvd1 atmvd1 mevalonatediphosphatedecarboxylase1 chr2 16180918 16183785reverselength 412          	median intensities:	0.935400725	0.751137991	1.291400412	4.287024785	28.62845378	20.7054175	0.660534687	0.827816986	1.100766642	2.425997198	21.31061458	15.34753504	0.510845676	0.634063307	0.78068432	1.686797374	18.58855898	9.422833301	0.484382029	0.634767264	0.804858935	1.127041519	7.624773216	6.988080781	0.365321095	0.387127904	0.545500357	0.678230221	7.138252548	3.874649222	0.12007835	0.215257691	0.217428499	0.310502497	1.851445634	2.921376019
at2g38730.1	symbols  cyclophilin likepeptidyl prolylcis transisomerasefamilyprotein chr2 16192579 16194038reverselength 199        	median intensities:	1.007894438	1.197391389	1.864882585	4.666947635	45.13542176	18.85526203	0.705942404	0.9168496	1.060095411	2.290037816	20.13103014	14.93826784	0.567623278	0.516553786	0.78491338	1.500847417	13.58332922	6.374278209	0.474567249	0.504745215	0.533400808	0.793450323	6.212650597	5.424529185	0.231305239	0.27844092	0.393269216	0.437931339	3.823988933	2.222960764	0.083819838	0.114814968	0.109654647	0.181748381	0.914716046	1.123307812
at2g38740.1	symbols  haloaciddehalogenase likehydrolase had superfamilyprotein chr2 16194639 16195995reverselength 244        	median intensities:	1.011481323	1.103458125	1.619248122	3.511779792	33.12177919	16.35590664	0.679661601	0.859795514	1.087612331	2.100213554	22.20286272	14.38308525	0.634677665	0.674677899	0.849212925	1.621071606	15.67607905	8.16812699	0.458518794	0.555842862	0.667088707	0.988345492	9.154925023	6.629975591	0.385268049	0.446623763	0.533501552	0.727284371	5.512049576	4.093091499	0.108325804	0.167609778	0.153031251	0.210129352	2.075527002	1.216015067
at2g38790.1	symbols  unknownprotein has21blasthitsto21proteinsin5species archae 0 bacteria 0 metazoa 0 fungi 0 plants 19 viruses 0 othereukaryotes 2	median intensities:	1.070401854	0.834485228	1.832757067	4.161367004	34.70198623	20.2821262	0.683710099	0.870639979	1.221758275	2.420392059	18.06075033	15.25371448	0.557541407	0.607077824	0.917797994	1.090255844	13.00305525	9.211201375	0.445046317	0.544466219	0.656701926	0.867061159	7.973011766	5.023475578	0.293126293	0.377834132	0.428655548	0.446611129	5.275260391	3.058679792	0.069314617	0.123114503	0.120214536	0.17001368	1.384776273	1.131196758
at2g38860.2	symbols yls5 classiglutamineamidotransferase likesuperfamilyprotein chr2 16233629 16235207reverselength 398          	median intensities:	0.994469695	1.387592402	1.949907767	4.358628298	51.87377644	NA	0.848010342	0.774864122	1.217281821	2.202955618	21.3136569	10.98317334	NA	0.69439827	0.743498391	1.48094261	30.08181952	NA	NA	0.405867799	0.641990799	0.774736652	NA	NA	0.26037066	0.329324696	NA	0.68112028	3.775604924	3.433580958	0.065029554	0.112436951	NA	0.152453029	1.045720702	1.138215421
at2g38940.1	symbols atpt2 pht1 4 phosphatetransporter1 4 chr2 16258500 16260104forwardlength 534        	median intensities:	1	0.997245167	1.535660599	3.268831398	29.49688073	11.63882952	0.672519496	0.926291974	1.134522364	2.022932987	17.90440796	12.70114727	0.633042538	0.61008799	0.766176102	1.096570562	13.10612486	7.433254228	0.462898222	0.631700588	0.591087335	0.761212003	5.641635541	5.755221975	0.297588994	0.363926105	0.449323709	0.42593569	3.628866467	2.505567998	0.102606924	0.168949226	0.129463236	0.201497968	1.814671445	1.023437399
at2g39020.1	symbols  acyl coan acyltransferases nat superfamilyprotein chr2 16295392 16296102forwardlength 236       	median intensities:	0.904400969	0.998311981	1.621178395	3.820112411	37.2237967	13.65683069	0.627644174	0.808812345	1.236342547	2.131730411	21.65316841	7.955739189	0.613344942	0.56867808	0.803016605	1.515003158	16.35198846	8.819345939	0.541884954	0.811785869	0.775616191	1.001688019	7.723682937	3.529800289	0.399960478	0.425994662	0.591769143	0.594971496	5.902378075	3.559659529	0.096330339	0.168208819	0.148680878	0.19855989	1.087992834	1.137539142
at2g39050.1	symbols  hydroxyproline richglycoproteinfamilyprotein chr2 16303427 16305336forwardlength 317          	median intensities:	0.362804448	1.198803386	2.246246884	NA	33.38142855	8.990328614	0.454601136	0.752100233	0.953521774	1.761722519	22.04069512	6.046226214	0.480430261	0.725363911	0.497898471	1.361633556	6.532815156	3.700810808	0.486572588	0.576281415	0.563587779	1.039747803	12.17866001	5.06063111	0.285780005	0.194289599	0.423550303	0.747646395	6.907500219	4.013173307	0.176471373	0.263951561	0.286237283	0.610141275	4.524967024	1.910989023
at2g39260.1	symbols  binding rnabinding chr2 16392288 16399588reverselength 1181          	median intensities:	1.092953717	1.101593768	2.263418741	4.519844299	51.78890503	20.65096091	0.826644349	0.962269301	1.255228956	2.841617266	19.11232941	18.23566706	0.76330719	0.795548624	1.013084706	1.229854036	16.08275844	5.856311488	0.510889005	0.705458064	0.795787282	0.865678483	7.972776017	5.308099381	0.327870675	0.435691179	0.350025588	0.431715079	6.011895665	3.240855794	0.081466647	0.099668856	0.105785473	0.136920335	0.982417896	0.986915294
at2g39390.1	symbols  ribosomall29familyprotein chr2 16450803 16451762reverselength 123           	median intensities:	0.952926347	1.121529714	1.874371188	3.835894882	40.96961399	15.44145277	0.680278874	0.930666023	1.225240284	1.917079203	25.10937395	10.38904623	0.636383071	0.747945001	1.006425343	1.562193228	15.67407585	7.932405533	0.465276862	0.505678994	0.738869769	0.842645148	8.993271657	7.168441877	0.26991786	0.379171516	0.471382535	0.563863827	5.886268322	3.131952428	0.071908794	0.09550795	0.115760394	0.218831251	1.02829725	0.815148724
at2g39460.1	symbols atrpl23a rpl23a rpl23aa ribosomalproteinl23aa chr2 16475049 16475904forwardlength 154         	median intensities:	0.691957123	1.180226075	2.013491117	3.496612948	36.65121287	15.24228588	0.568581971	0.724498044	0.993123845	1.673705756	19.33030877	10.48168781	0.430518395	0.711388658	0.713486779	2.181039194	12.25198938	4.895110276	0.404132533	0.606547144	0.8619299	0.978062496	10.45897094	5.473787645	0.417799528	0.24869555	0.407624711	0.817962121	5.499281586	3.055998748	0.104903657	0.180650359	0.18463339	0.334496105	2.526182251	1.272039968
at2g39700.1	symbols atexpa4 atexp4 athexpalpha1 6 expa4 expansina4 chr2 16544246 16545434reverselength 257       	median intensities:	0.993558941	1.045424505	1.671151974	3.142713955	40.56327303	15.93551521	0.658165402	0.812788262	1.184771511	2.210741458	25.29647154	7.739109297	0.542103143	0.621883534	0.979555064	1.324319699	17.11363069	9.537982974	0.442592577	0.5211398	0.679578667	0.924627654	9.019910661	3.455518709	0.427960466	0.404835509	0.388665119	0.49873122	6.587950287	3.67509665	0.09753614	0.172531042	0.153041492	0.203488277	1.363527611	1.150195037
at2g39730.1	symbols rca rubiscoactivase chr2 16570951 16573345reverselength 474           	median intensities:	0.997893701	1.060951162	1.771906616	3.087902183	32.95836746	17.48116236	0.659397886	0.782113435	1.002106299	1.744926719	17.95328057	12.62498765	0.499554123	0.462706364	0.55435612	1.272915192	14.07862417	7.799227289	0.441056688	0.545016013	0.604428031	0.748478705	5.680566687	3.742417739	0.237855095	0.301074899	0.350737878	0.484183751	3.441381309	2.306949529	0.087644851	0.111936096	0.104644428	0.129534612	0.828675008	1.0836866
at2g39770.1	symbols cyt1 vtc1 soz1 emb101 gmp1 glucose 1 phosphateadenylyltransferasefamilyprotein chr2 16589401 16590741forwardlength 361     	median intensities:	0.896405596	1.130012093	1.563863822	3.928592204	37.04393135	16.11848726	0.738480359	0.859189035	1.204957015	1.979266527	19.7923657	10.35291802	0.626557443	0.54972225	0.757767165	1.336751974	14.41991788	8.105761265	0.493622675	0.55018218	0.665799342	0.805228174	7.273221123	4.349078431	0.361800052	0.447309006	0.530904723	0.394956829	4.053130521	2.904029379	0.139447206	0.178363793	0.199060606	0.18009876	1.242105786	1.603162793
at2g39990.1	symbols eif2 ateif3f eif3f eukaryotictranslationinitiationfactor2 chr2 16698332 16699929reverselength 293         	median intensities:	1.04424274	0.901594858	2.134786787	4.069612313	42.72621435	19.60638561	0.783111476	0.95575726	1.354584409	1.770314347	23.35942007	13.61180401	0.557549094	0.59809978	0.941829639	1.507503037	17.20729077	7.588495657	0.477093449	0.564618053	0.678367071	0.935472875	9.448787538	7.507915954	0.38248291	0.339950414	0.432967731	0.670821541	5.785420607	3.30608735	0.065147081	0.133979603	0.106322599	0.109902801	1.437738521	0.507602383
at2g40060.1	symbols  clathrinlightchainprotein chr2 16726564 16728001forwardlength 258           	median intensities:	0.267581542	0.881713114	1.655469605	3.50467288	42.04112974	18.76834879	0.473208131	0.956176576	1	1.572900485	22.41724588	8.104465365	0.410696871	0.512030383	NA	1.492756974	9.167813664	3.152024529	NA	0.357256367	NA	0.787868866	7.018454032	3.164958478	0.173635427	NA	0.387430785	0.591823103	3.164063173	2.638504725	NA	0.064092435	0.071991202	0.130051833	1.133624273	0.768512739
at2g40510.1	symbols  ribosomalproteins26efamilyprotein chr2 16918506 16919623forwardlength 133           	median intensities:	1.022535125	1.005056393	1.860523795	3.204314775	45.20006597	12.43416581	0.668982772	0.938201318	1.124698797	1.679649205	23.05977438	8.285187572	0.641080205	0.602339639	0.826318682	1.76485032	11.88101415	NA	0.358287551	0.447917961	0.618419181	0.797806624	7.784249832	5.619478655	0.202314488	0.212414147	0.350888015	0.401758169	2.595204662	2.110432008	0.080218735	0.140664897	0.184474176	0.264678	1.278476578	1.29895452
at2g40600.1	symbols  appr 1 pprocessingenzymefamilyprotein chr2 16947012 16948537reverselength 257         	median intensities:	1.047674066	0.952325934	1.971347667	6.465322716	77.93435681	NA	0.733575685	0.893037433	1.131022693	3.734778075	31.37968932	NA	0.566003441	0.699840263	1.478114166	2.566703591	15.41758572	11.95117729	0.361419964	0.461475772	0.642575391	1.279136801	8.676180267	NA	0.250223772	0.388611228	0.406077169	NA	NA	3.848659825	0.041845077	0.080099902	0.077397198	NA	NA	NA
at2g40660.1	symbols  nucleicacid binding ob fold likeprotein chr2 16966011 16968866forwardlength 389       	median intensities:	0.936319287	1.276457403	2.205348425	4.426305576	49.46074842	18.68215446	0.761067417	1.165772896	1.223134308	2.219421708	18.05021095	12.51093183	0.502248918	0.673556956	0.835872244	1.117056063	16.1685539	7.322825352	0.362991471	0.436216089	0.574731543	0.787710098	5.902765333	6.467791738	0.246202575	0.286272014	0.342272993	0.417433968	4.01059822	2.97012849	0.059163446	0.144603966	0.119192637	0.133940663	1	1.488131058
at2g40840.1	symbols dpe2 disproportionatingenzyme2 chr2 17045368 17050779forwardlength 955           	median intensities:	0.984231166	1.27928906	2.421752395	4.783864087	48.31696504	19.89807015	0.672021141	0.741480177	1.155469425	1.778525579	20.3089169	11.60555689	0.520285218	0.562626677	0.859721448	1.34506347	13.81742387	5.595420114	0.356683711	0.504744638	0.546416966	0.728328026	6.659847684	5.997330868	0.195163835	0.306911783	0.277667702	0.403192646	2.974472414	1.989602429	0.130360581	0.218905869	0.26631255	0.534962881	2.142325611	2.475448884
at2g41220.1	symbols glu2 glutamatesynthase2 chr2 17177934 17188388forwardlength 1629           	median intensities:	1.095525461	1.086854985	1.783961053	3.652451676	33.59379801	16.19944823	0.648773171	0.760819868	0.970985487	2.031721887	16.96997854	10.264516	0.49111535	0.649324527	0.907666503	1.066661202	14.30763987	6.970048287	0.439744438	0.602723293	0.680920974	0.809327897	6.951688517	4.326483752	0.326434993	0.34408846	0.321865737	0.453952045	5.816356597	3.173230769	0.058060722	0.123614795	0.117901286	0.175150481	1.273299994	1.139099208
at2g41380.1	symbols  s adenosyl l methionine dependentmethyltransferasessuperfamilyprotein chr2 17251981 17252886forwardlength 269       	median intensities:	1	0.786630586	1.802257429	3.830267733	44.83359028	24.02570807	0.710145348	0.788351179	1.083549325	2.378187018	22.36869973	16.55508112	0.524726231	0.664502063	0.974821732	1.166736127	18.43019454	8.581081791	0.405127801	0.613356547	0.491562873	0.82601945	6.856395955	4.396015318	0.237638318	0.219813607	0.45419986	0.380684163	4.313088866	3.281171042	NA	0.129682738	0.145528565	NA	1.186160405	1.780368691
at2g41530.1	symbols atsfgh sfgh s formylglutathionehydrolase chr2 17323656 17325430reverselength 284         	median intensities:	0.911591231	1.032950337	1.757198944	3.886080381	51.28915947	19.07951388	0.631996643	0.727418867	1.031647704	2.05509843	21.77999	13.23643468	0.529758683	0.613190833	0.693077697	1.738974738	16.34001277	7.183043476	0.348673222	0.487633681	0.632117232	0.968352296	10.79786536	6.516771837	0.29581601	0.288202576	0.450145458	0.588813385	5.338958806	3.324279101	0.052246826	0.110278082	0.127574821	0.159006962	1.630123028	0.948181162
at2g41740.1	symbols vln2 atvln2 villin2 chr2 17410962 17416878reverselength 976          	median intensities:	1.204030976	0.883610965	1.757767344	3.936179041	49.13109059	20.72259173	0.683124101	0.800025982	1.241550066	1.939432457	28.78458486	15.07717673	0.607908532	0.721463714	1.061021216	1.256347145	17.62136402	7.318124408	0.520940356	0.593653861	0.564655613	0.702401276	6.83555448	6.842006614	0.248614615	0.285810004	0.305021974	0.412681194	3.017594633	2.921903068	0.10549707	0.088715525	0.109457431	0.164593258	1.240121139	0.942450981
at2g41790.1	symbols  insulinase peptidasefamilym16 familyprotein chr2 17429453 17436110reverselength 970         	median intensities:	0.688669841	1.021379056	2.071669788	3.893197236	50.74020795	16.79315516	0.644786256	0.834765187	1.053870687	1.810572022	23.26208211	6.642441349	0.524930777	0.573514918	0.75426845	1.52624577	14.00100545	4.010342362	0.34464035	0.396380029	0.495463591	0.880037175	8.056262243	3.95885223	0.236331536	0.235955325	0.380141476	0.441997372	2.64589927	1.937147552	0.063256959	0.153441753	0.121314728	0.217006844	1.295844084	0.619929565
at2g41800.1	symbols  proteinofunknownfunction duf642 chr2 17436671 17438005reverselength 370          	median intensities:	1.020952026	0.958879228	1.705511786	2.834688308	37.419485	15.48041785	0.654244995	0.914779065	1.119444777	2.001144775	21.14996521	8.310833815	0.605872714	0.653606273	0.849137827	1.640653861	19.63225567	6.347927229	0.45393488	0.564240424	0.734465115	0.982192884	10.0680207	6.57796614	0.417403067	0.373599155	0.494644328	0.651400121	7.246064079	4.280152481	0.123563136	0.200140378	0.187769486	0.193990757	1.500955628	1.109103244
at2g41840.1	symbols  ribosomalproteins5familyprotein chr2 17460016 17461398reverselength 285           	median intensities:	0.718282236	0.855089565	1.370556737	1.531965728	30.38830003	9.045078396	0.586721934	0.984538889	1.001915688	1.860271042	20.94619534	11.6055312	0.458876618	0.63839536	0.965990897	1.784231716	15.89178654	6.065346308	0.486078939	0.594893401	0.836095674	1.084241884	11.21316661	5.905779728	0.504454076	0.460184706	0.695281879	0.97989525	7.753118719	4.814184819	0.110672804	0.210573198	0.282020781	0.324782921	2.348479435	1.875590711
at2g42130.4	symbols  plastid lipidassociatedproteinpap fibrillinfamilyprotein chr2 17566242 17567916forwardlength 299         	median intensities:	NA	NA	NA	NA	23.49208477	8.062836682	NA	NA	NA	0.874613766	9.42892951	4.300784129	NA	NA	0.337252752	0.516969257	7.279922404	3.104535646	0.183644493	0.262611932	NA	0.350754885	3.474117158	1.5197004	0.079542402	0.149001614	0.130797398	NA	2.103749195	1.125386234	NA	NA	NA	NA	0.092345122	NA
at2g42500.1	symbols pp2a 3 proteinphosphatase2a 3 chr2 17698099 17701226reverselength 313         	median intensities:	0.640536069	1.056852305	1.763047077	3.36056441	42.24169946	12.82102942	0.686687576	0.741056184	1.000815637	1.827180026	18.09506266	8.39383914	0.474371968	0.541289118	0.707895675	1.379840538	11.87334128	8.594754136	0.390625904	0.438190706	0.611055843	0.915960288	9.239613204	7.239406302	0.379501966	0.320875955	0.498750893	0.727476224	3.906539558	3.77584012	0.141116861	0.169697573	0.267891471	0.396023895	2.294201745	1.815261399
at2g42520.1	symbols  p loopcontainingnucleosidetriphosphatehydrolasessuperfamilyprotein chr2 17705382 17708744forwardlength 633          	median intensities:	0.672716212	0.936551406	1.51093746	3.869557101	47.36069737	16.93406948	0.521296943	0.679575177	1	1.572486434	19.64961832	11.96454568	0.566418292	0.72941788	0.768479363	1.776235732	17.65968323	8.690293257	0.415620105	0.534510278	0.619883013	0.952710402	9.804061407	8.117936221	0.331550718	0.295055217	0.512402491	0.535201494	5.394436712	1.773185652	0.138441255	0.236204273	0.167567099	0.296105169	1.472590786	1.202836304
at2g42570.1	symbols tbl39 trichomebirefringence like39 chr2 17717498 17719921reverselength 367          	median intensities:	0.825709183	0.926945652	1.916588045	3.688801477	48.35748576	19.40981095	0.66067711	0.885805419	1.161470158	1.905695477	25.60817082	10.76591258	0.57219679	0.63458304	0.866628053	1.97065784	17.41269217	8.347086311	0.468068433	0.584471714	0.739676114	0.998807426	8.600127434	7.904760384	0.261993903	0.27319308	0.442439539	0.636422421	3.968383985	3.166527863	0.102286887	0.097324907	0.135221479	0.159579598	1.198655603	1.001366579
at2g42590.3	symbols grf9 gf14mu generalregulatoryfactor9 chr2 17732164 17733775reverselength 276          	median intensities:	0.796995403	1.152819108	1.981917818	3.916618346	43.81415156	18.30937001	0.701642771	0.799948208	1.046093807	2.079743397	26.61320449	12.39585227	0.513123002	0.710917429	0.914266717	2.199915798	15.72283314	12.37315426	0.402577813	0.546069923	0.732982123	1	9.346703339	4.783917955	0.393678635	0.281894988	0.417623306	0.572908804	5.923433443	3.806083164	0.099966359	0.220684396	0.148602055	0.257626822	2.02656153	2.352255091
at2g42600.1	symbols atppc2 ppc2 phosphoenolpyruvatecarboxylase2 chr2 17734541 17738679reverselength 963          	median intensities:	1	1.018888644	1.704438764	3.72213217	37.90862912	16.31013203	0.69705556	0.802457338	1.045148502	2.012901762	20.49335063	12.34320139	0.583048438	0.665461654	0.949212263	1.388090048	16.65183537	8.761819291	0.4579371	0.573794352	0.692098806	0.85152554	8.41074582	6.152681589	0.325607535	0.383141905	0.501318186	0.581830487	5.05055306	3.601149502	0.090056877	0.127536605	0.157213579	0.194026353	1.560774725	1.282030651
at2g42690.1	symbols  alpha beta hydrolasessuperfamilyprotein chr2 17776356 17777682reverselength 412         	median intensities:	1	1.137678638	2.365144457	4.463673411	47.62067856	21.04870573	0.711629321	0.957195005	1.239189926	2.300206747	23.57736358	13.62394389	0.642084317	0.603756021	0.883709717	1.641566516	14.0897631	7.337291377	0.510192686	0.568714187	0.674637082	0.897148407	8.342083519	5.238157708	0.291344868	0.344106542	0.438315078	0.52675952	5.154830158	3.184406534	0.074551444	0.144628589	0.127149783	0.158601776	1.009117058	1.130608787
at2g42740.1	symbols rpl16a ribosomalproteinlargesubunit16a chr2 17791794 17792946forwardlength 182           	median intensities:	0.952862907	1	1.733230442	2.864502466	44.04339407	17.79752904	0.629391856	0.679167946	1.009179498	1.704061611	22.59552526	8.959944258	0.536313141	0.581851851	0.708484732	1.382095407	14.18306708	5.319493981	0.362128913	0.460095733	0.581595487	0.903145065	8.07064952	7.203281257	0.260237048	0.293993483	0.381975184	0.52090468	3.815809906	2.959755793	0.070937701	0.097765587	0.116898445	0.188756213	1.126653973	1.139526592
at2g42790.1	symbols csy3 citratesynthase3 chr2 17803132 17805991reverselength 509           	median intensities:	1.046053798	1.106927692	1.782948159	3.32775233	40.42281525	16.96469426	0.725317173	0.862330033	1.149654358	2.073446202	21.47181077	10.48730397	0.61393738	0.709520739	0.901394217	1.232243199	16.79175963	9.006740085	0.466298254	0.532090314	0.702826931	0.81836816	8.088414414	4.60004055	0.338336354	0.400245974	0.45479236	0.490865328	4.429158383	2.74528557	0.091345375	0.156854754	0.142244019	0.156121243	1.103842484	1.331392606
at2g42810.2	symbols pp5 pp5 2 proteinphosphatase5 2 chr2 17812336 17815896reverselength 538        	median intensities:	1.0002431	1.076014963	1.791115786	3.609188252	82.29808705	20.41562377	0.665356909	0.671782603	1.088010351	1.770079014	43.98154967	14.20112982	0.487455892	0.623536142	1.006902716	2.802107037	NA	NA	0.358782143	0.418692172	0.716545306	0.721008933	14.97753841	6.523259138	0.131101883	0.205546956	0.267337414	0.305989976	NA	1.722087345	0.131561376	0.186755512	0.133569055	0.195693884	1.040225435	1
at2g42910.1	symbols  phosphoribosyltransferasefamilyprotein chr2 17856396 17858394forwardlength 337           	median intensities:	0.906338747	1	1.690201355	3.814973774	39.25170788	15.40783329	0.692205049	0.675766965	1.081860808	1.81361352	17.25343314	10.23194419	0.574344773	0.48441702	0.943027286	1.235766325	14.36166886	6.699181055	0.382338973	0.476779296	0.726887118	0.827112808	8.428510843	3.765970975	0.313087405	0.360268784	0.375418765	0.528173698	3.969214891	2.832101096	0.11514184	0.161123056	0.199004937	0.211367484	1.182093836	1.154945235
at2g43090.1	symbols  aconitase 3 isopropylmalatedehydrataseprotein chr2 17918957 17919712forwardlength 251         	median intensities:	0.928425865	0.87110735	1.718385007	3.935114233	36.78366426	18.22929597	0.645130206	0.869489336	1.082697221	2.117973358	16.73420467	12.7994817	0.644516065	0.766965222	0.767942949	1.573317977	17.25180233	10.95573177	0.488757412	0.62208006	0.802049712	1.069316312	9.730059888	8.046392229	0.403350811	0.510542235	0.704835452	0.878401638	7.312190717	5.790960978	0.186762698	0.304860401	0.302454741	0.420405775	2.332427467	2.408765202
at2g43460.1	symbols  ribosomall38eproteinfamily chr2 18046285 18047292reverselength 69           	median intensities:	1.343460909	1.440118757	2.689267114	6.399346518	79.07017753	NA	0.736219111	1.16652123	1.35840687	2.914353372	30.99483608	15.97060272	0.705422421	0.734042956	1.022515793	1.969929651	NA	6.136330113	0.470087994	0.728079003	0.787110115	1	NA	NA	NA	0.407399544	0.462630698	0.592987333	4.193773501	NA	NA	0.095175797	0.066113222	0.133516737	0.914719386	0.55133023
at2g43560.1	symbols  fkbp likepeptidyl prolylcis transisomerasefamilyprotein chr2 18073995 18075385reverselength 223        	median intensities:	0.941600575	1	1.836327435	3.480576232	33.56797757	16.08366141	0.680128444	0.880038923	1.104772037	1.745184279	18.83737929	12.72700348	0.500257865	0.681275354	0.869342038	1.558068462	14.6877052	8.321439996	0.393910284	0.715993004	0.578118575	0.840435478	7.867676707	6.015339084	0.273383234	0.393337215	0.526075824	0.528094135	4.826045049	2.774509851	NA	0.133021342	0.15335598	0.222907314	1.189774101	1.443857388
at2g43640.1	symbols  signalrecognitionparticle srp9 srp14subunit chr2 18097614 18098619reverselength 121         	median intensities:	0.955118538	1.462397248	2.086768608	2.488944246	38.89140178	13.80417408	1.024895833	0.97957485	1.02042515	0.744925328	23.70246974	31.16608818	0.652250629	0.546268364	0.896521307	1.308967685	13.80464274	14.37929854	0.290924425	0.537603482	0.405393905	0.522249979	4.541683744	4.84532926	0.178587603	0.224331004	0.133385324	0.166070112	1.784217182	1.843028499	NA	NA	0.004658351	NA	0.087266574	NA
at2g43710.1	symbols ssi2 fab2 plantstearoyl acyl carrier proteindesaturasefamilyprotein chr2 18120107 18122495forwardlength 401       	median intensities:	1.116063433	1.340194595	1.894482306	3.6744089	47.72632651	15.00540686	0.858296123	0.974402396	1.344217112	1.829004619	19.80582486	8.976517279	0.73392839	0.604697586	0.800869147	1.330406498	15.58398346	11.18509699	0.482576069	0.844499694	0.724214895	0.849495393	6.510253874	6.133647409	0.372062527	0.51590278	0.43853753	0.372021663	4.523055037	2.443161174	0.078097341	0.171535468	0.106822854	0.122536348	1.197083362	0.738443632
at2g43750.1	symbols oasb acs1 cpacs1 atcs b o acetylserine thiol lyaseb chr2 18129604 18132322reverselength 392    	median intensities:	0.996355377	1.105806746	1.743342576	3.379210582	35.89958447	17.97840173	0.663061159	0.841752945	1.081189157	1.998048396	23.06302087	14.48423333	0.62663617	0.628501566	0.773396029	1.678140415	16.24935209	8.292880926	0.425114142	0.554490487	0.632187099	0.965148089	7.880047295	6.207664539	0.264708486	0.349400916	0.471205776	0.563298063	4.958403067	3.330118573	0.103509111	0.195617421	0.183038658	0.193473786	1.134930934	0.955412753
at2g43910.1	symbols athol1 hol1 harmlesstoozonelayer1 chr2 18184658 18186951reverselength 227          	median intensities:	0.999676679	1.03607099	1.416731512	2.160510539	37.68252042	15.49534066	0.643508193	0.877061088	1.12779274	1.614313118	19.52855427	11.28490885	0.557231892	0.693223355	0.959608401	1.804430777	14.93085988	10.28707225	0.429258818	0.556714692	0.75007708	0.981068389	10.33388633	4.311917813	0.293904823	0.397105486	0.457905389	0.561634654	5.128704465	3.027101978	0.128476283	0.175167315	0.181037214	0.292439292	1.870248303	1.636147293
at2g43940.1	symbols athol3 hol3 s adenosyl l methionine dependentmethyltransferasessuperfamilyprotein chr2 18196091 18197664reverselength 226      	median intensities:	1.170015769	0.921589402	1.399453177	2.703390817	34.31256128	15.70409373	0.763966003	0.921457885	0.939299904	1.900951091	22.35812555	9.905143843	0.671002114	0.777261025	0.923561542	1.810309117	16.49339317	8.184221866	0.475194667	0.504985953	0.649371333	1.149235054	11.50014657	4.198833517	0.241381504	0.445302141	0.480345692	0.62167144	5.399332795	3.933541827	0.160631827	0.224470194	0.165919946	0.292644856	2.140998431	2.459785784
at2g43980.1	symbols atitpk4 itpk4 inositol1 3 4 trisphosphate5 6 kinase4 chr2 18208437 18211604reverselength 488     	median intensities:	0.982035594	1.160482702	2.208437013	4.225807787	31.93034158	19.35239756	0.742234241	1.038647609	1.336767264	2.157143124	18.32106461	10.11586243	0.613416337	0.686722837	0.997415965	1.197321657	16.90185405	5.683003393	0.484076025	0.646430156	0.581828705	0.965103381	7.343422842	4.171775897	0.344267574	0.33940822	0.394824626	0.407906637	5.317151638	2.864224179	0.053875864	0.134244911	0.100559187	0.112925271	1.002584035	0.984325375
at2g44050.1	symbols cos1 6 7 dimethyl 8 ribityllumazinesynthase dmrlsynthase lumazinesynthase riboflavinsynthase chr2 18224304 18225917forwardlength 227    	median intensities:	0.44392171	1.04888674	0.920955241	2.118604593	38.86022667	8.889631017	0.835666185	0.735265729	0.627706161	1.295830447	14.31971565	11.91340673	0.515110508	0.847079575	0.689135413	1.48568797	14.37707771	18.74765736	0.406919778	0.435333003	1.052677822	1.054762207	7.718481842	3.734608933	0.378431847	0.655048358	0.580305228	0.701314734	6.535698803	4.55967443	0.263881616	0.399671953	0.358444249	0.396648267	1.630736209	1.61319988
at2g44060.1	symbols  lateembryogenesisabundantprotein group2 chr2 18226922 18227988forwardlength 325          	median intensities:	0.960696147	1.158679028	1.713099522	3.624538701	36.26761863	17.68427844	0.709523453	0.869185805	1.141855722	2.065243022	18.76829437	13.02451289	0.617895432	0.624532805	0.87364394	1.522791919	15.1839159	9.018303954	0.450578744	0.575538426	0.635325883	0.870498479	7.912479895	5.692937318	0.303861023	0.40649356	0.461063784	0.580366953	4.565393893	3.190655676	0.111089776	0.161828308	0.164539638	0.211644326	1.457399647	1.583608992
at2g44100.1	symbols atgdi1 at gdi1 gdi1 guanosinenucleotidediphosphatedissociationinhibitor1 chr2 18241804 18244864forwardlength 445        	median intensities:	0.970972007	0.97936195	1.684809843	3.603969876	41.39156311	18.86856524	0.660618612	0.724301971	1.053487817	1.951086191	21.64517504	13.42226717	0.50395832	0.578531706	0.919396643	1.46916008	14.96228229	7.904023506	0.365145774	0.410189583	0.658432067	0.971354868	9.055723065	5.046224081	0.226677139	0.364509518	0.438237408	0.595216462	5.217332348	3.253114967	0.08362511	0.14795788	0.149166297	0.184029285	1.357114225	1.409615354
at2g44120.2	symbols  ribosomalproteinl30 l7familyprotein chr2 18249227 18250417reverselength 247          	median intensities:	1.028944674	1.078605686	1.942444114	4.06342018	49.26757326	20.19156519	0.649350892	0.913867366	1.25460465	2.027013873	20.65521577	11.77053264	0.603266201	0.632004382	0.859238374	1.595164013	18.50708007	6.953687354	0.494220693	0.619318334	0.821502902	1	8.534468423	5.869200162	0.357581049	0.3931525	0.538298153	0.686577142	5.512186184	3.518913056	0.084534074	0.134344609	0.150668704	0.183802401	1.002895285	1.126323992
at2g44160.1	symbols mthfr2 methylenetetrahydrofolatereductase2 chr2 18262301 18265185forwardlength 594           	median intensities:	1.059948231	1.011562799	1.554689504	3.034223003	33.85249709	16.80736802	0.683481663	0.733670979	1.155222342	1.742343343	19.80771534	12.71817042	0.50955177	0.617411284	0.878034747	1.467389412	14.02458169	7.541907413	0.446068939	0.523231755	0.560231313	0.871325603	6.97048502	4.694532453	0.26093778	0.278230424	0.390541152	0.53693409	3.346207107	2.319629754	0.081506551	0.133409474	0.10429026	0.164063874	1.247150449	1.038374445
at2g44350.2	symbols atcs csy4 citratesynthasefamilyprotein chr2 18316673 18320524forwardlength 474          	median intensities:	0.914017009	1.03602972	1.563628678	2.451387763	38.12889259	16.09508609	0.696886663	0.833896954	1.120702255	1.914785671	19.39083812	14.06475161	0.607638197	0.63393966	0.806659204	1.666221576	15.23488195	9.978546629	0.43666591	0.545584587	0.713104497	0.957900876	8.562486796	5.295348722	0.365456385	0.409877841	0.496062675	0.656629987	6.118049472	4.15194536	0.110973013	0.192085068	0.165812477	0.174677297	1.55293889	1.200511366
at2g45290.1	symbols  transketolase chr2 18672737 18675589forwardlength 741           	median intensities:	1.050537725	0.963534996	1.611244002	3.365147767	33.26011001	18.85503359	0.632322763	0.583817022	1.226722771	1.88366267	17.6811246	13.09318453	0.633376381	0.654344271	0.83093025	1.514818322	15.49705617	7.630702388	0.442901905	0.643448583	0.712325017	0.942210719	6.6487041	5.207413858	0.435315103	0.513861845	0.676573245	0.54412432	6.880799226	2.938388591	0.161355854	0.276422751	0.19460301	0.24053001	2.188767854	1.537811772
at2g45470.1	symbols fla8 agp8 fasciclin likearabinogalactanprotein8 chr2 18742797 18744059reverselength 420         	median intensities:	0.908344827	3.528418592	1.599471489	2.451197932	24.81512906	16.02816742	0.496626762	0.910184057	1.236127836	0.97249341	14.68121598	18.05383687	0.74528186	1.086788463	0.713627259	1.810079902	16.21194508	24.40182906	0.444645258	0.483266469	0.387108142	0.745203749	5.081845592	4.879553024	0.348186	0.544423543	0.358104448	0.135184662	4.218773581	2.251263816	0.08706083	0.198318647	NA	0.194916681	0.761163407	0.901663094
at2g45540.2	symbols  wd 40repeatfamilyprotein beige related chr2 18757881 18772229reverselength 3001        	median intensities:	0.728817394	1.125048247	1.961692226	3.709807948	42.54823724	13.8703169	0.632475523	0.735731031	1	10.43330597	20.66030188	4.55988406	0.528460818	0.445071558	0.818191279	1.101429316	14.2281307	5.574369481	0.2867269	0.457188849	0.470833271	0.670031947	6.424017902	1.607111568	0.127726195	0.204412718	0.337774564	0.280525595	3.087278467	2.078357002	NA	NA	NA	NA	0.430156904	NA
at2g45790.1	symbols atpmm pmm phosphomannomutase chr2 18855876 18857753forwardlength 246          	median intensities:	0.982990259	1.182024923	2.028280733	3.910307049	47.82431713	19.20588318	0.776404284	0.950909135	1.166813869	2.03801284	20.05216633	11.17249216	0.670493152	0.624398962	0.941571457	1.367352627	15.39503392	7.426990374	0.454360315	0.557188423	0.593962737	0.820006941	8.014110474	4.878005332	0.238636809	0.33945026	0.36732579	0.495457418	3.980960728	2.833164548	0.094254144	0.148357176	0.152290967	0.186925061	1.559493738	1.837228849
at2g45960.3	symbols pip1b tmp a athh2 pip1 2 plasmamembraneintrinsicprotein1b chr2 18910450 18911744forwardlength 301      	median intensities:	1.204916079	1.370519307	2.121269466	2.636827077	38.51389345	21.34055818	NA	1.145930777	1.21815445	NA	19.29436145	12.94625464	0.616204165	NA	0.862965112	1.137034888	NA	NA	0.475175569	0.741221251	0.595055057	0.790800871	NA	NA	0.226007615	NA	0.259490403	0.30677376	2.394370209	NA	0.089659292	0.161123443	NA	NA	NA	0.643363784
at2g46140.1	symbols  lateembryogenesisabundantprotein chr2 18959163 18960362forwardlength 166           	median intensities:	0.969282341	0.995402495	1.751090955	3.400368324	38.99854145	16.40685697	0.686668587	0.881697254	1.169388531	2.141529406	17.33382592	16.82520457	0.584103438	0.604447566	0.812676651	1.434807278	14.32619211	7.761338234	0.483770054	0.666017069	0.738298675	0.948139192	7.529352612	9.045041357	0.332392928	0.369970301	0.50707093	0.637131119	5.379355147	3.606835973	0.088625596	0.152002544	0.133468854	0.200719519	1.373594092	1.261560604
at2g46280.1	symbols trip 1 tif3i1 tgf betareceptorinteractingprotein1 chr2 19003656 19005393reverselength 328        	median intensities:	0.935613111	0.972311051	2.077961775	5.045635902	49.88273709	23.00832582	0.668782535	0.81899428	0.94945928	2.718705558	25.52309835	11.94570067	0.478131255	0.794533004	0.801858767	1.920644698	17.03200635	6.020696814	0.430404702	0.569170689	0.789956795	1	8.013162105	6.296959322	0.333450323	0.403144482	0.500182836	0.802477421	5.263359952	3.484223297	0.077407061	0.165161609	0.203172234	0.244280623	1.209029682	1.723272627
at2g46520.1	symbols  cellularapoptosissusceptibilityprotein putative importin alphare exporter putative chr2 19096867 19099785forwardlength 972      	median intensities:	0.9308096	0.894100973	1.455116939	3.249751051	36.68099346	17.85249999	0.66034768	0.908572278	1.283489406	2.065652826	20.15947234	13.07275374	0.589146244	0.657848006	0.931362941	1.475115753	14.23866854	7.721413059	0.476043483	0.541016496	0.69225191	0.845283215	7.38100696	5.962631295	0.31166007	0.338189934	0.463215599	0.551496505	4.887249086	3.228444043	0.099865178	0.161585215	0.193116429	0.193514266	1.239593302	1.404851517
at2g46750.1	symbols  d arabinono 1 4 lactoneoxidasefamilyprotein chr2 19208443 19210909reverselength 591       	median intensities:	0.852409556	1.407799208	1.61506554	3.563769904	47.60702679	11.98828598	0.680513506	0.825364364	1.204137406	2.197974007	23.97122064	9.75269604	0.557196509	0.682568476	0.970645124	1.642274989	15.26427075	7.857771029	0.456098146	0.606458213	0.592553001	0.885307942	7.755355182	4.391749493	0.359826243	0.377353201	0.355600926	0.479057321	4.758511314	2.428465086	0.137974749	0.153290671	0.153661318	0.1821833	1.217479183	0.992147233
at2g47110.1	symbols ubq6 ubiquitin6 chr2 19344701 19345174forwardlength 157           	median intensities:	0.977487481	1.479411172	2.412438336	4.587123453	58.29863541	20.2807265	0.797228191	1.062900954	1.263755523	2.2828764	26.30176024	10.11170596	0.599615393	0.727527905	0.874593085	2.158636487	19.01390719	5.146792709	0.317119547	0.400144561	0.787447849	0.97105994	8.994077928	4.059712806	0.082450231	0.06758585	0.227695328	0.540561785	4.167937368	1.418882238	0.017707445	0.032342107	0.01926914	0.023576155	0.628624486	0.171689478
at2g47390.1	symbols  prolyloligopeptidasefamilyprotein chr2 19442278 19446253reverselength 961           	median intensities:	0.803187429	0.976660449	1.731440305	3.637998124	40.0727401	19.133652	0.550288631	0.755240017	1.112202229	1.624363964	21.97977318	11.97281648	0.45779894	0.515401248	0.776640927	1.4974728	11.08144701	7.674101689	0.400425503	0.447362279	0.568165454	0.924239658	7.437182893	4.321686882	0.267304437	0.320262534	0.351758818	0.40796672	4.133244499	2.161142823	0.067916176	0.108027914	0.134370097	0.205879465	1.033368588	1.218039547
at2g47470.3	symbols atpdil2 1 une5 mee30 pdi11 atpdi11 thioredoxinfamilyprotein chr2 19481503 19483571forwardlength 323      	median intensities:	0.94393163	1.066159624	1.641358001	3.657478233	39.1598361	16.03617096	0.68745954	0.762709734	1	2.048036445	23.39039987	11.73942011	0.667128194	0.805175425	0.905086128	1.328149507	19.29444471	7.488097049	0.518339776	0.573061384	0.725024182	1.003221833	8.263116811	5.489991933	0.31963173	0.382341848	0.481311647	0.559694262	4.541945266	2.447832619	0.111023943	0.230104585	0.207992403	0.31902865	1.151840872	1.073192209
at2g47510.1	symbols fum1 fumarase1 chr2 19498614 19502020forwardlength 492           	median intensities:	0.86388281	1.025525016	2.0405252	3.05303218	41.9933811	18.17611817	0.709506803	0.791367211	1.273354138	1.743112149	22.78479179	9.646022554	0.546795181	0.63099521	0.867291008	1.746932633	16.11156427	9.004975825	0.493235594	0.56157665	0.649822214	0.971210501	8.592011964	6.20044375	0.423923089	0.393381696	0.551760417	0.698683094	4.271965601	2.806844834	0.075365728	0.244433554	0.171595582	0.176325846	1.417261744	1.423734128
at2g47610.1	symbols  ribosomalproteinl7ae l30e s12e gadd45familyprotein chr2 19529854 19531401forwardlength 257        	median intensities:	1.089485732	NA	2.155666699	3.756216235	NA	NA	0.774845624	1	1.119280988	2.201507312	54.72040056	6.762266902	0.566052167	0.550811671	0.779097776	1.994424615	18.69710322	5.81925985	0.4095075	0.479695292	NA	0.775380974	NA	4.54754995	0.223087773	0.270419477	0.382003166	0.550301811	4.005745325	2.798277836	0.077836194	NA	NA	0.173220596	1.023961509	0.915074207
at2g47710.1	symbols  adeninenucleotidealphahydrolases likesuperfamilyprotein chr2 19555045 19555956reverselength 162          	median intensities:	0.956821142	1.043178858	2.015950537	NA	40.73589955	17.95502478	0.681058326	0.873528815	1.144191647	1.91349315	19.96771937	14.34702555	0.5148787	0.53038981	0.756749837	1.364401988	13.88368778	5.917190871	0.327435969	0.381373615	0.459826963	0.657277536	6.334433575	4.896748133	0.147096451	0.28484546	0.355672563	0.387236549	2.482402448	2.114623504	NA	NA	NA	NA	0.439870891	NA
at2g47730.1	symbols atgstf8 atgstf5 gst6 gstf8 glutathiones transferasephi8 chr2 19558213 19559266forwardlength 263       	median intensities:	0.96605607	0.926990214	1.546865702	3.130481779	34.66600814	20.46911771	0.687193241	0.832880657	1.051602422	1.972570042	17.3818212	15.62564504	0.677948859	0.791926187	0.978365802	1.562613845	16.56691669	7.746125343	0.45192908	0.619273535	0.672749013	1.03183517	8.538855674	6.399994843	0.350181233	0.476459141	0.495473786	0.611961836	6.066466418	4.167098212	0.089344366	0.239650569	0.180122964	0.229522263	1.442270832	1.689108099
at2g47970.1	symbols  nuclearporelocalisationproteinnpl4 chr2 19629525 19630973forwardlength 413           	median intensities:	NA	1.216872097	1.38870508	NA	16.87354328	NA	0.766451759	0.761880634	1.407843444	3.00944171	NA	13.15686979	NA	0.761062066	1.265732713	1.643028694	15.8667951	15.11932548	0.508635702	0.908502392	0.913720693	1.086138739	11.35513179	5.725395656	0.558389338	0.62512743	0.959395023	0.854388233	10.99058328	4.610672222	0.125855058	0.209616896	0.260798487	0.417223996	2.335974869	2.296328648
at3g01280.1	symbols vdac1 atvdac1 voltagedependentanionchannel1 chr3 85754 87612forwardlength 276          	median intensities:	1.029822968	0.757165141	1.565780014	NA	37.75360446	16.94521019	0.648927029	0.708226608	0.970177032	2.195527136	21.74611284	19.31550315	0.637936326	0.569412431	0.679326258	1.609124321	17.81965943	14.63192743	0.450519371	0.530957721	0.758272782	1.266897812	10.54045221	9.847434399	0.4450691	0.491364771	0.761401688	0.931091766	8.96971195	5.83917217	NA	0.30403137	0.287269786	0.408187454	2.541885459	3.570213037
at3g01290.1	symbols  spfh band7 phbdomain containingmembrane associatedproteinfamily chr3 88252 89356reverselength 285       	median intensities:	0.724919322	1.322805955	1.677004999	4.496660616	40.36400058	17.86980442	0.652944068	0.978771195	1.108578974	1.874520529	16.49420487	15.29775922	0.731896224	0.620859447	0.790427832	1	8.327234519	7.930431236	0.300332825	0.439194732	0.533841561	0.69005783	5.605654796	6.915921365	0.246856211	0.297116121	0.300805966	0.61923886	1.862781963	2.746806258	0.069556062	0.140152485	0.1456959	0.202997731	0.900618845	1.253236376
at3g01340.1	symbols  transducin wd40repeat likesuperfamilyprotein chr3 127557 128465reverselength 302         	median intensities:	1	1.145303041	1	2.800314478	26.55602775	9.777486525	0.659112728	0.621207661	0.850344884	2.142049957	14.60077629	8.146985236	0.62897739	0.559523594	0.591192809	1.207336898	9.082499056	6.34181271	0.386936768	0.581334697	0.499254447	0.650804111	6.353380414	4.011222108	0.266709701	0.400042569	0.251916946	0.392810729	3.351823434	1.994056376	0.111068407	0.220825659	NA	0.33779772	0.676355315	1.899369367
at3g01390.1	symbols vma10 avma10 vacuolarmembraneatpase10 chr3 150265 150922reverselength 110          	median intensities:	0.823420949	0.989820905	1.219158767	3.893105934	30.67159708	13.4156228	0.6628789	0.921252719	0.953752184	2.128818689	18.02437487	7.944519314	0.501184108	0.696682221	0.90463271	1.31590898	14.9691012	11.10507218	0.456129354	0.575272597	0.658283529	1.040364113	11.0393949	2.686397624	0.522868785	0.399027863	0.710157031	0.73385342	5.924038422	3.888352695	0.100276709	0.333393538	0.356622837	0.499849972	1.760640262	2.424362437
at3g01520.1	symbols  adeninenucleotidealphahydrolases likesuperfamilyprotein chr3 208506 209921forwardlength 175          	median intensities:	NA	1.203761403	1.726890318	1.734117749	NA	NA	NA	0.869176217	1.50389708	2.493148537	31.33903901	7.311810901	0.602827066	0.859275826	NA	2.279782158	NA	9.36327657	0.446655058	NA	0.767174129	0.997023173	11.28960214	8.973926499	0.349666175	0.343600037	0.576387747	0.642570135	4.589462741	NA	0.086971097	0.162917614	0.153969586	0.172931624	1.417851475	1.002976827
at3g01910.1	symbols sox at so atso sulfiteoxidase chr3 314919 317274reverselength 393        	median intensities:	0.865446415	0.983023245	1.516777984	1.026461266	24.62317302	15.25709282	0.647250582	0.735966488	1.20818231	1.385717596	21.23435212	10.03719153	0.555506646	0.447641771	0.949196072	1.464276841	10.9470158	7.852981173	0.345765392	0.546551111	0.610344292	0.91736934	8.056750905	2.401153049	0.179007893	0.232461644	0.479511645	0.600287841	6.970145094	3.126179983	0.617267415	0.108784827	NA	0.088535105	1.356278576	0.898801235
at3g02080.1	symbols  ribosomalproteins19efamilyprotein chr3 364138 365161reverselength 143           	median intensities:	1.057895146	1.117094053	1.971957861	4.260235944	48.26952695	19.4138453	0.759103839	0.840333293	1.201143877	2.241802986	19.32696941	12.93672503	0.640602523	0.582543117	0.942104854	1.305172657	15.21121765	6.168915869	0.433874988	0.595435407	0.633969076	0.798258517	7.832114335	5.285599168	0.254311638	0.312439191	0.423841887	0.460004926	4.214939111	2.727383307	0.068628424	NA	0.106544106	0.166514335	NA	0.834041494
at3g02090.2	symbols mppbeta insulinase peptidasefamilym16 protein chr3 365624 368534forwardlength 535         	median intensities:	0.773424676	0.927522159	1.419841904	1.947311702	33.55597186	14.94896283	0.64416021	0.882368287	1	1.696315485	23.72857799	12.94746186	0.498034731	0.852969856	1.007484588	2.325187849	17.59073472	11.44966224	0.453877341	0.612666111	0.767516081	0.99213561	9.185207362	7.815271469	0.371825019	0.460166404	0.574274306	0.705484134	4.840228088	3.777552304	0.093678349	0.217109679	0.1085118	0.175545755	1.792290575	1.222879701
at3g02200.2	symbols  proteasomecomponent pci domainprotein chr3 406692 408919forwardlength 417         	median intensities:	1.009584894	1.295308595	2.282227211	2.709498423	40.59960149	18.61941767	0.639931048	1.030285095	1.142991179	1.943201486	19.42133744	12.34104065	0.571474735	0.431605515	0.784481739	1.401612696	16.72967189	8.172749249	0.469300079	0.587297169	0.774239896	0.974145394	8.38877302	3.93731965	0.340447718	0.411528404	0.571448708	0.667262012	4.794350077	3.966060968	0.112597991	0.120989364	0.097667148	0.139141607	1.194511346	0.53573755
at3g02230.1	symbols rgp1 atrgp1 reversiblyglycosylatedpolypeptide1 chr3 415463 417304forwardlength 357          	median intensities:	1.040840084	1.274606259	1.949127188	3.485408794	36.51525344	17.66678508	0.761320422	0.982265796	1.274044626	1.905591607	19.13121258	12.49796766	0.640763337	0.676941063	0.944645688	1.290113295	14.20972165	8.398868276	0.475607361	0.621753751	0.692898474	0.901075643	7.395433904	3.492788331	0.307979001	0.366435424	0.34477401	0.369194567	3.303761444	2.09487782	0.093023613	0.146147101	0.090333777	0.114096229	0.675405319	0.768371899
at3g02260.1	symbols big doc1 tir3 umb1 asa1 lpr1 crm1 auxintransportprotein big  chr3 431152 448489reverselength 5098   	median intensities:	1.006342824	1.282782378	2.03372335	4.272783229	41.61577612	18.03058059	0.748532285	0.987314352	1.187860365	1.79401559	15.71195433	10.35717808	0.738279196	0.740891781	0.72738711	1.20900014	11.7194269	5.887884126	0.451596727	0.512603895	0.602373401	0.738351003	6.751537337	2.159189161	0.258396353	0.273821813	0.458696581	0.378142161	3.33762531	2.553998875	0.097004054	0.099733838	0.085165315	NA	1.069602236	0.209127272
at3g02360.1	symbols  6 phosphogluconatedehydrogenasefamilyprotein chr3 482498 483958forwardlength 486          	median intensities:	1.000513898	1.143721397	1.802713538	3.144259788	40.16002325	16.45755309	0.602745581	0.947713907	1.061677046	2.195503416	21.41677104	11.64174587	0.51568976	0.619258413	0.857189891	1.726092497	17.73608554	7.912290317	0.417494475	0.583900666	0.65622461	0.960861302	9.689607798	4.808349667	0.317350861	0.314464938	0.485899028	0.655714085	4.741278811	3.196026143	0.084803105	0.129485779	0.106736116	0.179295275	1.130669293	1.03845985
at3g02520.1	symbols grf7 gf14nu generalregulatoryfactor7 chr3 526800 527915reverselength 265          	median intensities:	1.019570069	0.960609021	1.4836907	2.488597838	29.50784657	10.70958433	0.66596349	0.836212377	1.010217662	1.79729826	19.4330817	12.93056641	0.524702331	0.696236803	0.751048602	1.538423907	12.84350833	7.961537954	0.488993003	0.623182332	0.766233339	1.055590329	9.649469733	6.849830279	0.331701274	0.396207988	0.447046973	0.836862284	6.088598118	4.121428023	0.116647224	0.220537639	0.241680028	0.310608499	1.933932481	2.373350778
at3g02530.1	symbols  tcp 1 cpn60chaperoninfamilyprotein chr3 528806 532457reverselength 535         	median intensities:	0.728475659	0.947291301	1.377606874	2.754804978	55.56786181	17.41183364	0.776624815	0.651436191	1.005481261	2.725797741	17.71380487	13.34902096	0.715880762	0.494061213	0.818483241	1.407218942	11.26118252	13.53530615	0.392053752	0.596392806	0.746173352	1.043471141	9.828223626	6.652677548	0.292811511	0.386921203	0.579943225	0.649664724	3.374770491	3.165079538	0.266843131	0.45299611	0.193943056	0.351495843	2.152248695	1.505931996
at3g02560.1	symbols  ribosomalproteins7efamilyprotein chr3 542341 543168forwardlength 191           	median intensities:	1.05807801	1.073197526	1.762853466	3.716746103	44.27785934	18.2566744	0.682926707	0.934332886	1.020880841	1.953506469	21.44645147	11.9912632	0.575759102	0.635674164	0.968823572	1.657784067	15.93405562	6.433896829	0.448894147	0.609587182	0.706728475	0.801482993	7.723962051	3.803869839	0.36299775	0.463069417	0.53768152	0.601048714	4.740439826	3.059809758	0.125298565	0.16550653	0.157881456	0.204977357	1.341428875	1
at3g02630.1	symbols  plantstearoyl acyl carrier proteindesaturasefamilyprotein chr3 562164 564524forwardlength 396        	median intensities:	1.078582441	1.748942474	1.827841759	3.847850517	54.74588005	16.01938145	0.698485817	1.039257978	1.287145619	2.087092678	23.94288569	8.511165832	0.585629179	0.752154848	0.913175243	0.944043405	16.79342322	8.258920251	0.460357598	0.608826009	0.740512296	0.732646916	7.580439783	4.035084093	0.309149345	0.319359164	0.359296441	0.382961769	4.68021418	2.726748642	0.087381619	0.147477796	0.12791011	0.124742045	0.784499746	0.601067098
at3g02870.1	symbols vtc4 inositolmonophosphatasefamilyprotein chr3 627742 629682reverselength 271           	median intensities:	0.915007589	1.084959767	1.805743989	3.508900755	47.0112095	16.26809167	0.703148609	0.881731579	1.047401111	2.014347435	20.22479965	11.57826002	0.623408372	0.633326777	0.883548229	1.540678289	14.44357034	7.422735152	0.473101757	0.60983339	0.665782968	0.948195421	8.367027704	2.83154087	0.313130306	0.379713407	0.403467295	0.515939258	4.896083191	2.993184153	0.091981752	0.162165007	0.17310879	0.189642746	1.371766915	1.092806195
at3g02880.1	symbols  leucine richrepeatproteinkinasefamilyprotein chr3 634819 636982forwardlength 627          	median intensities:	0.9841981	1.048195826	1.767046253	3.332017427	48.24658875	20.78556689	0.666553089	0.852668202	1.079451358	2.049021396	22.1346921	12.7088297	0.651608439	0.587671145	0.811697451	1.495909405	17.86870245	6.598991064	0.438672931	0.550734565	0.689567155	0.787585235	7.835197202	4.842508982	0.328527277	0.357049185	0.446378188	0.548847431	4.729872424	3.050921052	0.089656604	0.182121425	0.146822719	0.200758458	1.476020926	1.472769586
at3g03250.1	symbols ugp ugp1 atugp1 udp glucosepyrophosphorylase1 chr3 749761 754014reverselength 469        	median intensities:	0.993122303	1.03837842	1.737775967	3.027504385	37.76288087	17.47460503	0.671376871	0.873918998	1.092506936	2.0619781	21.21464857	13.91439935	0.546899449	0.628223032	0.814420867	1.75755205	16.34154968	8.925227827	0.447919961	0.530323567	0.733645286	0.977381117	9.676603628	5.878484267	0.381098856	0.393259141	0.52134628	0.65423615	5.128130089	3.225369778	0.112558866	0.193824852	0.175551187	0.228759449	1.376918736	1.448431082
at3g03270.1	symbols  adeninenucleotidealphahydrolases likesuperfamilyprotein chr3 761383 763075reverselength 201          	median intensities:	0.995296465	1.347574707	1.946769052	3.135436365	39.30320711	16.39718999	0.710801421	0.92679177	1.346591816	1.629860136	22.36387906	11.58987803	0.581492173	0.67659852	1	1.442689874	13.83099396	7.501760762	0.487988269	0.595008386	0.622921236	0.817189913	7.350597864	3.551971508	0.341195283	0.38776341	0.343556619	0.409691101	4.799811075	2.870198822	0.0532421	0.077178607	NA	NA	NA	0.587742337
at3g03490.1	symbols pex19 1 atpex19 1 peroxin19 1 chr3 830302 831759reverselength 248       	median intensities:	NA	1.538422422	2.28900638	1.221623884	44.28942196	27.57024884	0.36490938	NA	0.778376116	0.37413522	16.19639265	9.366043486	0.707785134	0.404347259	0.498927472	1.741463874	10.34940578	19.39396131	0.207245997	0.235761274	0.313203832	0.470961289	4.141372508	5.020211347	0.201141369	0.137328602	0.12472861	0.118073525	2.482243523	1.558982894	NA	NA	NA	NA	NA	NA
at3g03520.1	symbols npc3 non specificphospholipasec3 chr3 837972 840511reverselength 523          	median intensities:	0.420861719	NA	1.271836115	1.650073019	38.22546944	9.949853932	0.376652424	0.339944441	0.551450302	1.302461693	14.10196265	11.44256647	0.327184065	0.4898098	0.486174554	1.158583049	12.65561315	NA	0.288016133	0.247767803	0.429108478	0.608701823	7.213084556	4.688778214	0.21873123	NA	0.40278319	0.653368888	5.693751337	3.041097068	NA	NA	0.082154058	NA	0.721205526	1
at3g03530.1	symbols npc4 non specificphospholipasec4 chr3 842686 844970reverselength 538          	median intensities:	0.882462028	0.769928414	1.240113324	2.530493974	28.91440744	12.73827743	0.62219932	0.672878201	NA	2.42613248	18.89551447	8.661011096	0.648692384	0.727889139	1.086720218	NA	17.18534007	7.28525553	0.448648982	0.660478377	0.852775079	1.06223746	9.513806706	NA	0.524328244	0.54373457	0.701044192	0.93776254	8.17572819	5.292369427	0.108524724	0.265928694	NA	NA	1.223060281	NA
at3g03780.1	symbols atms2 ms2 methioninesynthase2 chr3 957602 960740forwardlength 765          	median intensities:	0.88523653	1.086124486	1.513226491	3.073499761	38.77033581	15.28679338	0.755332943	0.833904327	1.124432561	1.929856296	19.49242558	12.28255443	0.554138836	0.490547609	0.746804027	1.489283819	15.56097478	9.596855738	0.4080992	0.543664423	0.682721637	0.855460066	9.203465683	3.776048533	0.347617993	0.410535798	0.489572722	0.652254188	5.306945338	3.277497034	0.090915292	0.133224279	0.132046914	0.187564279	1.011487504	0.928061171
at3g03960.1	symbols  tcp 1 cpn60chaperoninfamilyprotein chr3 1024432 1027604forwardlength 549         	median intensities:	0.949396028	0.920482701	1.703066001	3.623796132	50.06760792	18.55919052	0.674183956	0.815265488	1.107814811	2.206847938	21.86815445	9.40584061	0.638108524	0.655641458	0.733437969	1.556933735	16.57174072	9.64549192	0.391538684	0.449430968	0.640798593	1.065119717	10.01280414	4.84558672	0.27072444	0.337611989	0.567618316	0.83134493	8.544090797	4.217661967	0.167355384	0.202947115	0.223514455	0.302474748	1.313277477	2.415015341
at3g03990.1	symbols  alpha beta hydrolasessuperfamilyprotein chr3 1033788 1034591forwardlength 267         	median intensities:	0.978281079	1.084456363	1.826526641	3.948311989	51.81440072	17.33612689	0.678432853	0.874188314	1.300447722	2.101101251	22.52968499	13.24385173	0.658570424	0.560788004	0.900737752	1.431961258	21.80067091	9.452322175	0.454041646	0.586348643	0.709782135	1.063405282	9.086530764	4.897551287	0.324106667	0.391536553	0.531387715	0.533341027	4.483451152	3.832826798	0.052346254	0.074562736	0.076647517	0.064357498	0.827643964	0.464247086
at3g04120.1	symbols gapc gapc 1 gapc1 glyceraldehyde 3 phosphatedehydrogenasecsubunit1 chr3 1081077 1083131forwardlength 338      	median intensities:	1.184882382	1.095288347	1.535650612	3.063413086	32.78921424	17.5034808	0.654310657	0.857119396	1.012998787	2.016663313	14.67710626	7.636697931	0.726520892	0.633375367	0.951307445	0.987001213	10.04521168	8.149334668	0.29553198	0.37758109	0.516200705	0.673116791	5.614911017	2.349935629	0.28718047	0.266067096	0.234120042	0.288120104	4.042528128	2.079007366	0.2893582	0.45299625	0.381624568	0.306805864	2.434079075	3.056720918
at3g04720.1	symbols pr4 hel pr 4 pathogenesis related4 chr3 1285691 1286531reverselength 212       	median intensities:	0.573830296	0.879645129	1.411842691	1.688914375	26.20875073	8.486661944	0.498549232	0.603957951	1.013705413	1.73667568	19.67359372	11.52149727	0.381709832	0.67371951	0.923839109	1.642691705	19.98716621	8.271823021	0.336287598	0.503451923	0.711395775	1.001440386	10.95926466	7.346511475	0.318482414	0.360518228	0.545270875	0.770683489	6.300458546	2.92606647	0.060145171	0.094562223	0.087993238	0.081644498	1.730953451	NA
at3g04790.1	symbols  ribose5 phosphateisomerase typeaprotein chr3 1313365 1314195forwardlength 276         	median intensities:	1.010548193	1.001477279	1.561168262	2.958465687	37.95097633	22.47413629	0.687047194	0.84654413	1.188341956	2.093344392	20.53099011	14.1205159	0.537656908	0.605823245	0.933548694	1.538605379	16.61039915	9.054911521	0.419713233	0.577200863	0.763282813	0.791365207	7.55658017	5.375986504	0.314384949	0.355332762	0.537871165	0.62393199	5.68300722	3.60398358	0.11456135	0.180323144	0.178483836	0.222618881	1.401159303	1.53932732
at3g04840.1	symbols  ribosomalproteins3ae chr3 1329751 1331418forwardlength 262           	median intensities:	0.830367804	1.018872647	1.302556847	2.253311115	43.03922087	13.7445564	0.633572818	0.785396242	1.033172022	2.30155487	22.81700508	11.57522908	0.574720558	0.697148079	0.755460607	1.620705774	15.88891414	9.078881484	0.519517429	0.553946909	0.734228579	0.981127353	9.672419271	8.446191461	0.438438608	0.259733829	0.407329809	0.648262822	3.663394037	3.081802062	0.114529801	0.228780763	0.258244802	0.294394116	1.44509408	2.338371385
at3g04880.1	symbols drt102 dna damage repair tolerationprotein drt102  chr3 1346431 1347363reverselength 310      	median intensities:	0.946802286	1.087579606	1.73803935	4.188167037	37.41517062	16.04282056	0.652828047	0.855328005	1.060083771	2.435964539	23.23716914	11.703479	0.544048453	0.56903973	0.999137638	1.470157524	15.71919606	7.248744607	0.472269767	0.608172348	0.58370582	0.925652518	8.198286989	6.704971871	0.256726337	0.32635338	0.38287346	0.398372391	5.300530705	2.453328486	0.098048642	0.138646189	0.153407899	0.170343763	1.426440523	1.174646823
at3g04920.1	symbols  ribosomalproteins24efamilyprotein chr3 1360989 1362065forwardlength 133           	median intensities:	0.939634389	1.061620302	1.803112113	2.686048574	35.72490381	17.17633227	0.667969775	0.931832171	1.224846071	2.218510196	20.97371929	14.35058897	0.471390323	0.69164586	0.979802497	1.507360338	14.42655617	8.591206421	0.396834098	0.588043298	0.751254115	0.841385285	9.168887292	7.859852784	0.36477795	0.397823816	0.50466778	0.656381315	7.057111724	3.462724143	0.128483973	0.185980937	0.203079151	0.303952295	1.307490783	2.054315494
at3g05020.1	symbols acp1 acp acylcarrierprotein1 chr3 1391863 1392878reverselength 137          	median intensities:	1.105271627	1.21064594	1.919735567	2.142923482	47.30857525	17.67860269	0.834932323	0.820837135	1.388086598	1.238164713	26.26368168	22.15141364	0.812676585	1.068468978	1.194583878	1.413127607	12.50743644	12.05060179	0.339227418	0.4738962	0.34230745	0.564995824	5.526600305	6.523098904	0.233956954	0.248311481	0.252754952	0.263116605	2.384461414	2.002015823	0.099026262	0.147895754	0.067915701	0.116462942	0.695154744	0.668875174
at3g05420.2	symbols acbp4 acyl coabindingprotein4 chr3 1561880 1567047forwardlength 669          	median intensities:	0.782922852	1	1.885736172	3.872558839	47.89345586	19.83110795	0.772829942	1.129777535	1.256766967	2.132303582	27.84423433	21.30554454	0.465426057	0.599088627	0.698693325	1.656405837	16.06259931	10.80201865	0.533822318	0.584044077	0.725716158	0.90226321	8.503940969	7.05348589	0.292591419	0.404028114	0.451652735	0.586717651	5.170858771	3.27867147	NA	NA	0.061230555	NA	0.977428591	0.906550221
at3g05530.1	symbols rpt5a ats6a 2 regulatoryparticletriple aatpase5a chr3 1603540 1605993forwardlength 424        	median intensities:	0.970418093	1.033690261	1.470094055	3.254314106	37.17355338	17.18902868	0.633136225	0.769493616	1.076495934	1.856853927	21.02773804	11.83964697	0.550676891	0.645760605	0.794800851	1.646725833	15.31761444	8.205527238	0.48410423	0.560058391	0.717515417	0.969714452	9.540769046	4.931941906	0.361632513	0.432192296	0.502470466	0.637082912	4.908062881	3.481141597	0.112618859	0.17182278	0.170727956	0.239786208	1.505988695	1.513907382
at3g05560.1	symbols  ribosomall22eproteinfamily chr3 1614641 1615204forwardlength 124           	median intensities:	0.934818762	1.206959606	2.143087495	NA	65.55235302	27.8784577	0.871079058	0.913345658	1.29976507	2.727764101	28.62611388	8.748635631	0.68873753	0.790830972	0.930668245	1.977009791	18.48662562	9.496041089	0.511089516	0.530828898	0.747074152	1	9.704813073	6.575041521	0.387362376	0.319321269	0.47011457	0.726944661	5.302011119	4.428287861	0.146642659	0.24226119	0.23336101	0.357757796	2.064968754	1.923914463
at3g05590.1	symbols rpl18 ribosomalproteinl18 chr3 1621511 1622775forwardlength 187           	median intensities:	0.940179284	1.541485541	2.264360673	5.378260827	66.83391424	22.84206835	0.903426943	1.093066195	1.193527335	2.502701983	28.78014759	10.33396647	0.631869631	0.544220434	0.799883564	1.927668821	18.84893984	1.721413613	0.475708898	0.605012219	0.572777059	0.888110029	9.974600601	5.884249461	0.240029651	0.26844671	0.488236478	0.542017836	5.656710494	3.474999286	0.058924491	0.092039416	0.103134447	0.26277487	1.034120378	0.965879622
at3g05900.1	symbols  neurofilamentprotein related chr3 1761408 1763854reverselength 673          	median intensities:	0.704660557	0.966426382	1.38170148	2.893717653	39.91883212	13.57051473	0.719377402	0.891867396	1	1.785670278	20.21411507	10.26855635	0.479570895	0.682133372	0.922936379	1.50359837	10.20160027	7.128663811	0.373471932	0.533945254	0.720303249	1	14.30104543	7.253221363	0.440652406	0.317225475	0.483277861	0.655983159	6.731245877	3.880737917	0.112221114	0.23455693	0.226921994	0.278912189	2.837112189	2.810870887
at3g05970.1	symbols lacs6 atlacs6 long chainacyl coasynthetase6 chr3 1786510 1791746reverselength 701        	median intensities:	0.981135569	1.068351701	1.660751882	3.104510837	37.2598727	21.59036241	0.678602357	0.847654959	1.103722743	1.516288673	23.31136523	14.36381722	0.799851413	0.65167712	1.008476662	1.201382398	16.14109807	7.632424296	0.540976428	0.548573926	0.646484451	1.01608375	6.69883195	4.581120772	0.313069515	0.388847357	0.514518598	0.492594022	6.121006056	2.844852128	0.071667275	0.128688204	0.075751088	0.128255697	0.729769233	0.987183109
at3g06050.1	symbols prxiif atprxiif peroxiredoxiniif chr3 1826311 1827809reverselength 201          	median intensities:	0.912679194	1.010913852	1.757973569	3.78138251	41.00111935	19.69640499	0.622957344	0.963986754	1.120642041	2.069878541	23.94663546	9.905541027	0.591529067	0.672739293	0.819111081	1.616628317	14.40659649	6.672357395	0.408014133	0.692713227	0.59446427	0.919562762	8.217017528	5.09551327	0.245036557	0.308046358	0.385409987	0.550521662	3.571593076	2.944150509	0.08242327	0.138218985	0.163233419	0.249219592	1.26313987	1.186242744
at3g06350.1	symbols emb3004 mee32 dehydroquinatedehydratase putative shikimatedehydrogenase putative chr3 1924536 1927701reverselength 603       	median intensities:	1.12982212	1.232650655	2.870906059	3.287345711	59.96816479	13.79402405	0.972818729	1.159672659	1.382842285	1.30492616	22.35107408	6.985995937	0.644191674	0.546831319	0.759565227	1.265169423	15.95077632	4.900238746	NA	0.635250795	0.62325544	0.498371052	3.023617634	4.605794106	0.228596321	0.083284983	0.398783443	0.343563806	1.66650672	1.791096724	0.071638504	0.110713311	NA	0.026797804	0.586045021	0.825525355
at3g06480.1	symbols  deadboxrnahelicasefamilyprotein chr3 1985697 1989666reverselength 1088           	median intensities:	0.847436367	1.14527442	2.322256489	6.371542049	49.59480198	16.34520275	0.570881711	0.616279162	1.004848411	2.227985866	13.96134029	11.55561813	0.321728781	0.328403632	1.00136756	1	8.985027719	NA	0.176107714	0.244335347	0.286981765	0.473164015	4.381098809	2.362825374	0.038437288	0.060971405	0.102136643	0.130238841	1.586715364	0.618744015	NA	NA	NA	NA	NA	NA
at3g06580.1	symbols gal1 galk mevalonate galactokinasefamilyprotein chr3 2049141 2051867reverselength 496         	median intensities:	0.978486298	1.11886169	1.784351685	3.467190932	36.27251423	15.70663328	0.666359211	0.862929524	1.218803638	2.111081288	18.95923493	11.09292389	0.564022696	0.755003754	0.798414651	1.449270722	14.88938157	9.582909471	0.449098251	0.585105351	0.71872684	0.987792581	7.082410564	4.45431634	0.333363952	0.382015276	0.542427774	0.548906985	5.588133196	3.578396728	0.140422457	0.217497108	0.183853572	0.26597864	1.294484321	1.595298105
at3g06650.1	symbols aclb 1 atp citratelyaseb 1 chr3 2079247 2082633reverselength 608        	median intensities:	0.91797042	1.259239568	1.594307113	2.543468894	37.52051381	17.79726567	0.724406126	0.919797115	1.153044202	1.731994214	23.9868715	17.11453589	0.656694819	0.721494115	0.909194271	1.697297702	14.20327517	8.948221742	0.437015173	0.59169215	0.708272902	0.940037173	8.463997356	5.564505446	0.366998593	0.373687181	0.476690583	0.494093164	4.496473931	3.615253016	0.088591405	0.118054742	0.093188975	0.10902872	1.065675328	0.858804852
at3g06720.1	symbols at imp atkapalpha aimpalpha impa 1 impa1 importinalphaisoform1 chr3 2120559 2123555forwardlength 532     	median intensities:	1.185007578	1.357401502	2.293599726	3.498955968	50.70793894	32.95061409	0.796904873	0.878629763	1.283585786	2.043858404	20.7725113	16.4264123	0.761821483	0.803168826	1.029559114	1.734385673	20.85091927	13.28217689	0.488822456	0.568725598	0.682982866	1.137126195	9.029451685	6.497856894	0.40829569	0.593416656	0.696204821	0.70165402	8.881037858	6.005030179	0.127742553	0.230474312	0.149845673	0.152663054	0.935037986	1
at3g06730.1	symbols trxp trxz thioredoxinz chr3 2124276 2125845forwardlength 183          	median intensities:	0.893429651	1.230515125	0.991102198	3.560663746	28.53785503	17.81857848	0.808241982	0.691433428	0.289333275	1.526143503	12.46265354	16.55130382	0.615676679	0.873451888	1.243097185	1.716228855	14.13882772	10.46569616	0.404673145	0.476334597	0.690795926	0.807121855	5.546157229	3.291861247	0.223482561	0.28777841	0.24103496	NA	3.077107846	0.928298212	NA	NA	0.082803249	NA	1.181589638	NA
at3g06810.1	symbols ibr3 acyl coadehydrogenase related chr3 2146534 2150654forwardlength 824         	median intensities:	0.948197856	1.12105429	1.827609365	3.373767472	39.05777222	13.06474454	0.777246645	0.89108513	1.206911453	1.436487724	21.72508263	7.815696044	0.507534735	0.619488858	0.810890411	1.138672551	12.24463765	6.165198752	0.442044481	0.559884582	0.645042868	0.757944666	8.695992337	2.210390473	0.239413761	0.28831431	0.33523132	0.420482859	4.473777671	1.998335085	0.053299283	0.103061059	0.080594541	0.119175147	0.493061073	0.571548729
at3g06850.1	symbols bce2 lta1 din3 2 oxoaciddehydrogenasesacyltransferasefamilyprotein chr3 2158212 2160465reverselength 483        	median intensities:	0.96049526	1.378602587	1.618876228	3.387434619	39.8182029	12.06261205	0.613138626	1	1.03950474	1.840524852	23.11303221	12.91919173	0.692273175	0.638738385	0.735711715	1.644429154	15.62885676	10.19890316	0.508881278	0.659020313	0.767171532	0.988365299	10.18324322	7.764660325	0.427830145	0.488005324	0.676776769	0.839280074	5.627674196	4.45108446	0.103463941	0.156543868	0.146683387	0.075947277	2.526345574	0.567902755
at3g06860.1	symbols mfp2 atmfp2 multifunctionalprotein2 chr3 2161926 2166009forwardlength 725          	median intensities:	0.676595663	1	1.683980245	2.966673318	37.4882904	13.95525874	0.564376818	0.6252156	0.775588764	1.584258387	16.40535106	11.92314212	0.314959997	0.388103549	0.59410807	1.094500335	11.62450026	4.149708257	0.238991708	0.522446332	0.365122159	0.595978073	5.681679263	2.922462064	0.149036483	0.161394678	0.28064839	0.313739885	3.328925346	1.368074923	0.143508384	0.233339575	0.214674199	0.194534663	1.966012018	1.067993682
at3g07090.1	symbols  pppdeputativethiolpeptidasefamilyprotein chr3 2243153 2244476reverselength 265           	median intensities:	1.769278929	2.315297413	3.594067769	8.257055313	111.1861458	30.42361316	0.875429304	1.124570696	1.888577507	3.021064812	41.59153288	12.48880938	0.494196958	0.611646504	1.568484261	1.797712419	18.46863061	6.110480383	0.247048864	0.354070516	0.394300293	0.800194735	7.927158954	1.521918531	0.04435133	0.082788233	0.112699118	0.124113614	2.513554379	0.322349001	0.016496308	0.027932874	0.016256548	0.027610707	0.363916441	0.092193417
at3g07100.1	symbols ermo2 sec24a sec23 sec24proteintransportfamilyprotein chr3 2245689 2250077reverselength 1038         	median intensities:	1.185306261	0.963578274	1.45085733	3.882431574	39.82190733	19.57505731	0.669450933	0.953008939	1.132925197	1.751936099	11.51743906	9.900819863	0.588148107	0.566882063	0.580533103	0.740207123	11.5963708	5.9213022	0.343351527	0.40012359	0.437561971	0.640905149	4.580134907	3.840799258	NA	0.203660008	0.29955941	0.357330733	2.719156567	1.972404678	NA	NA	0.058890591	0.123563091	0.478876731	0.474802884
at3g07110.2	symbols  ribosomalproteinl13familyprotein chr3 2252092 2253332forwardlength 207           	median intensities:	1	1	2.007727383	3.410074315	41.68695544	17.70968319	0.611875719	0.915061448	1.238097003	1.719531874	19.93280979	10.85692282	0.480036841	0.676245958	0.750744448	1.508804464	15.03859695	5.828077898	0.414393206	0.518757705	0.589831212	0.823225885	7.660913523	3.814888581	0.24399422	0.303487155	0.575547021	0.578636777	5.210454399	3.093680534	0.032760626	NA	0.318633176	0.176718412	1.003092633	2.852043116
at3g07390.1	symbols air12 auxin responsivefamilyprotein chr3 2365452 2366273forwardlength 273          	median intensities:	1.107133433	1.355619265	2.170706998	4.43242329	53.21548328	19.36951691	0.754262226	1.00694971	1.235607824	2.173749223	24.62321425	11.31598596	0.589103392	0.595765408	0.733569843	1.44210657	16.02509821	7.634923516	0.414952861	0.542705333	0.720204609	0.864461309	7.741984442	4.90618024	0.207418878	0.315078361	0.379383532	0.452628153	3.845919308	2.478338588	0.045864278	0.053832309	0.045193973	0.062291926	0.697884147	0.178847518
at3g07470.1	symbols  proteinofunknownfunction duf538 chr3 2387291 2388343reverselength 169          	median intensities:	0.972330014	1.056078071	2.048657636	3.804846715	42.90989546	18.91881527	0.551361094	0.802921102	1.285561292	2.335884878	22.34213333	13.06748983	0.265561138	0.456412075	0.791374362	1.614590914	16.11910952	7.193211778	0.134831708	0.211812688	0.365514348	0.817189355	8.300813847	3.484183781	0.117622965	0.137267807	0.118119402	0.335210092	3.508396426	1.160578667	0.024348206	0.039349322	0.034713174	0.038878836	0.531413689	0.242539348
at3g07720.1	symbols  galactoseoxidase kelchrepeatsuperfamilyprotein chr3 2465439 2467033forwardlength 329          	median intensities:	1	1.152358535	1.716316958	3.41784642	49.22698018	15.72330715	0.745457741	0.889542241	1.205953412	1.99759603	23.48486286	11.29398422	0.55622433	0.770104283	0.902188485	1.791134287	11.9386329	7.49920322	0.447304069	0.571298686	0.713875798	0.982046871	9.663377751	4.563246348	0.279641741	0.373789235	0.49006259	0.575058009	4.235115912	2.959736927	0.05641496	0.151203773	0.139703599	0.164865446	1.531968239	1.285164263
at3g07770.1	symbols hsp89 1 athsp90 6 athsp90 6 heatshockprotein89 1 chr3 2479611 2483970forwardlength 799     	median intensities:	0.961599489	1.081200609	1.649724389	3.987733915	37.49407167	19.85948329	0.623814546	0.867339463	1.220559159	2.127619295	20.98551531	8.970037047	0.514396764	0.594298018	0.804220969	1.402409482	14.5004114	8.332332242	0.466888589	0.551740373	0.6427596	0.762735438	7.12845695	4.982009127	0.300431638	0.342327439	0.361151915	0.447562892	4.334288727	3.036793074	0.096546078	0.164247233	0.078000271	0.123334188	1.021048164	1.134644756
at3g08530.1	symbols  clathrin heavychain chr3 2587171 2595411reverselength 1703          	median intensities:	0.947271138	1.088159227	2.118343342	3.192495268	53.7520436	19.36204068	0.470837132	0.870434699	1.243146501	2.073033851	20.29659265	11.25914155	0.551014383	0.701352188	0.991377965	1.27840716	17.6780867	9.435928501	0.515886606	0.551176285	0.735246819	1.008622035	10.37917264	4.05617825	0.380114684	0.429144199	0.523229365	0.797276843	6.017924166	3.34896099	0.157933323	0.26606101	0.142004894	0.173324697	0.972491521	1.151904927
at3g08560.1	symbols vha e2 vacuolarh  atpasesubuniteisoform2 chr3 2600130 2601907forwardlength 235        	median intensities:	1.467475776	1.301109799	2.566146171	5.91907885	55.19306766	29.48685197	0.567020695	0.788589474	1.31606598	2.559885893	19.09979055	14.70831128	0.35712586	0.390234773	0.880380194	1.119619806	11.80957055	6.76633689	0.213338	0.324515929	0.621099832	0.676777145	4.57728883	3.495061613	0.067783685	0.08365121	0.090621826	0.14114489	2.679138434	0.602740077	NA	0.0308343	NA	NA	0.376757357	NA
at3g08580.1	symbols aac1 adp atpcarrier1 chr3 2605706 2607030reverselength 381          	median intensities:	0.980610069	1.214994472	1.930077581	3.835228777	47.5990637	20.33133906	0.801770826	0.905905333	1.417980573	2.125176472	23.7093253	15.89061788	0.542731329	0.654737416	0.907339276	1.544163333	16.94508964	6.947373379	0.406812384	0.545741001	0.683804418	0.85639784	8.565093749	7.415710518	0.295000733	0.41955736	0.419705911	0.48497949	4.724033143	2.813546537	0.075342811	0.102535359	0.099820934	0.144530428	1.115401426	0.955125531
at3g08590.1	symbols  phosphoglyceratemutase 2 3 bisphosphoglycerate independent chr3 2608683 2611237reverselength 560       	median intensities:	0.801970493	1.179879695	1.956421732	2.926786093	42.21073106	15.38929975	0.645739195	0.766704371	1.234373467	1.814569587	19.83664236	11.76669193	0.499817401	0.730790146	1.02293209	1.380598541	13.49948772	12.28584906	0.407079748	0.403783988	0.615363152	0.808623565	7.039397368	5.180243092	0.239783014	0.268981546	0.355776505	0.489822467	4.375167259	2.650612195	0.073441359	0.129825991	0.133021553	0.233108411	1.223154786	1.116029369
at3g08943.1	symbols  armrepeatsuperfamilyprotein chr3 2719198 2721911reverselength 871           	median intensities:	1.283358548	1.294356384	1.951079136	3.257816836	40.8548503	16.95605181	0.75453348	0.979393232	1.372231545	1.806388085	19.09303054	13.30386185	0.698842101	0.64702426	0.974827386	1.29346142	15.76881912	9.472501108	0.445639741	0.615161862	0.718638857	0.936826671	7.053560636	4.786754604	0.330177617	0.358263675	0.413577349	0.441693633	5.186593884	2.954185413	0.092046666	0.116272783	0.086817965	0.128992065	1.181724932	0.981081682
at3g09200.1	symbols  ribosomalproteinl10familyprotein chr3 2823364 2825020reverselength 320           	median intensities:	0.707860037	1.280445062	1.501460354	2.42931128	38.65865334	7.282876516	0.788454496	0.814145917	1.08646352	1.859613359	18.48922964	15.90796715	0.747283673	0.729027612	0.897517287	1.990074084	17.858019	13.5514846	0.478234079	0.450829037	0.772736984	0.889008903	8.717223999	3.655988856	0.355661276	0.470400963	0.426915575	0.514806685	6.592622798	4.645346313	0.108680991	0.176191974	0.191317279	0.16937038	1.217169659	1.623052728
at3g09440.1	symbols  heatshockprotein70 hsp70 familyprotein chr3 2903434 2905632reverselength 649         	median intensities:	0.919980531	1.016554835	1.584178589	2.935327735	33.9163411	15.05120965	0.601803519	0.731161876	1	1.956781203	17.89717838	8.732402853	0.517520316	0.560175609	0.786022487	1.143543197	13.33244182	7.558199195	0.398049826	0.518116773	0.648912195	0.758329593	6.925982691	3.934127723	0.315411352	0.383866978	0.434642837	0.428080393	4.267166548	2.105396181	0.092864885	0.218276047	0.155743613	0.301900651	2.283811535	1.798975461
at3g09630.1	symbols  ribosomalproteinl4 l1family chr3 2953813 2955444forwardlength 406          	median intensities:	0.907078809	1.07157348	1.49720687	3.248812127	35.10696285	16.30910963	0.613899305	0.827936052	1.055183209	1.977110641	19.81296937	10.34368874	0.578586705	0.666080716	0.822574168	1.374284115	14.56853888	7.63515799	0.463526666	0.544882622	0.823636991	0.900210058	9.184267799	6.670683436	0.361444342	0.307114806	0.426329862	0.524186487	3.863673679	3.338565211	0.132148496	0.184606365	0.167555913	0.161077072	1.465354814	1.40508499
at3g09810.1	symbols idh vi isocitratedehydrogenasevi chr3 3008753 3011070forwardlength 374          	median intensities:	0.992421164	1.20096828	1.850272771	4.192985468	41.36544388	21.98309239	0.732111514	0.76270018	1.178481579	2.656666151	23.32326172	13.15787126	0.617093003	0.633723455	0.940257346	1.317348151	15.58153145	7.168371086	0.454652334	0.562480247	0.733686232	0.846197467	9.297773995	5.029541913	0.335364277	0.340690148	0.375555161	0.508270734	5.77694033	3.418684559	0.099935481	0.167980216	0.169891335	0.234368695	1.391743687	1.505836372
at3g09820.1	symbols adk1 atadk1 adenosinekinase1 chr3 3012122 3014624forwardlength 344          	median intensities:	0.975633692	0.973752054	1.702778496	2.741855412	33.52097092	16.28214529	0.638365831	0.859524581	1.068321338	1.755785818	20.63078045	12.72853291	0.577392685	0.703076379	0.846640255	1.517300823	16.71368317	10.95807445	0.413593841	0.505024231	0.722198514	0.961324822	9.738483927	5.344812499	0.384554662	0.346746543	0.487404016	0.744535208	5.797449261	3.434715734	0.140402672	0.21865439	0.209322689	0.278755271	1.60369257	1.725452377
at3g09840.1	symbols cdc48 atcdc48 cdc48a celldivisioncycle48 chr3 3019494 3022832forwardlength 809         	median intensities:	0.918459907	1.00296656	1.558023324	2.642973341	32.84675584	15.51735627	0.689318017	0.834646217	1.101878515	1.827537307	19.07830507	11.5603228	0.641859866	0.669878358	0.927941227	1.456645849	15.48034816	8.847052432	0.471641409	0.599421465	0.6951611	0.944414665	7.613463607	5.158465853	0.339679353	0.371538249	0.493714071	0.694362558	4.85900607	3.547590443	0.137748816	0.19340691	0.21001552	0.24172238	1.637948054	1.579972259
at3g10090.1	symbols  nucleicacid binding ob fold likeprotein chr3 3108960 3109154reverselength 64       	median intensities:	1	1.063661388	1.707960315	3.550992871	40.68857677	19.17288548	0.694057754	0.80550019	1.044440385	2.005956843	17.15338628	9.078254802	0.580908523	0.614315777	0.842744541	1.028473663	12.48008704	NA	0.376898833	0.520868985	0.519139336	0.724586886	5.94458996	2.574582434	0.20686282	0.220334407	0.339027531	0.307783085	2.364513465	1.650227528	NA	0.147066306	0.145930918	0.192209902	NA	1.150430579
at3g10220.1	symbols  tubulinfoldingcofactorb chr3 3161977 3164037forwardlength 243           	median intensities:	0.847472133	0.95531742	2.127810861	4.565883953	43.94564448	22.4517237	0.726283573	0.759268608	1.358365034	2.134457963	27.8735742	12.93528426	0.673457473	0.704800858	0.837317199	1.75234791	20.23667174	7.269116632	0.480955161	0.478114681	0.797831942	1.04774546	12.80707927	3.164046788	0.390223661	0.325949711	0.468906005	0.644308016	10.8006578	3.783621244	0.085572457	0.199636789	0.164473823	0.251843064	1.483966574	1.584617985
at3g10350.2	symbols  p loopcontainingnucleosidetriphosphatehydrolasessuperfamilyprotein chr3 3208310 3210678forwardlength 433          	median intensities:	1.039639421	1.208899446	1.695861056	3.451866752	42.48583642	17.60102456	0.675807603	0.997105252	1.330095107	1.703128651	23.37440031	16.98236725	0.731757205	0.757420614	0.93383759	1.090635785	16.79007535	9.226712371	0.471726677	0.613981808	0.592325274	0.909874119	5.988319182	5.165786158	0.32451975	0.510769932	0.374122618	0.585915842	4.599327426	3.452694614	0.072539189	0.102101638	0.074595543	0.090137098	0.924340233	0.711626368
at3g10450.1	symbols scpl7 serinecarboxypeptidase like7 chr3 3249544 3252320forwardlength 437          	median intensities:	0.899778252	1	1.099920307	2.736450274	30.57100488	16.36260235	0.544519772	0.654408535	1.19985131	1.920765062	6.007314208	8.80696966	0.489664694	0.662272654	0.902906664	1.455298773	12.11292778	9.461049406	0.542017759	0.332079717	0.703805248	0.935876994	7.561992199	3.368073723	0.413849263	0.521284135	0.774004773	0.490144056	6.141243939	2.378448502	0.098090261	0.246973587	0.267526047	0.317990977	1.328260577	2.360958962
at3g10740.1	symbols asd1 araf1 araf atasd1 alpha l arabinofuranosidase1 chr3 3361031 3364573reverselength 678      	median intensities:	0.829720821	1.009593689	1.327477493	2.01399792	28.0742846	14.75108659	0.647935271	0.78740998	1.10257548	1.772113843	18.08039273	11.7173871	0.538610077	0.685384364	0.861139843	1.429675677	14.54396964	13.15651725	0.39395339	0.503518963	0.673665886	0.933621553	8.410426688	4.521072801	0.361327425	0.327846505	0.406974481	0.547491766	4.852580386	3.027229444	0.121515909	0.193709747	0.159718995	0.244359103	1.589220641	1.169551158
at3g10850.1	symbols glx2 2 gly2 metallo hydrolase oxidoreductasesuperfamilyprotein chr3 3397756 3399522reverselength 258       	median intensities:	0.293692277	1.009595221	2.014627256	2.959861913	37.13540869	16.41209818	0.485539782	0.817412305	0.990404779	1.663723942	24.69818033	11.50449903	0.54006654	NA	0.727187217	1.452486978	9.374759913	3.87400811	0.369026814	0.401550935	0.530477611	0.607437239	7.653646641	3.604780163	0.288152677	0.288574836	0.356915723	0.420913989	4.117823703	2.50650212	0.08977186	0.1474701	0.090330721	0.110960175	1.043806529	0.839753171
at3g10920.1	symbols msd1 mee33 atmsd1 manganesesuperoxidedismutase1 chr3 3418015 3419581forwardlength 231         	median intensities:	0.760105299	1.010912527	1.816920644	3.149634191	31.11163926	18.40884231	0.678244785	0.873515075	0.988849825	2.037275285	22.36816098	9.877609929	0.551201089	0.767176128	1.01001734	1.319906712	12.34981427	8.41096304	0.462453075	0.536370617	0.732354988	0.910584515	9.693727539	5.450583626	0.428352453	0.385166989	0.513275813	0.832606417	6.14996547	3.749629925	0.125426165	0.214563897	0.209616159	0.380316984	2.16725919	1.97885857
at3g11130.1	symbols  clathrin heavychain chr3 3482575 3491667reverselength 1705          	median intensities:	0.988120645	1.036895294	1.633082906	3.316165385	43.72047216	18.15428558	0.692742543	0.906669069	1.073845361	1.872471643	21.43208519	10.47874476	0.635265582	0.694624058	0.888237791	1.590006225	15.82642635	8.282743904	0.493005255	0.61160987	0.692103241	0.874246294	8.415622293	5.101008412	0.384207434	0.349689292	0.524202327	0.615631566	5.538750901	3.695403839	0.109267331	0.17357193	0.153162427	0.207310931	1.380064513	1.122602345
at3g11200.1	symbols al2 alfin like2 chr3 3508387 3510418reverselength 246          	median intensities:	1.085159495	1.848972926	3.097250348	2.520051779	39.97437221	13.10086813	1.140853745	1.32596628	1.467230522	0.849874043	16.07094153	25.39085322	0.848198759	0.590073457	0.834325266	0.914840505	10.7137982	12.00298169	0.386035034	0.56835241	0.404535769	0.403235986	2.547681355	2.723045804	0.168979393	0.259236537	0.085735585	0.08681798	1.159142833	1.307504807	0.009883394	0.02238815	NA	0.008547662	0.12516084	NA
at3g11330.1	symbols pirl9 plantintracellularrasgroup relatedlrr9 chr3 3552330 3554695reverselength 499          	median intensities:	0.915939334	1.056111849	1.883779234	4.037964157	28.82422661	17.56130418	0.643589303	0.858147778	0.956162557	1.932966352	20.89788858	15.50630377	0.536729359	0.571666165	0.934721511	1.525949305	16.61340782	7.44060675	0.439699861	0.602370881	0.716603937	0.902370707	8.260387808	7.684053366	0.359711199	0.329478233	0.452089105	0.656413199	4.832972111	3.545775784	0.074099262	0.135428374	0.132179866	0.159764702	1.028488451	1.295778541
at3g11400.2	symbols eif3g1 ateif3g1 eukaryotictranslationinitiationfactor3g1 chr3 3578536 3580366forwardlength 321          	median intensities:	1.111016416	1.428848102	2.24445552	4.293363122	44.00986583	25.20806473	0.794280419	1.006097787	1.254713425	2.248986001	23.74950685	14.88910248	0.554649076	0.594703397	0.789342134	1.763235537	19.58925941	5.387639543	0.47292094	0.538473917	0.642425397	1	9.630708292	6.076493881	0.234526961	0.275372052	0.412853348	0.588271017	4.472452975	3.19145604	0.058131284	0.103133518	0.120371851	0.161344294	0.98574221	0.928955886
at3g11630.1	symbols  thioredoxinsuperfamilyprotein chr3 3672189 3673937forwardlength 266           	median intensities:	1.013619104	0.949890857	1.50921135	2.780366687	34.65604617	16.53721458	0.617728854	0.824070905	1.111597837	2.028078936	18.84140493	10.89552682	0.569563328	0.580519135	0.730720273	1.196308459	13.65885882	8.774155488	0.403824062	0.495958718	0.634491226	0.821066087	8.827477066	5.445845352	0.270064957	0.339906742	0.38958539	0.520982746	4.944990598	3.227733159	0.1083123	0.176900956	0.190743137	0.331514188	1.772411327	1.880513908
at3g11710.1	symbols atkrs 1 lysyl trnasynthetase1 chr3 3702359 3705613reverselength 626         	median intensities:	1.05981408	1.167873566	1.907859692	4.71903025	47.98087902	20.49566986	0.701096255	0.744362208	1.189733571	2.143578516	20.71945337	22.24702713	0.606848472	0.617051195	0.91398895	1.485361572	15.3322813	8.889668525	0.401298105	0.483211426	0.559849482	0.968357164	7.964386812	6.135715068	0.195841647	0.299067431	0.35424557	0.516454923	4.738103766	2.48791169	0.06307002	0.095005587	0.118181416	0.308672164	1.298685652	1.130805023
at3g11770.1	symbols  polynucleotidyltransferase ribonucleaseh likesuperfamilyprotein chr3 3721490 3722092reverselength 200         	median intensities:	1.009724962	1.273001412	1.742873825	4.007304736	46.35057133	21.21633544	0.711030015	1	1.129351179	1.984554377	22.01161926	13.73072801	0.542642576	0.606806222	0.732853679	1.500000566	15.62240202	6.516265757	0.425647872	0.608422056	0.619080288	0.845591288	7.511275054	7.637547921	0.267578013	0.323944052	0.433382265	0.57493407	4.233328608	2.864272975	0.06531584	0.137847515	0.137520317	0.210842209	1.122365159	1.245771905
at3g11780.2	symbols  md 2 relatedlipidrecognitiondomain containingprotein mldomain containingprotein chr3 3724326 3725476reverselength 171      	median intensities:	0.626612823	0.920978217	1.659602692	3.281524639	45.84562898	18.14075175	0.941358335	0.861202976	1.19582309	1.713523968	23.65880044	9.583553455	0.538525646	0.713791308	0.895061448	1.485734057	16.194536	7.812275624	0.317591887	0.491219949	0.612406222	0.803176818	9.019570965	4.163224414	0.268314785	0.284427462	0.460462013	0.569830831	5.041051209	2.061027051	0.056146756	0.104345614	0.094984822	0.123577499	0.947058412	0.579787408
at3g11830.1	symbols  tcp 1 cpn60chaperoninfamilyprotein chr3 3732734 3736156forwardlength 557         	median intensities:	0.80475948	1.105205411	1.800521886	3.180812913	42.29705621	18.38370169	0.580857607	0.807653856	1.040571778	2.143724805	21.338972	8.139339404	0.598314133	0.601596725	0.836286613	1.474135805	17.16711485	6.488295837	0.401743888	0.406705386	0.602022113	0.954319258	9.326472112	4.060651772	0.173708268	0.361975965	0.374378338	0.806616978	4.168542023	2.952400559	0.159963083	0.208020001	0.321452231	0.335275177	2.230001463	2.236528899
at3g11910.1	symbols ubp13 ubiquitin specificprotease13 chr3 3761758 3770290reverselength 1115          	median intensities:	1.017342902	1	1.763070658	3.471441013	44.70053378	14.95785332	0.722566197	0.711543268	1.335869502	1.811747183	19.77980706	10.1711607	0.57223251	0.612985457	0.890011871	1.279392278	16.73847931	6.109001936	0.463828085	0.413933284	0.712873549	0.743144732	6.766693521	3.63227241	0.323319334	0.354058657	0.475808869	0.464491934	6.011494544	2.44037671	0.113540945	0.196981548	0.146718206	0.131131319	1.057690399	1.221336939
at3g11940.1	symbols atrps5a aml1 rps5a ribosomalprotein5a chr3 3778175 3779354reverselength 207         	median intensities:	0.764648436	1.132038562	1.852622819	3.679747369	31.22824787	17.52390213	0.67785437	0.914405137	1.044371042	1.826719019	27.23193632	8.117809826	0.53698671	0.639473538	0.710237224	2.287953339	14.09110719	4.841945009	0.43872327	0.55775831	0.911543848	1.194260652	13.34550993	5.403946351	0.261730027	0.233812803	0.510797885	0.726993531	4.902706869	3.801712254	0.125414986	0.130879736	0.153175782	0.220673011	1.264612898	1.076836229
at3g12050.1	symbols  aha1domain containingprotein chr3 3839289 3841303forwardlength 360          	median intensities:	1.140971722	0.937798904	2.220410243	3.337867761	55.16240513	16.09083576	0.687938176	0.889899452	1.205221108	1.736003562	23.86193142	11.30930227	0.591959004	0.596016476	0.644629212	1.321331541	16.64117286	9.536898072	0.428295086	0.652082834	0.68869199	0.930554632	11.81642664	5.608549527	0.342488524	0.348897788	0.513297728	0.772899016	5.899537441	3.453463313	0.079995096	0.177280296	0.153540449	0.192837031	1.083036341	1.04945767
at3g12110.1	symbols act11 actin 11 chr3 3858116 3859609forwardlength 377          	median intensities:	1.065562997	1.088851592	1.878279073	4.080074763	43.29836866	20.27158707	0.704946867	0.974599803	1.051683953	2.141175383	18.31377606	16.55920872	0.454174622	0.527190316	0.685366901	1.452352549	14.32063989	7.006774175	0.375904135	0.539772816	0.578797291	0.739274007	7.123888103	4.762509907	0.246548625	0.29713178	0.373614089	0.469176578	3.914924399	2.54040389	0.062191429	0.129423826	0.131509902	0.159236827	0.884315574	1.172787617
at3g12290.1	symbols  aminoaciddehydrogenasefamilyprotein chr3 3919591 3921326forwardlength 299           	median intensities:	1.006678418	1.166997677	1.846771056	3.562608159	43.74258015	18.55906573	0.692782343	0.870358964	1.263945459	1.954490817	20.44456883	12.52123266	0.564998813	0.577122164	0.802493286	1.667282586	16.13352965	8.766348468	0.452527473	0.504757004	0.731463987	0.879195496	8.344643614	3.751883203	0.331417381	0.259797402	0.425926862	0.486871841	5.723050173	2.465031909	0.092201648	0.136495635	0.143066415	0.161893532	1.419308411	1.49212283
at3g12390.1	symbols  nascentpolypeptide associatedcomplex nac  alphasubunitfamilyprotein chr3 3942344 3943595forwardlength 203       	median intensities:	0.907762902	1.089957701	1.672305109	3.175213409	34.87740547	16.38605521	0.662046795	0.835414823	1.061507715	1.721134985	21.28477222	14.54926017	0.548819333	0.667439763	0.885231437	1.528389312	14.18241006	8.543196386	0.443347069	0.479871833	0.722453535	1	10.03665011	5.507719038	0.39662461	0.411291591	0.599097234	0.736383078	6.00455669	4.382726566	0.07598339	0.152377925	0.146073493	0.270869967	1.505605728	1.660382694
at3g12490.2	symbols atcysb atcys6 cysb cystatinb chr3 3960523 3961876reverselength 234         	median intensities:	0.880347894	1.134042176	1.859266152	2.808229917	40.16219796	18.80459507	0.672565321	0.808624408	1.105232766	2.024209533	23.99393139	9.84887726	0.554525192	0.600368415	0.828119729	1.568401458	18.43487348	9.015970083	0.456318241	0.505815478	0.848867864	0.875795236	8.062886231	4.572787955	0.299576143	0.37001853	0.386731763	0.566700854	3.758689846	3.639433819	0.074111024	0.145414885	0.160297525	0.210090511	1.2625813	1.171737428
at3g12500.1	symbols athchib pr3 pr 3 chi b b chi hchib basicchitinase chr3 3962501 3963984reverselength 335   	median intensities:	0.782621942	1.131252841	1.837996891	2.702193335	28.85183459	18.28466133	0.641144188	0.917626718	1.287579603	2.081068444	22.23618468	13.69189685	0.51351747	0.683240789	0.917652542	1.517644826	17.45346212	7.868826888	0.435537453	0.514851359	0.707063489	1.057840477	7.51662886	5.984972201	0.261832495	0.363378268	0.401273935	0.553390396	5.447613824	2.862264202	0.073804151	0.091428614	0.109043583	0.124895213	1.017030315	0.834830515
at3g12580.1	symbols hsp70 athsp70 heatshockprotein70 chr3 3991487 3993689reverselength 650          	median intensities:	0.998585249	1.49273537	2.503573744	3.050982249	60.18644664	NA	0.699497892	0.883992098	1.600607826	1.930964988	26.83957284	18.81911957	0.497649849	0.710107046	0.803489221	1.780939867	21.06033704	16.44470369	0.534901383	0.591325222	0.761772781	0.924573108	10.25164523	10.30561662	0.610611891	0.701085133	0.727892351	0.896456762	14.08015592	7.647547402	0.301931186	0.534208364	0.323509221	0.445458021	3.972930235	4.137892692
at3g12780.1	symbols pgk1 phosphoglyceratekinase1 chr3 4061127 4063140reverselength 481           	median intensities:	0.988263899	0.995889245	1.497289179	3.072562829	35.2488982	16.74377303	0.632017682	0.786273697	1.090344185	1.973456336	18.39230559	12.39212087	0.564953164	0.60842284	0.760909796	1.435877383	14.19154818	8.455988957	0.444565941	0.539385187	0.677367125	0.892176914	8.126894152	5.124377476	0.308852791	0.364308539	0.476365077	0.590292172	5.016265433	3.33697122	0.105181136	0.20118127	0.179585349	0.257213999	1.582151089	1.582680797
at3g12800.1	symbols sdrb decr short chaindehydrogenase reductaseb chr3 4063463 4064757reverselength 298        	median intensities:	1.234028783	1.434275143	2.284977427	5.675384451	80.76884202	28.00456045	0.755240735	1	1.169230262	2.460185721	32.97941271	20.10202466	0.521450483	0.733236876	1.012604474	2.144026171	21.48903571	9.357364086	0.478308991	0.620248624	0.776614562	0.958717169	11.05063083	8.002080301	0.288567932	0.312697519	0.526657029	0.707305811	5.226847906	4.195271878	0.095580067	0.181996321	0.172366572	0.261770986	1.069961188	1.463751523
at3g12915.1	symbols  ribosomalproteins5 elongationfactorg iii vfamilyprotein chr3 4112999 4115708forwardlength 820        	median intensities:	0.395274376	1	1.724776286	3.875053628	36.46973138	17.93826783	0.305744835	0.466056522	0.62443953	1.12037953	10.06582218	7.834048253	0.157948897	0.128953473	NA	0.432749481	5.175417949	2.848930285	0.123895878	0.135715202	0.196682345	0.19503703	1.913326508	1.290092269	NA	NA	NA	NA	NA	NA	NA	NA	NA	NA	NA	NA
at3g13235.1	symbols  ubiquitinfamilyprotein chr3 4271492 4274348reverselength 414           	median intensities:	0.919525338	0.949289963	1.223085156	2.407070951	31.23823723	16.85662079	0.605131211	0.778550337	1.055785645	2.272356341	19.03541384	10.74444162	0.621303199	0.710120077	0.938535159	1.514555258	16.22440563	11.25666824	0.482158382	0.635174062	0.866693944	1.038778062	10.14294721	6.380073584	0.461160272	0.480794835	0.518002167	0.712315094	7.666564968	5.254676453	0.141675473	0.274018769	0.220802797	0.308137126	1.949964371	2.81033558
at3g13300.1	symbols vcs transducin wd40repeat likesuperfamilyprotein chr3 4304085 4309949forwardlength 1344         	median intensities:	0.752032025	0.99461618	1.983788894	2.487615806	45.71353009	26.11025261	0.75316318	0.901964306	1.575311152	1.777090099	29.68382968	14.9036496	0.735375322	0.577541116	1.032224996	2.201632023	20.67673736	10.12445871	0.41557047	0.511767156	0.542766196	0.815493843	10.31427007	9.378766017	0.273223406	0.331854575	0.440302429	0.71073982	5.978618562	3.229690045	0.139490381	0.168366449	0.157269225	0.193278748	1.701631715	1
at3g13330.1	symbols pa200 proteasomeactivatingprotein200 chr3 4319804 4330061reverselength 1816           	median intensities:	1.078919851	1.357379946	2.009332376	3.191860395	39.03943785	19.60594584	0.707940511	0.788333821	1.169442668	2.024945065	20.19703453	12.6725179	0.45767861	0.531357266	1	1.614632823	16.29878849	10.48882607	0.498282058	0.500949146	0.723128309	0.84369749	7.139244687	4.882682315	0.263802448	0.256714774	0.371888526	0.363962129	4.546865504	2.638710981	0.068475386	0.101507596	0.099043458	0.133680167	0.980180181	1.035896637
at3g13560.1	symbols  o glycosylhydrolasesfamily17protein chr3 4425484 4427284reverselength 505          	median intensities:	NA	NA	0.916208129	2.422965431	31.26587038	14.6760083	NA	0.399819635	0.666216895	2.156926777	17.09507957	11.72373487	NA	0.249564419	0.554446972	1.061897778	12.42413919	4.234351295	0.19086588	0.258890163	0.360829975	0.565620426	6.014798636	4.956576516	NA	NA	0.362076393	0.235612383	2.093435235	NA	NA	NA	NA	NA	0.938102222	NA
at3g13580.1	symbols  ribosomalproteinl30 l7familyprotein chr3 4433809 4435109forwardlength 244          	median intensities:	1.197118316	1.017881876	1.733275309	3.897210682	39.256166	16.86371515	0.644754353	0.794185272	1.070760594	2.238406715	21.00620832	9.824691424	0.587788543	0.7370643	0.778964809	1.403552148	11.16539037	7.965725828	0.415773077	0.622750579	0.596982663	0.744527181	7.82961295	5.786601156	0.314563077	0.391048328	0.397630152	0.59454016	4.371471855	1.901415776	0.077451838	0.141795992	0.163274634	0.173704253	NA	0.555534858
at3g13790.1	symbols atcwinv1 atbfruct1 glycosylhydrolasesfamily32protein chr3 4533084 4535831reverselength 584          	median intensities:	0.866595115	0.815630057	1.388794253	3.248615805	36.20762328	13.96077811	0.518554103	0.888460888	1	1.721486998	16.46745539	7.995963532	0.660246388	0.367090316	0.589568824	1.578868775	15.55983019	7.069471425	0.496493996	0.569176553	0.433221498	0.71699271	7.546545069	2.432884645	0.235306548	0.379768526	0.424676251	0.461970135	4.444556213	3.431570635	NA	NA	NA	NA	1.019057784	NA
at3g13860.1	symbols hsp60 3a heatshockprotein60 3a chr3 4561704 4565133reverselength 572         	median intensities:	1.241375797	1.145271517	2.226508167	3.005298035	44.39855966	16.34644309	NA	0.761921254	NA	NA	NA	NA	NA	0.599321007	1	1.246624631	14.3034182	5.45732626	NA	0.461697746	0.388599115	0.739880198	4.849541052	3.835288106	NA	0.191754686	NA	0.332121281	NA	1.139551434	NA	0.052314036	0.105954834	0.13194181	0.91419695	0.736052247
at3g13920.1	symbols eif4a1 rh4 tif4a1 eukaryotictranslationinitiationfactor4a1 chr3 4592635 4594128reverselength 412         	median intensities:	1.004689377	1.150418484	1.866210005	3.548624285	45.28440949	20.1248609	0.714229838	0.885763348	1.162200723	2.224531733	21.92291164	12.86482666	0.60172443	0.666102534	0.871850288	1.498654863	18.32032564	8.330560974	0.416470062	0.497626778	0.643507573	0.910394908	8.419186246	4.685139993	0.291276964	0.308148167	0.437777251	0.469591307	5.06435004	3.193178308	0.101058828	0.164993299	0.143323801	0.195520771	1.397987389	1.126174819
at3g13930.1	symbols  dihydrolipoamideacetyltransferase longformprotein chr3 4596240 4600143forwardlength 539          	median intensities:	0.830627048	1.024747162	1.7967462	3.02871565	39.01478076	16.8558067	0.629337421	0.895720678	1.15256625	1.832047958	21.29117522	12.54933075	0.531897082	0.634362094	0.860174254	1.5901776	14.6105627	6.81225022	0.404618945	0.554526093	0.605157041	0.743537396	7.991273867	5.065878587	0.235548631	0.283074017	0.341150252	0.481433466	3.299743499	2.528955986	0.078487464	0.213196776	0.14852414	0.227960605	1.557374032	1.645481039
[truncated: 466,414 more chars]
