# Supplementary material for: Systematic Evaluation of Reference Protein Normalization in Proteomic Experiments
Source: Front Plant Sci. 2013 Feb 27;4:25. doi: 10.3389/fpls.2013.00025 (PMC3583035; doi:10.3389/fpls.2013.00025)
Supplement: Supplementary Data Sheet S3 — Results from nitrogen and sucrose starvation experiments. [file 42881_Zauber_DataSheet3.ZIP]

Archive with 3 entries (2 files):
- 42881_Zauber_DataSheet3.txt
- __MACOSX/
- __MACOSX/._42881_Zauber_DataSheet3.txt
