# Supplementary material for: Systematic Evaluation of Reference Protein Normalization in Proteomic Experiments
Source: Front Plant Sci. 2013 Feb 27;4:25. doi: 10.3389/fpls.2013.00025 (PMC3583035; doi:10.3389/fpls.2013.00025)
Supplement: Supplementary Data Sheet S3 — Results from nitrogen and sucrose starvation experiments. [file 42881_Zauber_DataSheet3.ZIP › 42881_Zauber_DataSheet3.txt]

samples	accession	log2(ratio)	ttest.p.value	p.value.BH.corrected	ttest.type	MapMan mapping	best peptide -accession#sequence#mcr#charge	description	score	calibrated.mass.relative.error..ppm	sequence
nitrogen.starvation /nitrogen.resupply 	at1g01100.1	-1.16515568	4.73E-05	0.000435422	two.sided	protein.synthesis	at1g01100.1#AAGVSIESYWPMLFAK#885#2	>AT1G01100.1 | Symbols:  | 60S acidic ribosomal protein family | chr1:50284-50954 REVERSE LENGTH=112;>AT1G01100.2 | Symbols:  | 60S acidic ribosomal protein family | chr1:50284-50954 REVERSE LENGTH=112;>AT1G01100.4 | Symbols:  | 60S acidic ribosomal protei	220.4	0.2921	AAGVSIESYWPMLFAK
nitrogen.starvation /nitrogen.resupply 	at1g01470.1	-0.785612142	0.001274448	0.005638469	two.sided	development.late embryogenesis abundant	at1g01470.1#DMTALDIPVVVPYSILFNLAR#1174#2	">AT1G01470.1 | Symbols: LEA14, LSR3 | Late embryogenesis abundant protein | chr1:172295-172826 REVERSE LENGTH=151"	221.79	-0.17221	DMTALDIPVVVPYSILFNLAR
nitrogen.starvation /nitrogen.resupply 	at1g01800.1	0.349248207	0.311661291	0.401345522	two.sided	misc.short chain dehydrogenase/reductase (SDR)	at1g01800.1#LALVPNGDPSGLFFDRANVSNF#1176#2	>AT1G01800.1 | Symbols:  | NAD(P)-binding Rossmann-fold superfamily protein | chr1:293396-294888 FORWARD LENGTH=295;>AT1G01800.2 | Symbols:  | NAD(P)-binding Rossmann-fold superfamily protein | chr1:293595-294888 FORWARD LENGTH=260	124.08	-0.047081	LALVPNGDPSGLFFDRANVSNF
nitrogen.starvation /nitrogen.resupply 	at1g02500.1	-1.378014121	1.07E-05	0.000119108	two.sided	amino acid metabolism.synthesis	at1g02500.1#METFLFTSESVNEGHPDK#1055#2	">AT1G02500.1 | Symbols: SAM1, SAM-1, MAT1, AtSAM1 | S-adenosylmethionine synthetase 1 | chr1:519037-520218 FORWARD LENGTH=393;>AT1G02500.2 | Symbols: SAM1, SAM-1, MAT1, AtSAM1 | S-adenosylmethionine synthetase 1 | chr1:519037-520218 FORWARD LENGTH=393;>AT2"	375.89	-0.012456	METFLFTSESVNEGHPDK
nitrogen.starvation /nitrogen.resupply 	at1g02560.1	0.300020806	0.647062156	0.722532121	two.sided	protein.degradation	at1g02560.1#EYGLIDGVIMNPLK#781#2	">AT1G02560.1 | Symbols: CLPP5, NCLPP5, NCLPP1 | nuclear encoded CLP protease 5 | chr1:538000-539805 FORWARD LENGTH=298"	252.42	-0.19302	EYGLIDGVIMNPLK
nitrogen.starvation /nitrogen.resupply 	at1g02690.2	-1.072469095	1	1	not.tested	protein.targeting	at1g02690.2#NLGNTGNDNLYAQMIEDADGLDK#1241#2	>AT1G02690.2 | Symbols: IMPA-6 | importin alpha isoform 6 | chr1:584397-587036 FORWARD LENGTH=539;>AT1G02690.1 | Symbols: IMPA-6 | importin alpha isoform 6 | chr1:584397-587036 FORWARD LENGTH=538	152.48	-0.056783	NLGNTGNDNLYAQMIEDADGLDK
nitrogen.starvation /nitrogen.resupply 	at1g02780.1	-0.116402999	0.025388762	0.056056851	two.sided	protein.synthesis	at1g02780.1#VWLDPNESSDISMANSR#961#2	>AT1G02780.1 | Symbols: emb2386 | Ribosomal protein L19e family protein | chr1:608120-609391 REVERSE LENGTH=214	374.23	-0.047214	VWLDPNESSDISMANSR
nitrogen.starvation /nitrogen.resupply 	at1g02840.1	-0.356474702	0.124003198	0.196023231	two.sided	RNA.processing	at1g02840.1#VLVTGLPSSASWQDLK#851#2	">AT1G02840.1 | Symbols: SR1, ATSRP34, SRP34, SR34, At-SR34 | RNA-binding (RRM/RBD/RNP motifs) family protein | chr1:626918-629583 FORWARD LENGTH=303;>AT1G02840.3 | Symbols: SR1, ATSRP34, SRP34, SR34, At-SR34 | RNA-binding (RRM/RBD/RNP motifs) family protei"	184.99	0.0017277	VLVTGLPSSASWQDLK
nitrogen.starvation /nitrogen.resupply 	at1g02980.1	1.460608745	0.022082295	0.050405063	two.sided	protein.degradation	at1g02980.1#YAIDAALVR#496#2	">AT1G02980.1 | Symbols: CUL2, ATCUL2 | cullin 2 | chr1:677869-681212 FORWARD LENGTH=742;>AT1G43140.1 | Symbols:  | Cullin family protein | chr1:16232785-16236109 FORWARD LENGTH=721"	138.98	0.37452	YAIDAALVR
nitrogen.starvation /nitrogen.resupply 	at1g03680.1	-1.008579193	1.89E-05	0.000193913	two.sided	redox.thioredoxin	at1g03680.1#LNTDESPATPGQYGVR#853#2	">AT1G03680.1 | Symbols: ATHM1, TRX-M1, ATM1, THM1 | thioredoxin M-type 1 | chr1:916990-917865 REVERSE LENGTH=179"	220.59	0.08039	LNTDESPATPGQYGVR
nitrogen.starvation /nitrogen.resupply 	at1g04270.1	-0.915629154	0.055546234	0.10424068	two.sided	protein.synthesis	at1g04270.1#NMIIVPEMIGSIIGVYNGK#1025#2	>AT1G04270.1 | Symbols: RPS15 | cytosolic ribosomal protein S15 | chr1:1141852-1142960 REVERSE LENGTH=152;>AT5G09510.1 | Symbols:  | Ribosomal protein S19 family protein | chr5:2955698-2956554 REVERSE LENGTH=152;>AT1G04270.2 | Symbols: RPS15 | cytosolic ri	284.5	-0.54203	NMIIVPEMIGSIIGVYNGK
nitrogen.starvation /nitrogen.resupply 	at1g04410.1	-0.309111822	3.11E-06	4.13E-05	two.sided	TCA / org. transformation	at1g04410.1#VLVVANPANTNALILK#826#2	>AT1G04410.1 | Symbols:  | Lactate/malate dehydrogenase family protein | chr1:1189418-1191267 REVERSE LENGTH=332;>AT5G56720.1 | Symbols:  | Lactate/malate dehydrogenase family protein | chr5:22945537-22946718 FORWARD LENGTH=339;>AT5G43330.1 | Symbols:  | L	442.46	0.27536	VLVVANPANTNALILK
nitrogen.starvation /nitrogen.resupply 	at1g04480.1	-0.623165284	0.000499289	0.002662877	two.sided	protein.synthesis	at1g04480.1#MSLGLPVAATVNCADNTGAK#995#2	>AT1G04480.1 | Symbols:  | Ribosomal protein L14p/L23e family protein | chr1:1216110-1217257 FORWARD LENGTH=140;>AT2G33370.1 | Symbols:  | Ribosomal protein L14p/L23e family protein | chr2:14143718-14144644 REVERSE LENGTH=140;>AT3G04400.1 | Symbols: emb217	288.75	-0.45243	MSLGLPVAATVNCADNTGAK
nitrogen.starvation /nitrogen.resupply 	at1g04630.1	0.721087837	0.216397776	0.305801794	two.sided	not assigned.unknown	at1g04630.1#WMPPATGELRPDVW#828#2	>AT1G04630.1 | Symbols: MEE4 | GRIM-19 protein | chr1:1289921-1290986 REVERSE LENGTH=143;>AT2G33220.1 | Symbols:  | GRIM-19 protein | chr2:14078974-14079929 FORWARD LENGTH=143	134.61	-0.037791	WMPPATGELRPDVW
nitrogen.starvation /nitrogen.resupply 	at1g04690.1	0.527292168	0.048007224	0.092528775	two.sided	transport.potassium	at1g04690.1#AVDVIPLLTPIVLDK#803#2	">AT1G04690.1 | Symbols: KAB1, KV-BETA1 | potassium channel beta subunit 1 | chr1:1313662-1315420 FORWARD LENGTH=328"	183.96	0.30109	AVDVIPLLTPIVLDK
nitrogen.starvation /nitrogen.resupply 	at1g04810.1	1.78622878	0.351847479	0.445724355	two.sided	protein.degradation	at1g04810.1#LAPSGFVLLR#537#2	">AT1G04810.1 | Symbols:  | 26S proteasome regulatory complex, non-ATPase subcomplex, Rpn2/Psmd1 subunit | chr1:1350304-1355261 FORWARD LENGTH=1001"	96.143	-0.10743	LAPSGFVLLR
nitrogen.starvation /nitrogen.resupply 	at1g04820.1	0.018979953	0.310196994	0.400342639	two.sided	cell.organisation	at1g04820.1#TVGGGDDAFNTFFSETGAGK#989#2	">AT1G04820.1 | Symbols: TUA4, TOR2 | tubulin alpha-4 chain | chr1:1356421-1358266 REVERSE LENGTH=450;>AT1G50010.1 | Symbols: TUA2 | tubulin alpha-2 chain | chr1:18517737-18519729 FORWARD LENGTH=450;>AT4G14960.2 | Symbols: TUA6 | Tubulin/FtsZ family protein"	371.57	-0.11769	TVGGGDDAFNTFFSETGAGK
nitrogen.starvation /nitrogen.resupply 	at1g05180.1	0.960890433	0.071222604	0.126233689	two.sided	hormone metabolism.auxin	at1g05180.1#VQFGDLGNNFMVDAK#828#2	>AT1G05180.1 | Symbols: AXR1 | NAD(P)-binding Rossmann-fold superfamily protein | chr1:1498357-1501775 REVERSE LENGTH=540	157.91	-0.040968	VQFGDLGNNFMVDAK
nitrogen.starvation /nitrogen.resupply 	at1g05350.1	NA	1	1	not.tested	not assigned.no ontology	at1g05350.1#FLLNFGEVSPYLGYNSLK#1031#2	>AT1G05350.1 | Symbols:  | NAD(P)-binding Rossmann-fold superfamily protein | chr1:1560891-1564005 REVERSE LENGTH=431	188.71	0.50379	FLLNFGEVSPYLGYNSLK
nitrogen.starvation /nitrogen.resupply 	at1g05520.1	0.165662542	0.851848775	0.889945768	two.sided	protein.targeting	at1g05520.1#IVALIGGPCSEGPGTIVSK#928#2	>AT1G05520.1 | Symbols:  | Sec23/Sec24 protein transport family protein | chr1:1631126-1635703 REVERSE LENGTH=783	92.633	0.45344	IVALIGGPCSEGPGTIVSK
nitrogen.starvation /nitrogen.resupply 	at1g05550.2	-0.654799196	0.466877119	0.560444476	two.sided	not assigned.unknown	at1g05550.2#MCLYIQK#507#2	>AT1G05550.2 | Symbols:  | Protein of unknown function (DUF295) | chr1:1641717-1642593 REVERSE LENGTH=222	46.37	2.3212	MCLYIQK
nitrogen.starvation /nitrogen.resupply 	at1g06210.1	-0.948659296	0.095816885	0.156620347	two.sided	cell.vesicle transport	at1g06210.1#VLDEMVWLIK#623#2	>AT1G06210.1 | Symbols:  | ENTH/VHS/GAT family protein | chr1:1897567-1898986 FORWARD LENGTH=383;>AT1G06210.2 | Symbols:  | ENTH/VHS/GAT family protein | chr1:1897567-1898494 FORWARD LENGTH=279	202.2	0.015308	VLDEMVWLIK
nitrogen.starvation /nitrogen.resupply 	at1g06220.1	0.146374085	0.716744691	0.778027694	two.sided	protein.synthesis	at1g06220.1#YDWDLLAAR#562#2	">AT1G06220.1 | Symbols: MEE5, CLO, GFA1 | Ribosomal protein S5/Elongation factor G/III/V family protein | chr1:1900524-1904583 FORWARD LENGTH=987;>AT1G06220.2 | Symbols: MEE5 | Ribosomal protein S5/Elongation factor G/III/V family protein | chr1:1900524-19"	131.5	0.31144	YDWDLLAAR
nitrogen.starvation /nitrogen.resupply 	at1g06680.1	-1.42174926	0.000240118	0.001524226	two.sided	PS.lightreaction	at1g06680.1#SITDYGSPEEFLSQVNYLLGK#1181#2	">AT1G06680.1 | Symbols: PSBP-1, OEE2, PSII-P, OE23 | photosystem II subunit P-1 | chr1:2047940-2049186 FORWARD LENGTH=263;>AT1G06680.2 | Symbols: PSBP-1, OEE2, PSII-P | photosystem II subunit P-1 | chr1:2048076-2049186 FORWARD LENGTH=219"	258.9	0.1222	SITDYGSPEEFLSQVNYLLGK
nitrogen.starvation /nitrogen.resupply 	at1g06720.1	-0.8614292	0.216522332	0.305801794	two.sided	not assigned.unknown	at1g06720.1#LFYAPMSGIGDLVYDK#895#2	>AT1G06720.1 | Symbols:  | P-loop containing nucleoside triphosphate hydrolases superfamily protein | chr1:2060615-2067281 REVERSE LENGTH=1147	95.236	-1.2947	LFYAPMSGIGDLVYDK
nitrogen.starvation /nitrogen.resupply 	at1g07070.1	0.192978381	0.707003642	0.771036651	two.sided	protein.synthesis	at1g07070.1#VTRPHGNSGVVR#427#3	>AT1G07070.1 | Symbols:  | Ribosomal protein L35Ae family protein | chr1:2168652-2169703 FORWARD LENGTH=112;>AT1G74270.1 | Symbols:  | Ribosomal protein L35Ae family protein | chr1:27928415-27929466 REVERSE LENGTH=112;>AT1G41880.1 | Symbols:  | Ribosomal p	142.97	-0.69917	VTRPHGNSGVVR
nitrogen.starvation /nitrogen.resupply 	at1g07140.1	0.227562896	0.148357299	0.225333323	two.sided	signalling.G-proteins	at1g07140.1#LEEVAVTTGEEDEDAVLDLK#1088#2	>AT1G07140.1 | Symbols: SIRANBP | Pleckstrin homology (PH) domain superfamily protein | chr1:2192360-2193688 REVERSE LENGTH=228;>AT5G58590.1 | Symbols: RANBP1 | RAN binding protein 1 | chr5:23680319-23681714 REVERSE LENGTH=219	216.35	0.37048	LEEVAVTTGEEDEDAVLDLK
nitrogen.starvation /nitrogen.resupply 	at1g07320.1	-1.768545229	0.000538815	0.002847675	two.sided	protein.synthesis	at1g07320.1#LVLTPAAVEFLNAR#757#2	>AT1G07320.1 | Symbols: RPL4 | ribosomal protein L4 | chr1:2249190-2250189 FORWARD LENGTH=282;>AT1G07320.2 | Symbols: RPL4 | ribosomal protein L4 | chr1:2249190-2250189 FORWARD LENGTH=280;>AT1G07320.3 | Symbols: RPL4 | ribosomal protein L4 | chr1:2249190-2	123.02	0.3653	LVLTPAAVEFLNAR
nitrogen.starvation /nitrogen.resupply 	at1g07750.1	0.736561893	0.000722931	0.003593122	two.sided	development.storage proteins	at1g07750.1#MELDLTPKLPK#664#2	>AT1G07750.1 | Symbols:  | RmlC-like cupins superfamily protein | chr1:2404300-2405863 REVERSE LENGTH=356	244.01	-0.66839	MELDLTPKLPK
nitrogen.starvation /nitrogen.resupply 	at1g07770.1	-1.073198578	0.000142217	0.001025369	two.sided	protein.synthesis	at1g07770.1#ISVLNDALK#487#2	>AT1G07770.1 | Symbols: RPS15A | ribosomal protein S15A | chr1:2408413-2409065 REVERSE LENGTH=130;>AT1G07770.2 | Symbols: RPS15A | ribosomal protein S15A | chr1:2408413-2409065 REVERSE LENGTH=130;>AT5G59850.1 | Symbols:  | Ribosomal protein S8 family prote	200.6	-0.19251	ISVLNDALK
nitrogen.starvation /nitrogen.resupply 	at1g07890.1	0.28000924	0.010049759	0.027815448	two.sided	redox.ascorbate and glutathione	at1g07890.1#SGFEGAWTSNPLIFDNSYFK#1141#2	">AT1G07890.1 | Symbols: APX1, MEE6, CS1, ATAPX1, ATAPX01 | ascorbate peroxidase 1 | chr1:2438005-2439435 FORWARD LENGTH=250;>AT1G07890.2 | Symbols: APX1, MEE6, CS1, ATAPX1, ATAPX01 | ascorbate peroxidase 1 | chr1:2438005-2439435 FORWARD LENGTH=250;>AT1G078"	350.46	0.35692	SGFEGAWTSNPLIFDNSYFK
nitrogen.starvation /nitrogen.resupply 	at1g07920.1	-0.829905352	2.72E-13	1.68E-11	two.sided	protein.synthesis	at1g07920.1#MTPTKPMVVETFSEYPPLGR#1141#2	>AT1G07920.1 | Symbols:  | GTP binding Elongation factor Tu family protein | chr1:2455559-2457001 FORWARD LENGTH=449;>AT1G07930.1 | Symbols:  | GTP binding Elongation factor Tu family protein | chr1:2459014-2460458 FORWARD LENGTH=449;>AT1G07940.1 | Symbols	263.22	-0.12958	MTPTKPMVVETFSEYPPLGR
nitrogen.starvation /nitrogen.resupply 	at1g08200.1	-0.230575756	0.143234357	0.219550825	two.sided	cell wall.precursor synthesis	at1g08200.1#VSGETAIESPTIDVSSK#860#2	>AT1G08200.1 | Symbols: AXS2 | UDP-D-apiose/UDP-D-xylose synthase 2 | chr1:2574259-2576609 REVERSE LENGTH=389	207.39	0.14742	VSGETAIESPTIDVSSK
nitrogen.starvation /nitrogen.resupply 	at1g08680.4	NA	1	1	not.tested	RNA.regulation of transcription	at1g08680.4#STNVITSPGDFQLELK#875#2	">AT1G08680.4 | Symbols: ZIGA4 | ARF GAP-like zinc finger-containing protein ZIGA4 | chr1:2762820-2768387 FORWARD LENGTH=651;>AT1G08680.1 | Symbols: ZIGA4, AGD14 | ARF GAP-like zinc finger-containing protein ZIGA4 | chr1:2762820-2768387 FORWARD LENGTH=649;>"	162.79	0.33199	STNVITSPGDFQLELK
nitrogen.starvation /nitrogen.resupply 	at1g09130.3	0.042128554	0.910740045	0.936394694	two.sided	protein.degradation	at1g09130.3#VPSSGLMPASDVLIR#771#2	>AT1G09130.3 | Symbols:  | ATP-dependent caseinolytic (Clp) protease/crotonase family protein | chr1:2939731-2942217 REVERSE LENGTH=370;>AT1G09130.1 | Symbols:  | ATP-dependent caseinolytic (Clp) protease/crotonase family protein | chr1:2940063-2942217 REV	129.77	-0.39583	VPSSGLMPASDVLIR
nitrogen.starvation /nitrogen.resupply 	at1g09210.1	-1.316457754	1.35E-07	2.54E-06	two.sided	signalling.calcium	at1g09210.1#KLADETWGK#524#2	">AT1G09210.1 | Symbols: CRT1b, AtCRT1b | calreticulin 1b | chr1:2973217-2976655 REVERSE LENGTH=424"	182.46	-0.37204	KLADETWGK
nitrogen.starvation /nitrogen.resupply 	at1g09430.1	0.705954286	0.022051686	0.050405063	two.sided	TCA / org. transformation	at1g09430.1#LDLAEVADFVK#610#2	>AT1G09430.1 | Symbols: ACLA-3 | ATP-citrate lyase A-3 | chr1:3042135-3044978 FORWARD LENGTH=424	186.81	0.31817	LDLAEVADFVK
nitrogen.starvation /nitrogen.resupply 	at1g09590.1	0	0.700816944	0.765719542	two.sided	protein.synthesis	at1g09590.1#TFKVGDYVDVK#424#3	>AT1G09590.1 | Symbols:  | Translation protein SH3-like family protein | chr1:3106549-3107606 FORWARD LENGTH=164;>AT1G09690.1 | Symbols:  | Translation protein SH3-like family protein | chr1:3136407-3137430 REVERSE LENGTH=164;>AT1G57660.1 | Symbols:  | Tra	176.18	0.2109	TFKVGDYVDVK
nitrogen.starvation /nitrogen.resupply 	at1g09620.1	-0.181051505	0.163044432	0.243835976	two.sided	protein.aa activation	at1g09620.1#ATGEGVQPQEYTLIK#817#2	>AT1G09620.1 | Symbols:  | ATP binding;leucine-tRNA ligases;aminoacyl-tRNA ligases;nucleotide binding;ATP binding;aminoacyl-tRNA ligases | chr1:3113077-3116455 REVERSE LENGTH=1091	266.2	-0.027312	ATGEGVQPQEYTLIK
nitrogen.starvation /nitrogen.resupply 	at1g09640.1	-0.060473242	0.135640833	0.211520017	two.sided	protein.synthesis	at1g09640.1#VPVLETPEGSVFESNAIAR#1008#2	">AT1G09640.1 | Symbols:  | Translation elongation factor EF1B, gamma chain | chr1:3120162-3122152 FORWARD LENGTH=414;>AT1G09640.2 | Symbols:  | Translation elongation factor EF1B, gamma chain | chr1:3120162-3122152 FORWARD LENGTH=265"	265.37	0.37568	VPVLETPEGSVFESNAIAR
nitrogen.starvation /nitrogen.resupply 	at1g09780.1	0.924764035	7.35E-06	8.68E-05	two.sided	glycolysis.cytosolic branch	at1g09780.1#LEEYVEIPSDSGISFNVQPK#1126#2	">AT3G08590.1 | Symbols:  | Phosphoglycerate mutase, 2,3-bisphosphoglycerate-independent | chr3:2608683-2611237 REVERSE LENGTH=560;>AT3G08590.2 | Symbols:  | Phosphoglycerate mutase, 2,3-bisphosphoglycerate-independent | chr3:2608683-2611237 REVERSE LENGTH="	256.67	-0.057229	LEEYVEIPSDSGISFNVQPK
nitrogen.starvation /nitrogen.resupply 	at1g09830.1	0.795825414	0.073630908	0.129130481	two.sided	nucleotide metabolism.synthesis	at1g09830.1#AGILTFGPSSQAAALEGSK#903#2	>AT1G09830.1 | Symbols:  | Glycinamide ribonucleotide (GAR) synthetase | chr1:3192783-3194936 REVERSE LENGTH=532	207.82	0.12696	AGILTFGPSSQAAALEGSK
nitrogen.starvation /nitrogen.resupply 	at1g10370.1	1.847372334	0.004371149	0.014587149	two.sided	misc.glutathione S transferases	at1g10370.1#SVPYEFLQETFGSK#816#2	">AT1G10370.1 | Symbols: GST30, ATGSTU17, GST30B, ERD9 | Glutathione S-transferase family protein | chr1:3397274-3398273 REVERSE LENGTH=227"	230.26	0.070925	SVPYEFLQETFGSK
nitrogen.starvation /nitrogen.resupply 	at1g10670.3	0.100289874	0.608343601	0.689180723	two.sided	TCA / org. transformation	at1g10670.3#LDFADVATFVK#613#2	>AT1G10670.3 | Symbols: ACLA-1 | ATP-citrate lyase A-1 | chr1:3535787-3538098 FORWARD LENGTH=443;>AT1G10670.1 | Symbols: ACLA-1 | ATP-citrate lyase A-1 | chr1:3535787-3538098 FORWARD LENGTH=423;>AT1G10670.2 | Symbols: ACLA-1 | ATP-citrate lyase A-1 | chr1:	119.76	0.20636	LDFADVATFVK
nitrogen.starvation /nitrogen.resupply 	at1g10840.1	0.026630955	0.493197615	0.587211839	two.sided	protein.synthesis	at1g10840.1#SAGEEPLPEEDPSNPIFK#978#2	>AT1G10840.1 | Symbols: TIF3H1 | translation initiation factor 3 subunit H1 | chr1:3607885-3610299 REVERSE LENGTH=337;>AT1G10840.2 | Symbols: TIF3H1 | translation initiation factor 3 subunit H1 | chr1:3607885-3609657 REVERSE LENGTH=250	311.81	0.056895	SAGEEPLPEEDPSNPIFK
nitrogen.starvation /nitrogen.resupply 	at1g11360.1	-1.344762564	0.11798473	0.188604188	two.sided	stress.abiotic	at1g11360.1#LGLSTLIMGSR#574#2	>AT1G11360.1 | Symbols:  | Adenine nucleotide alpha hydrolases-like superfamily protein | chr1:3822171-3822899 REVERSE LENGTH=242;>AT1G11360.2 | Symbols:  | Adenine nucleotide alpha hydrolases-like superfamily protein | chr1:3822171-3822899 REVERSE LENGTH=	204.17	0.24904	LGLSTLIMGSR
nitrogen.starvation /nitrogen.resupply 	at1g11430.1	-2.234740305	0.000253136	0.001572718	two.sided	development.unspecified	at1g11430.1#GLPGVLWVLPDSYIDVK#936#2	">AT1G11430.1 | Symbols:  | plastid developmental protein DAG, putative | chr1:3847273-3848938 FORWARD LENGTH=232"	134.14	0.16426	GLPGVLWVLPDSYIDVK
nitrogen.starvation /nitrogen.resupply 	at1g11650.2	0.460373304	0.505835682	0.596783916	two.sided	RNA.regulation of transcription	at1g11650.2#VLQTFNNAPIPSFPDQLFR#1103#2	">AT1G11650.2 | Symbols: ATRBP45B, RBP45B | RNA-binding (RRM/RBD/RNP motifs) family protein | chr1:3914895-3917941 FORWARD LENGTH=405;>AT1G11650.1 | Symbols: ATRBP45B, RBP45B | RNA-binding (RRM/RBD/RNP motifs) family protein | chr1:3914895-3917301 FORWARD L"	148.24	0.30663	VLQTFNNAPIPSFPDQLFR
nitrogen.starvation /nitrogen.resupply 	at1g11840.6	0.855022349	9.58E-06	0.000108672	two.sided	Biodegradation of Xenobiotics.lactoylglutathione lyase	at1g11840.6#AEASDLLEWPKK#715#2	">AT1G11840.6 | Symbols: GLX1 | glyoxalase I homolog | chr1:3995928-3997518 FORWARD LENGTH=322;>AT1G11840.1 | Symbols: ATGLX1, GLX1 | glyoxalase I homolog | chr1:3996045-3997518 FORWARD LENGTH=283;>AT1G11840.2 | Symbols: ATGLX1, GLX1 | glyoxalase I homolog "	231.17	0.056553	AEASDLLEWPKK
nitrogen.starvation /nitrogen.resupply 	at1g11860.1	0.228316634	0.264712843	0.356203456	two.sided	amino acid metabolism.degradation|PS.photorespiration	at1g11860.1#MVPFAGWSMPIQYK#828#2	>AT1G11860.1 | Symbols:  | Glycine cleavage T-protein family | chr1:4001801-4003245 FORWARD LENGTH=408;>AT1G11860.2 | Symbols:  | Glycine cleavage T-protein family | chr1:4001801-4003245 FORWARD LENGTH=408;>AT1G11860.3 | Symbols:  | Glycine cleavage T-prot	179.02	0.7764	MVPFAGWSMPIQYK
nitrogen.starvation /nitrogen.resupply 	at1g11910.1	0.388647313	0.542179197	0.629488372	two.sided	protein.degradation	at1g11910.1#YHTVFDFGNEQVGFAEAA#1001#2	">AT1G11910.1 | Symbols: APA1, ATAPA1 | aspartic proteinase A1 | chr1:4017119-4019874 REVERSE LENGTH=506"	161.08	0.33772	YHTVFDFGNEQVGFAEAA
nitrogen.starvation /nitrogen.resupply 	at1g12000.1	-0.523717366	0.000880219	0.004128899	two.sided	glycolysis.plastid branch	at1g12000.1#LFPGLYGQPSVAVVPDQDAPSSAPK#1271#2	>AT1G12000.1 | Symbols:  | Phosphofructokinase family protein | chr1:4050159-4053727 REVERSE LENGTH=566	292.31	-0.089674	LFPGLYGQPSVAVVPDQDAPSSAPK
nitrogen.starvation /nitrogen.resupply 	at1g12270.1	-0.29866674	0.173379251	0.25544348	two.sided	stress.	at1g12270.1#NPSSLNLYLK#575#2	">AT1G12270.1 | Symbols: Hop1 | stress-inducible protein, putative | chr1:4172105-4174575 FORWARD LENGTH=572"	131.82	-0.089876	NPSSLNLYLK
nitrogen.starvation /nitrogen.resupply 	at1g12310.1	-1.287307681	2.88E-07	4.95E-06	two.sided	protein.postranslational modification	at1g12310.1#SIIASENLSSPFDFNRFLDLMAK#872#3	>AT1G12310.1 | Symbols:  | Calcium-binding EF-hand family protein | chr1:4187500-4187946 REVERSE LENGTH=148	157.42	-0.29646	SIIASENLSSPFDFNRFLDLMAK
nitrogen.starvation /nitrogen.resupply 	at1g12780.1	1.440060313	0.000622671	0.003175895	two.sided	cell wall.precursor synthesis	at1g12780.1#WANNNPWGYQNKL#803#2	">AT1G12780.1 | Symbols: UGE1, ATUGE1 | UDP-D-glucose/UDP-D-galactose 4-epimerase 1 | chr1:4356124-4358120 REVERSE LENGTH=351"	227.81	0.20666	WANNNPWGYQNKL
nitrogen.starvation /nitrogen.resupply 	at1g12840.1	0.357836852	0.140864872	0.216772293	two.sided	transport.p- and v-ATPases	at1g12840.1#VGTLDSLLALGDDLLK#822#2	">AT1G12840.1 | Symbols: DET3, ATVHA-C | vacuolar ATP synthase subunit C (VATC) / V-ATPase C subunit / vacuolar proton pump C subunit (DET3) | chr1:4375584-4378220 FORWARD LENGTH=375"	260.49	0.11827	VGTLDSLLALGDDLLK
nitrogen.starvation /nitrogen.resupply 	at1g12920.1	0.320347275	0.487874042	0.582060144	two.sided	protein.synthesis	at1g12920.1#MPLLEWFANEYK#771#2	>AT1G12920.1 | Symbols: ERF1-2 | eukaryotic release factor 1-2 | chr1:4396555-4397859 REVERSE LENGTH=434;>AT3G26618.1 | Symbols: ERF1-3 | eukaryotic release factor 1-3 | chr3:9788854-9790161 FORWARD LENGTH=435	209.19	0.72535	MPLLEWFANEYK
nitrogen.starvation /nitrogen.resupply 	at1g13060.2	-0.332451198	0.899795304	0.927591275	two.sided	protein.degradation	at1g13060.2#LSGDDVGELHYHYYPVAPATAEQVMEEATAE#1132#3	>AT1G13060.2 | Symbols: PBE1 | 20S proteasome beta subunit E1 | chr1:4452641-4454663 FORWARD LENGTH=298;>AT1G13060.1 | Symbols: PBE1 | 20S proteasome beta subunit E1 | chr1:4452641-4454663 FORWARD LENGTH=274	103.03	0.12728	LSGDDVGELHYHYYPVAPATAEQVMEEATAE
nitrogen.starvation /nitrogen.resupply 	at1g13440.1	0.006145901	0.397397179	0.490655291	two.sided	glycolysis.cytosolic branch	at1g13440.1#VLPSLNGK#414#2	">AT1G13440.1 | Symbols: GAPC-2, GAPC2 | glyceraldehyde-3-phosphate dehydrogenase C2 | chr1:4608465-4610494 REVERSE LENGTH=338;>AT1G13440.2 | Symbols: GAPC-2, GAPC2 | glyceraldehyde-3-phosphate dehydrogenase C2 | chr1:4608465-4610494 REVERSE LENGTH=310"	107.9	0.35501	VLPSLNGK
nitrogen.starvation /nitrogen.resupply 	at1g14320.1	-1.126731381	0.086334116	0.146780565	two.sided	protein.synthesis	at1g14320.1#RVVPDGVNAK#528#2	">AT1G14320.1 | Symbols: SAC52, RPL10, RPL10A | Ribosomal protein L16p/L10e family protein | chr1:4888270-4889408 FORWARD LENGTH=220;>AT1G14320.2 | Symbols: SAC52, RPL10A | Ribosomal protein L16p/L10e family protein | chr1:4888270-4889408 FORWARD LENGTH=163"	160.53	n. def.	RVVPDGVNAK
nitrogen.starvation /nitrogen.resupply 	at1g14570.1	0.615176704	0.12884313	0.202282797	two.sided	protein.degradation	at1g14570.1#MWTGMVDPENLLEDLVPFMDGGPR#1360#2	>AT1G14570.1 | Symbols:  | UBX domain-containing protein | chr1:4983770-4987192 FORWARD LENGTH=468;>AT1G14570.2 | Symbols:  | UBX domain-containing protein | chr1:4983770-4987192 FORWARD LENGTH=468;>AT1G14570.3 | Symbols:  | UBX domain-containing protein |	139.51	0.039289	MWTGMVDPENLLEDLVPFMDGGPR
nitrogen.starvation /nitrogen.resupply 	at1g14610.1	0.080291258	0.876187953	0.910487126	two.sided	protein.aa activation	at1g14610.1#ILQEFDFFEK#658#2	">AT1G14610.1 | Symbols: TWN2, VALRS | valyl-tRNA synthetase / valine--tRNA ligase (VALRS) | chr1:5008502-5014486 REVERSE LENGTH=1108"	188.06	0.036376	ILQEFDFFEK
nitrogen.starvation /nitrogen.resupply 	at1g14650.1	-0.748271199	0.006610417	0.020263387	two.sided	RNA.processing	at1g14650.1#IAGEIQIPANK#577#2	>AT1G14650.1 | Symbols:  | SWAP (Suppressor-of-White-APricot)/surp domain-containing protein / ubiquitin family protein | chr1:5028077-5030520 FORWARD LENGTH=785;>AT1G14650.2 | Symbols:  | SWAP (Suppressor-of-White-APricot)/surp domain-containing protein /	131.83	-0.14225	IAGEIQIPANK
nitrogen.starvation /nitrogen.resupply 	at1g14810.1	-0.081563987	0.542807116	0.629591571	two.sided	amino acid metabolism.synthesis	at1g14810.1#MVDGVPLVIPEVNPEAMK#970#2	>AT1G14810.1 | Symbols:  | semialdehyde dehydrogenase family protein | chr1:5102684-5104633 REVERSE LENGTH=375	160.64	-1.0695	MVDGVPLVIPEVNPEAMK
nitrogen.starvation /nitrogen.resupply 	at1g14830.1	-0.277552735	0.248679382	0.33931953	two.sided	misc.dynamin	at1g14830.1#VAVDGQPESIVQDIENMVR#1050#2	">AT1G14830.1 | Symbols: ADL1C, ADL5, DRP1C, DL1C | DYNAMIN-like 1C | chr1:5107699-5111470 REVERSE LENGTH=614;>AT3G61760.1 | Symbols: ADL1B, DL1B | DYNAMIN-like 1B | chr3:22860546-22864092 REVERSE LENGTH=610"	181.64	1.3182	VAVDGQPESIVQDIENMVR
nitrogen.starvation /nitrogen.resupply 	at1g14980.1	-0.94418328	9.85E-07	1.48E-05	two.sided	protein.folding	at1g14980.1#LGENEYHLFRDEDVLGTLHED#1251#2	>AT1G14980.1 | Symbols: CPN10 | chaperonin 10 | chr1:5165930-5166654 REVERSE LENGTH=98	260.97	0.22537	LGENEYHLFRDEDVLGTLHED
nitrogen.starvation /nitrogen.resupply 	at1g15340.1	-0.3350275	0.164038451	0.245008837	two.sided	RNA.regulation of transcription	at1g15340.1#MENTDELVSIELPAPASWKK#1151#2	>AT1G15340.1 | Symbols: MBD10 | methyl-CPG-binding domain 10 | chr1:5275895-5277474 REVERSE LENGTH=384;>AT1G15340.2 | Symbols: MBD10 | methyl-CPG-binding domain 10 | chr1:5275895-5277474 REVERSE LENGTH=332	169.49	-0.023488	MENTDELVSIELPAPASWKK
nitrogen.starvation /nitrogen.resupply 	at1g15690.1	0.805048569	0.022910834	0.051560413	two.sided	transport.H+ transporting pyrophosphatase	at1g15690.1#AADVGADLVGK#508#2	">AT1G15690.1 | Symbols: AVP1, ATAVP3, AVP-3, AtVHP1;1 | Inorganic H pyrophosphatase family protein | chr1:5399115-5402185 FORWARD LENGTH=770;>AT1G15690.2 | Symbols: AVP1, ATAVP3, AVP-3, AtVHP1;1 | Inorganic H pyrophosphatase family protein | chr1:5399115-5"	121.68	0.30892	AADVGADLVGK
nitrogen.starvation /nitrogen.resupply 	at1g15790.1	0.899637001	0.000284519	0.001678374	two.sided	not assigned.unknown	at1g15790.1#LFNNASNQTEYLR#785#2	>AT1G15790.1 | Symbols:  | unknown protein; BEST Arabidopsis thaliana protein match is: unknown protein (TAIR:AT1G15780.1); Has 170 Blast hits to 94 proteins in 14 species: Archae - 0; Bacteria - 0; Metazoa - 0; Fungi - 0; Plants - 170; Viruses - 0; Other 	200.21	0.20578	LFNNASNQTEYLR
nitrogen.starvation /nitrogen.resupply 	at1g15930.1	-0.200560456	0.652782202	0.725431774	two.sided	protein.synthesis	at1g15930.1#DFGEETTALSIVNK#762#2	>AT1G15930.1 | Symbols:  | Ribosomal protein L7Ae/L30e/S12e/Gadd45 family protein | chr1:5471702-5472741 FORWARD LENGTH=144;>AT1G15930.2 | Symbols:  | Ribosomal protein L7Ae/L30e/S12e/Gadd45 family protein | chr1:5471702-5472741 FORWARD LENGTH=144	273.87	0.16719	DFGEETTALSIVNK
nitrogen.starvation /nitrogen.resupply 	at1g15950.1	0.14370342	0.175070873	0.257534987	two.sided	secondary metabolism.phenylpropanoids	at1g15950.1#MVAEQAAWETAK#668#2	">AT1G15950.1 | Symbols: CCR1, IRX4, ATCCR1 | cinnamoyl coa reductase 1 | chr1:5478855-5481915 FORWARD LENGTH=344;>AT1G15950.2 | Symbols: CCR1, IRX4, ATCCR1 | cinnamoyl coa reductase 1 | chr1:5478855-5481949 FORWARD LENGTH=337"	196.11	0.1938	MVAEQAAWETAK
nitrogen.starvation /nitrogen.resupply 	at1g16080.1	0.117376485	0.651982513	0.725431774	two.sided	not assigned.unknown	at1g16080.1#DLVFFQNGMMEPWFESK#1053#2	">AT1G16080.1 | Symbols:  | unknown protein; LOCATED IN: apoplast, chloroplast stroma, chloroplast, chloroplast envelope; EXPRESSED IN: 23 plant structures; EXPRESSED DURING: 14 growth stages; Has 81 Blast hits to 81 proteins in 28 species: Archae - 0; Bact"	241.87	-0.3712	DLVFFQNGMMEPWFESK
nitrogen.starvation /nitrogen.resupply 	at1g16350.1	0.237295862	0.405387548	0.499464827	two.sided	nucleotide metabolism.synthesis	at1g16350.1#DYYVPWDIDLDK#771#2	>AT1G16350.1 | Symbols:  | Aldolase-type TIM barrel family protein | chr1:5590951-5592872 FORWARD LENGTH=502	170.04	0.1534	DYYVPWDIDLDK
nitrogen.starvation /nitrogen.resupply 	at1g16470.1	0.043735839	0.771135342	0.82783647	two.sided	protein.degradation	at1g16470.1#LYKEPIPVTQLVR#519#3	>AT1G16470.1 | Symbols: PAB1 | proteasome subunit PAB1 | chr1:5623122-5625439 FORWARD LENGTH=235;>AT1G16470.2 | Symbols: PAB1 | proteasome subunit PAB1 | chr1:5623122-5625439 FORWARD LENGTH=235;>AT1G79210.1 | Symbols:  | N-terminal nucleophile aminohydrola	173.19	-0.40984	LYKEPIPVTQLVR
nitrogen.starvation /nitrogen.resupply 	at1g16610.3	-0.262149913	1	1	not.tested	"misc.gluco-, galacto- and mannosidases"	at1g16610.3#AQLYMDGAQIDGK#705#2	">AT1G16610.3 | Symbols: SR45 | arginine/serine-rich 45 | chr1:5675925-5678686 REVERSE LENGTH=425;>AT1G16610.1 | Symbols: SR45, RNPS1 | arginine/serine-rich 45 | chr1:5675925-5678686 REVERSE LENGTH=414;>AT1G16610.2 | Symbols: SR45, RNPS1 | arginine/serine-r"	76.01	-0.077184	AQLYMDGAQIDGK
nitrogen.starvation /nitrogen.resupply 	at1g16700.1	0.391002947	0.123604598	0.19588897	two.sided	mitochondrial electron transport / ATP synthesis.NADH-DH	at1g16700.1#VTINYPFEK#556#2	>AT1G16700.1 | Symbols:  | Alpha-helical ferredoxin | chr1:5710012-5711694 FORWARD LENGTH=222;>AT1G79010.1 | Symbols:  | Alpha-helical ferredoxin | chr1:29725138-29726933 REVERSE LENGTH=222	101.65	-0.53787	VTINYPFEK
nitrogen.starvation /nitrogen.resupply 	at1g16870.1	0.160581322	0.778470957	0.832375441	two.sided	protein.synthesis	at1g16870.1#DTTLSQLTHK#572#2	>AT1G16870.1 | Symbols:  | mitochondrial 28S ribosomal protein S29-related | chr1:5770964-5773157 REVERSE LENGTH=480	128.03	2.7871	DTTLSQLTHK
nitrogen.starvation /nitrogen.resupply 	at1g16890.2	-0.362015416	0.245061417	0.33595274	two.sided	protein.degradation	at1g16890.2#LLSEPAPGISASPSEENMR#993#2	">AT1G16890.2 | Symbols: UBC36, UBC13B | ubiquitin-conjugating enzyme 36 | chr1:5776550-5778327 REVERSE LENGTH=153"	372.11	-0.30375	LLSEPAPGISASPSEENMR
nitrogen.starvation /nitrogen.resupply 	at1g16920.1	2.88E-15	0.449607791	0.541942105	two.sided	signalling.G-proteins	at1g16920.1#AGYRVEDDYDYLFK#898#2	">AT1G16920.1 | Symbols: RAB11, ATRABA1B, RABA1b | RAB GTPase homolog A1B | chr1:5787489-5789147 REVERSE LENGTH=216"	103.88	-0.21558	AGYRVEDDYDYLFK
nitrogen.starvation /nitrogen.resupply 	at1g17290.1	0.467628625	0.006766918	0.02038125	two.sided	amino acid metabolism.synthesis	at1g17290.1#ALAVINPGNPTGQVLSEENQR#1104#2	>AT1G17290.1 | Symbols: AlaAT1 | alanine aminotransferas | chr1:5922771-5926093 FORWARD LENGTH=543	360.17	-0.19549	ALAVINPGNPTGQVLSEENQR
nitrogen.starvation /nitrogen.resupply 	at1g17745.2	1.075807374	1	1	not.tested	amino acid metabolism.synthesis	at1g17745.2#LGEAGVNLLR#521#2	>AT1G17745.2 | Symbols: PGDH | D-3-phosphoglycerate dehydrogenase | chr1:6101157-6104979 FORWARD LENGTH=651;>AT1G17745.1 | Symbols: PGDH | D-3-phosphoglycerate dehydrogenase | chr1:6101157-6104979 FORWARD LENGTH=624	112.36	-0.070562	LGEAGVNLLR
nitrogen.starvation /nitrogen.resupply 	at1g17860.1	0.298496848	0.095462522	0.156620347	two.sided	stress.biotic	at1g17860.1#FSPTSIWELANFDETTK#993#2	>AT1G17860.1 | Symbols:  | Kunitz family trypsin and protease inhibitor protein | chr1:6149343-6149933 FORWARD LENGTH=196	135.09	-0.10216	FSPTSIWELANFDETTK
nitrogen.starvation /nitrogen.resupply 	at1g17880.1	-1.58516395	1.02E-14	7.92E-13	two.sided	RNA.regulation of transcription	at1g17880.1#VQASIAANTWVVSGSPQTK#973#2	">AT1G17880.1 | Symbols: BTF3, ATBTF3 | basic transcription factor 3 | chr1:6152572-6153425 REVERSE LENGTH=165"	406.75	-0.032689	VQASIAANTWVVSGSPQTK
nitrogen.starvation /nitrogen.resupply 	at1g17890.1	0.584324613	0.026324387	0.057578435	two.sided	cell wall.precursor synthesis	at1g17890.1#LASLGWTPK#487#2	">AT1G17890.1 | Symbols: GER2 | NAD(P)-binding Rossmann-fold superfamily protein | chr1:6154478-6155596 REVERSE LENGTH=328;>AT1G73250.1 | Symbols: ATFX, GER1 | GDP-4-keto-6-deoxymannose-3,5-epimerase-4-reductase 1 | chr1:27545213-27546360 REVERSE LENGTH=323"	185.81	0.18961	LASLGWTPK
nitrogen.starvation /nitrogen.resupply 	at1g18070.3	0.591018134	0.00265356	0.010095628	two.sided	signalling.G-proteins	at1g18070.3#MDDPTVNWSK#597#2	>AT1G18070.3 | Symbols:  | Translation elongation factor EF1A/initiation factor IF2gamma family protein | chr1:6214236-6218211 REVERSE LENGTH=543;>AT1G18070.1 | Symbols:  | Translation elongation factor EF1A/initiation factor IF2gamma family protein | chr1	189.57	-0.060136	MDDPTVNWSK
nitrogen.starvation /nitrogen.resupply 	at1g18080.1	-0.150865341	0.629749482	0.70725711	two.sided	development.unspecified	at1g18080.1#FSPNTLQPTIVSASWDK#946#2	">AT1G18080.1 | Symbols: ATARCA, RACK1A_AT, RACK1A | Transducin/WD40 repeat-like superfamily protein | chr1:6222325-6223901 FORWARD LENGTH=327"	237.46	-0.11051	FSPNTLQPTIVSASWDK
nitrogen.starvation /nitrogen.resupply 	at1g18450.1	0.537136766	0.022210686	0.050470975	two.sided	cell.organisation	at1g18450.1#AAELMFEK#470#2	">AT1G18450.1 | Symbols: ATARP4, ARP4 | actin-related protein 4 | chr1:6348199-6351766 FORWARD LENGTH=441"	76.679	1.7283	AAELMFEK
nitrogen.starvation /nitrogen.resupply 	at1g18490.1	-0.459328392	0.011545596	0.030929486	two.sided	amino acid metabolism.synthesis	at1g18490.1#VITPQSEIPALYPK#778#2	>AT1G18490.1 | Symbols:  | Protein of unknown function (DUF1637) | chr1:6367116-6368640 FORWARD LENGTH=282	123.02	-0.48321	VITPQSEIPALYPK
nitrogen.starvation /nitrogen.resupply 	at1g18500.1	-0.324471493	0.00319575	0.01184964	two.sided	amino acid metabolism.synthesis	at1g18500.1#EPATLLEYSMNAVTEGIDAIATTR#1284#2	">AT1G18500.1 | Symbols: MAML-4, IPMS1 | methylthioalkylmalate synthase-like 4 | chr1:6369347-6372861 FORWARD LENGTH=631;>AT1G74040.1 | Symbols: IMS1, MAML-3, IPMS2 | 2-isopropylmalate synthase 1 | chr1:27842258-27845566 FORWARD LENGTH=631"	181.26	0.33535	EPATLLEYSMNAVTEGIDAIATTR
nitrogen.starvation /nitrogen.resupply 	at1g18540.1	0.157398851	0.06942331	0.12379607	two.sided	protein.synthesis	at1g18540.1#VNQAYVIGTSTK#641#2	>AT1G18540.1 | Symbols:  | Ribosomal protein L6 family protein | chr1:6377448-6378548 REVERSE LENGTH=233;>AT1G74050.1 | Symbols:  | Ribosomal protein L6 family protein | chr1:27847256-27848680 REVERSE LENGTH=233;>AT1G74060.1 | Symbols:  | Ribosomal protein	231.67	0.26403	VNQAYVIGTSTK
nitrogen.starvation /nitrogen.resupply 	at1g18630.1	0.050635407	0.781341729	0.833431178	two.sided	RNA.RNA binding	at1g18630.1#IFVGGLSPSTDVELLK#838#2	>AT1G18630.1 | Symbols: GR-RBP6 | glycine-rich RNA-binding protein 6 | chr1:6415226-6416283 FORWARD LENGTH=155	274.45	0.091064	IFVGGLSPSTDVELLK
nitrogen.starvation /nitrogen.resupply 	at1g18800.1	-0.487068564	0.261763285	0.353047942	two.sided	DNA.synthesis/chromatin structure	at1g18800.1#YLSSLDVEDAK#620#2	>AT1G18800.1 | Symbols: NRP2 | NAP1-related protein 2 | chr1:6481466-6483463 REVERSE LENGTH=256	151.1	0.61142	YLSSLDVEDAK
nitrogen.starvation /nitrogen.resupply 	at1g19520.1	NA	1	1	not.tested	not assigned.no ontology	at1g19520.1#MDDAEFYESLEQQR#881#2	>AT1G19520.1 | Symbols: NFD5 | pentatricopeptide (PPR) repeat-containing protein | chr1:6760032-6762581 FORWARD LENGTH=725;>AT1G19520.2 | Symbols: NFD5 | pentatricopeptide (PPR) repeat-containing protein | chr1:6760032-6761150 FORWARD LENGTH=372	89.992	-0.31888	MDDAEFYESLEQQR
nitrogen.starvation /nitrogen.resupply 	at1g19570.1	0.675756478	0.001621226	0.006644182	two.sided	redox.ascorbate and glutathione	at1g19570.1#TPAEFASVGSNIFGTFGTFLK#1096#2	">AT1G19570.1 | Symbols: DHAR1, ATDHAR1, DHAR5 | dehydroascorbate reductase | chr1:6773462-6774413 REVERSE LENGTH=213;>AT1G19570.2 | Symbols: DHAR1, ATDHAR1, DHAR5 | dehydroascorbate reductase | chr1:6773462-6774413 REVERSE LENGTH=212"	329.93	0.53792	TPAEFASVGSNIFGTFGTFLK
nitrogen.starvation /nitrogen.resupply 	at1g19730.1	-0.10349035	0.308731307	0.399035943	two.sided	redox.thioredoxin	at1g19730.1#EFGVEAMPTFVFIK#808#2	">AT1G19730.1 | Symbols: ATTRX4, ATH4 | Thioredoxin superfamily protein | chr1:6823163-6824020 REVERSE LENGTH=119"	155.98	-1.2912	EFGVEAMPTFVFIK
nitrogen.starvation /nitrogen.resupply 	at1g20200.1	0	0.673928912	0.743997135	two.sided	protein.degradation	at1g20200.1#ETGDIYSTNEPQTAFNSR#1015#2	">AT1G20200.1 | Symbols: EMB2719, HAP15 | PAM domain (PCI/PINT associated module) protein | chr1:7001409-7004154 REVERSE LENGTH=488;>AT1G75990.1 | Symbols:  | PAM domain (PCI/PINT associated module) protein | chr1:28524623-28526718 REVERSE LENGTH=487"	359.1	0.01907	ETGDIYSTNEPQTAFNSR
nitrogen.starvation /nitrogen.resupply 	at1g20225.1	2.840487372	0.004313498	0.01451921	two.sided	not assigned.unknown	at1g20225.1#GVSATPTFYVNGFELPGAGSPK#1099#2	>AT1G20225.1 | Symbols:  | Thioredoxin superfamily protein | chr1:7007966-7009318 REVERSE LENGTH=233	307.97	-0.18386	GVSATPTFYVNGFELPGAGSPK
nitrogen.starvation /nitrogen.resupply 	at1g20260.1	0.247359866	0.006995462	0.020843622	two.sided	transport.p- and v-ATPases	at1g20260.1#NIFQSLDLAWTLLR#845#2	">AT1G20260.1 | Symbols:  | ATPase, V1 complex, subunit B protein | chr1:7016971-7020290 FORWARD LENGTH=487;>AT1G76030.1 | Symbols:  | ATPase, V1 complex, subunit B protein | chr1:28534134-28536916 FORWARD LENGTH=486;>AT4G38510.5 | Symbols:  | ATPase, V1 co"	345.38	0.55578	NIFQSLDLAWTLLR
nitrogen.starvation /nitrogen.resupply 	at1g20340.1	NA	1	1	not.tested	PS.lightreaction	at1g20340.1#NNAGYPHNVVFDEDEIPSGVDVAK#863#3	">AT1G20340.1 | Symbols: DRT112, PETE2 | Cupredoxin superfamily protein | chr1:7042770-7043273 REVERSE LENGTH=167"	99.569	-0.32167	NNAGYPHNVVFDEDEIPSGVDVAK
nitrogen.starvation /nitrogen.resupply 	at1g20440.1	-0.870374872	0.046023842	0.090194376	two.sided	stress.abiotic	at1g20440.1#ITLLEELQEK#608#2	">AT1G20440.1 | Symbols: COR47, RD17, AtCOR47 | cold-regulated 47 | chr1:7084722-7085664 REVERSE LENGTH=265"	265.01	-0.13002	ITLLEELQEK
nitrogen.starvation /nitrogen.resupply 	at1g20450.1	-0.549604307	0.049028902	0.094032442	two.sided	stress.abiotic	at1g20450.1#ERGMFDFLK#572#2	">AT1G20450.1 | Symbols: LTI29, LTI45, ERD10 | Dehydrin family protein | chr1:7088235-7089107 REVERSE LENGTH=260;>AT1G20450.2 | Symbols: LTI29, LTI45, ERD10 | Dehydrin family protein | chr1:7088235-7089107 REVERSE LENGTH=259"	180.67	-0.04923	ERGMFDFLK
nitrogen.starvation /nitrogen.resupply 	at1g20620.1	0.435896741	0.000422101	0.00233656	two.sided	redox.dismutases and catalases	at1g20620.1#LFIQTMDPADEDK#762#2	">AT1G20620.1 | Symbols: CAT3, SEN2, ATCAT3 | catalase 3 | chr1:7143142-7146193 FORWARD LENGTH=492;>AT1G20620.5 | Symbols: CAT3, SEN2, ATCAT3 | catalase 3 | chr1:7143142-7146193 FORWARD LENGTH=485;>AT1G20620.2 | Symbols: CAT3, SEN2, ATCAT3 | catalase 3 | ch"	315.43	-0.080451	LFIQTMDPADEDK
nitrogen.starvation /nitrogen.resupply 	at1g20630.1	0.467983282	0.248101594	0.33931953	two.sided	redox.dismutases and catalases	at1g20630.1#EGNFDLVGNNFPVFFVR#986#2	>AT1G20630.1 | Symbols: CAT1 | catalase 1 | chr1:7146812-7149609 FORWARD LENGTH=492	199.15	1.347	EGNFDLVGNNFPVFFVR
nitrogen.starvation /nitrogen.resupply 	at1g20950.1	-0.153476698	0.093141907	0.154750708	two.sided	glycolysis.cytosolic branch	at1g20950.1#FLMEDLYRNPGPLQYDGPGADAK#856#3	>AT1G20950.1 | Symbols:  | Phosphofructokinase family protein | chr1:7297467-7301336 REVERSE LENGTH=614	206.11	-0.079878	FLMEDLYRNPGPLQYDGPGADAK
nitrogen.starvation /nitrogen.resupply 	at1g21630.2	-1.501528329	0.00355591	0.012818836	two.sided	signalling.calcium	at1g21630.2#SFFDDSVPSTPAYPGNLFAEK#1145#2	>AT1G21630.2 | Symbols:  | Calcium-binding EF hand family protein | chr1:7581457-7587796 FORWARD LENGTH=1247;>AT1G21630.1 | Symbols:  | Calcium-binding EF hand family protein | chr1:7581457-7587796 FORWARD LENGTH=1218	138.46	0.4047	SFFDDSVPSTPAYPGNLFAEK
nitrogen.starvation /nitrogen.resupply 	at1g21750.1	-1.086069245	2.70E-19	4.51E-17	two.sided	redox.thioredoxin	at1g21750.1#VVVSDSLDDIVLNSGK#830#2	">AT1G21750.1 | Symbols: ATPDIL1-1, ATPDI5, PDI5, PDIL1-1 | PDI-like 1-1 | chr1:7645767-7648514 FORWARD LENGTH=501;>AT1G21750.2 | Symbols: ATPDIL1-1, PDIL1-1 | PDI-like 1-1 | chr1:7645767-7648695 FORWARD LENGTH=487"	331.73	-0.40704	VVVSDSLDDIVLNSGK
nitrogen.starvation /nitrogen.resupply 	at1g21880.2	0.060141022	0.688129697	0.75422277	two.sided	not assigned.no ontology	at1g21880.2#VSEVASLFQVDPISILLANAIDISYPDVENHILPSK#1303#3	>AT1G21880.2 | Symbols: LYM1 | lysm domain GPI-anchored protein 1 precursor | chr1:7680689-7682526 FORWARD LENGTH=416;>AT1G21880.1 | Symbols: LYM1 | lysm domain GPI-anchored protein 1 precursor | chr1:7680689-7682048 FORWARD LENGTH=316	144.89	0.5305	VSEVASLFQVDPISILLANAIDISYPDVENHILPSK
nitrogen.starvation /nitrogen.resupply 	at1g22270.1	0.017772449	0.463476019	0.556934146	two.sided	not assigned.unknown	at1g22270.1#SMGYAELPEESPDAAVLK#954#2	>AT1G22270.1 | Symbols:  | Trm112p-like protein | chr1:7865548-7865922 FORWARD LENGTH=124	307.32	0.14117	SMGYAELPEESPDAAVLK
nitrogen.starvation /nitrogen.resupply 	at1g22300.1	1.138508226	0.000559309	0.002890589	two.sided	signalling.14-3-3 proteins	at1g22300.1#QAFDDAIAELDSLNEESYK#1079#2	">AT1G22300.1 | Symbols: GRF10, 14-3-3EPSILON, GF14 EPSILON | general regulatory factor 10 | chr1:7879146-7881103 REVERSE LENGTH=254;>AT1G22300.2 | Symbols: GRF10, GF14 EPSILON | general regulatory factor 10 | chr1:7879244-7881103 REVERSE LENGTH=254;>AT1G22"	383.39	-0.06198	QAFDDAIAELDSLNEESYK
nitrogen.starvation /nitrogen.resupply 	at1g22450.1	-1.27367689	1.01E-06	1.48E-05	two.sided	mitochondrial electron transport / ATP synthesis.cytochrome c oxidase	at1g22450.1#ADAVNAQTPSLSEQYHLEK#1072#2	">AT1G22450.1 | Symbols: COX6B, ATCOX6B2 | cytochrome C oxidase 6B | chr1:7925447-7926918 FORWARD LENGTH=191"	323.98	0.035006	ADAVNAQTPSLSEQYHLEK
nitrogen.starvation /nitrogen.resupply 	at1g22530.1	1.466025932	1.60E-18	2.33E-16	two.sided	transport.misc	at1g22530.1#VGLTDEPVITDSFK#761#2	>AT1G22530.1 | Symbols: PATL2 | PATELLIN 2 | chr1:7955773-7958326 REVERSE LENGTH=683	292.8	0.20132	VGLTDEPVITDSFK
nitrogen.starvation /nitrogen.resupply 	at1g22780.1	0.049459807	0.399210852	0.492374103	two.sided	protein.synthesis	at1g22780.1#SLVANEEFQHILR#799#2	">AT1G22780.1 | Symbols: PFL, RPS18A, PFL1 | Ribosomal protein S13/S18 family | chr1:8067990-8069163 FORWARD LENGTH=152;>AT1G34030.1 | Symbols:  | Ribosomal protein S13/S18 family | chr1:12370285-12371465 REVERSE LENGTH=152;>AT4G09800.1 | Symbols: RPS18C | "	248.36	0.083035	SLVANEEFQHILR
nitrogen.starvation /nitrogen.resupply 	at1g22920.1	-0.136931308	0.831469434	0.874128082	two.sided	signalling.light|development.unspecified	at1g22920.1#MEGSSSAIARK#590#2	">AT1G22920.1 | Symbols: CSN5A, JAB1, AJH1 | COP9 signalosome 5A | chr1:8109882-8111895 REVERSE LENGTH=357;>AT1G22920.2 | Symbols: CSN5A, JAB1, AJH1 | COP9 signalosome 5A | chr1:8109998-8111895 REVERSE LENGTH=351"	93.345	n. def.	MEGSSSAIARK
nitrogen.starvation /nitrogen.resupply 	at1g23100.1	-1.250774802	1.56E-07	2.90E-06	two.sided	protein.postranslational modification	at1g23100.1#EGDNVLLPEFGGTQVK#852#2	>AT1G23100.1 | Symbols:  | GroES-like family protein | chr1:8195867-8196336 FORWARD LENGTH=97	162.29	-0.031675	EGDNVLLPEFGGTQVK
nitrogen.starvation /nitrogen.resupply 	at1g23140.1	-0.195130938	0.593045538	0.673155673	two.sided	not assigned.no ontology	at1g23140.1#MENLVGLLR#544#2	>AT1G23140.1 | Symbols:  | Calcium-dependent lipid-binding (CaLB domain) family protein | chr1:8202362-8203172 REVERSE LENGTH=165;>AT5G37740.2 | Symbols:  | Calcium-dependent lipid-binding (CaLB domain) family protein | chr5:14992148-14993431 FORWARD LENGT	166.19	-0.27352	MENLVGLLR
nitrogen.starvation /nitrogen.resupply 	at1g23190.1	0.371942234	0.016002058	0.040022278	two.sided	glycolysis.cytosolic branch	at1g23190.1#YNMENGGPAPESITDK#862#2	>AT1G70730.3 | Symbols: PGM2 | Phosphoglucomutase/phosphomannomutase family protein | chr1:26669020-26673166 REVERSE LENGTH=662;>AT1G70730.2 | Symbols: PGM2 | Phosphoglucomutase/phosphomannomutase family protein | chr1:26669020-26673166 REVERSE LENGTH=605;	308	-0.045012	YNMENGGPAPESITDK
nitrogen.starvation /nitrogen.resupply 	at1g23290.1	-0.144102611	0.0643135	0.115923098	two.sided	protein.synthesis	at1g23290.1#DNVPLIDVTQHGFFK#865#2	">AT1G23290.1 | Symbols: RPL27A, RPL27AB | Ribosomal protein L18e/L15 superfamily protein | chr1:8263007-8263447 FORWARD LENGTH=146;>AT1G70600.1 | Symbols:  | Ribosomal protein L18e/L15 superfamily protein | chr1:26621168-26621608 REVERSE LENGTH=146"	249.41	-0.29863	DNVPLIDVTQHGFFK
nitrogen.starvation /nitrogen.resupply 	at1g23310.1	1.606764091	0.019011699	0.045410356	two.sided	amino acid metabolism.synthesis	at1g23310.1#DGYPSDPELIFLTDGASK#963#2	">AT1G23310.1 | Symbols: GGT1, AOAT1, GGAT1 | glutamate:glyoxylate aminotransferase | chr1:8268720-8271329 REVERSE LENGTH=481;>AT1G70580.1 | Symbols: AOAT2, GGT2 | alanine-2-oxoglutarate aminotransferase 2 | chr1:26613222-26615845 FORWARD LENGTH=481;>AT1G70"	191.44	1.8688	DGYPSDPELIFLTDGASK
nitrogen.starvation /nitrogen.resupply 	at1g23800.1	0.961671461	1.99E-08	4.48E-07	two.sided	fermentation.aldehyde dehydrogenase	at1g23800.1#SGIEQGPQVDSEQFNK#882#2	">AT1G23800.1 | Symbols: ALDH2B7, ALDH2B | aldehyde dehydrogenase 2B7 | chr1:8412238-8414804 REVERSE LENGTH=534"	305.29	0.43931	SGIEQGPQVDSEQFNK
nitrogen.starvation /nitrogen.resupply 	at1g23820.1	0	0.778926675	0.832375441	two.sided	polyamine metabolism.synthesis	at1g23820.1#PFFQSVAR#476#2	>AT1G23820.1 | Symbols: SPDS1 | spermidine synthase 1 | chr1:8420278-8422724 FORWARD LENGTH=378;>AT1G23820.2 | Symbols: SPDS1 | spermidine synthase 1 | chr1:8420278-8422480 FORWARD LENGTH=327	164.53	0.10123	PFFQSVAR
nitrogen.starvation /nitrogen.resupply 	at1g24050.1	-0.719734247	0.000290733	0.001706415	two.sided	not assigned.unknown	at1g24050.1#MDPAGASVASAIGGEGEK#845#2	">AT1G24050.1 | Symbols:  | RNA-processing, Lsm domain | chr1:8507057-8508439 FORWARD LENGTH=188"	167.82	-0.0076351	MDPAGASVASAIGGEGEK
nitrogen.starvation /nitrogen.resupply 	at1g24180.1	0.35561206	0.048748161	0.093802063	two.sided	TCA / org. transformation	at1g24180.1#LLLTHDIATEK#627#2	>AT1G24180.1 | Symbols: IAR4 | Thiamin diphosphate-binding fold (THDP-binding) superfamily protein | chr1:8560777-8563382 REVERSE LENGTH=393	247.79	0.22263	LLLTHDIATEK
nitrogen.starvation /nitrogen.resupply 	at1g24280.1	-0.399857036	0.314325166	0.403885361	two.sided	OPP.oxidative PP	at1g24280.1#LLLDAIEGER#565#2	>AT1G24280.1 | Symbols: G6PD3 | glucose-6-phosphate dehydrogenase 3 | chr1:8609495-8612383 FORWARD LENGTH=599;>AT5G13110.1 | Symbols: G6PD2 | glucose-6-phosphate dehydrogenase 2 | chr5:4158952-4161640 FORWARD LENGTH=596;>AT5G35790.1 | Symbols: G6PD1 | gluc	169.65	0.0014156	LLLDAIEGER
nitrogen.starvation /nitrogen.resupply 	at1g24510.1	-0.065747471	0.378355857	0.472450976	two.sided	protein.postranslational modification	at1g24510.1#IAEGYEMASR#564#2	>AT1G24510.1 | Symbols:  | TCP-1/cpn60 chaperonin family protein | chr1:8685504-8688101 REVERSE LENGTH=535;>AT1G24510.2 | Symbols:  | TCP-1/cpn60 chaperonin family protein | chr1:8685504-8687660 REVERSE LENGTH=459	164.33	-0.17243	IAEGYEMASR
nitrogen.starvation /nitrogen.resupply 	at1g25350.2	0.2198454	0.62873301	0.706795145	two.sided	protein.aa activation	at1g25350.2#LFNSENPAELNDAWLTDINPNSK#1302#2	">AT1G25350.2 | Symbols: OVA9 | glutamine-tRNA ligase, putative / glutaminyl-tRNA synthetase, putative / GlnRS, putative | chr1:8889280-8894205 REVERSE LENGTH=800;>AT1G25350.1 | Symbols: OVA9 | glutamine-tRNA ligase, putative / glutaminyl-tRNA synthetase, p"	373.47	0.1807	LFNSENPAELNDAWLTDINPNSK
nitrogen.starvation /nitrogen.resupply 	at1g25490.1	0.381486561	0.002768093	0.010463212	two.sided	protein.postranslational modification	at1g25490.1#AMVDEPLYPIAVLIDELK#1036#2	">AT1G25490.1 | Symbols: RCN1, REGA, ATB BETA BETA, EER1 | ARM repeat superfamily protein | chr1:8951700-8954899 FORWARD LENGTH=588"	174.59	0.027112	AMVDEPLYPIAVLIDELK
nitrogen.starvation /nitrogen.resupply 	at1g26110.1	-1.421770351	0.007017795	0.020856959	two.sided	not assigned.unknown	at1g26110.1#FTEDFDFTAMNEK#798#2	>AT1G26110.1 | Symbols: DCP5 | decapping 5 | chr1:9024616-9027556 REVERSE LENGTH=611;>AT1G26110.2 | Symbols: DCP5 | decapping 5 | chr1:9024616-9027556 REVERSE LENGTH=605	315.43	0.34123	FTEDFDFTAMNEK
nitrogen.starvation /nitrogen.resupply 	at1g26340.1	-0.908016213	0.009974996	0.027674099	two.sided	redox.ascorbate and glutathione	at1g26340.1#YFIGELDESSLPEIPELK#1040#2	">AT1G26340.1 | Symbols: B5 #6, ATCB5-A, CB5-A | cytochrome B5 isoform A | chr1:9113992-9114755 FORWARD LENGTH=135"	199.65	-0.59488	YFIGELDESSLPEIPELK
nitrogen.starvation /nitrogen.resupply 	at1g26460.1	NA	1	1	not.tested	not assigned.no ontology	at1g26460.1#SALTVVDDMIK#596#2	>AT1G26460.1 | Symbols:  | Tetratricopeptide repeat (TPR)-like superfamily protein | chr1:9151816-9154407 FORWARD LENGTH=630	90.913	1.7785	SALTVVDDMIK
nitrogen.starvation /nitrogen.resupply 	at1g26630.1	-0.600740371	5.87E-05	0.00051145	two.sided	protein.synthesis	at1g26630.1#DDLKLPTDDGLTAQMR#895#2	">AT1G26630.1 | Symbols: FBR12, ATELF5A-2, ELF5A-2 | Eukaryotic translation initiation factor 5A-1 (eIF-5A 1) protein | chr1:9205968-9207098 FORWARD LENGTH=159"	256.98	0.074923	DDLKLPTDDGLTAQMR
nitrogen.starvation /nitrogen.resupply 	at1g26880.1	0.655061318	0.003301651	0.012038423	two.sided	protein.synthesis	at1g26880.1#AFLVEEQK#482#2	>AT1G26880.1 | Symbols:  | Ribosomal protein L34e superfamily protein | chr1:9315640-9316681 REVERSE LENGTH=120;>AT1G69620.1 | Symbols: RPL34 | ribosomal protein L34 | chr1:26189900-26191081 FORWARD LENGTH=119;>AT3G28900.1 | Symbols:  | Ribosomal protein L	247.16	0.10132	AFLVEEQK
nitrogen.starvation /nitrogen.resupply 	at1g27090.1	-0.672921473	0.000333027	0.001906744	two.sided	not assigned.no ontology	at1g27090.1#EVTDIPQEVSGGDDGAK#859#2	>AT1G27090.1 | Symbols:  | glycine-rich protein | chr1:9404041-9406098 REVERSE LENGTH=420	225.68	0.18439	EVTDIPQEVSGGDDGAK
nitrogen.starvation /nitrogen.resupply 	at1g27130.1	1.608020115	0.000113521	0.00084995	two.sided	misc.glutathione S transferases	at1g27130.1#YEYLDEPDVLK#692#2	">AT1G27130.1 | Symbols: ATGSTU13, GST12, GSTU13 | glutathione S-transferase tau 13 | chr1:9425582-9426597 FORWARD LENGTH=227"	99.752	-0.10436	YEYLDEPDVLK
nitrogen.starvation /nitrogen.resupply 	at1g27390.1	-0.262261079	0.223405323	0.312499901	two.sided	protein.targeting	at1g27390.1#WGGALLELSQFQPIPEAK#993#2	>AT1G27390.1 | Symbols: TOM20-2 | translocase outer membrane 20-2 | chr1:9513469-9514912 REVERSE LENGTH=210	200.58	0.52421	WGGALLELSQFQPIPEAK
nitrogen.starvation /nitrogen.resupply 	at1g27400.1	-0.756703913	0.001335282	0.005825198	two.sided	protein.synthesis	at1g27400.1#SAQFVLDLLK#567#2	>AT1G27400.1 | Symbols:  | Ribosomal protein L22p/L17e family protein | chr1:9515230-9516725 FORWARD LENGTH=176;>AT1G67430.1 | Symbols:  | Ribosomal protein L22p/L17e family protein | chr1:25262209-25263627 FORWARD LENGTH=175;>AT1G67430.2 | Symbols:  | Rib	174.77	0.20461	SAQFVLDLLK
nitrogen.starvation /nitrogen.resupply 	at1g27450.3	-0.052839339	0.524935075	0.614352873	two.sided	nucleotide metabolism.salvage	at1g27450.3#LGETSLFVLVK#603#2	">AT1G27450.3 | Symbols: APT1 | adenine phosphoribosyl transferase 1 | chr1:9532042-9533807 FORWARD LENGTH=284;>AT1G27450.1 | Symbols: APT1, ATAPT1 | adenine phosphoribosyl transferase 1 | chr1:9532042-9533807 FORWARD LENGTH=243;>AT1G27450.2 | Symbols: APT1"	202.56	-0.079774	LGETSLFVLVK
nitrogen.starvation /nitrogen.resupply 	at1g27650.1	-1.905794112	0.003830993	0.013397004	two.sided	RNA.processing	at1g27650.1#AEHLASIFGTEK#673#2	">AT1G27650.1 | Symbols: ATU2AF35A | U2 snRNP auxiliary factor small subunit, putative | chr1:9615152-9616042 FORWARD LENGTH=296;>AT5G42820.1 | Symbols: ATU2AF35B, U2AF35B | Zinc finger C-x8-C-x5-C-x3-H type family protein | chr5:17170445-17171296 REVERSE L"	146.36	-0.15791	AEHLASIFGTEK
nitrogen.starvation /nitrogen.resupply 	at1g27970.2	0.785508746	0.044782307	0.088205286	two.sided	protein.targeting	at1g27970.2#IQGVQSIVAK#522#2	>AT1G27970.2 | Symbols: NTF2B | nuclear transport factor 2B | chr1:9746921-9748306 FORWARD LENGTH=134;>AT1G27970.1 | Symbols: NTF2B | nuclear transport factor 2B | chr1:9746921-9747787 FORWARD LENGTH=126	130.94	-0.17032	IQGVQSIVAK
nitrogen.starvation /nitrogen.resupply 	at1g28290.1	-0.122769352	0.642858511	0.719765288	two.sided	stress.abiotic	at1g28290.1#NGYFLLLAPK#568#2	>AT1G28290.1 | Symbols: AGP31 | arabinogalactan protein 31 | chr1:9889331-9890843 REVERSE LENGTH=359;>AT1G28290.2 | Symbols: AGP31 | arabinogalactan protein 31 | chr1:9889331-9890843 REVERSE LENGTH=315	208.25	-0.078538	NGYFLLLAPK
nitrogen.starvation /nitrogen.resupply 	at1g28580.1	-1.190402328	0.031223915	0.065240667	two.sided	misc.GDSL-motif lipase	at1g28580.1#GVNFAVGGATALER#681#2	>AT1G28580.1 | Symbols:  | GDSL-like Lipase/Acylhydrolase superfamily protein | chr1:10044603-10046379 REVERSE LENGTH=390;>AT1G28570.1 | Symbols:  | SGNH hydrolase-type esterase superfamily protein | chr1:10041838-10044112 REVERSE LENGTH=389;>AT1G28580.2 |	97.463	0.35732	GVNFAVGGATALER
nitrogen.starvation /nitrogen.resupply 	at1g29150.1	-0.012996891	0.976510964	0.980709205	two.sided	protein.degradation	at1g29150.1#VVDSLYVR#476#2	">AT1G29150.1 | Symbols: ATS9, RPN6 | non-ATPase subunit 9 | chr1:10181240-10182499 FORWARD LENGTH=419"	149.65	-0.061776	VVDSLYVR
nitrogen.starvation /nitrogen.resupply 	at1g29250.1	-0.289507639	0.259372272	0.351039182	two.sided	not assigned.unknown	at1g29250.1#MEEITEGVNNMNLAVDTQKK#1154#2	>AT1G29250.1 | Symbols:  | Alba DNA/RNA-binding protein | chr1:10223461-10224592 REVERSE LENGTH=130	255.24	-0.55132	MEEITEGVNNMNLAVDTQKK
nitrogen.starvation /nitrogen.resupply 	at1g29350.1	-2.770370232	4.40E-06	5.58E-05	two.sided	not assigned.unknown	at1g29350.1#ELDFQYSPFSAQQSMQSR#1075#2	>AT1G29350.1 | Symbols:  | Kinase-related protein of unknown function (DUF1296) | chr1:10268761-10273613 REVERSE LENGTH=831;>AT1G29370.1 | Symbols:  | Kinase-related protein of unknown function (DUF1296) | chr1:10278080-10283024 REVERSE LENGTH=831	457.48	-0.017299	ELDFQYSPFSAQQSMQSR
nitrogen.starvation /nitrogen.resupply 	at1g29880.1	0.382347982	0.011599766	0.031003493	two.sided	protein.aa activation	at1g29880.1#DVLAVMEDFSPEQLGAK#925#2	>AT1G29880.1 | Symbols:  | glycyl-tRNA synthetase / glycine--tRNA ligase | chr1:10459662-10462781 REVERSE LENGTH=729	212.95	0.75049	DVLAVMEDFSPEQLGAK
nitrogen.starvation /nitrogen.resupply 	at1g29900.1	0.015437544	0.242274809	0.333306215	two.sided	nucleotide metabolism.synthesis	at1g29900.1#LSVGYTLDQIPNDITR#903#2	>AT1G29900.1 | Symbols: CARB | carbamoyl phosphate synthetase B | chr1:10468164-10471976 FORWARD LENGTH=1187	211.9	1.3918	LSVGYTLDQIPNDITR
nitrogen.starvation /nitrogen.resupply 	at1g30070.2	NA	1	1	not.tested	not assigned.no ontology	at1g30070.2#AEEVGLDLEELRQLQNIAK#1106#2	>AT1G30070.2 | Symbols:  | SGS domain-containing protein | chr1:10546794-10548072 REVERSE LENGTH=229;>AT1G30070.1 | Symbols:  | SGS domain-containing protein | chr1:10546794-10548072 REVERSE LENGTH=222	250.26	-0.020298	AEEVGLDLEELRQLQNIAK
nitrogen.starvation /nitrogen.resupply 	at1g30110.1	1.611441869	0.009489163	0.026642649	two.sided	signalling.phosphinositides	at1g30110.1#MENLPPGYR#379#3	">AT1G30110.1 | Symbols: ATNUDX25, NUDX25 | nudix hydrolase homolog 25 | chr1:10582700-10583821 FORWARD LENGTH=175;>AT1G30110.2 | Symbols: NUDX25 | nudix hydrolase homolog 25 | chr1:10582700-10583821 FORWARD LENGTH=175"	41.876	0.059472	MENLPPGYR
nitrogen.starvation /nitrogen.resupply 	at1g30230.2	-0.73465864	3.56E-08	7.43E-07	two.sided	protein.synthesis	at1g30230.2#DAAADEEDDDDVDLFGEETEEEK#1294#2	">AT1G30230.2 | Symbols:  | Glutathione S-transferase, C-terminal-like;Translation elongation  factor EF1B/ribosomal protein S6 | chr1:10639286-10640601 FORWARD LENGTH=260;>AT1G30230.1 | Symbols:  | Glutathione S-transferase, C-terminal-like;Translation elo"	366.4	0.13262	DAAADEEDDDDVDLFGEETEEEK
nitrogen.starvation /nitrogen.resupply 	at1g30470.1	-0.972360396	0.000898138	0.004179383	two.sided	"metal handling.binding, chelation and storage"	at1g30470.1#SPAWVEWR#516#2	>AT1G30470.1 | Symbols:  | SIT4 phosphatase-associated family protein | chr1:10779423-10786415 FORWARD LENGTH=811;>AT1G30470.2 | Symbols:  | SIT4 phosphatase-associated family protein | chr1:10779435-10786415 FORWARD LENGTH=805;>AT1G30470.3 | Symbols:  | S	130.75	0.1217	SPAWVEWR
nitrogen.starvation /nitrogen.resupply 	at1g30510.2	0.093767259	0.176755113	0.2596855	two.sided	OPP.electron transfer	at1g30510.2#MFMENVPNK#555#2	">AT1G30510.2 | Symbols: ATRFNR2, RFNR2 | root FNR 2 | chr1:10807150-10808984 REVERSE LENGTH=382;>AT1G30510.1 | Symbols: ATRFNR2, RFNR2 | root FNR 2 | chr1:10807150-10808984 REVERSE LENGTH=381;>AT1G30510.3 | Symbols: ATRFNR2, RFNR2 | root FNR 2 | chr1:10807"	200.05	0.19915	MFMENVPNK
nitrogen.starvation /nitrogen.resupply 	at1g30580.1	-0.521902773	4.18E-07	6.88E-06	two.sided	not assigned.unknown	at1g30580.1#TYVVQDGDIIFFK#773#2	>AT1G30580.1 | Symbols:  | GTP binding | chr1:10831953-10835454 REVERSE LENGTH=394	215.34	-0.0045358	TYVVQDGDIIFFK
nitrogen.starvation /nitrogen.resupply 	at1g30630.1	2.88E-15	0.828796803	0.873677497	two.sided	cell.vesicle transport	at1g30630.1#ASMAGPDHLFNLR#736#2	>AT1G30630.1 | Symbols:  | Coatomer epsilon subunit | chr1:10858546-10860173 REVERSE LENGTH=292	289.75	-0.12522	ASMAGPDHLFNLR
nitrogen.starvation /nitrogen.resupply 	at1g30690.1	0.370559171	0.023477039	0.052430558	two.sided	transport.misc	at1g30690.1#QVESEVVIAPAVVPEETTVK#1063#2	>AT1G30690.1 | Symbols:  | Sec14p-like phosphatidylinositol transfer family protein | chr1:10888284-10890085 FORWARD LENGTH=540;>AT1G30690.2 | Symbols:  | Sec14p-like phosphatidylinositol transfer family protein | chr1:10888284-10890085 FORWARD LENGTH=540	196.3	0.36998	QVESEVVIAPAVVPEETTVK
nitrogen.starvation /nitrogen.resupply 	at1g31010.1	-1.13918288	0.008558625	0.024866852	two.sided	not assigned.unknown	at1g31010.1#DGSQALWLNNAPTEILSELK#1100#2	>AT1G31010.1 | Symbols: OSB4 | organellar single-stranded DNA binding protein 4 | chr1:11054926-11056873 REVERSE LENGTH=360	278.08	0.55385	DGSQALWLNNAPTEILSELK
nitrogen.starvation /nitrogen.resupply 	at1g31070.2	0.399032377	0.020109835	0.047355417	two.sided	cell wall.precursor synthesis	at1g31070.2#APDGNGGVYAALK#617#2	>AT1G31070.2 | Symbols: GlcNAc1pUT1 | N-acetylglucosamine-1-phosphate uridylyltransferase 1 | chr1:11084951-11088361 FORWARD LENGTH=505	219.43	0.90921	APDGNGGVYAALK
nitrogen.starvation /nitrogen.resupply 	at1g31180.1	-0.117537755	0.260793704	0.352146874	two.sided	amino acid metabolism.synthesis|secondary metabolism.sulfur-containing	at1g31180.1#ANPLATILSAAMLLK#764#2	">AT1G31180.1 | Symbols: ATIMD3, IMD3, IPMDH1 | isopropylmalate dehydrogenase 3 | chr1:11142843-11144617 REVERSE LENGTH=404;>AT5G14200.1 | Symbols: ATIMD1, IMD1 | isopropylmalate dehydrogenase 1 | chr5:4576220-4578111 FORWARD LENGTH=409;>AT5G14200.3 | Symbo"	363.82	0.08779	ANPLATILSAAMLLK
nitrogen.starvation /nitrogen.resupply 	at1g31340.1	0.012785156	0.186068007	0.270947325	two.sided	protein.degradation	at1g31340.1#EIEIDIEPTDTIDRIK#950#2	">AT1G31340.1 | Symbols: RUB1, NEDD8, ATRUB1 | related to ubiquitin 1 | chr1:11218076-11219417 REVERSE LENGTH=156;>AT2G35635.1 | Symbols: UBQ7, RUB2 | ubiquitin 7 | chr2:14981044-14981943 FORWARD LENGTH=154"	321.81	-0.07218	EIEIDIEPTDTIDRIK
nitrogen.starvation /nitrogen.resupply 	at1g31812.1	-1.531652872	1.02E-09	2.99E-08	two.sided	lipid metabolism.FA synthesis and FA elongation	at1g31812.1#VNTLTELPSNEDLLILYGLYK#1205#2	">AT1G31812.1 | Symbols: ACBP6, ACBP | acyl-CoA-binding protein 6 | chr1:11411132-11412099 REVERSE LENGTH=92"	280.19	-0.094804	VNTLTELPSNEDLLILYGLYK
nitrogen.starvation /nitrogen.resupply 	at1g32050.1	0.470131079	0.270683477	0.362151548	two.sided	transport.misc	at1g32050.1#LADWEAELR#552#2	>AT1G32050.1 | Symbols:  | SCAMP family protein | chr1:11528616-11530974 FORWARD LENGTH=264	105.86	-0.60018	LADWEAELR
nitrogen.starvation /nitrogen.resupply 	at1g32220.1	-0.261528825	0.218686795	0.307372054	two.sided	not assigned.unknown	at1g32220.1#VNGIEVPLDLVGEPLDK#904#2	>AT1G32220.1 | Symbols:  | NAD(P)-binding Rossmann-fold superfamily protein | chr1:11608038-11609591 FORWARD LENGTH=296	180.62	-0.41368	VNGIEVPLDLVGEPLDK
nitrogen.starvation /nitrogen.resupply 	at1g32470.1	-1.23644447	0.001558689	0.006501962	two.sided	PS.photorespiration	at1g32470.1#LTESPGLINSSPYEDGWMIK#1119#2	>AT1G32470.1 | Symbols:  | Single hybrid motif superfamily protein | chr1:11739479-11740246 REVERSE LENGTH=166;>AT2G35370.1 | Symbols: GDCH | glycine decarboxylase complex H | chr2:14891239-14892050 FORWARD LENGTH=165	271.64	-0.46474	LTESPGLINSSPYEDGWMIK
nitrogen.starvation /nitrogen.resupply 	at1g32580.1	-1.86713106	0.011473648	0.030807405	two.sided	development.unspecified	at1g32580.1#LEGLPGVLFILPDSYVDQENK#1174#2	">AT1G32580.1 | Symbols:  | plastid developmental protein DAG, putative | chr1:11784108-11785430 FORWARD LENGTH=229"	219.95	0.24587	LEGLPGVLFILPDSYVDQENK
nitrogen.starvation /nitrogen.resupply 	at1g33120.1	0.047536427	0.922324292	0.942099066	two.sided	protein.synthesis	at1g33120.1#VEMLDGVTIVR#616#2	>AT1G33120.1 | Symbols:  | Ribosomal protein L6 family | chr1:12010986-12012223 FORWARD LENGTH=194;>AT1G33140.1 | Symbols: PGY2 | Ribosomal protein L6 family | chr1:12023360-12024502 FORWARD LENGTH=194	267.85	0.81965	VEMLDGVTIVR
nitrogen.starvation /nitrogen.resupply 	at1g34430.1	-0.32782372	0.232295673	0.323386587	two.sided	TCA / org. transformation	at1g34430.1#APPASPPTAAVEAPVSVEK#909#2	>AT1G34430.1 | Symbols: EMB3003 | 2-oxoacid dehydrogenases acyltransferase family protein | chr1:12588027-12590084 REVERSE LENGTH=465	204.05	0.12273	APPASPPTAAVEAPVSVEK
nitrogen.starvation /nitrogen.resupply 	at1g35140.1	0.772449367	0.005264083	0.016845064	two.sided	signalling.in sugar and nutrient physiology	at1g35140.1#YLLPALFDPK#589#2	">AT1G35140.1 | Symbols: PHI-1, EXL7 | Phosphate-responsive 1 family protein | chr1:12852089-12853018 FORWARD LENGTH=309"	145.89	0.53985	YLLPALFDPK
nitrogen.starvation /nitrogen.resupply 	at1g35160.1	1.003840148	0.047626569	0.09209906	two.sided	signalling.14-3-3 proteins	at1g35160.1#DNLTLWTSDMQDESPEEIK#1126#2	">AT1G35160.1 | Symbols: GRF4, 14-3-3PHI, GF14 PHI | GF14 protein phi chain | chr1:12867264-12868514 FORWARD LENGTH=267"	297.63	-0.15152	DNLTLWTSDMQDESPEEIK
nitrogen.starvation /nitrogen.resupply 	at1g35720.1	1.627791217	1.65E-16	1.48E-14	two.sided	cell.organisation	at1g35720.1#VSDSVPAPSDDAEQLR#843#2	">AT1G35720.1 | Symbols: ANNAT1, OXY5, ATOXY5 | annexin 1 | chr1:13225304-13226939 FORWARD LENGTH=317"	285.58	0.29123	VSDSVPAPSDDAEQLR
nitrogen.starvation /nitrogen.resupply 	at1g36240.1	0.108299398	0.89006659	0.921629235	two.sided	protein.synthesis	at1g36240.1#VSCLSIVDPGDSDIIK#859#2	>AT1G36240.1 | Symbols:  | Ribosomal protein L7Ae/L30e/S12e/Gadd45 family protein | chr1:13614890-13616233 FORWARD LENGTH=112;>AT1G77940.1 | Symbols:  | Ribosomal protein L7Ae/L30e/S12e/Gadd45 family protein | chr1:29304116-29305288 REVERSE LENGTH=112;>AT3	139.66	0.18732	VSCLSIVDPGDSDIIK
nitrogen.starvation /nitrogen.resupply 	at1g42480.1	NA	1	1	not.tested	not assigned.unknown	at1g42480.1#LLEETEDELGEVIK#809#2	>AT1G42480.1 | Symbols:  | unknown protein; FUNCTIONS IN: molecular_function unknown; INVOLVED IN: biological_process unknown; LOCATED IN: endomembrane system; EXPRESSED IN: 24 plant structures; EXPRESSED DURING: 13 growth stages; CONTAINS InterPro DOMAIN/	162.48	-1.5219	LLEETEDELGEVIK
nitrogen.starvation /nitrogen.resupply 	at1g42960.1	-1.575735861	0.000170664	0.001193625	two.sided	not assigned.unknown	at1g42960.1#IAQLNSAIDDVSSQLK#851#2	>AT1G42960.1 | Symbols:  | expressed protein localized to the inner membrane of the chloroplast. | chr1:16125863-16127080 FORWARD LENGTH=168	255.21	-0.082469	IAQLNSAIDDVSSQLK
nitrogen.starvation /nitrogen.resupply 	at1g42970.1	0.309634334	0.025753954	0.056542516	two.sided	PS.calvin cyle	at1g42970.1#VLDEEFGIVK#575#2	>AT1G42970.1 | Symbols: GAPB | glyceraldehyde-3-phosphate dehydrogenase B subunit | chr1:16127552-16129584 FORWARD LENGTH=447	157.66	0.054897	VLDEEFGIVK
nitrogen.starvation /nitrogen.resupply 	at1g43170.1	-0.096834813	0.166014395	0.247643439	two.sided	protein.synthesis	at1g43170.1#VGTEAHTAMTEYDR#791#2	">AT1G43170.1 | Symbols: ARP1, emb2207, RPL3A, RP1 | ribosomal protein 1 | chr1:16266992-16268631 FORWARD LENGTH=389;>AT1G43170.2 | Symbols: ARP1, RPL3A, RP1 | ribosomal protein 1 | chr1:16266992-16268631 FORWARD LENGTH=389;>AT1G43170.3 | Symbols: ARP1, RPL"	212.83	-0.0072387	VGTEAHTAMTEYDR
nitrogen.starvation /nitrogen.resupply 	at1g43890.1	1.45560442	1	1	not.tested	signalling.G-proteins	at1g43890.1#VLLIGDSGVGK#529#2	">AT1G43890.1 | Symbols: ATRAB18, ATRABC1, RAB18-1, RABC1, ATRAB-C1, RAB18 | RAB GTPASE HOMOLOG B18 | chr1:16646934-16648395 FORWARD LENGTH=212;>AT1G43890.2 | Symbols: ATRAB18, ATRABC1, RAB18-1, RABC1, ATRAB-C1, RAB18 | RAB GTPASE HOMOLOG B18 | chr1:1664693"	133.89	-0.49525	VLLIGDSGVGK
nitrogen.starvation /nitrogen.resupply 	at1g44910.1	-0.060684839	0.67711044	0.745992625	two.sided	not assigned.no ontology	at1g44910.1#PLELMTPLER#600#2	">AT1G44910.1 | Symbols: ATPRP40A, PRP40A | pre-mRNA-processing protein 40A | chr1:16975930-16982818 FORWARD LENGTH=958;>AT1G44910.2 | Symbols: ATPRP40A, PRP40A | pre-mRNA-processing protein 40A | chr1:16975930-16982647 FORWARD LENGTH=926"	127.42	-0.44733	PLELMTPLER
nitrogen.starvation /nitrogen.resupply 	at1g45050.1	-0.68474101	0.291266381	0.380962075	two.sided	protein.degradation	at1g45050.1#ELSEWQLNPPTGFR#837#2	">AT1G45050.1 | Symbols: ATUBC2-1, UBC15 | Ubiquitin-conjugating enzyme family protein | chr1:17031337-17032967 FORWARD LENGTH=161"	105.99	0.02321	ELSEWQLNPPTGFR
nitrogen.starvation /nitrogen.resupply 	at1g45145.1	0.464104982	0.005103081	0.01646519	two.sided	redox.thioredoxin	at1g45145.1#IDVDELQAVAQEFK#803#2	">AT1G45145.1 | Symbols: ATTRX5, ATH5, LIV1, TRX5 | thioredoxin H-type 5 | chr1:17075264-17076256 REVERSE LENGTH=118"	259.68	0.20535	IDVDELQAVAQEFK
nitrogen.starvation /nitrogen.resupply 	at1g47128.1	0.315935263	0.275375215	0.366330582	two.sided	protein.degradation	at1g47128.1#VVTIDSYEDVPTYSEESLK#1088#2	">AT1G47128.1 | Symbols: RD21, RD21A | Granulin repeat cysteine protease family protein | chr1:17283139-17285609 REVERSE LENGTH=462"	335.18	0.038505	VVTIDSYEDVPTYSEESLK
nitrogen.starvation /nitrogen.resupply 	at1g47200.1	-0.580502561	0.005738004	0.018162572	two.sided	cell.organisation	at1g47200.1#LIEEEAYGVASNAVSSDDDGIK#1142#2	>AT1G47200.1 | Symbols: WPP2 | WPP domain protein 2 | chr1:17298181-17298723 REVERSE LENGTH=180	312.26	0.1049	LIEEEAYGVASNAVSSDDDGIK
nitrogen.starvation /nitrogen.resupply 	at1g47260.1	1.562862904	0.045820209	0.089946226	two.sided	mitochondrial electron transport / ATP synthesis.NADH-DH	at1g47260.1#SFEQIEVER#569#2	">AT1G47260.1 | Symbols: APFI, GAMMA CA2 | gamma carbonic anhydrase 2 | chr1:17321384-17323347 REVERSE LENGTH=278"	116.52	-0.21385	SFEQIEVER
nitrogen.starvation /nitrogen.resupply 	at1g47380.1	-0.521693904	0.017715585	0.043018302	two.sided	protein.postranslational modification	at1g47380.1#SIGDLDVGEYIVPVPYVK#982#2	>AT1G47380.1 | Symbols:  | Protein phosphatase 2C family protein | chr1:17373004-17375305 REVERSE LENGTH=428	115.38	0.49135	SIGDLDVGEYIVPVPYVK
nitrogen.starvation /nitrogen.resupply 	at1g47420.1	-0.971089335	4.92E-05	0.000449202	two.sided	not assigned.unknown	at1g47420.1#VTVLGTSGLSGSYVEQRA#912#2	>AT1G47420.1 | Symbols: SDH5 | succinate dehydrogenase 5 | chr1:17395774-17397176 REVERSE LENGTH=257	213.94	-0.17855	VTVLGTSGLSGSYVEQRA
nitrogen.starvation /nitrogen.resupply 	at1g47500.1	-1.379399029	0.011102813	0.029949389	two.sided	RNA.regulation of transcription	at1g47500.1#MYPAAPYYPMYGGHQQQVS#1094#2	">AT1G47500.1 | Symbols: ATRBP47C, RBP47C | RNA-binding protein 47C | chr1:17432682-17434805 FORWARD LENGTH=434;>AT1G47490.1 | Symbols: ATRBP47C, RBP47C | RNA-binding protein 47C | chr1:17424801-17427182 FORWARD LENGTH=432"	99.747	-0.26464	MYPAAPYYPMYGGHQQQVS
nitrogen.starvation /nitrogen.resupply 	at1g47710.1	1.545212815	0.006645237	0.020263387	two.sided	protein.degradation	at1g47710.1#GLGLTSPFSGEEGLTEMVESPEMGK#1292#2	>AT1G47710.1 | Symbols:  | Serine protease inhibitor (SERPIN) family protein | chr1:17558271-17560061 FORWARD LENGTH=391	212.65	-0.059183	GLGLTSPFSGEEGLTEMVESPEMGK
nitrogen.starvation /nitrogen.resupply 	at1g47970.1	-1.846107226	0.006810536	0.02038125	two.sided	not assigned.unknown	at1g47970.1#EEPEIQVLSDDDSDEEQVK#1102#2	>AT1G47970.1 | Symbols:  | unknown protein; FUNCTIONS IN: molecular_function unknown; INVOLVED IN: biological_process unknown; LOCATED IN: cytosol; EXPRESSED IN: 21 plant structures; EXPRESSED DURING: 11 growth stages; Has 93717 Blast hits to 40765 protein	299.57	0.14597	EEPEIQVLSDDDSDEEQVK
nitrogen.starvation /nitrogen.resupply 	at1g48030.1	0.245071367	0.258905633	0.35081413	two.sided	TCA / org. transformation	at1g48030.1#FISPNEVSVETIDGGNTIVK#1060#2	>AT1G48030.1 | Symbols: mtLPD1 | mitochondrial lipoamide dehydrogenase 1 | chr1:17717432-17719141 REVERSE LENGTH=507;>AT1G48030.2 | Symbols: mtLPD1 | mitochondrial lipoamide dehydrogenase 1 | chr1:17717432-17719141 REVERSE LENGTH=507	314.45	0.52881	FISPNEVSVETIDGGNTIVK
nitrogen.starvation /nitrogen.resupply 	at1g48420.1	NA	1	1	not.tested	hormone metabolism.ethylene	at1g48420.1#EEYSSIGSEALTNALK#856#2	">AT1G48420.1 | Symbols: D-CDES, ATACD1, ACD1 | D-cysteine desulfhydrase | chr1:17896767-17898803 REVERSE LENGTH=401"	203.27	0.45272	EEYSSIGSEALTNALK
nitrogen.starvation /nitrogen.resupply 	at1g48830.1	0.642346356	0.028323562	0.061149575	two.sided	protein.synthesis	at1g48830.1#AIVVNVPYR#516#2	>AT1G48830.1 | Symbols:  | Ribosomal protein S7e family protein | chr1:18059854-18060935 REVERSE LENGTH=191;>AT1G48830.2 | Symbols:  | Ribosomal protein S7e family protein | chr1:18059854-18060935 REVERSE LENGTH=191	145.63	0.62167	AIVVNVPYR
nitrogen.starvation /nitrogen.resupply 	at1g48850.1	-0.533755635	0.145906178	0.22234008	two.sided	amino acid metabolism.synthesis	at1g48850.1#SGGIQGGISNGEIINMR#852#2	">AT1G48850.1 | Symbols: EMB1144 | chorismate synthase, putative / 5-enolpyruvylshikimate-3-phosphate phospholyase, putative | chr1:18065154-18067956 REVERSE LENGTH=436;>AT1G48850.2 | Symbols: EMB1144 | chorismate synthase, putative / 5-enolpyruvylshikimate"	115.38	-0.94729	SGGIQGGISNGEIINMR
nitrogen.starvation /nitrogen.resupply 	at1g48920.1	-1.012563959	6.36E-11	2.56E-09	two.sided	protein.synthesis	at1g48920.1#SSDVEMVDAEK#605#2	">AT1G48920.1 | Symbols: ATNUC-L1, PARL1, NUC-L1 | nucleolin like 1 | chr1:18098186-18101422 FORWARD LENGTH=557"	234.65	0.61304	SSDVEMVDAEK
nitrogen.starvation /nitrogen.resupply 	at1g49240.1	0.310174327	0.623943167	0.703441718	two.sided	cell.organisation	at1g49240.1#YPIEHGVVSNWDDMEK#960#2	">AT1G49240.1 | Symbols: ACT8 | actin 8 | chr1:18216539-18217947 FORWARD LENGTH=377;>AT3G18780.2 | Symbols: ACT2, DER1, LSR2, ENL2 | actin 2 | chr3:6475535-6476832 FORWARD LENGTH=377;>AT3G18780.1 | Symbols: ACT2, DER1, LSR2, ENL2 | actin 2 | chr3:6475535-64"	270.51	-0.20412	YPIEHGVVSNWDDMEK
nitrogen.starvation /nitrogen.resupply 	at1g49630.1	-0.052336163	0.628169818	0.706795145	two.sided	protein.degradation	at1g49630.1#AIIGTIGDVDSYQLPDAK#938#2	">AT1G49630.1 | Symbols: ATPREP2, PREP2 | presequence protease 2 | chr1:18368405-18375336 REVERSE LENGTH=1080;>AT1G49630.2 | Symbols: ATPREP2, PREP2 | presequence protease 2 | chr1:18368405-18375336 REVERSE LENGTH=1080;>AT1G49630.3 | Symbols: ATPREP2, PREP2"	250.27	-0.0070689	AIIGTIGDVDSYQLPDAK
nitrogen.starvation /nitrogen.resupply 	at1g49660.1	-0.147072897	0.65756289	0.728684493	two.sided	Biodegradation of Xenobiotics.	at1g49660.1#LIGTDTIPASLDPTYDVVSK#1053#2	">AT1G49660.1 | Symbols: AtCXE5, CXE5 | carboxyesterase 5 | chr1:18378777-18379736 REVERSE LENGTH=319"	169.43	-0.19178	LIGTDTIPASLDPTYDVVSK
nitrogen.starvation /nitrogen.resupply 	at1g49760.1	-0.271010447	0.000283956	0.001678374	two.sided	RNA.processing	at1g49760.1#GYGFVQYDTDEAAQGAIDK#1024#2	">AT1G49760.1 | Symbols: PAB8, PABP8 | poly(A) binding protein 8 | chr1:18416740-18419753 FORWARD LENGTH=671;>AT1G49760.2 | Symbols: PAB8 | poly(A) binding protein 8 | chr1:18416740-18419753 FORWARD LENGTH=671"	373.09	0.12588	GYGFVQYDTDEAAQGAIDK
nitrogen.starvation /nitrogen.resupply 	at1g49820.1	0.693600485	0.279606264	0.369852907	two.sided	amino acid metabolism.misc	at1g49820.1#DGPGEAYLADIYNNTEVLK#1042#2	">AT1G49820.1 | Symbols: ATMTK, MTK | S-methyl-5-thioribose kinase | chr1:18443005-18444907 FORWARD LENGTH=420"	91.414	-0.50446	DGPGEAYLADIYNNTEVLK
nitrogen.starvation /nitrogen.resupply 	at1g50200.1	0.768565324	0.00016271	0.001151788	two.sided	protein.aa activation	at1g50200.1#LATEAAESAASDGK#661#2	">AT1G50200.1 | Symbols: ALATS, ACD | Alanyl-tRNA synthetase | chr1:18591429-18598311 REVERSE LENGTH=1003;>AT1G50200.2 | Symbols: ALATS | Alanyl-tRNA synthetase | chr1:18591429-18598167 REVERSE LENGTH=963"	279.77	-0.24421	LATEAAESAASDGK
nitrogen.starvation /nitrogen.resupply 	at1g50250.1	-4.037748416	1	1	not.tested	protein.degradation	at1g50250.1#LAQLLIEK#464#2	">AT1G50250.1 | Symbols: FTSH1 | FTSH protease 1 | chr1:18614398-18616930 REVERSE LENGTH=716;>AT5G42270.1 | Symbols: VAR1, FTSH5 | FtsH extracellular protease family | chr5:16902659-16905102 FORWARD LENGTH=704"	175.51	0.079416	LAQLLIEK
nitrogen.starvation /nitrogen.resupply 	at1g50370.1	0.759545408	0.141648177	0.217404823	two.sided	protein.postranslational modification	at1g50370.1#MDLDQWISK#589#2	">AT1G50370.1 | Symbols:  | Calcineurin-like metallo-phosphoesterase superfamily protein | chr1:18658894-18661672 FORWARD LENGTH=303;>AT3G19980.1 | Symbols: ATFYPP3, EMB2736, STPP, FYPP3 | flower-specific, phytochrome-associated protein phosphatase 3 | chr3"	147.74	0.19546	MDLDQWISK
nitrogen.starvation /nitrogen.resupply 	at1g50480.1	0.850457683	0.186309211	0.270947325	two.sided	C1-metabolism.formate-tetrahydrofolate ligase	at1g50480.1#DLNINPLHYDLYGK#838#2	>AT1G50480.1 | Symbols: THFS | 10-formyltetrahydrofolate synthetase | chr1:18702064-18704687 FORWARD LENGTH=634	171.08	0.059043	DLNINPLHYDLYGK
nitrogen.starvation /nitrogen.resupply 	at1g50570.1	-1.69245363	0.000267028	0.001607676	two.sided	stress.abiotic	at1g50570.1#IINGGGQNPVFDDTLQFDVK#1089#2	>AT1G50570.1 | Symbols:  | Calcium-dependent lipid-binding (CaLB domain) family protein | chr1:18726400-18727566 REVERSE LENGTH=388;>AT1G50570.2 | Symbols:  | Calcium-dependent lipid-binding (CaLB domain) family protein | chr1:18726400-18727566 REVERSE LEN	282.33	-0.43778	IINGGGQNPVFDDTLQFDVK
nitrogen.starvation /nitrogen.resupply 	at1g50670.1	-0.318746767	0.129941662	0.203720619	two.sided	protein.degradation	at1g50670.1#MEGIIVRR#508#2	>AT1G50670.1 | Symbols:  | OTU-like cysteine protease family protein | chr1:18775086-18776552 REVERSE LENGTH=208	141.39	0.44108	MEGIIVRR
nitrogen.starvation /nitrogen.resupply 	at1g51060.1	-0.44848825	0.916635663	0.939149522	two.sided	DNA.synthesis/chromatin structure	at1g51060.1#AGLQFPVGR#473#2	>AT1G51060.1 | Symbols: HTA10 | histone H2A 10 | chr1:18926948-18927443 FORWARD LENGTH=132;>AT4G27230.1 | Symbols: HTA2 | histone H2A 2 | chr4:13637515-13638325 REVERSE LENGTH=131;>AT4G27230.2 | Symbols: HTA2 | histone H2A 2 | chr4:13637515-13638325 REVERS	138.1	-0.091198	AGLQFPVGR
nitrogen.starvation /nitrogen.resupply 	at1g51690.3	0.18826828	0.559390439	0.644344645	two.sided	protein.postranslational modification	at1g51690.3#FSQVFGER#485#2	">AT1G51690.3 | Symbols: B ALPHA | protein phosphatase 2A 55 kDa regulatory subunit B alpha isoform | chr1:19164124-19169974 FORWARD LENGTH=603;>AT1G51690.1 | Symbols: ATB ALPHA, B ALPHA | protein phosphatase 2A 55 kDa regulatory subunit B alpha isoform | c"	133.13	0.31307	FSQVFGER
nitrogen.starvation /nitrogen.resupply 	at1g51710.1	0.295979969	0.146005858	0.22234008	two.sided	protein.degradation	at1g51710.1#SALSNYSLAAR#577#2	">AT1G51710.1 | Symbols: UBP6, ATUBP6 | ubiquitin-specific protease 6 | chr1:19175805-19179894 REVERSE LENGTH=482;>AT1G51710.2 | Symbols: UBP6 | ubiquitin-specific protease 6 | chr1:19175805-19179399 REVERSE LENGTH=443"	202.65	-0.50344	SALSNYSLAAR
nitrogen.starvation /nitrogen.resupply 	at1g51730.1	-0.640468267	0.03070496	0.064623801	two.sided	not assigned.no ontology	at1g51730.1#LMPESALTAPK#579#2	>AT1G51730.1 | Symbols:  | Ubiquitin-conjugating enzyme family protein | chr1:19186812-19188638 REVERSE LENGTH=252	96.171	0.054372	LMPESALTAPK
nitrogen.starvation /nitrogen.resupply 	at1g51980.1	0.368078316	0.135921745	0.211675464	two.sided	protein.targeting	at1g51980.1#VAEPLTSDLPNVPPQLAPK#994#2	>AT1G51980.1 | Symbols:  | Insulinase (Peptidase family M16) protein | chr1:19323692-19326771 REVERSE LENGTH=503;>AT1G51980.2 | Symbols:  | Insulinase (Peptidase family M16) protein | chr1:19323929-19326771 REVERSE LENGTH=451	184.22	-0.022979	VAEPLTSDLPNVPPQLAPK
nitrogen.starvation /nitrogen.resupply 	at1g52300.1	0.012144764	0.425987797	0.517007423	two.sided	protein.synthesis	at1g52300.1#YLRNVPR#459#2	>AT1G52300.1 | Symbols:  | Zinc-binding ribosomal protein family protein | chr1:19475213-19476152 REVERSE LENGTH=95;>AT3G16080.1 | Symbols:  | Zinc-binding ribosomal protein family protein | chr3:5454892-5455677 FORWARD LENGTH=95;>AT1G15250.1 | Symbols:  |	144.29	0.33708	YLRNVPR
nitrogen.starvation /nitrogen.resupply 	at1g53240.1	-0.314005931	0.005468315	0.017450798	two.sided	TCA / org. transformation	at1g53240.1#NGVEEVLDLGPLSDFEK#931#2	>AT1G53240.1 | Symbols: mMDH1 | Lactate/malate dehydrogenase family protein | chr1:19854966-19856802 REVERSE LENGTH=341;>AT3G15020.1 | Symbols: mMDH2 | Lactate/malate dehydrogenase family protein | chr3:5056139-5057941 FORWARD LENGTH=341	326.37	0.67677	NGVEEVLDLGPLSDFEK
nitrogen.starvation /nitrogen.resupply 	at1g53310.1	0.425440917	0.015571708	0.039029517	two.sided	glycolysis.cytosolic branch	at1g53310.1#SPEEIFDALK#575#2	">AT1G53310.1 | Symbols: ATPPC1, PEPC1, ATPEPC1, PPC1 | phosphoenolpyruvate carboxylase 1 | chr1:19884261-19888070 REVERSE LENGTH=967;>AT1G53310.2 | Symbols: ATPPC1, PEPC1, ATPEPC1, PPC1 | phosphoenolpyruvate carboxylase 1 | chr1:19884261-19888070 REVERSE L"	229.17	0.022338	SPEEIFDALK
nitrogen.starvation /nitrogen.resupply 	at1g53500.1	0.885247561	0.013005873	0.033757465	two.sided	cell wall.precursor synthesis	at1g53500.1#TGWLGGLLGK#501#2	">AT1G53500.1 | Symbols: MUM4, RHM2, ATRHM2, ATMUM4 | NAD-dependent epimerase/dehydratase family protein | chr1:19967157-19969239 REVERSE LENGTH=667;>AT3G14790.1 | Symbols: RHM3, ATRHM3 | rhamnose biosynthesis 3 | chr3:4964791-4966875 FORWARD LENGTH=664"	200.6	0.011025	TGWLGGLLGK
nitrogen.starvation /nitrogen.resupply 	at1g53750.1	-0.080134626	0.096010418	0.156620347	two.sided	protein.degradation	at1g53750.1#QMMQEEQPLQVAR#794#2	>AT1G53750.1 | Symbols: RPT1A | regulatory particle triple-A 1A | chr1:20065921-20068324 REVERSE LENGTH=426	306.08	-0.39237	QMMQEEQPLQVAR
nitrogen.starvation /nitrogen.resupply 	at1g53850.1	-0.740927909	0.017956648	0.043404443	two.sided	protein.degradation	at1g53850.1#DLSLQEAETIAVSILK#865#2	">AT1G53850.1 | Symbols: PAE1, ATPAE1 | 20S proteasome alpha subunit E1 | chr1:20104131-20105792 REVERSE LENGTH=237;>AT1G53850.2 | Symbols: PAE1 | 20S proteasome alpha subunit E1 | chr1:20104131-20105792 REVERSE LENGTH=237"	319.28	-0.072604	DLSLQEAETIAVSILK
nitrogen.starvation /nitrogen.resupply 	at1g54100.1	1.570134647	0.003241344	0.011905315	two.sided	fermentation.aldehyde dehydrogenase	at1g54100.1#VLEQLLTSYK#597#2	>AT1G54100.1 | Symbols: ALDH7B4 | aldehyde dehydrogenase 7B4 | chr1:20195435-20198853 REVERSE LENGTH=508;>AT1G54100.2 | Symbols: ALDH7B4 | aldehyde dehydrogenase 7B4 | chr1:20195435-20198853 REVERSE LENGTH=508	133.89	-0.14554	VLEQLLTSYK
nitrogen.starvation /nitrogen.resupply 	at1g54270.1	1.222971383	0.156958148	0.236246285	two.sided	protein.synthesis	at1g54270.1#ALGDYQGVK#476#2	>AT1G54270.1 | Symbols: EIF4A-2 | eif4a-2 | chr1:20260495-20262018 FORWARD LENGTH=412;>AT1G54270.2 | Symbols: EIF4A-2 | eif4a-2 | chr1:20260495-20262018 FORWARD LENGTH=407	117.31	0.25205	ALGDYQGVK
nitrogen.starvation /nitrogen.resupply 	at1g54410.1	-2.097192038	9.83E-07	1.48E-05	two.sided	stress.abiotic	at1g54410.1#IGDALHIGGGNK#576#2	>AT1G54410.1 | Symbols:  | dehydrin family protein | chr1:20310305-20310601 REVERSE LENGTH=98	179.19	0.30987	IGDALHIGGGNK
nitrogen.starvation /nitrogen.resupply 	at1g54580.1	-0.396296568	0.008854199	0.02522367	two.sided	lipid metabolism.FA synthesis and FA elongation	at1g54580.1#AQSIATVEQAAALIEELLFEK#759#3	>AT1G54580.1 | Symbols: ACP2 | acyl carrier protein 2 | chr1:20389572-20390770 FORWARD LENGTH=136	211.89	-0.10629	AQSIATVEQAAALIEELLFEK
nitrogen.starvation /nitrogen.resupply 	at1g54630.1	-0.452331342	0.340595965	0.433350857	two.sided	lipid metabolism.FA synthesis and FA elongation	at1g54630.1#AQSIATVEQAAALIEELLLEK#1121#2	>AT1G54630.1 | Symbols: ACP3 | acyl carrier protein 3 | chr1:20401642-20402919 REVERSE LENGTH=136	388.46	-0.079064	AQSIATVEQAAALIEELLLEK
nitrogen.starvation /nitrogen.resupply 	at1g54990.1	0.333584911	0.917598331	0.939311876	two.sided	not assigned.unknown	at1g54990.1#SGELADYISEFVSLLPK#934#2	">AT1G54990.1 | Symbols: AXR4, RGR, RGR1 | alpha/beta-Hydrolases superfamily protein | chr1:20511565-20513489 FORWARD LENGTH=473"	197.47	0.4345	SGELADYISEFVSLLPK
nitrogen.starvation /nitrogen.resupply 	at1g56070.1	-0.072108788	0.050615463	0.096237651	two.sided	protein.synthesis	at1g56070.1#VENLYEGPLDDQYANAIR#1041#2	>AT1G56070.1 | Symbols: LOS1 | Ribosomal protein S5/Elongation factor G/III/V family protein | chr1:20968245-20971077 REVERSE LENGTH=843	374.94	0.13158	VENLYEGPLDDQYANAIR
nitrogen.starvation /nitrogen.resupply 	at1g56110.1	-0.110638776	0.890997074	0.921775538	two.sided	RNA.regulation of transcription	at1g56110.1#ASMGSDLSPLDLINVQTFAQK#1118#2	>AT1G56110.1 | Symbols: NOP56 | homolog of nucleolar protein NOP56 | chr1:20984544-20986893 REVERSE LENGTH=522	308.89	-0.28207	ASMGSDLSPLDLINVQTFAQK
nitrogen.starvation /nitrogen.resupply 	at1g56330.1	0.637633191	0.012217679	0.031996073	two.sided	signalling.G-proteins	at1g56330.1#ILFLGLDNAGK#581#2	">AT1G56330.1 | Symbols: SAR1, ATSAR1, ATSARA1B, ATSAR1B, SAR1B | secretion-associated RAS 1B | chr1:21086845-21088478 REVERSE LENGTH=193;>AT3G62560.1 | Symbols:  | Ras-related small GTP-binding family protein | chr3:23137539-23138880 FORWARD LENGTH=193;>AT"	140.07	-0.17734	ILFLGLDNAGK
nitrogen.starvation /nitrogen.resupply 	at1g56340.1	-1.25348685	1.04E-17	1.10E-15	two.sided	signalling.calcium	at1g56340.1#SGSLFDNVLVSDDPEYAK#978#2	">AT1G56340.1 | Symbols: CRT1, CRT1a, AtCRT1a | calreticulin 1a | chr1:21090059-21092630 REVERSE LENGTH=425;>AT1G56340.2 | Symbols: CRT1, CRT1a, AtCRT1a | calreticulin 1a | chr1:21090022-21092630 REVERSE LENGTH=424"	302.62	-0.078887	SGSLFDNVLVSDDPEYAK
nitrogen.starvation /nitrogen.resupply 	at1g56450.1	0.266879415	0.235842915	0.327155017	two.sided	protein.degradation	at1g56450.1#YLDELTLNDNMWDDGNSLGPK#1206#2	>AT1G56450.1 | Symbols: PBG1 | 20S proteasome beta subunit G1 | chr1:21141970-21144186 FORWARD LENGTH=246	306.01	0.01194	YLDELTLNDNMWDDGNSLGPK
nitrogen.starvation /nitrogen.resupply 	at1g57720.1	-0.07837261	0.008818188	0.02522367	two.sided	protein.synthesis	at1g57720.1#VPVLETPEGPIFESNAIAR#1020#2	">AT1G57720.1 | Symbols:  | Translation elongation factor EF1B, gamma chain | chr1:21377873-21380114 FORWARD LENGTH=413;>AT1G57720.2 | Symbols:  | Translation elongation factor EF1B, gamma chain | chr1:21377873-21380114 FORWARD LENGTH=413"	326.05	0.26704	VPVLETPEGPIFESNAIAR
nitrogen.starvation /nitrogen.resupply 	at1g58380.1	-0.255682029	0.005258723	0.016845064	two.sided	protein.synthesis	at1g58380.1#EYQIIDHLVGPTLK#813#2	>AT1G58380.1 | Symbols: XW6 | Ribosomal protein S5 family protein | chr1:21689115-21690085 FORWARD LENGTH=284;>AT1G58684.1 | Symbols:  | Ribosomal protein S5 family protein | chr1:21770021-21771217 REVERSE LENGTH=284;>AT1G58983.1 | Symbols:  | Ribosomal pr	315.21	0.078669	EYQIIDHLVGPTLK
nitrogen.starvation /nitrogen.resupply 	at1g59610.1	NA	1	1	not.tested	misc.dynamin	at1g59610.1#LIDLPGLDQR#570#2	">AT1G59610.1 | Symbols: ADL3, CF1, DRP2B, DL3 | dynamin-like 3 | chr1:21893413-21900780 FORWARD LENGTH=920"	80.102	0.085288	LIDLPGLDQR
nitrogen.starvation /nitrogen.resupply 	at1g59900.1	0.733352154	0.225029179	0.314394834	two.sided	TCA / org. transformation	at1g59900.1#VDGMDAFAVK#527#2	">AT1G59900.1 | Symbols: AT-E1 ALPHA, E1 ALPHA | pyruvate dehydrogenase complex E1 alpha subunit | chr1:22051368-22053660 FORWARD LENGTH=389"	121.6	-0.081218	VDGMDAFAVK
nitrogen.starvation /nitrogen.resupply 	at1g60420.1	0.190927645	0.169930655	0.252367412	two.sided	not assigned.no ontology	at1g60420.1#LVNENGVGVIR#585#2	>AT1G60420.1 | Symbols:  | DC1 domain-containing protein | chr1:22261978-22264243 FORWARD LENGTH=578	204.17	-0.15238	LVNENGVGVIR
nitrogen.starvation /nitrogen.resupply 	at1g60710.1	0.627408343	0.02209537	0.050405063	two.sided	hormone metabolism.auxin	at1g60710.1#FGISYAEGK#486#2	>AT1G60710.1 | Symbols: ATB2 | NAD(P)-linked oxidoreductase superfamily protein | chr1:22355073-22356627 REVERSE LENGTH=345	153.05	-0.025629	FGISYAEGK
nitrogen.starvation /nitrogen.resupply 	at1g60740.1	0.948028037	0.018794081	0.045074922	two.sided	redox.peroxiredoxin	at1g60740.1#FALLLDNLK#524#2	>AT1G60740.1 | Symbols:  | Thioredoxin superfamily protein | chr1:22361127-22361817 FORWARD LENGTH=162;>AT1G65970.1 | Symbols: TPX2 | thioredoxin-dependent peroxidase 2 | chr1:24557527-24558229 REVERSE LENGTH=162	147.2	0.084659	FALLLDNLK
nitrogen.starvation /nitrogen.resupply 	at1g61250.1	0.405091029	0.250698241	0.341675082	two.sided	transport.misc	at1g61250.1#LSPLPPEPVGFDYGR#822#2	>AT1G61250.1 | Symbols: SC3 | secretory carrier 3 | chr1:22586035-22588664 FORWARD LENGTH=289;>AT1G61250.2 | Symbols: SC3 | secretory carrier 3 | chr1:22586035-22588519 FORWARD LENGTH=274	94.532	-0.33276	LSPLPPEPVGFDYGR
nitrogen.starvation /nitrogen.resupply 	at1g62020.1	0.002734892	0.865329381	0.9000042	two.sided	cell.vesicle transport	at1g62020.1#SSVFVTPPQGMPVSQSWSQK#1089#2	">AT1G62020.1 | Symbols:  | Coatomer, alpha subunit | chr1:22919814-22923728 FORWARD LENGTH=1216"	296.73	0.12967	SSVFVTPPQGMPVSQSWSQK
nitrogen.starvation /nitrogen.resupply 	at1g62180.1	NA	1	1	not.tested	S-assimilation.APR	at1g62180.1#QELQLGSFPTILLFPK#916#2	">AT1G62180.1 | Symbols: APR2, APSR, PRH43, PRH, ATAPR2 | 5adenylylphosphosulfate reductase 2 | chr1:22975794-22977465 REVERSE LENGTH=454;>AT1G62180.2 | Symbols: APR2 | 5adenylylphosphosulfate reductase 2 | chr1:22975794-22977465 REVERSE LENGTH=447"	235.71	-0.82054	QELQLGSFPTILLFPK
nitrogen.starvation /nitrogen.resupply 	at1g62380.1	0.310960536	0.028490534	0.061396575	two.sided	hormone metabolism.ethylene	at1g62380.1#DSEYPSFVFDDYMK#872#2	">AT1G62380.1 | Symbols: ACO2, ATACO2 | ACC oxidase 2 | chr1:23082340-23084068 FORWARD LENGTH=320"	292.8	0.070469	DSEYPSFVFDDYMK
nitrogen.starvation /nitrogen.resupply 	at1g62480.1	0.583270759	2.84E-07	4.95E-06	two.sided	signalling.calcium	at1g62480.1#DEEAPVETPVVVEDESK#936#2	>AT1G62480.1 | Symbols:  | Vacuolar calcium-binding protein-related | chr1:23128799-23129548 FORWARD LENGTH=152	335.1	0.10671	DEEAPVETPVVVEDESK
nitrogen.starvation /nitrogen.resupply 	at1g62740.1	-0.086568334	0.058244422	0.108327205	two.sided	stress.	at1g62740.1#ASAPNPFGDAFQGPEMWSK#1019#2	">AT1G62740.1 | Symbols: Hop2 | stress-inducible protein, putative | chr1:23231026-23233380 FORWARD LENGTH=571"	302.26	-0.11012	ASAPNPFGDAFQGPEMWSK
nitrogen.starvation /nitrogen.resupply 	at1g62750.1	NA	1	1	not.tested	protein.synthesis	at1g62750.1#IMSDPFVGSLTFVR#785#2	">AT1G62750.1 | Symbols: ATSCO1, ATSCO1/CPEF-G, SCO1 | Translation elongation factor EFG/EF2 protein | chr1:23233622-23236321 REVERSE LENGTH=783"	172.1	0.43193	IMSDPFVGSLTFVR
nitrogen.starvation /nitrogen.resupply 	at1g62820.1	-1.008623981	3.60E-09	9.33E-08	two.sided	signalling.calcium	at1g62820.1#SIITTENLSSPFDFNRFLDLMAK#887#3	>AT1G62820.1 | Symbols:  | Calcium-binding EF-hand family protein | chr1:23263822-23264268 REVERSE LENGTH=148	199.08	-0.38141	SIITTENLSSPFDFNRFLDLMAK
nitrogen.starvation /nitrogen.resupply 	at1g63000.1	0.25155186	0.074157853	0.129619306	two.sided	cell wall.precursor synthesis	at1g63000.1#DYIDPSFTWK#636#2	">AT1G63000.1 | Symbols: NRS/ER, UER1 | nucleotide-rhamnose synthase/epimerase-reductase | chr1:23342510-23343859 FORWARD LENGTH=301"	285	0.19129	DYIDPSFTWK
nitrogen.starvation /nitrogen.resupply 	at1g63220.1	-1.525258273	0.006071889	0.018989514	two.sided	not assigned.no ontology	at1g63220.1#GLEDADFLNNMDPYVQLTCR#1186#2	>AT1G63220.1 | Symbols:  | Calcium-dependent lipid-binding (CaLB domain) family protein | chr1:23449017-23450244 FORWARD LENGTH=147	336.29	0.5512	GLEDADFLNNMDPYVQLTCR
nitrogen.starvation /nitrogen.resupply 	at1g63290.1	0.559687692	0.000170336	0.001193625	two.sided	OPP.non-reductive PP	at1g63290.1#IAPSMLSSDFANLAAEAK#918#2	>AT1G63290.1 | Symbols:  | Aldolase-type TIM barrel family protein | chr1:23472095-23473590 REVERSE LENGTH=227	256.67	-0.21547	IAPSMLSSDFANLAAEAK
nitrogen.starvation /nitrogen.resupply 	at1g63440.1	0.103649774	0.5290642	0.617152549	two.sided	transport.metal	at1g63440.1#LVESAQLAK#480#2	>AT1G63440.1 | Symbols: HMA5 | heavy metal atpase 5 | chr1:23527655-23531109 FORWARD LENGTH=995	105.78	-0.052314	LVESAQLAK
nitrogen.starvation /nitrogen.resupply 	at1g63460.1	-0.664273097	0.124779715	0.196683815	two.sided	redox.ascorbate and glutathione	at1g63460.1#IEVNGENASPLYK#717#2	">AT1G63460.1 | Symbols: GPX8, ATGPX8 | glutathione peroxidase 8 | chr1:23535118-23536326 FORWARD LENGTH=167"	223.22	0.19737	IEVNGENASPLYK
nitrogen.starvation /nitrogen.resupply 	at1g63660.1	-0.109385877	0.306493975	0.39776107	two.sided	nucleotide metabolism.synthesis	at1g63660.1#EFINIFDQFAQELEK#936#2	">AT1G63660.1 | Symbols:  | GMP synthase (glutamine-hydrolyzing), putative / glutamine amidotransferase, putative | chr1:23604127-23607080 REVERSE LENGTH=534;>AT1G63660.2 | Symbols:  | GMP synthase (glutamine-hydrolyzing), putative / glutamine amidotransfer"	433.27	-0.17224	EFINIFDQFAQELEK
nitrogen.starvation /nitrogen.resupply 	at1g63770.5	0.114883213	0.120126602	0.191415923	two.sided	protein.degradation	at1g63770.5#TLYPVLLSNGNLISQGDIEGGR#1159#2	>AT1G63770.5 | Symbols:  | Peptidase M1 family protein | chr1:23657791-23664243 REVERSE LENGTH=1013;>AT1G63770.3 | Symbols:  | Peptidase M1 family protein | chr1:23657791-23664243 REVERSE LENGTH=987;>AT1G63770.2 | Symbols:  | Peptidase M1 family protein | 	296.81	0.16749	TLYPVLLSNGNLISQGDIEGGR
nitrogen.starvation /nitrogen.resupply 	at1g63940.2	-0.1085928	0.939026159	0.954554007	two.sided	redox.ascorbate and glutathione	at1g63940.2#GVLVESGSPEEFQLLPK#915#2	>AT1G63940.2 | Symbols: MDAR6 | monodehydroascorbate reductase 6 | chr1:23730095-23733534 FORWARD LENGTH=493;>AT1G63940.1 | Symbols: MDAR6 | monodehydroascorbate reductase 6 | chr1:23730206-23733534 FORWARD LENGTH=486;>AT1G63940.4 | Symbols: MDAR6 | monode	300.07	0.1185	GVLVESGSPEEFQLLPK
nitrogen.starvation /nitrogen.resupply 	at1g64190.1	0.001751069	0.248078607	0.33931953	two.sided	OPP.oxidative PP	at1g64190.1#IGLAGLAVMGQNLALNIAEK#999#2	>AT1G64190.1 | Symbols:  | 6-phosphogluconate dehydrogenase family protein | chr1:23825549-23827012 REVERSE LENGTH=487;>AT3G02360.1 | Symbols:  | 6-phosphogluconate dehydrogenase family protein | chr3:482498-483958 FORWARD LENGTH=486;>AT3G02360.2 | Symbols	239.18	-0.4956	IGLAGLAVMGQNLALNIAEK
nitrogen.starvation /nitrogen.resupply 	at1g64520.1	0.46616398	0.088501762	0.149378697	two.sided	protein.degradation	at1g64520.1#EIPSLQLINQTLSYAR#924#2	>AT1G64520.1 | Symbols: RPN12a | regulatory particle non-ATPase 12A | chr1:23956459-23958120 FORWARD LENGTH=267	348.23	-0.079504	EIPSLQLINQTLSYAR
nitrogen.starvation /nitrogen.resupply 	at1g64740.1	1.14898286	0.020588387	0.047998476	two.sided	cell.organisation	at1g64740.1#AVFLDLEPTVIDEVR#858#2	>AT1G64740.1 | Symbols: TUA1 | alpha-1 tubulin | chr1:24050114-24052296 FORWARD LENGTH=450	232.37	0.025536	AVFLDLEPTVIDEVR
nitrogen.starvation /nitrogen.resupply 	at1g64760.1	-0.165717857	0.252238459	0.343373567	two.sided	"misc.beta 1,3 glucan hydrolases"	at1g64760.1#FLIGAQNVPYLPNK#787#2	>AT1G64760.1 | Symbols:  | O-Glycosyl hydrolases family 17 protein | chr1:24054220-24056194 REVERSE LENGTH=481;>AT1G64760.2 | Symbols:  | O-Glycosyl hydrolases family 17 protein | chr1:24054220-24056194 REVERSE LENGTH=481	211.26	0.15236	FLIGAQNVPYLPNK
nitrogen.starvation /nitrogen.resupply 	at1g65150.1	1.554363166	0.00223235	0.008720349	two.sided	not assigned.no ontology	at1g65150.1#AWGLPQSMSFDK#684#2	>AT1G65150.1 | Symbols:  | TRAF-like family protein | chr1:24204167-24205558 REVERSE LENGTH=296;>AT1G65150.2 | Symbols:  | TRAF-like family protein | chr1:24204167-24205558 REVERSE LENGTH=296	108.37	-0.078673	AWGLPQSMSFDK
nitrogen.starvation /nitrogen.resupply 	at1g65290.1	-1.67090876	0.000257522	0.001574796	two.sided	lipid metabolism.FA synthesis and FA elongation	at1g65290.1#SEVTDRVLSVVK#666#2	>AT1G65290.1 | Symbols: mtACP2 | mitochondrial acyl carrier protein 2 | chr1:24249088-24250366 REVERSE LENGTH=126	159.99	0.045306	SEVTDRVLSVVK
nitrogen.starvation /nitrogen.resupply 	at1g65930.1	0.211908557	0.08034506	0.138244892	two.sided	TCA / org. transformation	at1g65930.1#DTYLNTEEFIDAVAAELK#1022#2	>AT1G65930.1 | Symbols: cICDH | cytosolic NADP+-dependent isocitrate dehydrogenase | chr1:24539088-24541861 FORWARD LENGTH=410	361.2	-0.22672	DTYLNTEEFIDAVAAELK
nitrogen.starvation /nitrogen.resupply 	at1g65960.2	1.404308848	0.022906867	0.051560413	two.sided	amino acid metabolism.synthesis	at1g65960.2#YEIGENSIPK#575#2	>AT1G65960.2 | Symbols: GAD2 | glutamate decarboxylase 2 | chr1:24552094-24557253 FORWARD LENGTH=494	130.98	-0.29582	YEIGENSIPK
nitrogen.starvation /nitrogen.resupply 	at1g65980.1	-0.022512479	0.329254751	0.421215278	two.sided	redox.peroxiredoxin	at1g65980.1#FALLLDDLK#524#2	>AT1G65980.1 | Symbols: TPX1 | thioredoxin-dependent peroxidase 1 | chr1:24559524-24560753 REVERSE LENGTH=162	163.32	0.35158	FALLLDDLK
nitrogen.starvation /nitrogen.resupply 	at1g66200.1	1.320957671	0.15189414	0.229808751	two.sided	N-metabolism.ammonia metabolism	at1g66200.1#SLLADLVNLDISDNSEK#944#2	">AT1G66200.1 | Symbols: ATGSR2, GSR2, GLN1;2 | glutamine synthase clone F11 | chr1:24655520-24657520 REVERSE LENGTH=356;>AT1G66200.3 | Symbols: GSR2, GLN1;2 | glutamine synthase clone F11 | chr1:24655520-24657520 REVERSE LENGTH=365;>AT1G66200.2 | Symbols: "	399.32	1.2411	SLLADLVNLDISDNSEK
nitrogen.starvation /nitrogen.resupply 	at1g66240.1	0.446165186	0.192545381	0.278138632	two.sided	"metal handling.binding, chelation and storage"	at1g66240.1#GNVQPDAVLQTVTK#735#2	">AT1G66240.1 | Symbols: ATX1, ATATX1 | homolog of anti-oxidant 1 | chr1:24686445-24687327 REVERSE LENGTH=106;>AT1G66240.2 | Symbols: ATX1, ATATX1 | homolog of anti-oxidant 1 | chr1:24686445-24686832 REVERSE LENGTH=66"	216.27	-0.05902	GNVQPDAVLQTVTK
nitrogen.starvation /nitrogen.resupply 	at1g66260.1	-0.896778739	0.013169501	0.03406524	two.sided	RNA.RNA binding	at1g66260.1#SDALNMTLDEIVKK#810#2	>AT1G66260.1 | Symbols:  | RNA-binding (RRM/RBD/RNP motifs) family protein | chr1:24695895-24697883 REVERSE LENGTH=295;>AT1G66260.2 | Symbols:  | RNA-binding (RRM/RBD/RNP motifs) family protein | chr1:24695895-24697883 REVERSE LENGTH=295	318.49	0.23462	SDALNMTLDEIVKK
nitrogen.starvation /nitrogen.resupply 	at1g66530.1	-0.896539012	1	1	not.tested	protein.aa activation	at1g66530.1#LTVPDEPNVEPLIEPGK#924#2	">AT1G66530.1 | Symbols:  | Arginyl-tRNA synthetase, class Ic | chr1:24819064-24822277 REVERSE LENGTH=590"	82.663	-0.036145	LTVPDEPNVEPLIEPGK
nitrogen.starvation /nitrogen.resupply 	at1g66580.1	0.342728932	0.203196209	0.290493479	two.sided	protein.synthesis	at1g66580.1#ENVSSEALEAAR#638#2	">AT1G14320.1 | Symbols: SAC52, RPL10, RPL10A | Ribosomal protein L16p/L10e family protein | chr1:4888270-4889408 FORWARD LENGTH=220;>AT1G14320.2 | Symbols: SAC52, RPL10A | Ribosomal protein L16p/L10e family protein | chr1:4888270-4889408 FORWARD LENGTH=163"	227.93	0.079901	ENVSSEALEAAR
nitrogen.starvation /nitrogen.resupply 	at1g67280.1	0.748588496	0.030797653	0.064623801	two.sided	Biodegradation of Xenobiotics.lactoylglutathione lyase	at1g67280.1#SVFVDNIDFLK#649#2	>AT1G67280.1 | Symbols:  | Glyoxalase/Bleomycin resistance protein/Dioxygenase superfamily protein | chr1:25188563-25190547 REVERSE LENGTH=350;>AT1G67280.2 | Symbols:  | Glyoxalase/Bleomycin resistance protein/Dioxygenase superfamily protein | chr1:2518856	111.94	0.35081	SVFVDNIDFLK
nitrogen.starvation /nitrogen.resupply 	at1g67360.1	NA	1	1	not.tested	not assigned.no ontology	at1g67360.1#YNDLVTDMTNMGYSLVGYLPLVPVDDIVK#1623#2	>AT1G67360.1 | Symbols:  | Rubber elongation factor protein (REF) | chr1:25237072-25237913 REVERSE LENGTH=240;>AT1G67360.2 | Symbols:  | Rubber elongation factor protein (REF) | chr1:25237072-25237913 REVERSE LENGTH=240	159.36	0.079225	YNDLVTDMTNMGYSLVGYLPLVPVDDIVK
nitrogen.starvation /nitrogen.resupply 	at1g68760.1	1.565667712	6.01E-05	0.000515786	two.sided	nucleotide metabolism.salvage	at1g68760.1#LFGSGFNPFTHGGGD#755#2	">AT1G68760.1 | Symbols: ATNUDT1, ATNUDX1, NUDX1 | nudix hydrolase  1 | chr1:25829090-25829607 FORWARD LENGTH=147"	196.84	-0.25987	LFGSGFNPFTHGGGD
nitrogen.starvation /nitrogen.resupply 	at1g69250.1	-0.438937204	0.435925555	0.526536761	two.sided	protein.targeting	at1g69250.1#VIEVPGTSIFVANLPLNAMPPQLFELFK#1543#2	>AT1G69250.1 | Symbols:  | Nuclear transport factor 2 (NTF2) family protein with RNA binding (RRM-RBD-RNP motifs) domain | chr1:26033163-26035301 FORWARD LENGTH=427;>AT1G69250.2 | Symbols:  | Nuclear transport factor 2 (NTF2) family protein with RNA bindin	73.676	0.083838	VIEVPGTSIFVANLPLNAMPPQLFELFK
nitrogen.starvation /nitrogen.resupply 	at1g69410.1	-0.879393258	0.000558177	0.002890589	two.sided	protein.synthesis	at1g69410.1#DDLKLPTDEALLTQLK#907#2	">AT1G69410.1 | Symbols: ATELF5A-3, ELF5A-3 | eukaryotic elongation factor 5A-3 | chr1:26089301-26090194 FORWARD LENGTH=158"	209.66	-0.0081487	DDLKLPTDEALLTQLK
nitrogen.starvation /nitrogen.resupply 	at1g70310.1	-0.178770618	0.072772346	0.128012007	two.sided	polyamine metabolism.synthesis	at1g70310.1#VLVIGGGDGGVLR#606#2	>AT1G23820.1 | Symbols: SPDS1 | spermidine synthase 1 | chr1:8420278-8422724 FORWARD LENGTH=378;>AT1G23820.2 | Symbols: SPDS1 | spermidine synthase 1 | chr1:8420278-8422480 FORWARD LENGTH=327;>AT1G70310.1 | Symbols: SPDS2 | spermidine synthase 2 | chr1:264	225.15	-0.026417	VLVIGGGDGGVLR
nitrogen.starvation /nitrogen.resupply 	at1g70410.2	0.614910426	0.094533976	0.155954355	two.sided	TCA / org. transformation	at1g70410.2#GTFDLWELDFK#686#2	">AT1G70410.2 | Symbols: ATBCA4, BCA4 | beta carbonic anhydrase 4 | chr1:26534167-26537457 REVERSE LENGTH=280;>AT1G70410.1 | Symbols: ATBCA4, BCA4, CA4 | beta carbonic anhydrase 4 | chr1:26534167-26536505 REVERSE LENGTH=258;>AT1G70410.3 | Symbols: ATBCA4, B"	180.97	-0.11917	GTFDLWELDFK
nitrogen.starvation /nitrogen.resupply 	at1g70730.3	0.548018546	0.076732391	0.133123115	two.sided	glycolysis.cytosolic branch	at1g70730.3#IGRDSQDALGPLVDVALK#623#3	>AT1G70730.3 | Symbols: PGM2 | Phosphoglucomutase/phosphomannomutase family protein | chr1:26669020-26673166 REVERSE LENGTH=662;>AT1G70730.2 | Symbols: PGM2 | Phosphoglucomutase/phosphomannomutase family protein | chr1:26669020-26673166 REVERSE LENGTH=605;	80.738	-0.24616	IGRDSQDALGPLVDVALK
nitrogen.starvation /nitrogen.resupply 	at1g71380.1	-0.226067892	0.019293939	0.04571059	two.sided	"misc.gluco-, galacto- and mannosidases"	at1g71380.1#SLGGGDQPDIFSWDNK#868#2	">AT1G71380.1 | Symbols: ATGH9B3, ATCEL3, CEL3 | cellulase 3 | chr1:26899989-26901749 REVERSE LENGTH=484;>AT1G22880.1 | Symbols: ATGH9B4, ATCEL5, CEL5 | cellulase 5 | chr1:8095770-8097539 FORWARD LENGTH=484;>AT1G22880.2 | Symbols: ATGH9B4, ATCEL5, CEL5 | ce"	272.95	-0.011045	SLGGGDQPDIFSWDNK
nitrogen.starvation /nitrogen.resupply 	at1g71730.1	-0.863052381	0.218039888	0.307202159	two.sided	not assigned.unknown	at1g71730.1#DAVAEVLEMFQGLLGK#860#2	>AT1G71730.1 | Symbols:  | unknown protein; Has 52 Blast hits to 52 proteins in 24 species: Archae - 0; Bacteria - 0; Metazoa - 4; Fungi - 0; Plants - 41; Viruses - 0; Other Eukaryotes - 7 (source: NCBI BLink). | chr1:26986298-26986831 REVERSE LENGTH=177	263.75	-0.65828	DAVAEVLEMFQGLLGK
nitrogen.starvation /nitrogen.resupply 	at1g71860.1	2.782738805	0.003569002	0.012826445	two.sided	protein.postranslational modification	at1g71860.1#ILAGDMSALDLAK#659#2	">AT1G71860.1 | Symbols: PTP1, ATPTP1 | protein tyrosine phosphatase 1 | chr1:27026866-27028675 FORWARD LENGTH=340;>AT1G71860.3 | Symbols: PTP1, ATPTP1 | protein tyrosine phosphatase 1 | chr1:27026866-27028675 FORWARD LENGTH=340"	155.66	0.17886	ILAGDMSALDLAK
nitrogen.starvation /nitrogen.resupply 	at1g72150.1	1.041674635	5.35E-06	6.57E-05	two.sided	transport.misc	at1g72150.1#IGSTDEPVITDSFK#755#2	>AT1G72150.1 | Symbols: PATL1 | PATELLIN 1 | chr1:27148558-27150652 FORWARD LENGTH=573	252.08	-0.26101	IGSTDEPVITDSFK
nitrogen.starvation /nitrogen.resupply 	at1g72160.1	0.87370319	0.030862455	0.064623801	two.sided	transport.misc	at1g72160.1#VLLTVDNPTSK#594#2	>AT1G72160.1 | Symbols:  | Sec14p-like phosphatidylinositol transfer family protein | chr1:27153823-27155609 REVERSE LENGTH=490	193.28	-0.16578	VLLTVDNPTSK
nitrogen.starvation /nitrogen.resupply 	at1g72330.1	1.002477916	0.004687999	0.01538085	two.sided	amino acid metabolism.synthesis	at1g72330.1#DGFPADPNDIFLTDGASPAVHMMMQLLLSSEK#1150#3	>AT1G72330.1 | Symbols: ALAAT2 | alanine aminotransferase 2 | chr1:27233637-27236571 FORWARD LENGTH=540;>AT1G72330.2 | Symbols: ALAAT2 | alanine aminotransferase 2 | chr1:27233637-27236191 FORWARD LENGTH=431	74.123	0.027695	DGFPADPNDIFLTDGASPAVHMMMQLLLSSEK
nitrogen.starvation /nitrogen.resupply 	at1g72370.1	-0.766325976	0.000229233	0.001487465	two.sided	protein.synthesis	at1g72370.1#FAQYTGANAIAGR#670#2	">AT1G72370.1 | Symbols: P40, AP40, RP40, RPSAA | 40s ribosomal protein SA | chr1:27243148-27244842 REVERSE LENGTH=298;>AT1G72370.2 | Symbols: P40, AP40, RP40, RPSAA | 40s ribosomal protein SA | chr1:27243148-27244842 REVERSE LENGTH=294"	299.69	-0.053521	FAQYTGANAIAGR
nitrogen.starvation /nitrogen.resupply 	at1g73230.1	-1.455657299	0.001329134	0.005825198	two.sided	RNA.regulation of transcription	at1g73230.1#VQASIAANTWVVSGTPQTK#980#2	>AT1G73230.1 | Symbols:  | Nascent polypeptide-associated complex NAC | chr1:27540506-27541364 REVERSE LENGTH=165	228.08	0.40897	VQASIAANTWVVSGTPQTK
nitrogen.starvation /nitrogen.resupply 	at1g74020.1	0.634379285	0.000796373	0.003812144	two.sided	secondary metabolism.N misc	at1g74020.1#VNSNGEVLQTIPLK#756#2	>AT1G74020.1 | Symbols: SS2 | strictosidine synthase 2 | chr1:27835289-27837277 REVERSE LENGTH=335	208.15	-0.064851	VNSNGEVLQTIPLK
nitrogen.starvation /nitrogen.resupply 	at1g74030.1	-0.181021456	0.09572463	0.156620347	two.sided	glycolysis.cytosolic branch	at1g74030.1#NINELVAPK#499#2	>AT1G74030.1 | Symbols: ENO1 | enolase 1 | chr1:27839465-27841901 REVERSE LENGTH=477	157.66	-0.23079	NINELVAPK
nitrogen.starvation /nitrogen.resupply 	at1g74050.1	0.599758179	0.037445636	0.076596327	two.sided	protein.synthesis	at1g74050.1#VDISGVTLDK#524#2	>AT1G74050.1 | Symbols:  | Ribosomal protein L6 family protein | chr1:27847256-27848680 REVERSE LENGTH=233;>AT1G74060.1 | Symbols:  | Ribosomal protein L6 family protein | chr1:27850033-27851299 REVERSE LENGTH=233	192.5	-0.023352	VDISGVTLDK
nitrogen.starvation /nitrogen.resupply 	at1g74210.1	0.162162189	0.188914601	0.274102179	two.sided	lipid metabolism.lipid degradation	at1g74210.1#DTIVPVNNNYVLAPTDLVK#1043#2	>AT1G74210.1 | Symbols:  | PLC-like phosphodiesterases superfamily protein | chr1:27910396-27912785 FORWARD LENGTH=392	280.25	0.48963	DTIVPVNNNYVLAPTDLVK
nitrogen.starvation /nitrogen.resupply 	at1g74260.1	0.222357025	0.127431681	0.200593266	two.sided	nucleotide metabolism.synthesis	at1g74260.1#WILQETYEPENLGTDSFLER#1221#2	>AT1G74260.1 | Symbols: PUR4 | purine biosynthesis 4 | chr1:27923005-27927764 REVERSE LENGTH=1407	271.68	0.25004	WILQETYEPENLGTDSFLER
nitrogen.starvation /nitrogen.resupply 	at1g74560.3	-0.50758603	0.000283522	0.001678374	two.sided	DNA.synthesis/chromatin structure	at1g74560.3#YLNSLEVEDAK#641#2	>AT1G74560.3 | Symbols: NRP1 | NAP1-related protein 1 | chr1:28017763-28019900 REVERSE LENGTH=264;>AT1G74560.2 | Symbols: NRP1 | NAP1-related protein 1 | chr1:28017815-28019900 REVERSE LENGTH=257;>AT1G74560.1 | Symbols: NRP1 | NAP1-related protein 1 | chr1	209.19	0.20893	YLNSLEVEDAK
nitrogen.starvation /nitrogen.resupply 	at1g74920.1	0.835343416	0.000190324	0.001277579	two.sided	secondary metabolism.N misc	at1g74920.1#ELGEWGLDNYLSVK#812#2	>AT1G74920.1 | Symbols: ALDH10A8 | aldehyde dehydrogenase 10A8 | chr1:28139175-28142573 REVERSE LENGTH=501;>AT1G74920.2 | Symbols: ALDH10A8 | aldehyde dehydrogenase 10A8 | chr1:28139175-28142573 REVERSE LENGTH=496	232.37	0.16974	ELGEWGLDNYLSVK
nitrogen.starvation /nitrogen.resupply 	at1g75270.1	0.279817866	0.906376738	0.933150863	two.sided	redox.ascorbate and glutathione	at1g75270.1#ALVDELEALENHLK#797#2	>AT1G75270.1 | Symbols: DHAR2 | dehydroascorbate reductase 2 | chr1:28250255-28251237 REVERSE LENGTH=213	262.43	-0.16177	ALVDELEALENHLK
nitrogen.starvation /nitrogen.resupply 	at1g75330.1	-0.247414105	0.010400924	0.028450303	two.sided	amino acid metabolism.synthesis	at1g75330.1#GVEVTNGVVEAPYSIVFPQAENR#1238#2	>AT1G75330.1 | Symbols: OTC | ornithine carbamoyltransferase | chr1:28266457-28268383 REVERSE LENGTH=375	302.04	-0.073537	GVEVTNGVVEAPYSIVFPQAENR
nitrogen.starvation /nitrogen.resupply 	at1g75510.1	-0.720661808	0.04402349	0.087087916	two.sided	RNA.transcription	at1g75510.1#MEDIHNLDIEK#700#2	">AT1G75510.1 | Symbols:  | Transcription initiation factor IIF, beta subunit | chr1:28347254-28348629 REVERSE LENGTH=261"	125.82	-0.13711	MEDIHNLDIEK
nitrogen.starvation /nitrogen.resupply 	at1g76160.1	2.060822792	5.26E-08	1.06E-06	two.sided	not assigned.no ontology	at1g76160.1#DQIGSFYYFPSLGFHK#953#2	>AT1G76160.1 | Symbols: sks5 | SKU5 similar 5 | chr1:28578211-28581020 REVERSE LENGTH=541;>AT1G21860.1 | Symbols: sks7 | SKU5 similar 7 | chr1:7671028-7674215 REVERSE LENGTH=538;>AT1G21850.1 | Symbols: sks8 | SKU5 similar 8 | chr1:7667803-7670530 REVERSE L	231.58	0.2492	DQIGSFYYFPSLGFHK
nitrogen.starvation /nitrogen.resupply 	at1g76180.1	-0.177203857	0.434467551	0.525863316	two.sided	stress.abiotic	at1g76180.1#VATEESSAEVTDRGLFDFLGK#1136#2	>AT1G76180.1 | Symbols: ERD14 | Dehydrin family protein | chr1:28587013-28587657 REVERSE LENGTH=185;>AT1G76180.2 | Symbols: ERD14 | Dehydrin family protein | chr1:28587013-28587657 REVERSE LENGTH=185	255.24	0.29231	VATEESSAEVTDRGLFDFLGK
nitrogen.starvation /nitrogen.resupply 	at1g76550.1	-0.718893601	0.128851371	0.202282797	two.sided	glycolysis.cytosolic branch	at1g76550.1#TLEITDEVLQTYK#777#2	>AT1G76550.1 | Symbols:  | Phosphofructokinase family protein | chr1:28722900-28726929 REVERSE LENGTH=617	199.8	-0.095483	TLEITDEVLQTYK
nitrogen.starvation /nitrogen.resupply 	at1g76680.2	1.134035986	0.000662985	0.003352236	two.sided	hormone metabolism.jasmonate	at1g76680.2#WFLANPDLPK#601#2	">AT1G76680.2 | Symbols: OPR1 | 12-oxophytodienoate reductase 1 | chr1:28776982-28778271 FORWARD LENGTH=397;>AT1G76680.1 | Symbols: OPR1, ATOPR1 | 12-oxophytodienoate reductase 1 | chr1:28776982-28778271 FORWARD LENGTH=372;>AT1G76690.1 | Symbols: OPR2, ATOP"	166.55	0.030044	WFLANPDLPK
nitrogen.starvation /nitrogen.resupply 	at1g76860.1	0.694622259	0.022524613	0.050985945	two.sided	RNA.processing	at1g76860.1#SGEEEATVREPLDLIR#928#2	>AT1G76860.1 | Symbols:  | Small nuclear ribonucleoprotein family protein | chr1:28854594-28855637 REVERSE LENGTH=98	192.65	-0.18023	SGEEEATVREPLDLIR
nitrogen.starvation /nitrogen.resupply 	at1g77120.1	1.757843759	7.15E-06	8.60E-05	two.sided	fermentation.ADH	at1g77120.1#FITHTVPFSEINK#767#2	">AT1G77120.1 | Symbols: ADH1, ADH, ATADH, ATADH1 | alcohol dehydrogenase 1 | chr1:28975509-28977216 FORWARD LENGTH=379"	209.19	0.62352	FITHTVPFSEINK
nitrogen.starvation /nitrogen.resupply 	at1g77510.1	-0.880107727	1.12E-07	2.17E-06	two.sided	redox.thioredoxin	at1g77510.1#LSGDEFDSFMALAEK#830#2	">AT1G77510.1 | Symbols: ATPDIL1-2, PDI6, ATPDI6, PDIL1-2 | PDI-like 1-2 | chr1:29126742-29129433 FORWARD LENGTH=508"	278.16	-0.068471	LSGDEFDSFMALAEK
nitrogen.starvation /nitrogen.resupply 	at1g77710.1	-0.614882169	0.040004242	0.080839022	two.sided	not assigned.unknown	at1g77710.1#VFSVPEGAPFTAVLK#781#2	">AT1G77710.1 | Symbols:  | CONTAINS InterPro DOMAIN/s: Ubiquitin-like, Ufm1 (InterPro:IPR005375); Has 244 Blast hits to 244 proteins in 106 species: Archae - 0; Bacteria - 0; Metazoa - 149; Fungi - 0; Plants - 47; Viruses - 0; Other Eukaryotes - 48 (source"	135.81	0.10708	VFSVPEGAPFTAVLK
nitrogen.starvation /nitrogen.resupply 	at1g78150.3	-2.812006147	0.002911895	0.010935993	two.sided	not assigned.unknown	at1g78150.3#EITGSGIFSR#534#2	>AT1G78150.3 | Symbols:  | unknown protein; FUNCTIONS IN: molecular_function unknown; INVOLVED IN: biological_process unknown; EXPRESSED IN: 23 plant structures; EXPRESSED DURING: 13 growth stages; BEST Arabidopsis thaliana protein match is: unknown protei	105.98	0.050661	EITGSGIFSR
nitrogen.starvation /nitrogen.resupply 	at1g78300.1	1.152500926	0.004405159	0.014658763	two.sided	signalling.14-3-3 proteins	at1g78300.1#DNLTLWTSDMQDDAADEIK#1091#2	">AT1G78300.1 | Symbols: GRF2, 14-3-3OMEGA, GF14 OMEGA | general regulatory factor 2 | chr1:29461883-29463052 FORWARD LENGTH=259"	338.97	-0.33356	DNLTLWTSDMQDDAADEIK
nitrogen.starvation /nitrogen.resupply 	at1g78380.1	1.644550571	5.58E-06	6.79E-05	two.sided	misc.glutathione S transferases	at1g78380.1#SPLLLQMNPIHK#464#3	">AT1G78380.1 | Symbols: ATGSTU19, GST8, GSTU19 | glutathione S-transferase TAU 19 | chr1:29486659-29487819 REVERSE LENGTH=219;>AT1G78320.1 | Symbols: ATGSTU23, GSTU23 | glutathione S-transferase TAU 23 | chr1:29467581-29468358 REVERSE LENGTH=220"	206.97	-0.087762	SPLLLQMNPIHK
nitrogen.starvation /nitrogen.resupply 	at1g78570.1	0.361157555	0.070769191	0.125811895	two.sided	cell wall.precursor synthesis	at1g78570.1#VVNIPNSMTVLDELLPISIEMAK#1264#2	">AT1G78570.1 | Symbols: RHM1, ROL1, ATRHM1 | rhamnose biosynthesis 1 | chr1:29550110-29552207 FORWARD LENGTH=669"	184.38	-3.2768	VVNIPNSMTVLDELLPISIEMAK
nitrogen.starvation /nitrogen.resupply 	at1g78830.1	0.155720157	0.095073462	0.156402541	two.sided	misc.myrosinases-lectin-jacalin	at1g78830.1#TSDSNGSDGPYSMVLDK#887#2	>AT1G78830.1 | Symbols:  | Curculin-like (mannose-binding) lectin family protein | chr1:29637141-29638508 REVERSE LENGTH=455	248.1	-0.12105	TSDSNGSDGPYSMVLDK
nitrogen.starvation /nitrogen.resupply 	at1g78900.1	0.762585946	1.46E-08	3.41E-07	two.sided	transport.p- and v-ATPases	at1g78900.1#FEDPAEGEDTLVEK#790#2	>AT1G78900.1 | Symbols: VHA-A | vacuolar ATP synthase subunit A | chr1:29660463-29664575 FORWARD LENGTH=623;>AT1G78900.2 | Symbols: VHA-A | vacuolar ATP synthase subunit A | chr1:29660463-29664575 FORWARD LENGTH=623	311.99	-0.29041	FEDPAEGEDTLVEK
nitrogen.starvation /nitrogen.resupply 	at1g79230.1	-0.180422483	0.285084562	0.376083051	two.sided	amino acid metabolism.degradation	at1g79230.1#IYQGQTVSPITFQTK#856#2	">AT1G79230.1 | Symbols: ST1, ATMST1, MST1, ATRDH1, STR1 | mercaptopyruvate sulfurtransferase 1 | chr1:29800824-29803679 FORWARD LENGTH=379;>AT1G79230.3 | Symbols: ST1, ATMST1, MST1, ATRDH1 | mercaptopyruvate sulfurtransferase 1 | chr1:29801358-29803679 FOR"	380.61	0.30764	IYQGQTVSPITFQTK
nitrogen.starvation /nitrogen.resupply 	at1g79340.1	-0.294059392	0.14492745	0.221274852	two.sided	protein.degradation	at1g79340.1#SLPLQTLIDILK#677#2	">AT1G79340.1 | Symbols: AtMC4, MC4 | metacaspase 4 | chr1:29842849-29844368 FORWARD LENGTH=418;>AT1G79330.1 | Symbols: AMC6, ATMCP2B, ATMC5, MC5 | metacaspase 5 | chr1:29838722-29840137 FORWARD LENGTH=410"	168.61	0.080265	SLPLQTLIDILK
nitrogen.starvation /nitrogen.resupply 	at1g79530.1	-0.095168354	0.417261601	0.509966116	two.sided	PS.calvin cyle	at1g79530.1#GILGYTDEDVVSNDFVGDSR#1080#2	>AT1G79530.1 | Symbols: GAPCP-1 | glyceraldehyde-3-phosphate dehydrogenase of plastid 1 | chr1:29916232-29919088 REVERSE LENGTH=422	286.6	0.12414	GILGYTDEDVVSNDFVGDSR
nitrogen.starvation /nitrogen.resupply 	at1g79550.1	-0.014947003	0.112038298	0.180001008	two.sided	glycolysis.cytosolic branch	at1g79550.1#TIIWNGPMGVFEFDK#877#2	>AT1G79550.1 | Symbols: PGK | phosphoglycerate kinase | chr1:29924347-29926295 REVERSE LENGTH=401;>AT1G79550.2 | Symbols: PGK | phosphoglycerate kinase | chr1:29924347-29926295 REVERSE LENGTH=401	363.68	0.31024	TIIWNGPMGVFEFDK
nitrogen.starvation /nitrogen.resupply 	at1g79690.1	0.366135421	0.05289101	0.099761642	two.sided	nucleotide metabolism.salvage	at1g79690.1#SPWSSLDENEAFLSTADSAVK#1128#2	">AT1G79690.1 | Symbols: atnudt3, NUDT3 | nudix hydrolase homolog 3 | chr1:29985360-29990171 FORWARD LENGTH=772"	286.7	0.88906	SPWSSLDENEAFLSTADSAVK
nitrogen.starvation /nitrogen.resupply 	at1g79920.1	-0.292400602	3.81E-05	0.000356348	two.sided	stress.abiotic	at1g79920.1#AFTPTQVMGMMLSNLK#885#2	>AT1G79930.1 | Symbols: HSP91 | heat shock protein 91 | chr1:30063781-30067067 REVERSE LENGTH=831;>AT1G79930.2 | Symbols: HSP91 | heat shock protein 91 | chr1:30063924-30067067 REVERSE LENGTH=789;>AT1G79920.1 | Symbols:  | Heat shock protein 70 (Hsp 70) fa	314.57	-0.92011	AFTPTQVMGMMLSNLK
nitrogen.starvation /nitrogen.resupply 	at1g79930.1	-0.510926666	0.106989776	0.172364219	two.sided	stress.abiotic	at1g79930.1#SLPFSVTEGPDGYPLIHANYLGEK#869#3	>AT1G79930.1 | Symbols: HSP91 | heat shock protein 91 | chr1:30063781-30067067 REVERSE LENGTH=831;>AT1G79930.2 | Symbols: HSP91 | heat shock protein 91 | chr1:30063924-30067067 REVERSE LENGTH=789	119.62	0.49291	SLPFSVTEGPDGYPLIHANYLGEK
nitrogen.starvation /nitrogen.resupply 	at1g80070.1	0.052252096	0.574720726	0.656823687	two.sided	RNA.processing	at1g80070.1#SNPALYVLR#517#2	">AT1G80070.1 | Symbols: SUS2, EMB33, EMB177, EMB14 | Pre-mRNA-processing-splicing factor | chr1:30118052-30127574 FORWARD LENGTH=2359;>AT4G38780.1 | Symbols:  | Pre-mRNA-processing-splicing factor | chr4:18101438-18111029 REVERSE LENGTH=2332"	93.178	-0.72554	SNPALYVLR
nitrogen.starvation /nitrogen.resupply 	at1g80270.1	-0.402693162	0.043974363	0.087087916	two.sided	RNA.regulation of transcription	at1g80270.1#SDQEEDDLEDGFSELEGSK#1065#2	>AT1G80270.1 | Symbols: PPR596 | PENTATRICOPEPTIDE REPEAT 596 | chr1:30181265-30183331 FORWARD LENGTH=596;>AT1G80270.2 | Symbols: PPR596 | PENTATRICOPEPTIDE REPEAT 596 | chr1:30181265-30183331 FORWARD LENGTH=596;>AT1G80270.3 | Symbols: PPR596 | PENTATRICOP	224.89	0.33299	SDQEEDDLEDGFSELEGSK
nitrogen.starvation /nitrogen.resupply 	at1g80360.1	1.001356689	0.013182781	0.03406524	two.sided	amino acid metabolism.synthesis	at1g80360.1#VVTVVNPGNPSGTYVPEPLLK#1091#2	>AT1G80360.1 | Symbols:  | Pyridoxal phosphate (PLP)-dependent transferases superfamily protein | chr1:30208736-30210643 REVERSE LENGTH=394	256.49	0.2026	VVTVVNPGNPSGTYVPEPLLK
nitrogen.starvation /nitrogen.resupply 	at1g80460.1	1.028149188	1	1	not.tested	lipid metabolism.glyceral metabolism	at1g80460.1#TLSWDQDTLK#604#2	">AT1G80460.1 | Symbols: NHO1, GLI1 | Actin-like ATPase superfamily protein | chr1:30246960-30249055 REVERSE LENGTH=522;>AT1G80460.2 | Symbols: NHO1, GLI1 | Actin-like ATPase superfamily protein | chr1:30246960-30249055 REVERSE LENGTH=482"	83.862	-0.60547	TLSWDQDTLK
nitrogen.starvation /nitrogen.resupply 	at1g80600.1	1.396323807	0.017472591	0.0426054	two.sided	amino acid metabolism.synthesis	at1g80600.1#IAAVFVEPIQGEGGIYSATK#1026#2	>AT1G80600.1 | Symbols: WIN1 | HOPW1-1-interacting 1 | chr1:30298675-30300513 REVERSE LENGTH=457	308.27	-0.050509	IAAVFVEPIQGEGGIYSATK
nitrogen.starvation /nitrogen.resupply 	at2g01140.1	0.870058257	0.00054947	0.002890589	two.sided	PS.calvin cyle	at2g01140.1#ASPETVADFTLTMLK#812#2	>AT2G01140.1 | Symbols:  | Aldolase superfamily protein | chr2:95006-96491 REVERSE LENGTH=391	327.82	0.093709	ASPETVADFTLTMLK
nitrogen.starvation /nitrogen.resupply 	at2g01210.1	0.541282184	0.008347107	0.024341271	two.sided	signalling.receptor kinases	at2g01210.1#VVSLSIPR#436#2	>AT2G01210.1 | Symbols:  | Leucine-rich repeat protein kinase family protein | chr2:119509-121734 REVERSE LENGTH=716	106.36	-0.015693	VVSLSIPR
nitrogen.starvation /nitrogen.resupply 	at2g01250.1	0.039222336	0.297058993	0.387237616	two.sided	protein.synthesis	at2g01250.1#IALTDNSIVEQALGK#786#2	>AT2G01250.1 | Symbols:  | Ribosomal protein L30/L7 family protein | chr2:132943-134264 REVERSE LENGTH=242	360.81	-0.23074	IALTDNSIVEQALGK
nitrogen.starvation /nitrogen.resupply 	at2g01350.1	1.948040396	0.024225291	0.053998359	two.sided	Co-factor and vitamine metabolism.	at2g01350.1#VLLNFMQR#511#2	>AT2G01350.1 | Symbols: QPT | quinolinate phoshoribosyltransferase | chr2:165332-167209 REVERSE LENGTH=348;>AT2G01350.3 | Symbols: QPT | quinolinate phoshoribosyltransferase | chr2:165332-167209 REVERSE LENGTH=342;>AT2G01350.4 | Symbols: QPT | quinolinate 	225.8	0.21557	VLLNFMQR
nitrogen.starvation /nitrogen.resupply 	at2g01820.1	-1.126737428	0.026995508	0.0586654	two.sided	signalling.receptor kinases	at2g01820.1#LTSLETINLADNK#716#2	>AT2G01820.1 | Symbols:  | Leucine-rich repeat protein kinase family protein | chr2:357664-360681 REVERSE LENGTH=943	110.55	0.0036033	LTSLETINLADNK
nitrogen.starvation /nitrogen.resupply 	at2g02500.1	0.223190589	0.041470622	0.082941244	two.sided	secondary metabolism.isoprenoids	at2g02500.1#VTTPDDLLLAERILSEDS#994#2	">AT2G02500.1 | Symbols: ISPD, ATMEPCT, MCT | Nucleotide-diphospho-sugar transferases superfamily protein | chr2:671054-673124 REVERSE LENGTH=302"	146.3	-0.44662	VTTPDDLLLAERILSEDS
nitrogen.starvation /nitrogen.resupply 	at2g02560.1	0.235583821	0.000916243	0.004246715	two.sided	development.unspecified|hormone metabolism.auxin	at2g02560.1#YMATSDLLNELNK#756#2	">AT2G02560.1 | Symbols: CAND1, ATCAND1, ETA2, TIP120, HVE | cullin-associated and neddylation dissociated | chr2:690345-697342 FORWARD LENGTH=1219;>AT2G02560.2 | Symbols: CAND1, ATCAND1, ETA2, TIP120, HVE | cullin-associated and neddylation dissociated | c"	378.63	-0.23491	YMATSDLLNELNK
nitrogen.starvation /nitrogen.resupply 	at2g02570.1	-1.394093512	0.000821805	0.003917829	two.sided	not assigned.unknown	at2g02570.1#MVGGVEELSIEQLASSISTYK#1142#2	>AT2G02570.1 | Symbols:  | nucleic acid binding;RNA binding | chr2:698361-700794 REVERSE LENGTH=300;>AT2G02570.2 | Symbols:  | nucleic acid binding;RNA binding | chr2:698361-700794 REVERSE LENGTH=300;>AT2G02570.4 | Symbols:  | nucleic acid binding;RNA bind	102.98	-1.4727	MVGGVEELSIEQLASSISTYK
nitrogen.starvation /nitrogen.resupply 	at2g02880.1	-0.885206432	0.00023886	0.001524226	two.sided	not assigned.no ontology	at2g02880.1#WNDAWESAWLPDDLTDK#1031#2	>AT2G02880.1 | Symbols:  | mucin-related | chr2:841303-843151 FORWARD LENGTH=314	212.92	0.089595	WNDAWESAWLPDDLTDK
nitrogen.starvation /nitrogen.resupply 	at2g02990.1	2.46467434	1.23E-06	1.74E-05	two.sided	RNA.processing	at2g02990.1#SYSLESIRDSIK#699#2	">AT2G02990.1 | Symbols: RNS1, ATRNS1 | ribonuclease 1 | chr2:873714-874667 FORWARD LENGTH=230"	219.43	-2.4134	SYSLESIRDSIK
nitrogen.starvation /nitrogen.resupply 	at2g03680.1	NA	1	1	not.tested	not assigned.unknown	at2g03680.1#AEGQNTGNFLTDRPSTK#613#3	">AT2G03680.1 | Symbols: SPR1, SKU6 | spiral1 | chr2:1121398-1121850 FORWARD LENGTH=119;>AT2G03680.2 | Symbols: SPR1, SKU6 | spiral1 | chr2:1121398-1121850 FORWARD LENGTH=119"	115.56	-0.26329	AEGQNTGNFLTDRPSTK
nitrogen.starvation /nitrogen.resupply 	at2g03740.1	1.526304119	0.050436451	0.096100774	two.sided	not assigned.no ontology	at2g03740.1#AGEAMDSVAENAK#647#2	>AT2G03740.1 | Symbols:  | late embryogenesis abundant domain-containing protein / LEA domain-containing protein | chr2:1142941-1143917 REVERSE LENGTH=189	192.15	-0.01637	AGEAMDSVAENAK
nitrogen.starvation /nitrogen.resupply 	at2g04030.1	-0.735073787	1.71E-13	1.17E-11	two.sided	stress.abiotic	at2g04030.1#NEEELTSLDDYIENMGENQK#1186#2	">AT2G04030.1 | Symbols: CR88, EMB1956, HSP90.5, Hsp88.1, AtHsp90.5 | Chaperone protein htpG family protein | chr2:1281983-1285909 FORWARD LENGTH=780;>AT2G04030.2 | Symbols: CR88, Hsp88.1, AtHsp90.5 | Chaperone protein htpG family protein | chr2:1281983-128"	421.35	-0.15455	NEEELTSLDDYIENMGENQK
nitrogen.starvation /nitrogen.resupply 	at2g04350.1	0.401258611	0.093713864	0.15547982	two.sided	lipid metabolism.FA synthesis and FA elongation	at2g04350.1#LLSEPWTPESGLVTAALK#957#2	>AT2G04350.1 | Symbols: LACS8 | AMP-dependent synthetase and ligase family protein | chr2:1516086-1519178 FORWARD LENGTH=720;>AT2G04350.2 | Symbols: LACS8 | AMP-dependent synthetase and ligase family protein | chr2:1516086-1519178 FORWARD LENGTH=720	164.53	0.16442	LLSEPWTPESGLVTAALK
nitrogen.starvation /nitrogen.resupply 	at2g04390.1	-0.254490154	0.00165703	0.006767172	two.sided	protein.synthesis	at2g04390.1#RMDFVPDESAIK#704#2	>AT2G04390.1 | Symbols:  | Ribosomal S17 family protein | chr2:1527911-1528336 FORWARD LENGTH=141;>AT5G04800.1 | Symbols:  | Ribosomal S17 family protein | chr5:1389217-1389642 FORWARD LENGTH=141;>AT5G04800.2 | Symbols:  | Ribosomal S17 family protein | ch	220.53	-0.01268	RMDFVPDESAIK
nitrogen.starvation /nitrogen.resupply 	at2g04400.1	0.209972294	0.652720489	0.725431774	two.sided	amino acid metabolism.synthesis	at2g04400.1#ENFDPVEIAQAYEK#827#2	>AT2G04400.1 | Symbols:  | Aldolase-type TIM barrel family protein | chr2:1531208-1533578 FORWARD LENGTH=402	256.52	0.13381	ENFDPVEIAQAYEK
nitrogen.starvation /nitrogen.resupply 	at2g04650.1	-0.933656099	0.243051505	0.333981362	two.sided	major CHO metabolism.synthesis	at2g04650.1#IGPNVSISANVR#614#2	>AT2G04650.1 | Symbols:  | ADP-glucose pyrophosphorylase family protein | chr2:1621986-1624486 REVERSE LENGTH=406	90.793	0.5795	IGPNVSISANVR
nitrogen.starvation /nitrogen.resupply 	at2g04780.1	-0.52046623	0.215093544	0.305801794	two.sided	cell wall.cell wall proteins	at2g04780.1#VSSSVFSTDPVAVYQVNR#978#2	>AT2G04780.1 | Symbols: FLA7 | FASCICLIN-like arabinoogalactan 7 | chr2:1677488-1678252 FORWARD LENGTH=254;>AT2G04780.2 | Symbols: FLA7 | FASCICLIN-like arabinoogalactan 7 | chr2:1677488-1678252 FORWARD LENGTH=254	287.55	0.41027	VSSSVFSTDPVAVYQVNR
nitrogen.starvation /nitrogen.resupply 	at2g05710.1	1.006741351	1.57E-30	1.83E-27	two.sided	TCA / org. transformation	at2g05710.1#ANNMFVDYNEPQQDR#921#2	>AT2G05710.1 | Symbols: ACO3 | aconitase 3 | chr2:2141591-2146350 FORWARD LENGTH=990	357.22	-0.086053	ANNMFVDYNEPQQDR
nitrogen.starvation /nitrogen.resupply 	at2g05830.1	0.151960275	0.367148307	0.461603038	two.sided	protein.synthesis	at2g05830.1#IAAPGISVWNPAFDMTPAELIAGIITEK#1463#2	>AT2G05830.1 | Symbols:  | NagB/RpiA/CoA transferase-like superfamily protein | chr2:2229759-2231839 FORWARD LENGTH=374;>AT2G05830.4 | Symbols:  | NagB/RpiA/CoA transferase-like superfamily protein | chr2:2229964-2231839 FORWARD LENGTH=328;>AT2G05830.2 | S	224.99	0.070934	IAAPGISVWNPAFDMTPAELIAGIITEK
nitrogen.starvation /nitrogen.resupply 	at2g05840.1	0.251869463	0.190442021	0.275975534	two.sided	protein.degradation	at2g05840.1#LLDQSSVSHLFPVTK#836#2	>AT2G05840.1 | Symbols: PAA2 | 20S proteasome subunit PAA2 | chr2:2234226-2236053 FORWARD LENGTH=246;>AT2G05840.2 | Symbols: PAA2 | 20S proteasome subunit PAA2 | chr2:2234226-2235973 FORWARD LENGTH=220	154.69	-0.2908	LLDQSSVSHLFPVTK
nitrogen.starvation /nitrogen.resupply 	at2g05920.1	-0.614768492	0.141220124	0.217033032	two.sided	protein.degradation	at2g05920.1#SPVAFSWNRF#606#2	>AT2G05920.1 | Symbols:  | Subtilase family protein | chr2:2269831-2272207 REVERSE LENGTH=754	232.79	0.036117	SPVAFSWNRF
nitrogen.starvation /nitrogen.resupply 	at2g05990.1	-0.111146684	0.989361679	0.99020493	two.sided	lipid metabolism.FA synthesis and FA elongation	at2g05990.1#VYALDAVFDNPEDVPEDVK#1068#2	">AT2G05990.1 | Symbols: MOD1, ENR1 | NAD(P)-binding Rossmann-fold superfamily protein | chr2:2322876-2324867 FORWARD LENGTH=390;>AT2G05990.2 | Symbols: MOD1, ENR1 | NAD(P)-binding Rossmann-fold superfamily protein | chr2:2322876-2324867 FORWARD LENGTH=390"	166.57	0.69068	VYALDAVFDNPEDVPEDVK
nitrogen.starvation /nitrogen.resupply 	at2g07340.1	NA	1	1	not.tested	not assigned.no ontology	at2g07340.1#ADEATRAAFMEIQASMIELTGK#1213#2	>AT2G07340.1 | Symbols: PFD1 | PREFOLDIN 1 | chr2:3045644-3046606 FORWARD LENGTH=128;>AT2G07340.2 | Symbols: PFD1 | PREFOLDIN 1 | chr2:3045644-3046606 FORWARD LENGTH=127	224.59	-0.1958	ADEATRAAFMEIQASMIELTGK
nitrogen.starvation /nitrogen.resupply 	at2g07698.1	0.459456168	0.000496904	0.002662314	two.sided	mitochondrial electron transport / ATP synthesis.F1-ATPase	at2g07698.1#ELLIGDRQTGK#615#2	">AT2G07698.1 | Symbols:  | ATPase, F1 complex, alpha subunit protein | chr2:3361474-3364028 FORWARD LENGTH=777"	272.15	-0.052374	ELLIGDRQTGK
nitrogen.starvation /nitrogen.resupply 	at2g07773.1	-0.377077935	0.030873357	0.064623801	two.sided	not assigned.unknown	at2g07773.1#PTFNQLIR#495#2	>AT2G07773.1 | Symbols:  | unknown protein; BEST Arabidopsis thaliana protein match is: unknown protein (TAIR:ATMG00910.1); Has 35333 Blast hits to 34131 proteins in 2444 species: Archae - 798; Bacteria - 22429; Metazoa - 974; Fungi - 991; Plants - 531; Vi	175.38	0.13697	PTFNQLIR
nitrogen.starvation /nitrogen.resupply 	at2g09990.1	0.125932516	0.545573098	0.632172003	two.sided	protein.synthesis	at2g09990.1#IFEPILLLGK#572#2	>AT2G09990.1 | Symbols:  | Ribosomal protein S5 domain 2-like superfamily protein | chr2:3781442-3781882 FORWARD LENGTH=146	211.27	0.33065	IFEPILLLGK
nitrogen.starvation /nitrogen.resupply 	at2g13560.1	0	0.963704948	0.970778257	two.sided	TCA / org. transformation	at2g13560.1#VLPVMIDVGTNNEK#765#2	>AT2G13560.1 | Symbols: NAD-ME1 | NAD-dependent malic enzyme 1 | chr2:5650089-5655103 FORWARD LENGTH=623	199.31	0.037094	VLPVMIDVGTNNEK
nitrogen.starvation /nitrogen.resupply 	at2g14960.1	NA	1	1	not.tested	hormone metabolism.auxin	at2g14960.1#NADTVQENLLAEILAR#885#2	>AT2G14960.1 | Symbols: GH3.1 | Auxin-responsive GH3 family protein | chr2:6451659-6453670 REVERSE LENGTH=590	232.78	-0.46468	NADTVQENLLAEILAR
nitrogen.starvation /nitrogen.resupply 	at2g15430.1	-0.143890276	0.24043865	0.331953124	two.sided	RNA.transcription	at2g15430.1#ASQLVLNAIDLLK#699#2	">AT2G15430.1 | Symbols: RBP36A, RPB35.5A, NRPB3, NRPD3, NRPE3A | DNA-directed RNA polymerase family protein | chr2:6733661-6735482 FORWARD LENGTH=319"	216.46	0.043928	ASQLVLNAIDLLK
nitrogen.starvation /nitrogen.resupply 	at2g15620.1	-1.075330734	1.14E-06	1.64E-05	two.sided	N-metabolism.nitrate metabolism	at2g15620.1#GLASVGLTSLQSGMDNVR#903#2	">AT2G15620.1 | Symbols: NIR1, NIR, ATHNIR | nitrite reductase 1 | chr2:6810552-6812666 FORWARD LENGTH=586"	222.3	-0.020152	GLASVGLTSLQSGMDNVR
nitrogen.starvation /nitrogen.resupply 	at2g15790.1	0.446233106	0.003626716	0.012966712	two.sided	cell.cycle	at2g15790.1#GFMIQGGDISANDGTGGESIYGLK#1194#2	">AT2G15790.1 | Symbols: SQN, CYP40 | peptidyl-prolyl cis-trans isomerase / cyclophilin-40 (CYP40) / rotamase | chr2:6878144-6880743 REVERSE LENGTH=361"	276.11	0.0016929	GFMIQGGDISANDGTGGESIYGLK
nitrogen.starvation /nitrogen.resupply 	at2g15860.1	-0.276600045	0.006379997	0.019661836	two.sided	not assigned.unknown	at2g15860.1#SIAEMGEVDEDSESSAK#892#2	>AT2G15860.1 | Symbols:  | unknown protein; FUNCTIONS IN: molecular_function unknown; INVOLVED IN: biological_process unknown; LOCATED IN: cellular_component unknown; EXPRESSED IN: 24 plant structures; EXPRESSED DURING: 13 growth stages; Has 30201 Blast hi	325.79	-0.31905	SIAEMGEVDEDSESSAK
nitrogen.starvation /nitrogen.resupply 	at2g16485.1	NA	1	1	not.tested	not assigned.unknown	at2g16485.1#ANESPLDSVLLTDALAGLFQK#1102#2	>AT2G16485.1 | Symbols:  | nucleic acid binding;zinc ion binding;DNA binding | chr2:7137269-7145222 REVERSE LENGTH=1773	216.75	-0.4108	ANESPLDSVLLTDALAGLFQK
nitrogen.starvation /nitrogen.resupply 	at2g16570.1	0.16436895	0.056952833	0.106433454	two.sided	nucleotide metabolism.synthesis	at2g16570.1#LDQLPGEFAIGHVR#518#3	">AT2G16570.1 | Symbols: ATASE, ATASE1, ASE1 | GLN phosphoribosyl pyrophosphate amidotransferase 1 | chr2:7180424-7182124 REVERSE LENGTH=566"	143.98	-0.16206	LDQLPGEFAIGHVR
nitrogen.starvation /nitrogen.resupply 	at2g16600.1	-0.127324893	0.043433675	0.086276416	two.sided	cell.cycle	at2g16600.1#FMCQGGDFTAGNGTGGESIYGSK#1171#2	>AT2G16600.1 | Symbols: ROC3 | rotamase CYP 3 | chr2:7200862-7201383 FORWARD LENGTH=173	371.07	-0.38968	FMCQGGDFTAGNGTGGESIYGSK
nitrogen.starvation /nitrogen.resupply 	at2g16950.1	0.817204364	0.072955768	0.128138853	two.sided	protein.targeting	at2g16950.1#AATAVVWQPR#571#2	">AT2G16950.1 | Symbols: TRN1, ATTRN1 | transportin 1 | chr2:7353939-7360637 FORWARD LENGTH=895;>AT2G16950.2 | Symbols: TRN1, ATTRN1 | transportin 1 | chr2:7353939-7360637 FORWARD LENGTH=891"	120.68	0.075705	AATAVVWQPR
nitrogen.starvation /nitrogen.resupply 	at2g17200.1	-1.818485415	0.000119902	0.000886367	two.sided	protein.degradation	at2g17200.1#SMIMNNPQMR#611#2	>AT2G17200.1 | Symbols: DSK2 | ubiquitin family protein | chr2:7482133-7485090 REVERSE LENGTH=551;>AT2G17190.1 | Symbols:  | ubiquitin family protein | chr2:7478272-7481361 REVERSE LENGTH=538	198.72	-0.79829	SMIMNNPQMR
nitrogen.starvation /nitrogen.resupply 	at2g17265.1	NA	1	1	not.tested	amino acid metabolism.synthesis	at2g17265.1#MVEAFWK#456#2	">AT2G17265.1 | Symbols: HSK, DMR1 | homoserine kinase | chr2:7508606-7509718 FORWARD LENGTH=370"	105.95	0.21579	MVEAFWK
nitrogen.starvation /nitrogen.resupply 	at2g17280.1	2.073987625	0.009328331	0.026381333	two.sided	glycolysis.cytosolic branch	at2g17280.1#MDNEGIGLYPLHR#779#2	>AT2G17280.1 | Symbols:  | Phosphoglycerate mutase family protein | chr2:7513274-7514844 FORWARD LENGTH=271;>AT2G17280.2 | Symbols:  | Phosphoglycerate mutase family protein | chr2:7513274-7514844 FORWARD LENGTH=271	168.76	-0.72264	MDNEGIGLYPLHR
nitrogen.starvation /nitrogen.resupply 	at2g17340.1	1.118409862	0.033770677	0.069936437	two.sided	Co-factor and vitamine metabolism.pantothenate	at2g17340.1#LLIANSGNDLPVIDLSR#906#2	>AT2G17340.1 | Symbols:  | Uncharacterised conserved protein (UCP030210) | chr2:7541615-7544089 REVERSE LENGTH=367	163.56	0.35587	LLIANSGNDLPVIDLSR
nitrogen.starvation /nitrogen.resupply 	at2g17390.1	-0.985959118	0.002465316	0.009534733	two.sided	RNA.regulation of transcription	at2g17390.1#LNNQLDVVK#522#2	>AT2G17390.1 | Symbols: AKR2B | ankyrin repeat-containing 2B | chr2:7555870-7557743 FORWARD LENGTH=344	198.72	0.1196	LNNQLDVVK
nitrogen.starvation /nitrogen.resupply 	at2g17840.1	2.496689236	1	1	not.tested	development.unspecified	at2g17840.1#FFSLLPGEVILASLDGFNK#1034#2	>AT2G17840.1 | Symbols: ERD7 | Senescence/dehydration-associated protein-related | chr2:7755923-7757798 REVERSE LENGTH=452	241.79	0.54911	FFSLLPGEVILASLDGFNK
nitrogen.starvation /nitrogen.resupply 	at2g18020.1	-0.153585882	0.001036619	0.004748689	two.sided	protein.synthesis	at2g18020.1#VGLIAARR#428#2	>AT2G18020.1 | Symbols: EMB2296 | Ribosomal protein L2 family | chr2:7837151-7838160 FORWARD LENGTH=258;>AT4G36130.1 | Symbols:  | Ribosomal protein L2 family | chr4:17097613-17098656 FORWARD LENGTH=258	214.14	-0.20942	VGLIAARR
nitrogen.starvation /nitrogen.resupply 	at2g18040.1	-0.348324528	0.312958708	0.402572435	two.sided	cell.cycle	at2g18040.1#VGDISDIVDTDSGVHIIK#942#2	">AT2G18040.1 | Symbols: PIN1AT | peptidylprolyl cis/trans isomerase, NIMA-interacting 1 | chr2:7842346-7843537 FORWARD LENGTH=119"	205.68	0.28951	VGDISDIVDTDSGVHIIK
nitrogen.starvation /nitrogen.resupply 	at2g18080.1	1.878499967	0.016614985	0.040993296	two.sided	protein.degradation	at2g18080.1#LLELGLK#393#2	>AT2G18080.1 | Symbols: EDA2 | Serine carboxypeptidase S28 family protein | chr2:7857198-7859715 FORWARD LENGTH=489;>AT4G36195.1 | Symbols:  | Serine carboxypeptidase S28 family protein | chr4:17127202-17129787 FORWARD LENGTH=488;>AT4G36195.3 | Symbols:  |	124.37	-0.085378	LLELGLK
nitrogen.starvation /nitrogen.resupply 	at2g18230.1	2.88E-15	0.733840818	0.792471488	two.sided	nucleotide metabolism.phosphotransfer and pyrophosphatases	at2g18230.1#FFEDYKK#489#2	">AT2G18230.1 | Symbols: AtPPa2, PPa2 | pyrophosphorylase 2 | chr2:7932139-7933560 REVERSE LENGTH=218;>AT2G46860.1 | Symbols: AtPPa3, PPa3 | pyrophosphorylase 3 | chr2:19253843-19255060 FORWARD LENGTH=216;>AT3G53620.1 | Symbols: AtPPa4, PPa4 | pyrophosphory"	122.13	0.024994	FFEDYKK
nitrogen.starvation /nitrogen.resupply 	at2g19480.1	-0.748915345	3.63E-08	7.44E-07	two.sided	DNA.synthesis/chromatin structure	at2g19480.1#LEFFFDQNPYFK#798#2	">AT2G19480.1 | Symbols: NFA02, NFA2, NAP1;2 | nucleosome assembly protein 1;2 | chr2:8438601-8441040 FORWARD LENGTH=379;>AT2G19480.2 | Symbols: NFA02, NFA2, NAP1;2 | nucleosome assembly protein 1;2 | chr2:8438601-8441040 FORWARD LENGTH=373;>AT2G19480.3 | S"	253.76	-0.022579	LEFFFDQNPYFK
nitrogen.starvation /nitrogen.resupply 	at2g19730.1	-0.107191539	0.074947612	0.130460224	two.sided	protein.synthesis	at2g19730.1#DQAVVLATTK#523#2	>AT2G19730.1 | Symbols:  | Ribosomal L28e protein family | chr2:8511752-8512995 FORWARD LENGTH=143;>AT2G19730.2 | Symbols:  | Ribosomal L28e protein family | chr2:8511752-8512995 FORWARD LENGTH=143;>AT2G19730.3 | Symbols:  | Ribosomal L28e protein family |	138.45	-0.48585	DQAVVLATTK
nitrogen.starvation /nitrogen.resupply 	at2g19740.1	-1.710450063	0.012127556	0.031903122	two.sided	protein.synthesis	at2g19740.1#EEFFSLVTVAEIPAEGLSGLGTK#1198#2	>AT2G19740.1 | Symbols:  | Ribosomal protein L31e family protein | chr2:8513577-8514346 FORWARD LENGTH=119;>AT4G26230.1 | Symbols:  | Ribosomal protein L31e family protein | chr4:13286026-13286553 FORWARD LENGTH=119;>AT5G56710.1 | Symbols:  | Ribosomal pro	245.82	1.3313	EEFFSLVTVAEIPAEGLSGLGTK
nitrogen.starvation /nitrogen.resupply 	at2g19750.1	-1.052491016	0.000467999	0.002542433	two.sided	protein.synthesis	at2g19750.1#FVTAVVGFGK#513#2	>AT2G19750.1 | Symbols:  | Ribosomal protein S30 family protein | chr2:8515037-8515806 FORWARD LENGTH=62;>AT4G29390.1 | Symbols:  | Ribosomal protein S30 family protein | chr4:14465212-14465902 REVERSE LENGTH=62;>AT5G56670.1 | Symbols:  | Ribosomal protein	179.1	-0.67236	FVTAVVGFGK
nitrogen.starvation /nitrogen.resupply 	at2g19760.1	-1.079098672	0.001071148	0.004887111	two.sided	cell.organisation	at2g19760.1#DFEEPGFLAPTGLFLGGEK#1013#2	">AT2G19760.1 | Symbols: PFN1, PRF1 | profilin 1 | chr2:8517074-8518067 REVERSE LENGTH=131"	278.27	-0.16756	DFEEPGFLAPTGLFLGGEK
nitrogen.starvation /nitrogen.resupply 	at2g20140.1	-0.145588595	0.915307538	0.938612119	two.sided	protein.degradation	at2g20140.1#APLESYADIGGLEAQIQEIK#1073#2	>AT2G20140.1 | Symbols:  | AAA-type ATPase family protein | chr2:8692736-8694837 FORWARD LENGTH=443;>AT4G29040.1 | Symbols: RPT2a | regulatory particle AAA-ATPase 2A | chr4:14312369-14314386 FORWARD LENGTH=443	332.96	0.088884	APLESYADIGGLEAQIQEIK
nitrogen.starvation /nitrogen.resupply 	at2g20270.2	NA	1	1	not.tested	redox.glutaredoxins	at2g20270.2#ITGQYTVPNVFIGGK#797#2	>AT2G20270.2 | Symbols:  | Thioredoxin superfamily protein | chr2:8738001-8739617 REVERSE LENGTH=206;>AT2G20270.1 | Symbols:  | Thioredoxin superfamily protein | chr2:8738001-8739617 REVERSE LENGTH=179	131.96	-0.12543	ITGQYTVPNVFIGGK
nitrogen.starvation /nitrogen.resupply 	at2g20360.1	NA	1	1	not.tested	mitochondrial electron transport / ATP synthesis.NADH-DH	at2g20360.1#ILNPWSMFVK#618#2	>AT2G20360.1 | Symbols:  | NAD(P)-binding Rossmann-fold superfamily protein | chr2:8786070-8789098 FORWARD LENGTH=402	104.82	0.45071	ILNPWSMFVK
nitrogen.starvation /nitrogen.resupply 	at2g20420.1	0.484362897	0.057215326	0.106582936	two.sided	TCA / org. transformation	at2g20420.1#LITADDLDDAAEK#695#2	>AT2G20420.1 | Symbols:  | ATP citrate lyase (ACL) family protein | chr2:8805574-8807858 FORWARD LENGTH=421	353.96	0.52636	LITADDLDDAAEK
nitrogen.starvation /nitrogen.resupply 	at2g20580.1	0.115346922	0.515257922	0.605453976	two.sided	protein.degradation	at2g20580.1#LMTVPSDSTTGSSGNWLFK#1014#2	">AT2G20580.1 | Symbols: RPN1A, ATRPN1A | 26S proteasome regulatory subunit S2 1A | chr2:8859211-8864699 FORWARD LENGTH=891"	212.72	-0.077757	LMTVPSDSTTGSSGNWLFK
nitrogen.starvation /nitrogen.resupply 	at2g20630.2	0.76511827	0.225770691	0.315053963	two.sided	protein.postranslational modification	at2g20630.2#YLQTNLFDNILK#741#2	>AT2G20630.2 | Symbols: PIA1 | PP2C induced by AVRRPM1 | chr2:8897335-8899648 REVERSE LENGTH=290;>AT4G28400.1 | Symbols:  | Protein phosphatase 2C family protein | chr4:14048499-14050118 FORWARD LENGTH=283;>AT2G20630.1 | Symbols: PIA1 | PP2C induced by AVR	198.32	0.11132	YLQTNLFDNILK
nitrogen.starvation /nitrogen.resupply 	at2g20760.1	-0.862438362	0.000107846	0.000812674	two.sided	not assigned.unknown	at2g20760.1#LYWANQEK#526#2	>AT2G20760.1 | Symbols:  | Clathrin light chain protein | chr2:8943279-8945108 REVERSE LENGTH=338	133.12	0.10408	LYWANQEK
nitrogen.starvation /nitrogen.resupply 	at2g21060.1	-0.294171241	0.023014678	0.051694507	two.sided	RNA.regulation of transcription	at2g21060.1#GFGFITPSDGGDDLFVHQSSIR#785#3	">AT2G21060.1 | Symbols: ATGRP2B, ATCSP4, GRP2B | glycine-rich protein 2B | chr2:9036983-9037588 REVERSE LENGTH=201"	116.29	-0.61819	GFGFITPSDGGDDLFVHQSSIR
nitrogen.starvation /nitrogen.resupply 	at2g21160.1	-0.962786022	0.04470157	0.088194989	two.sided	not assigned.no ontology	at2g21160.1#LVPAGEETELLVGLK#784#2	">AT2G21160.1 | Symbols:  | Translocon-associated protein (TRAP), alpha subunit | chr2:9068428-9070207 FORWARD LENGTH=258;>AT2G21160.2 | Symbols:  | Translocon-associated protein (TRAP), alpha subunit | chr2:9068428-9070310 FORWARD LENGTH=188"	101.75	-0.20697	LVPAGEETELLVGLK
nitrogen.starvation /nitrogen.resupply 	at2g21250.1	0.214499627	0.237199616	0.328538728	two.sided	minor CHO metabolism.others	at2g21250.1#MPIVGLGVWR#564#2	>AT2G21250.1 | Symbols:  | NAD(P)-linked oxidoreductase superfamily protein | chr2:9103408-9105116 REVERSE LENGTH=309;>AT2G21250.2 | Symbols:  | NAD(P)-linked oxidoreductase superfamily protein | chr2:9103703-9105116 REVERSE LENGTH=238	127.68	0.21951	MPIVGLGVWR
nitrogen.starvation /nitrogen.resupply 	at2g21390.1	0	0.677652547	0.745992625	two.sided	cell.vesicle transport	at2g21390.1#SLLDTNPTIESQAR#773#2	">AT2G21390.1 | Symbols:  | Coatomer, alpha subunit | chr2:9152428-9156577 FORWARD LENGTH=1218"	204.35	-0.035155	SLLDTNPTIESQAR
nitrogen.starvation /nitrogen.resupply 	at2g21410.1	1.529190017	0.032153793	0.066944082	two.sided	transport.p- and v-ATPases	at2g21410.1#LGFLTGLVPR#537#2	>AT2G21410.1 | Symbols: VHA-A2 | vacuolar proton ATPase A2 | chr2:9162703-9168141 FORWARD LENGTH=821;>AT4G39080.1 | Symbols: VHA-A3 | vacuolar proton ATPase A3 | chr4:18209513-18214752 FORWARD LENGTH=821	200.6	-0.13972	LGFLTGLVPR
nitrogen.starvation /nitrogen.resupply 	at2g21580.1	-0.386056984	0.076819332	0.133123115	two.sided	protein.synthesis	at2g21580.1#VNNMVLFDQGTYDK#822#2	>AT2G21580.1 | Symbols:  | Ribosomal protein S25 family protein | chr2:9236629-9237510 FORWARD LENGTH=108;>AT2G21580.2 | Symbols:  | Ribosomal protein S25 family protein | chr2:9236629-9237510 FORWARD LENGTH=107	293.25	-0.019005	VNNMVLFDQGTYDK
nitrogen.starvation /nitrogen.resupply 	at2g21660.1	-1.432346955	1.96E-05	0.000199134	two.sided	RNA.RNA binding	at2g21660.1#SITVNEAQSR#553#2	">AT2G21660.1 | Symbols: ATGRP7, CCR2, GR-RBP7, GRP7 | cold, circadian rhythm, and rna binding 2 | chr2:9265477-9266316 REVERSE LENGTH=176;>AT2G21660.2 | Symbols: ATGRP7, CCR2 | cold, circadian rhythm, and rna binding 2 | chr2:9265477-9266316 REVERSE LENGTH"	298.67	-0.2242	SITVNEAQSR
nitrogen.starvation /nitrogen.resupply 	at2g21870.1	0.124891886	0.499943725	0.59042899	two.sided	mitochondrial electron transport / ATP synthesis.F1-ATPase	at2g21870.1#SDAVEAMESQK#598#2	>AT2G21870.1 | Symbols: MGP1 | copper ion binding;cobalt ion binding;zinc ion binding | chr2:9320456-9322618 REVERSE LENGTH=240;>AT2G21870.2 | Symbols: MGP1 | copper ion binding;cobalt ion binding;zinc ion binding | chr2:9320612-9322618 REVERSE LENGTH=220	261.52	0.034973	SDAVEAMESQK
nitrogen.starvation /nitrogen.resupply 	at2g22170.1	1.510662383	0.194107004	0.278864675	two.sided	not assigned.no ontology	at2g22170.1#NLEAWGGLMGPGYNYYER#1045#2	">AT2G22170.1 | Symbols:  | Lipase/lipooxygenase, PLAT/LH2 family protein | chr2:9427010-9427742 REVERSE LENGTH=183"	230.05	-0.41763	NLEAWGGLMGPGYNYYER
nitrogen.starvation /nitrogen.resupply 	at2g22250.2	1.030324038	0.05194693	0.098337137	two.sided	amino acid metabolism.synthesis	at2g22250.2#ISNNFLLDPK#581#2	">AT2G22250.2 | Symbols: ATAAT, AAT, MEE17 | aspartate aminotransferase | chr2:9458011-9460297 REVERSE LENGTH=475;>AT2G22250.3 | Symbols: ATAAT, AAT, MEE17 | aspartate aminotransferase | chr2:9458011-9460297 REVERSE LENGTH=475;>AT2G22250.1 | Symbols: ATAAT,"	101.39	-0.23201	ISNNFLLDPK
nitrogen.starvation /nitrogen.resupply 	at2g22560.1	-0.603720333	0.016232299	0.040338991	two.sided	protein.postranslational modification	at2g22560.1#RLMTETAIK#532#2	>AT2G22560.1 | Symbols:  | Kinase interacting (KIP1-like) family protein | chr2:9585892-9588838 FORWARD LENGTH=947	120.15	0.97331	RLMTETAIK
nitrogen.starvation /nitrogen.resupply 	at2g23120.1	-1.792717282	0.000864869	0.004088712	two.sided	not assigned.unknown	at2g23120.1#DNDLPTDSPYMATGTLEDYK#1123#2	">AT2G23120.1 | Symbols:  | Late embryogenesis abundant protein, group 6 | chr2:9842102-9842353 FORWARD LENGTH=83"	275.68	-0.25956	DNDLPTDSPYMATGTLEDYK
nitrogen.starvation /nitrogen.resupply 	at2g24200.1	1.103221304	0.000104162	0.000795175	two.sided	protein.degradation	at2g24200.1#ELINSPANVLTPAVLAEEAAK#1076#2	>AT2G24200.1 | Symbols:  | Cytosol aminopeptidase family protein | chr2:10287017-10289450 REVERSE LENGTH=520;>AT2G24200.2 | Symbols:  | Cytosol aminopeptidase family protein | chr2:10287017-10289450 REVERSE LENGTH=520	328.15	0.094925	ELINSPANVLTPAVLAEEAAK
nitrogen.starvation /nitrogen.resupply 	at2g24940.1	-1.289438085	2.35E-13	1.53E-11	two.sided	redox.ascorbate and glutathione	at2g24940.1#NEEDVSPSLEGLTEK#824#2	">AT2G24940.1 | Symbols: AtMAPR2, MAPR2 | membrane-associated progesterone binding protein 2 | chr2:10609447-10609749 FORWARD LENGTH=100"	336.91	0.10391	NEEDVSPSLEGLTEK
nitrogen.starvation /nitrogen.resupply 	at2g25060.1	-1.648491325	0.008356892	0.024341271	two.sided	misc.plastocyanin-like	at2g25060.1#LSLVVISPR#492#2	">AT2G25060.1 | Symbols: ENODL14, AtENODL14 | early nodulin-like protein 14 | chr2:10662308-10662930 FORWARD LENGTH=182"	185.6	0.04981	LSLVVISPR
nitrogen.starvation /nitrogen.resupply 	at2g25080.1	0.813788322	0.009205774	0.026097923	two.sided	redox.ascorbate and glutathione	at2g25080.1#SNAGGFLGGLIK#567#2	">AT2G25080.1 | Symbols: ATGPX1, GPX1 | glutathione peroxidase 1 | chr2:10668134-10669828 FORWARD LENGTH=236"	151.98	0.57067	SNAGGFLGGLIK
nitrogen.starvation /nitrogen.resupply 	at2g25970.1	-0.340672369	0.009646216	0.026954021	two.sided	RNA.RNA binding	at2g25970.1#QMSGTVPSSIPVSYGSFQGTTK#1130#2	>AT2G25970.1 | Symbols:  | KH domain-containing protein | chr2:11071844-11075604 REVERSE LENGTH=632	264.66	0.27356	QMSGTVPSSIPVSYGSFQGTTK
nitrogen.starvation /nitrogen.resupply 	at2g26080.1	0.139779267	0.153196831	0.231479817	two.sided	PS.photorespiration|C1-metabolism.	at2g26080.1#NIMENPAWYTQYTPYQAEISQGR#1381#2	">AT2G26080.1 | Symbols: AtGLDP2, GLDP2 | glycine decarboxylase P-protein 2 | chr2:11109330-11113786 REVERSE LENGTH=1044;>AT4G33010.1 | Symbols: AtGLDP1, GLDP1 | glycine decarboxylase P-protein 1 | chr4:15926852-15931150 REVERSE LENGTH=1037;>AT4G33010.2 | S"	223.93	-0.12408	NIMENPAWYTQYTPYQAEISQGR
nitrogen.starvation /nitrogen.resupply 	at2g26590.1	-0.731939142	0.000377842	0.00212173	two.sided	not assigned.no ontology	at2g26590.1#ILNNLSGGPVGIAGDQDEGLALGDILKPELIMPLLEALPVQER#1493#3	>AT2G26590.1 | Symbols: RPN13 | regulatory particle non-ATPase 13 | chr2:11311182-11314717 REVERSE LENGTH=300;>AT2G26590.2 | Symbols: RPN13 | regulatory particle non-ATPase 13 | chr2:11311182-11314717 REVERSE LENGTH=300;>AT2G26590.3 | Symbols: RPN13 | regu	203.61	0.00059368	ILNNLSGGPVGIAGDQDEGLALGDILKPELIMPLLEALPVQER
nitrogen.starvation /nitrogen.resupply 	at2g27020.1	0.309404958	0.178552174	0.261559785	two.sided	protein.degradation	at2g27020.1#AVDNSGTVVGIK#580#2	>AT2G27020.1 | Symbols: PAG1 | 20S proteasome alpha subunit G1 | chr2:11528515-11530858 REVERSE LENGTH=249	210.15	0.066753	AVDNSGTVVGIK
nitrogen.starvation /nitrogen.resupply 	at2g27530.1	-0.234507928	0.299894481	0.3900632	two.sided	protein.synthesis	at2g27530.1#LQSEAVREAITTIK#780#2	>AT2G27530.1 | Symbols: PGY1 | Ribosomal protein L1p/L10e family | chr2:11763443-11764570 REVERSE LENGTH=216;>AT2G27530.2 | Symbols: PGY1 | Ribosomal protein L1p/L10e family | chr2:11763443-11764570 REVERSE LENGTH=216	174.95	-0.28565	LQSEAVREAITTIK
nitrogen.starvation /nitrogen.resupply 	at2g27600.1	-0.103992916	0.794209049	0.844841684	two.sided	protein.degradation	at2g27600.1#WSDVAGLESAK#582#2	">AT2G27600.1 | Symbols: SKD1, VPS4, ATSKD1 | AAA-type ATPase family protein | chr2:11781226-11783730 FORWARD LENGTH=435"	100.93	0.019286	WSDVAGLESAK
nitrogen.starvation /nitrogen.resupply 	at2g27710.1	-1.750239681	7.72E-12	3.92E-10	two.sided	protein.synthesis	at2g27710.1#TILGSVGAETEDSQIELLLK#1059#2	>AT2G27710.1 | Symbols:  | 60S acidic ribosomal protein family | chr2:11816929-11817670 FORWARD LENGTH=115;>AT2G27710.2 | Symbols:  | 60S acidic ribosomal protein family | chr2:11816929-11817670 FORWARD LENGTH=115;>AT2G27710.3 | Symbols:  | 60S acidic ribo	378.62	0.54799	TILGSVGAETEDSQIELLLK
nitrogen.starvation /nitrogen.resupply 	at2g27730.1	-0.214753627	0.207604826	0.295710289	two.sided	not assigned.unknown	at2g27730.1#AAENVFIK#446#2	>AT2G27730.1 | Symbols:  | copper ion binding | chr2:11820056-11820867 REVERSE LENGTH=113	175.44	-0.1592	AAENVFIK
nitrogen.starvation /nitrogen.resupply 	at2g27860.1	0.327111607	0.825807771	0.872100792	two.sided	cell wall.precursor synthesis	at2g27860.1#VSGEGAIESPTVDVSSK#831#2	>AT2G27860.1 | Symbols: AXS1 | UDP-D-apiose/UDP-D-xylose synthase 1 | chr2:11864684-11866843 REVERSE LENGTH=389	199.58	0.080317	VSGEGAIESPTVDVSSK
nitrogen.starvation /nitrogen.resupply 	at2g28000.1	-0.134071891	0.029435844	0.062968984	two.sided	PS.calvin cyle	at2g28000.1#AIELPNAMENAGAALIR#877#2	">AT2G28000.1 | Symbols: CPN60A, CH-CPN60A, SLP | chaperonin-60alpha | chr2:11926603-11929184 FORWARD LENGTH=586"	346.09	0.021771	AIELPNAMENAGAALIR
nitrogen.starvation /nitrogen.resupply 	at2g28720.1	-0.410756834	0.408439002	0.502165004	two.sided	DNA.synthesis/chromatin structure	at2g28720.1#AMGIMNSFINDIFEK#865#2	">AT2G28720.1 | Symbols:  | Histone superfamily protein | chr2:12327043-12327498 FORWARD LENGTH=151;>AT3G45980.1 | Symbols: H2B, HTB9 | Histone superfamily protein | chr3:16897492-16897944 REVERSE LENGTH=150;>AT5G59910.1 | Symbols: HTB4 | Histone superfamil"	334.6	-0.2042	AMGIMNSFINDIFEK
nitrogen.starvation /nitrogen.resupply 	at2g29450.1	1.429845233	2.19E-05	0.000215306	two.sided	misc.glutathione S transferases	at2g29450.1#GIPYEYVEEILENK#848#2	">AT2G29450.1 | Symbols: ATGSTU5, ATGSTU1, AT103-1A, GSTU5 | glutathione S-transferase tau  5 | chr2:12624774-12625566 REVERSE LENGTH=224"	229.97	0.19001	GIPYEYVEEILENK
nitrogen.starvation /nitrogen.resupply 	at2g29550.1	-0.076861947	0.351057343	0.445206272	two.sided	cell.organisation	at2g29550.1#EVDEQMLNVQNK#724#2	>AT2G29550.1 | Symbols: TUB7 | tubulin beta-7 chain | chr2:12644258-12645932 REVERSE LENGTH=449;>AT5G62690.1 | Symbols: TUB2 | tubulin beta chain 2 | chr5:25181560-25183501 FORWARD LENGTH=450;>AT5G62700.1 | Symbols: TUB3 | tubulin beta chain 3 | chr5:25184	273.8	0.32396	EVDEQMLNVQNK
nitrogen.starvation /nitrogen.resupply 	at2g29570.1	-0.286355653	0.094989521	0.156402541	two.sided	RNA.regulation of transcription	at2g29570.1#ADDGSDTVTFMFESPTQDK#1046#2	">AT2G29570.1 | Symbols: PCNA2, ATPCNA2 | proliferating cell nuclear antigen 2 | chr2:12650139-12651598 REVERSE LENGTH=264"	294.93	0.12378	ADDGSDTVTFMFESPTQDK
nitrogen.starvation /nitrogen.resupply 	at2g29960.1	-0.845774261	0.001268554	0.005638469	two.sided	cell.cycle	at2g29960.1#IIPSFMIQGGDFTHGNGMGGESIYGQK#948#3	">AT2G29960.1 | Symbols: CYP5, ATCYP5, CYP19-4 | cyclophilin 5 | chr2:12769183-12770528 REVERSE LENGTH=201;>AT2G29960.2 | Symbols: CYP5, ATCYP5, CYP19-4 | cyclophilin 5 | chr2:12769183-12770528 REVERSE LENGTH=191"	120.25	-0.090428	IIPSFMIQGGDFTHGNGMGGESIYGQK
nitrogen.starvation /nitrogen.resupply 	at2g30060.1	-0.81111344	0.000253704	0.001572718	two.sided	signalling.G-proteins	at2g30060.1#LEEVAVTTGEEDEDTILDLK#1110#2	>AT2G30060.1 | Symbols:  | Pleckstrin homology (PH) domain superfamily protein | chr2:12827035-12828551 FORWARD LENGTH=217	333.69	-0.081075	LEEVAVTTGEEDEDTILDLK
nitrogen.starvation /nitrogen.resupply 	at2g30110.1	0.284282625	0.003670105	0.013069155	two.sided	protein.degradation	at2g30110.1#LQDLNNAVVVSSLTK#801#2	">AT2G30110.1 | Symbols: ATUBA1, MOS5, UBA1 | ubiquitin-activating enzyme 1 | chr2:12852632-12857369 REVERSE LENGTH=1080"	224.55	0.071446	LQDLNNAVVVSSLTK
nitrogen.starvation /nitrogen.resupply 	at2g30410.1	-0.832419908	0.003308505	0.012038423	two.sided	protein.folding	at2g30410.1#STLAELEETDEK#683#2	">AT2G30410.1 | Symbols: KIS, TFCA | tubulin folding cofactor A (KIESEL) | chr2:12959812-12960552 FORWARD LENGTH=113;>AT2G30410.2 | Symbols: KIS | tubulin folding cofactor A (KIESEL) | chr2:12959812-12960552 FORWARD LENGTH=113"	240.8	-0.2714	STLAELEETDEK
nitrogen.starvation /nitrogen.resupply 	at2g30550.2	-0.424582919	1	1	not.tested	lipid metabolism.lipid degradation	at2g30550.2#EQILTEVKR#558#2	>AT2G30550.2 | Symbols:  | alpha/beta-Hydrolases superfamily protein | chr2:13014884-13017005 FORWARD LENGTH=529;>AT2G30550.1 | Symbols:  | alpha/beta-Hydrolases superfamily protein | chr2:13014884-13016278 FORWARD LENGTH=464	137.14	0.072387	EQILTEVKR
nitrogen.starvation /nitrogen.resupply 	at2g30840.1	0.925776781	0.735935492	0.793695895	two.sided	hormone metabolism.ethylene	at2g30840.1#ELLSEQNLPK#586#2	>AT2G30840.1 | Symbols:  | 2-oxoglutarate (2OG) and Fe(II)-dependent oxygenase superfamily protein | chr2:13135581-13136833 REVERSE LENGTH=362	91.867	0.9362	ELLSEQNLPK
nitrogen.starvation /nitrogen.resupply 	at2g30860.1	0.878075987	5.12E-06	6.36E-05	two.sided	misc.glutathione S transferases	at2g30860.1#YLAGDFVSLADLAHLPFTDYLVGPIGK#965#3	">AT2G30860.1 | Symbols: ATGSTF9, GLUTTR, ATGSTF7, GSTF9 | glutathione S-transferase PHI 9 | chr2:13139132-13140057 FORWARD LENGTH=215"	263.09	0.18685	YLAGDFVSLADLAHLPFTDYLVGPIGK
nitrogen.starvation /nitrogen.resupply 	at2g30870.1	1.899943514	1.32E-10	4.53E-09	two.sided	misc.glutathione S transferases	at2g30870.1#LAEVLDVYEAQLSK#789#2	">AT2G30870.1 | Symbols: ATGSTF10, ERD13, ATGSTF4, GSTF10 | glutathione S-transferase PHI 10 | chr2:13141490-13142392 FORWARD LENGTH=215"	331.39	0.78689	LAEVLDVYEAQLSK
nitrogen.starvation /nitrogen.resupply 	at2g30930.1	NA	1	1	not.tested	not assigned.unknown	at2g30930.1#SLLQTFEAK#519#2	">AT2G30930.1 | Symbols:  | unknown protein; FUNCTIONS IN: molecular_function unknown; INVOLVED IN: biological_process unknown; LOCATED IN: chloroplast, plasma membrane, membrane; EXPRESSED IN: 24 plant structures; EXPRESSED DURING: 14 growth stages; BEST A"	169.37	-0.29431	SLLQTFEAK
nitrogen.starvation /nitrogen.resupply 	at2g30970.1	0.605592183	0.006757671	0.02038125	two.sided	amino acid metabolism.synthesis	at2g30970.1#LAYGDNSEFIK#629#2	>AT2G30970.1 | Symbols: ASP1 | aspartate aminotransferase 1 | chr2:13179012-13181686 FORWARD LENGTH=430;>AT2G30970.2 | Symbols: ASP1 | aspartate aminotransferase 1 | chr2:13179012-13181686 FORWARD LENGTH=430	177.44	0.1338	LAYGDNSEFIK
nitrogen.starvation /nitrogen.resupply 	at2g31060.3	-0.742861693	0.497076318	0.588232158	two.sided	protein.synthesis	at2g31060.3#NMADLLDAVVR#609#2	>AT2G31060.3 | Symbols:  | elongation factor family protein | chr2:13213496-13218544 REVERSE LENGTH=671;>AT2G31060.2 | Symbols:  | elongation factor family protein | chr2:13213496-13218544 REVERSE LENGTH=667;>AT2G31060.1 | Symbols:  | elongation factor fam	158.42	0.41752	NMADLLDAVVR
nitrogen.starvation /nitrogen.resupply 	at2g31390.1	0.485559295	1.22E-06	1.74E-05	two.sided	major CHO metabolism.degradation	at2g31390.1#VSDVELEFLTGSNK#769#2	>AT2G31390.1 | Symbols:  | pfkB-like carbohydrate kinase family protein | chr2:13383635-13386116 REVERSE LENGTH=325	340.52	0.18177	VSDVELEFLTGSNK
nitrogen.starvation /nitrogen.resupply 	at2g31570.1	1.260651214	0.0015131	0.006406884	two.sided	redox.ascorbate and glutathione	at2g31570.1#DIGGNDVSLDQYK#712#2	">AT2G31570.1 | Symbols: ATGPX2, GPX2 | glutathione peroxidase 2 | chr2:13438211-13439775 REVERSE LENGTH=169"	287.04	-0.10521	DIGGNDVSLDQYK
nitrogen.starvation /nitrogen.resupply 	at2g31610.1	-1.437904124	0.002194913	0.008661008	two.sided	protein.synthesis	at2g31610.1#TPLPDVVIIHAPK#467#3	>AT2G31610.1 | Symbols:  | Ribosomal protein S3 family protein | chr2:13450384-13451669 FORWARD LENGTH=250	248.05	-0.23104	TPLPDVVIIHAPK
nitrogen.starvation /nitrogen.resupply 	at2g31660.1	0.322155637	1	1	not.tested	protein.targeting	at2g31660.1#MDLHSLALILR#662#2	">AT2G31660.1 | Symbols: SAD2, URM9 | ARM repeat superfamily protein | chr2:13464519-13471353 FORWARD LENGTH=1040"	205.53	0.19565	MDLHSLALILR
nitrogen.starvation /nitrogen.resupply 	at2g31670.1	-0.436646092	0.046663767	0.0908388	two.sided	not assigned.no ontology	at2g31670.1#FPGIDQITVGENFSPAR#924#2	>AT2G31670.1 | Symbols:  | Stress responsive alpha-beta barrel domain protein | chr2:13472699-13473490 REVERSE LENGTH=263	190.46	-0.34181	FPGIDQITVGENFSPAR
nitrogen.starvation /nitrogen.resupply 	at2g32060.1	-0.071059436	0.383755848	0.476837054	two.sided	protein.synthesis	at2g32060.1#DFGEETTALNIVKK#783#2	>AT2G32060.1 | Symbols:  | Ribosomal protein L7Ae/L30e/S12e/Gadd45 family protein | chr2:13639228-13640104 REVERSE LENGTH=144;>AT2G32060.2 | Symbols:  | Ribosomal protein L7Ae/L30e/S12e/Gadd45 family protein | chr2:13639228-13640104 REVERSE LENGTH=144;>AT2	273.27	0.047872	DFGEETTALNIVKK
nitrogen.starvation /nitrogen.resupply 	at2g32240.1	-0.010008794	0.801183651	0.850711368	two.sided	not assigned.unknown	at2g32240.1#NAELEQQLNLLQLK#827#2	>AT2G32240.1 | Symbols:  | FUNCTIONS IN: molecular_function unknown; INVOLVED IN: response to cadmium ion; LOCATED IN: plasma membrane; EXPRESSED IN: 25 plant structures; EXPRESSED DURING: 13 growth stages; CONTAINS InterPro DOMAIN/s: Prefoldin (InterPro:I	204.28	-0.21889	NAELEQQLNLLQLK
nitrogen.starvation /nitrogen.resupply 	at2g32520.1	0.080977629	0.383642349	0.476837054	two.sided	misc.misc2	at2g32520.1#VGLDTAEAQHLMDGLDWPGAIK#780#3	>AT2G32520.1 | Symbols:  | alpha/beta-Hydrolases superfamily protein | chr2:13805823-13807442 REVERSE LENGTH=239	240.59	-0.0092085	VGLDTAEAQHLMDGLDWPGAIK
nitrogen.starvation /nitrogen.resupply 	at2g32670.1	0.309633245	0.64335185	0.719765288	two.sided	cell.vesicle transport	at2g32670.1#GVMMENIEK#526#2	">AT2G32670.1 | Symbols: ATVAMP725, VAMP725 | vesicle-associated membrane protein 725 | chr2:13857941-13859346 FORWARD LENGTH=285;>AT2G33120.2 | Symbols: SAR1, VAMP722, ATVAMP722 | synaptobrevin-related protein 1 | chr2:14043785-14045337 REVERSE LENGTH=229;"	111.46	0.67811	GVMMENIEK
nitrogen.starvation /nitrogen.resupply 	at2g32730.1	-0.230270671	0.218674853	0.307372054	two.sided	protein.degradation	at2g32730.1#ATPMVSSAGGLLAMLNEPHPVLK#1188#2	">AT2G32730.1 | Symbols:  | 26S proteasome regulatory complex, non-ATPase subcomplex, Rpn2/Psmd1 subunit | chr2:13880189-13885464 FORWARD LENGTH=1004"	282.38	-0.033795	ATPMVSSAGGLLAMLNEPHPVLK
nitrogen.starvation /nitrogen.resupply 	at2g32920.1	0.620584321	0.051472733	0.097597649	two.sided	redox.thioredoxin	at2g32920.1#VQGFPTILVFGPDK#759#2	">AT2G32920.1 | Symbols: ATPDIL2-3, PDI9, ATPDI9, PDIL2-3 | PDI-like 2-3 | chr2:13962502-13965406 REVERSE LENGTH=440"	137.46	0.63148	VQGFPTILVFGPDK
nitrogen.starvation /nitrogen.resupply 	at2g33040.1	0.158958206	0.821625597	0.869256067	two.sided	mitochondrial electron transport / ATP synthesis.F1-ATPase	at2g33040.1#LGELDSYEIEGGETK#820#2	>AT2G33040.1 | Symbols: ATP3 | gamma subunit of Mt ATP synthase | chr2:14018978-14021047 REVERSE LENGTH=325	314.59	0.062895	LGELDSYEIEGGETK
nitrogen.starvation /nitrogen.resupply 	at2g33150.1	0	0.653385468	0.725431774	two.sided	amino acid metabolism.degradation	at2g33150.1#MAAFYAGFPETVAVR#815#2	">AT2G33150.1 | Symbols: PKT3, PED1, KAT2 | peroxisomal 3-ketoacyl-CoA thiolase 3 | chr2:14047814-14050983 REVERSE LENGTH=462"	144.27	-0.58037	MAAFYAGFPETVAVR
nitrogen.starvation /nitrogen.resupply 	at2g33210.1	0.045047952	0.285282177	0.376083051	two.sided	protein.folding	at2g33210.1#AAVEEGIVPGGGVALLYASK#951#2	>AT2G33210.1 | Symbols: HSP60-2 | heat shock protein 60-2 | chr2:14075093-14078568 REVERSE LENGTH=585;>AT2G33210.2 | Symbols: HSP60-2 | heat shock protein 60-2 | chr2:14075093-14078568 REVERSE LENGTH=580	228.3	-0.25576	AAVEEGIVPGGGVALLYASK
nitrogen.starvation /nitrogen.resupply 	at2g33410.1	-1.40793327	0.066049612	0.118503759	two.sided	RNA.RNA binding	at2g33410.1#GFGFVAFSDPAVIDR#799#2	>AT2G33410.1 | Symbols:  | RNA-binding (RRM/RBD/RNP motifs) family protein | chr2:14156085-14157435 FORWARD LENGTH=404	146.77	0.967	GFGFVAFSDPAVIDR
nitrogen.starvation /nitrogen.resupply 	at2g33430.1	NA	1	1	not.tested	development.unspecified	at2g33430.1#LEGLPGVLFVLPDSYVDPENK#1151#2	">AT2G33430.1 | Symbols: DAL1, DAL | differentiation and greening-like 1 | chr2:14162732-14164729 FORWARD LENGTH=219"	140.35	-0.10897	LEGLPGVLFVLPDSYVDPENK
nitrogen.starvation /nitrogen.resupply 	at2g34160.1	0.306847205	0.099359201	0.16095915	two.sided	not assigned.unknown	at2g34160.1#MEEITDGVNNMNLATDSQKK#1141#2	>AT2G34160.1 | Symbols:  | Alba DNA/RNA-binding protein | chr2:14426283-14427220 FORWARD LENGTH=130	339.06	0.26979	MEEITDGVNNMNLATDSQKK
nitrogen.starvation /nitrogen.resupply 	at2g34480.1	0	0.423451958	0.515199882	two.sided	protein.synthesis	at2g34480.1#SNGQMLAINEIYEK#805#2	>AT2G34480.1 | Symbols:  | Ribosomal protein L18ae/LX family protein | chr2:14532916-14534161 REVERSE LENGTH=178	338.14	0.35506	SNGQMLAINEIYEK
nitrogen.starvation /nitrogen.resupply 	at2g34630.1	-0.843397711	0.02603446	0.057051125	two.sided	secondary metabolism.isoprenoids	at2g34630.1#MVLAEVPK#444#2	">AT2G34630.1 | Symbols: GPPS, GPS1 | geranyl diphosphate synthase 1 | chr2:14579726-14581632 FORWARD LENGTH=321"	107.9	-0.092959	MVLAEVPK
nitrogen.starvation /nitrogen.resupply 	at2g35010.1	-0.937974867	0.000193733	0.00128568	two.sided	redox.thioredoxin	at2g35010.1#NLMEQLYK#520#2	">AT2G35010.1 | Symbols: ATO1, TO1 | thioredoxin O1 | chr2:14754398-14755888 FORWARD LENGTH=194;>AT2G35010.2 | Symbols: ATO1, TO1 | thioredoxin O1 | chr2:14754398-14755888 FORWARD LENGTH=194"	171.73	-0.184	NLMEQLYK
nitrogen.starvation /nitrogen.resupply 	at2g35040.1	1.14218387	0.000157586	0.001122319	two.sided	nucleotide metabolism.synthesis	at2g35040.1#GAALASDAFFPFAWK#800#2	>AT2G35040.1 | Symbols:  | AICARFT/IMPCHase bienzyme family protein | chr2:14765347-14768269 REVERSE LENGTH=596;>AT2G35040.2 | Symbols:  | AICARFT/IMPCHase bienzyme family protein | chr2:14765347-14768023 REVERSE LENGTH=545	270.27	-0.77572	GAALASDAFFPFAWK
nitrogen.starvation /nitrogen.resupply 	at2g35120.1	-1.156993577	0.000777202	0.003735687	two.sided	PS.photorespiration	at2g35120.1#VVEVNEELTESPGLVNSSPYEQGWIIK#1509#2	>AT2G35120.1 | Symbols:  | Single hybrid motif superfamily protein | chr2:14805913-14807274 REVERSE LENGTH=156	240.2	0.13701	VVEVNEELTESPGLVNSSPYEQGWIIK
nitrogen.starvation /nitrogen.resupply 	at2g35240.1	-2.019283444	0.077029706	0.13328992	two.sided	development.unspecified	at2g35240.1#LEGLPGVLFVLPDSYVDPEFK#1168#2	">AT2G35240.1 | Symbols:  | plastid developmental protein DAG, putative | chr2:14845099-14846262 REVERSE LENGTH=232"	166.28	0.50973	LEGLPGVLFVLPDSYVDPEFK
nitrogen.starvation /nitrogen.resupply 	at2g35490.1	0.002746631	1	1	not.tested	cell.organisation	at2g35490.1#QSLNPLQDVAANISR#813#2	>AT2G35490.1 | Symbols:  | Plastid-lipid associated protein PAP / fibrillin family protein | chr2:14912309-14913797 REVERSE LENGTH=376	283.1	-2.1899	QSLNPLQDVAANISR
nitrogen.starvation /nitrogen.resupply 	at2g36160.1	-0.681662996	0.241626279	0.332806007	two.sided	protein.synthesis	at2g36160.1#VDVVTLGPSVR#571#2	>AT2G36160.1 | Symbols:  | Ribosomal protein S11 family protein | chr2:15169925-15171159 FORWARD LENGTH=150	168.3	0.1584	VDVVTLGPSVR
nitrogen.starvation /nitrogen.resupply 	at2g36460.1	0.714423448	0.000191523	0.001278282	two.sided	glycolysis.cytosolic branch	at2g36460.1#GTVELAGTNGETTTQGLDGLGDR#1132#2	>AT2G36460.1 | Symbols:  | Aldolase superfamily protein | chr2:15296929-15298387 REVERSE LENGTH=358;>AT2G36460.2 | Symbols:  | Aldolase superfamily protein | chr2:15296929-15297732 REVERSE LENGTH=267	377.54	-0.054078	GTVELAGTNGETTTQGLDGLGDR
nitrogen.starvation /nitrogen.resupply 	at2g36530.1	0.738117545	7.17E-10	2.20E-08	two.sided	glycolysis.cytosolic branch	at2g36530.1#YGQDATNVGDEGGFAPNIQENK#1163#2	">AT2G36530.1 | Symbols: LOS2, ENO2 | Enolase | chr2:15321081-15323786 REVERSE LENGTH=444"	362.24	-0.11013	YGQDATNVGDEGGFAPNIQENK
nitrogen.starvation /nitrogen.resupply 	at2g36580.1	0.029350453	0.596299535	0.676192094	two.sided	glycolysis.cytosolic branch	at2g36580.1#AEATDVANAVLDGSDAILLGAETLR#1243#2	>AT2G36580.1 | Symbols:  | Pyruvate kinase family protein | chr2:15339253-15342781 FORWARD LENGTH=527	361.39	-0.58334	AEATDVANAVLDGSDAILLGAETLR
nitrogen.starvation /nitrogen.resupply 	at2g36880.1	-1.330435031	0.000467738	0.002542433	two.sided	"metal handling.binding, chelation and storage|amino acid metabolism.synthesis"	at2g36880.1#YLDDNTIFHLNPSGR#881#2	>AT2G36880.1 | Symbols: MAT3 | methionine adenosyltransferase 3 | chr2:15479721-15480893 REVERSE LENGTH=390;>AT2G36880.2 | Symbols: MAT3 | methionine adenosyltransferase 3 | chr2:15479721-15480893 REVERSE LENGTH=390	186.05	-0.11973	YLDDNTIFHLNPSGR
nitrogen.starvation /nitrogen.resupply 	at2g37190.1	-0.017329401	0.73235298	0.792026186	two.sided	protein.synthesis	at2g37190.1#VTVVPSAAALVIK#634#2	>AT2G37190.1 | Symbols:  | Ribosomal protein L11 family protein | chr2:15619559-15620059 REVERSE LENGTH=166;>AT3G53430.1 | Symbols:  | Ribosomal protein L11 family protein | chr3:19809895-19810395 REVERSE LENGTH=166;>AT5G60670.1 | Symbols:  | Ribosomal pro	283.43	-0.02874	VTVVPSAAALVIK
nitrogen.starvation /nitrogen.resupply 	at2g37220.1	-2.663403635	8.78E-05	0.000693149	two.sided	RNA.RNA binding	at2g37220.1#GFGFVTYDSSQEVQNAIK#995#2	>AT2G37220.1 | Symbols:  | RNA-binding (RRM/RBD/RNP motifs) family protein | chr2:15634980-15636331 REVERSE LENGTH=289	309.15	0.29636	GFGFVTYDSSQEVQNAIK
nitrogen.starvation /nitrogen.resupply 	at2g37250.1	NA	1	1	not.tested	nucleotide metabolism.phosphotransfer and pyrophosphatases	at2g37250.1#LMEFDLPGGIPESWPR#922#2	">AT2G37250.1 | Symbols: ADK, ATPADK1 | adenosine kinase | chr2:15641991-15643318 FORWARD LENGTH=284"	212.39	0.75613	LMEFDLPGGIPESWPR
nitrogen.starvation /nitrogen.resupply 	at2g37270.1	-0.597796687	0.007878906	0.023204607	two.sided	protein.synthesis	at2g37270.1#AASAEIDAEIQQQLTNEVK#1051#2	">AT2G37270.1 | Symbols: ATRPS5B, RPS5B | ribosomal protein 5B | chr2:15647883-15649042 REVERSE LENGTH=207;>AT2G37270.2 | Symbols: ATRPS5B, RPS5B | ribosomal protein 5B | chr2:15647883-15649042 REVERSE LENGTH=207"	308.12	0.68938	AASAEIDAEIQQQLTNEVK
nitrogen.starvation /nitrogen.resupply 	at2g37620.1	0.479069655	0.036612217	0.075061067	two.sided	cell.organisation	at2g37620.1#NYELPDGQVITIGSER#896#2	">AT2G37620.1 | Symbols: ACT1, AAc1 | actin 1 | chr2:15779761-15781241 FORWARD LENGTH=377;>AT2G37620.2 | Symbols: ACT1, AAc1 | actin 1 | chr2:15779761-15781241 FORWARD LENGTH=377;>AT3G53750.1 | Symbols: ACT3 | actin 3 | chr3:19915924-19917371 FORWARD LENGTH"	330.28	0.085828	NYELPDGQVITIGSER
nitrogen.starvation /nitrogen.resupply 	at2g37690.1	0.905969912	0.000763811	0.003705225	two.sided	nucleotide metabolism.synthesis	at2g37690.1#ILDLFGVTHEVK#458#3	">AT2G37690.1 | Symbols:  | phosphoribosylaminoimidazole carboxylase, putative / AIR carboxylase, putative | chr2:15806111-15810240 FORWARD LENGTH=642"	129.82	-0.34945	ILDLFGVTHEVK
nitrogen.starvation /nitrogen.resupply 	at2g37760.1	1.025329429	0.003518326	0.012722617	two.sided	minor CHO metabolism.others	at2g37760.1#ENLDVFDWSIPEDLFTK#1034#2	>AT2G37760.1 | Symbols:  | NAD(P)-linked oxidoreductase superfamily protein | chr2:15831995-15833742 FORWARD LENGTH=311;>AT2G37760.2 | Symbols:  | NAD(P)-linked oxidoreductase superfamily protein | chr2:15831995-15833742 FORWARD LENGTH=311;>AT2G37760.5 | S	281.09	0.92914	ENLDVFDWSIPEDLFTK
nitrogen.starvation /nitrogen.resupply 	at2g37790.1	0.313088246	0.517082401	0.606987181	two.sided	minor CHO metabolism.others	at2g37790.1#IPSVGLGTWQADPGLVGNAVDAAVK#1218#2	>AT2G37790.1 | Symbols:  | NAD(P)-linked oxidoreductase superfamily protein | chr2:15838838-15840752 FORWARD LENGTH=314	127.16	-0.4017	IPSVGLGTWQADPGLVGNAVDAAVK
nitrogen.starvation /nitrogen.resupply 	at2g37970.1	1.552434797	6.08E-11	2.54E-09	two.sided	not assigned.no ontology	at2g37970.1#LVTMQFLLPSMYK#786#2	>AT2G37970.1 | Symbols: SOUL-1 | SOUL heme-binding family protein | chr2:15891027-15891704 FORWARD LENGTH=225	234.82	0.049329	LVTMQFLLPSMYK
nitrogen.starvation /nitrogen.resupply 	at2g38010.2	2.31975279	1	1	not.tested	"lipid metabolism.exotics (steroids, squalene etc)"	at2g38010.2#QISLLSPVVVDSTPLGVK#927#2	>AT2G38010.2 | Symbols:  | Neutral/alkaline non-lysosomal ceramidase | chr2:15906862-15909867 FORWARD LENGTH=792;>AT2G38010.1 | Symbols:  | Neutral/alkaline non-lysosomal ceramidase | chr2:15906862-15909867 FORWARD LENGTH=757	181.72	0.36084	QISLLSPVVVDSTPLGVK
nitrogen.starvation /nitrogen.resupply 	at2g38530.1	1.232440957	0.001552116	0.006497748	two.sided	lipid metabolism.lipid transfer proteins etc	at2g38530.1#GAPLTQGCCNGVTNLK#845#2	">AT2G38530.1 | Symbols: LTP2, LP2, cdf3 | lipid transfer protein 2 | chr2:16128481-16128948 FORWARD LENGTH=118"	239.87	-0.24816	GAPLTQGCCNGVTNLK
nitrogen.starvation /nitrogen.resupply 	at2g38540.1	0.910780624	0.087026159	0.147602562	two.sided	lipid metabolism.lipid transfer proteins etc	at2g38540.1#ALGSGLNAGR#458#2	">AT2G38540.1 | Symbols: LP1, LTP1, ATLTP1 | lipid transfer protein 1 | chr2:16130418-16130893 FORWARD LENGTH=118"	145.72	1.0417	ALGSGLNAGR
nitrogen.starvation /nitrogen.resupply 	at2g38610.1	0.002845013	0.879357808	0.912158011	two.sided	not assigned.no ontology	at2g38610.1#LEIPVDNYPNFNFVGR#947#2	>AT2G38610.1 | Symbols:  | RNA-binding KH domain-containing protein | chr2:16147552-16149638 REVERSE LENGTH=286;>AT2G38610.2 | Symbols:  | RNA-binding KH domain-containing protein | chr2:16147552-16149638 REVERSE LENGTH=286	245.4	-0.16281	LEIPVDNYPNFNFVGR
nitrogen.starvation /nitrogen.resupply 	at2g38700.1	0.269855035	0.065226616	0.117207211	two.sided	secondary metabolism.isoprenoids	at2g38700.1#EAGLEGELPQGIK#671#2	">AT2G38700.1 | Symbols: MVD1, ATMVD1 | mevalonate diphosphate decarboxylase 1 | chr2:16180918-16183785 REVERSE LENGTH=412"	126.1	-0.042921	EAGLEGELPQGIK
nitrogen.starvation /nitrogen.resupply 	at2g38730.1	-0.073565475	0.200765203	0.2873698	two.sided	cell.cycle	at2g38730.1#VLGDGLLVMR#537#2	>AT2G38730.1 | Symbols:  | Cyclophilin-like peptidyl-prolyl cis-trans isomerase family protein | chr2:16192579-16194038 REVERSE LENGTH=199	182.39	0.073626	VLGDGLLVMR
nitrogen.starvation /nitrogen.resupply 	at2g38740.1	0.148419565	0.289946438	0.379660807	two.sided	not assigned.no ontology	at2g38740.1#AGVAAGMPVIGLTTGNPASLLMQAK#1185#2	>AT2G38740.1 | Symbols:  | Haloacid dehalogenase-like hydrolase (HAD) superfamily protein | chr2:16194639-16195995 REVERSE LENGTH=244	301.73	-0.086421	AGVAAGMPVIGLTTGNPASLLMQAK
nitrogen.starvation /nitrogen.resupply 	at2g38770.1	-0.633381169	2.35E-08	5.17E-07	two.sided	not assigned.unknown	at2g38770.1#ISEVNPADNVNMVDASPK#950#2	>AT2G38770.1 | Symbols: EMB2765 | P-loop containing nucleoside triphosphate hydrolases superfamily protein | chr2:16203185-16210253 REVERSE LENGTH=1509	372.11	-0.010307	ISEVNPADNVNMVDASPK
nitrogen.starvation /nitrogen.resupply 	at2g38880.8	-1.152119449	0.001089855	0.004953115	two.sided	RNA.regulation of transcription	at2g38880.8#TVNGDDLLWAMATLGFEDYLEPLK#1356#2	">AT2G38880.8 | Symbols: NF-YB1 | nuclear factor Y, subunit B1 | chr2:16238685-16240316 FORWARD LENGTH=164;>AT2G38880.1 | Symbols: ATNF-YB1, HAP3, ATHAP3, HAP3A, NF-YB1 | nuclear factor Y, subunit B1 | chr2:16238685-16240316 FORWARD LENGTH=141;>AT2G38880.2 "	209.75	0.055345	TVNGDDLLWAMATLGFEDYLEPLK
nitrogen.starvation /nitrogen.resupply 	at2g38940.1	1.233818421	0.010132184	0.027977283	two.sided	transport.phosphate	at2g38940.1#VLQVEIEPEQQK#720#2	">AT2G38940.1 | Symbols: ATPT2, PHT1;4 | phosphate transporter 1;4 | chr2:16258500-16260104 FORWARD LENGTH=534"	112.08	-0.053223	VLQVEIEPEQQK
nitrogen.starvation /nitrogen.resupply 	at2g39020.1	0.369893128	0.878904463	0.912158011	two.sided	misc.GCN5-related N-acetyltransferase	at2g39020.1#SPFPATITSSPSPDFTPFFK#1086#2	>AT2G39020.1 | Symbols:  | Acyl-CoA N-acyltransferases (NAT) superfamily protein | chr2:16295392-16296102 FORWARD LENGTH=236	159.26	0.97191	SPFPATITSSPSPDFTPFFK
nitrogen.starvation /nitrogen.resupply 	at2g39390.1	0	0.706872929	0.771036651	two.sided	protein.synthesis	at2g39390.1#EMYFPIRK#542#2	>AT3G09500.1 | Symbols:  | Ribosomal L29 family protein  | chr3:2917047-2917895 FORWARD LENGTH=123;>AT2G39390.1 | Symbols:  | Ribosomal L29 family protein  | chr2:16450803-16451762 REVERSE LENGTH=123	180.7	-0.27457	EMYFPIRK
nitrogen.starvation /nitrogen.resupply 	at2g39460.1	1.809214948	8.75E-06	0.000100174	two.sided	protein.synthesis	at2g39460.1#LTPDYDALDVANK#718#2	">AT2G39460.1 | Symbols: ATRPL23A, RPL23A, RPL23AA | ribosomal protein L23AA | chr2:16475049-16475904 FORWARD LENGTH=154;>AT2G39460.2 | Symbols: ATRPL23A, RPL23A, RPL23AA | ribosomal protein L23AA | chr2:16475049-16475904 FORWARD LENGTH=154;>AT3G55280.1 | S"	174.9	-0.010895	LTPDYDALDVANK
nitrogen.starvation /nitrogen.resupply 	at2g39700.1	-0.533160693	0.006551337	0.020136742	two.sided	cell wall.modification	at2g39700.1#TSTSWNMVPSNWQFGQTFVGK#1202#2	">AT2G39700.1 | Symbols: ATEXPA4, ATEXP4, ATHEXP ALPHA 1.6, EXPA4 | expansin A4 | chr2:16544246-16545434 REVERSE LENGTH=257"	244.1	-0.035926	TSTSWNMVPSNWQFGQTFVGK
nitrogen.starvation /nitrogen.resupply 	at2g39730.1	-0.732038995	0.013281196	0.034237296	two.sided	PS.calvin cyle	at2g39730.1#MGINPIMMSAGELESGNAGEPAK#1153#2	>AT2G39730.1 | Symbols: RCA | rubisco activase | chr2:16570951-16573345 REVERSE LENGTH=474;>AT2G39730.2 | Symbols: RCA | rubisco activase | chr2:16571046-16573345 REVERSE LENGTH=446;>AT2G39730.3 | Symbols: RCA | rubisco activase | chr2:16571174-16573345 RE	396.96	-0.529	MGINPIMMSAGELESGNAGEPAK
nitrogen.starvation /nitrogen.resupply 	at2g39770.1	0.301020253	0.645831782	0.721848346	two.sided	cell wall.precursor synthesis	at2g39770.1#LLDGSGEPFFVLNSDVISEYPLK#1270#2	">AT2G39770.1 | Symbols: CYT1, VTC1, SOZ1, EMB101, GMP1 | Glucose-1-phosphate adenylyltransferase family protein | chr2:16589401-16590741 FORWARD LENGTH=361;>AT2G39770.2 | Symbols: CYT1 | Glucose-1-phosphate adenylyltransferase family protein | chr2:1658940"	221.81	0.32944	LLDGSGEPFFVLNSDVISEYPLK
nitrogen.starvation /nitrogen.resupply 	at2g39990.1	-1.2388477	0.002147561	0.008531805	two.sided	protein.degradation	at2g39990.1#VIGTLLGSILPDGTVDIR#920#2	">AT2G39990.1 | Symbols: EIF2, AteIF3f, eIF3F | eukaryotic translation initiation factor 2 | chr2:16698332-16699929 REVERSE LENGTH=293"	235.95	0.41814	VIGTLLGSILPDGTVDIR
nitrogen.starvation /nitrogen.resupply 	at2g40060.1	-0.463350381	0.002873895	0.010828095	two.sided	not assigned.unknown	at2g40060.1#QIIEEADQYK#619#2	>AT2G40060.1 | Symbols:  | Clathrin light chain protein | chr2:16726564-16728001 FORWARD LENGTH=258	242.59	0.14951	QIIEEADQYK
nitrogen.starvation /nitrogen.resupply 	at2g40290.1	-0.271259666	1	1	not.tested	protein.synthesis	at2g40290.1#ILVTDPDSVLGPLTR#798#2	>AT2G40290.1 | Symbols:  | Eukaryotic translation initiation factor 2 subunit 1 | chr2:16829030-16830889 REVERSE LENGTH=344;>AT2G40290.2 | Symbols:  | Eukaryotic translation initiation factor 2 subunit 1 | chr2:16829872-16830889 REVERSE LENGTH=241;>AT2G402	159.22	-0.3369	ILVTDPDSVLGPLTR
nitrogen.starvation /nitrogen.resupply 	at2g40510.1	0.492073506	0.055600979	0.10424068	two.sided	protein.synthesis	at2g40510.1#DVQEASVYEGYTLPK#850#2	>AT2G40510.1 | Symbols:  | Ribosomal protein S26e family protein | chr2:16918506-16919623 FORWARD LENGTH=133;>AT2G40590.1 | Symbols:  | Ribosomal protein S26e family protein | chr2:16945215-16946345 REVERSE LENGTH=131;>AT3G56340.1 | Symbols:  | Ribosomal p	344.38	-0.17543	DVQEASVYEGYTLPK
nitrogen.starvation /nitrogen.resupply 	at2g40600.1	0.216733344	0.255107402	0.346069043	two.sided	not assigned.no ontology	at2g40600.1#ITPGFNLPASR#587#2	>AT2G40600.1 | Symbols:  | appr-1-p processing enzyme family protein | chr2:16947012-16948537 REVERSE LENGTH=257	86.313	-0.50403	ITPGFNLPASR
nitrogen.starvation /nitrogen.resupply 	at2g40660.1	-0.34130667	0.029072349	0.062534998	two.sided	protein.aa activation	at2g40660.1#ITPGLYTDENGVATYK#871#2	">AT2G40660.1 | Symbols:  | Nucleic acid-binding, OB-fold-like protein | chr2:16966011-16968866 FORWARD LENGTH=389"	209.66	-0.031063	ITPGLYTDENGVATYK
nitrogen.starvation /nitrogen.resupply 	at2g40765.1	1.030633694	0.087641691	0.148141092	two.sided	not assigned.unknown	at2g40765.1#AGTSGLLNAVKPK#628#2	">AT2G40765.1 | Symbols:  | unknown protein; FUNCTIONS IN: molecular_function unknown; INVOLVED IN: biological_process unknown; LOCATED IN: mitochondrion, mitochondrial respiratory chain complex III; EXPRESSED IN: 24 plant structures; EXPRESSED DURING: 15 g"	134.49	0.060753	AGTSGLLNAVKPK
nitrogen.starvation /nitrogen.resupply 	at2g40840.1	1.101314684	0.029749759	0.063390621	two.sided	major CHO metabolism.degradation	at2g40840.1#DLWQSGDQALPFR#767#2	>AT2G40840.1 | Symbols: DPE2 | disproportionating enzyme 2 | chr2:17045368-17050779 FORWARD LENGTH=955	134.56	0.081167	DLWQSGDQALPFR
nitrogen.starvation /nitrogen.resupply 	at2g41380.1	NA	1	1	not.tested	development.unspecified	at2g41380.1#YEITPPTMSSSEIEK#856#2	>AT2G41380.1 | Symbols:  | S-adenosyl-L-methionine-dependent methyltransferases superfamily protein | chr2:17251981-17252886 FORWARD LENGTH=269	192.18	0.2531	YEITPPTMSSSEIEK
nitrogen.starvation /nitrogen.resupply 	at2g41530.1	1.190239196	0.09844393	0.159697931	two.sided	C1-metabolism.	at2g41530.1#LLSENFSQLDTTK#748#2	">AT2G41530.1 | Symbols: ATSFGH, SFGH | S-formylglutathione hydrolase | chr2:17323656-17325430 REVERSE LENGTH=284"	315.43	-0.21155	LLSENFSQLDTTK
nitrogen.starvation /nitrogen.resupply 	at2g41740.1	-0.616898876	0.026706085	0.05819535	two.sided	cell.organisation	at2g41740.1#SENPVTGIDFK#604#2	">AT2G41740.1 | Symbols: VLN2, ATVLN2 | villin 2 | chr2:17410962-17416878 REVERSE LENGTH=976"	148.18	0.049313	SENPVTGIDFK
nitrogen.starvation /nitrogen.resupply 	at2g41800.1	0.267216222	0.115529905	0.185101411	two.sided	not assigned.unknown	at2g41800.1#RVPHLDGILPNGNFEITPLK#744#3	">AT2G41800.1 | Symbols:  | Protein of unknown function, DUF642 | chr2:17436671-17438005 REVERSE LENGTH=370"	180.31	-0.51026	RVPHLDGILPNGNFEITPLK
nitrogen.starvation /nitrogen.resupply 	at2g41840.1	0.236169243	0.798342065	0.848465452	two.sided	protein.synthesis	at2g41840.1#EYQIIDMLIGPTLK#817#2	>AT2G41840.1 | Symbols:  | Ribosomal protein S5 family protein | chr2:17460016-17461398 REVERSE LENGTH=285	309.23	-0.39311	EYQIIDMLIGPTLK
nitrogen.starvation /nitrogen.resupply 	at2g42570.1	0.166522245	0.090277557	0.151168593	two.sided	not assigned.unknown	at2g42570.1#YPGGTPMAWVILNK#774#2	>AT2G42570.1 | Symbols: TBL39 | TRICHOME BIREFRINGENCE-LIKE 39 | chr2:17717498-17719921 REVERSE LENGTH=367	182.1	-0.75217	YPGGTPMAWVILNK
nitrogen.starvation /nitrogen.resupply 	at2g42590.3	-0.542576442	0.06383231	0.115233597	two.sided	signalling.14-3-3 proteins	at2g42590.3#QAFDEAISELDTLNEESYK#1102#2	">AT2G42590.3 | Symbols: GRF9, GF14 MU | general regulatory factor 9 | chr2:17732164-17733775 REVERSE LENGTH=276;>AT2G42590.1 | Symbols: GRF9, GF14 MU | general regulatory factor 9 | chr2:17732118-17733775 REVERSE LENGTH=263;>AT2G42590.2 | Symbols: GRF9, GF"	340.42	0.65786	QAFDEAISELDTLNEESYK
nitrogen.starvation /nitrogen.resupply 	at2g42600.1	0.270704406	0.000310376	0.001812597	two.sided	glycolysis.cytosolic branch	at2g42600.1#LEELGNMLTSLDPGDSIVVTK#1116#2	">AT2G42600.1 | Symbols: ATPPC2, PPC2 | phosphoenolpyruvate carboxylase 2 | chr2:17734541-17738679 REVERSE LENGTH=963;>AT2G42600.2 | Symbols: ATPPC2, PPC2 | phosphoenolpyruvate carboxylase 2 | chr2:17734541-17738679 REVERSE LENGTH=963"	284.65	0.33288	LEELGNMLTSLDPGDSIVVTK
nitrogen.starvation /nitrogen.resupply 	at2g42680.1	-2.263139628	7.98E-05	0.00065163	two.sided	hormone metabolism.ethylene	at2g42680.1#AGIGPITQDWEPVVIRK#961#2	">AT2G42680.1 | Symbols: MBF1A, ATMBF1A | multiprotein bridging factor 1A | chr2:17774972-17776116 FORWARD LENGTH=142;>AT3G58680.1 | Symbols: MBF1B, ATMBF1B | multiprotein bridging factor 1B | chr3:21707367-21708625 FORWARD LENGTH=142"	194.55	-0.22295	AGIGPITQDWEPVVIRK
nitrogen.starvation /nitrogen.resupply 	at2g42690.1	1.163330702	0.000118311	0.000880173	two.sided	lipid metabolism.lipid degradation	at2g42690.1#NWDTILDPLDQSLR#843#2	>AT2G42690.1 | Symbols:  | alpha/beta-Hydrolases superfamily protein | chr2:17776356-17777682 REVERSE LENGTH=412	268.9	0.27751	NWDTILDPLDQSLR
nitrogen.starvation /nitrogen.resupply 	at2g42710.1	-0.574924041	0.161084628	0.241731135	two.sided	protein.synthesis	at2g42710.1#AAGADVVGGLELIEEILK#899#2	>AT2G42710.1 | Symbols:  | Ribosomal protein L1p/L10e family | chr2:17782352-17784830 FORWARD LENGTH=415	176.21	0.1714	AAGADVVGGLELIEEILK
nitrogen.starvation /nitrogen.resupply 	at2g42740.1	0.527440378	0.002051221	0.008204885	two.sided	protein.synthesis	at2g42740.1#VLEQLSGQTPVFSK#767#2	>AT2G42740.1 | Symbols: RPL16A | ribosomal protein large subunit 16A | chr2:17791794-17792946 FORWARD LENGTH=182;>AT3G58700.1 | Symbols:  | Ribosomal L5P family protein | chr3:21711661-21712816 FORWARD LENGTH=182;>AT4G18730.1 | Symbols: RPL16B | ribosomal 	347.6	0.16235	VLEQLSGQTPVFSK
nitrogen.starvation /nitrogen.resupply 	at2g42790.1	-0.087475832	0.76311976	0.820255617	two.sided	gluconeogenese/ glyoxylate cycle.citrate synthase	at2g42790.1#LYDPGYLNTAPVR#740#2	>AT2G42790.1 | Symbols: CSY3 | citrate synthase 3 | chr2:17803132-17805991 REVERSE LENGTH=509;>AT3G58740.1 | Symbols: CSY1 | citrate synthase 1 | chr3:21721066-21723726 REVERSE LENGTH=480;>AT3G58750.1 | Symbols: CSY2 | citrate synthase 2 | chr3:21724564-21	174.39	-0.52083	LYDPGYLNTAPVR
nitrogen.starvation /nitrogen.resupply 	at2g42910.1	0.481756393	0.02957682	0.063154891	two.sided	nucleotide metabolism.synthesis	at2g42910.1#FYFADQVLPLFETGIPLLTK#1157#2	>AT2G42910.1 | Symbols:  | Phosphoribosyltransferase family protein | chr2:17856396-17858394 FORWARD LENGTH=337	225.29	-0.46606	FYFADQVLPLFETGIPLLTK
nitrogen.starvation /nitrogen.resupply 	at2g43090.1	-0.570192814	0.010315055	0.028415058	two.sided	not assigned.no ontology	at2g43090.1#NSVATGEVYPLDSEVR#868#2	>AT2G43090.1 | Symbols:  | Aconitase/3-isopropylmalate dehydratase protein | chr2:17918957-17919712 FORWARD LENGTH=251;>AT2G43090.2 | Symbols:  | Aconitase/3-isopropylmalate dehydratase protein | chr2:17918957-17919712 FORWARD LENGTH=222	251.02	-0.77723	NSVATGEVYPLDSEVR
nitrogen.starvation /nitrogen.resupply 	at2g43360.1	-0.876172368	0.01524595	0.038295204	two.sided	Co-factor and vitamine metabolism.biotin	at2g43360.1#LLTTPNNDFDADQLMFK#992#2	">AT2G43360.1 | Symbols: BIO2, BIOB | Radical SAM superfamily protein | chr2:18010918-18013129 REVERSE LENGTH=378"	220.34	0.23384	LLTTPNNDFDADQLMFK
nitrogen.starvation /nitrogen.resupply 	at2g43460.1	0.111902642	0.239207731	0.330644532	two.sided	protein.synthesis	at2g43460.1#DFLLTAR#418#2	>AT2G43460.1 | Symbols:  | Ribosomal L38e protein family | chr2:18046285-18047292 REVERSE LENGTH=69;>AT3G59540.1 | Symbols:  | Ribosomal L38e protein family | chr3:21995897-21996742 REVERSE LENGTH=69	186.67	-0.16352	DFLLTAR
nitrogen.starvation /nitrogen.resupply 	at2g43640.1	0.707943121	0.664007258	0.73443227	two.sided	protein.targeting	at2g43640.1#VLLQLDPFLNELTSMFEK#1069#2	">AT2G43640.1 | Symbols:  | Signal recognition particle, SRP9/SRP14 subunit | chr2:18097614-18098619 REVERSE LENGTH=121;>AT2G43640.2 | Symbols:  | Signal recognition particle, SRP9/SRP14 subunit | chr2:18097614-18098619 REVERSE LENGTH=121;>AT2G43640.3 | Sym"	293.13	-0.096987	VLLQLDPFLNELTSMFEK
nitrogen.starvation /nitrogen.resupply 	at2g43710.1	-0.229601758	0.410168934	0.503232474	two.sided	lipid metabolism.FA synthesis and FA elongation	at2g43710.1#LFEIDPDGTVMAFADMMR#1030#2	">AT2G43710.1 | Symbols: SSI2, FAB2 | Plant stearoyl-acyl-carrier-protein desaturase family protein | chr2:18120107-18122495 FORWARD LENGTH=401;>AT2G43710.2 | Symbols: SSI2, FAB2 | Plant stearoyl-acyl-carrier-protein desaturase family protein | chr2:1812010"	139.46	-0.8217	LFEIDPDGTVMAFADMMR
nitrogen.starvation /nitrogen.resupply 	at2g43750.1	0.913792233	0.000200576	0.001323574	two.sided	amino acid metabolism.synthesis	at2g43750.1#TPMVYLNNVVK#639#2	">AT2G43750.1 | Symbols: OASB, ACS1, CPACS1, ATCS-B | O-acetylserine (thiol) lyase B | chr2:18129604-18132322 REVERSE LENGTH=392;>AT2G43750.2 | Symbols: OASB | O-acetylserine (thiol) lyase B | chr2:18129604-18132322 REVERSE LENGTH=392"	225.01	0.21498	TPMVYLNNVVK
nitrogen.starvation /nitrogen.resupply 	at2g44060.1	-0.830902732	5.24E-13	3.06E-11	two.sided	development.late embryogenesis abundant	at2g44060.1#DFGSALWDMIRGK#748#2	">AT2G44060.1 | Symbols:  | Late embryogenesis abundant protein, group 2 | chr2:18226922-18227988 FORWARD LENGTH=325;>AT2G44060.2 | Symbols:  | Late embryogenesis abundant protein, group 2 | chr2:18226922-18227988 FORWARD LENGTH=325"	289.75	-0.34439	DFGSALWDMIRGK
nitrogen.starvation /nitrogen.resupply 	at2g44100.1	0.05625219	0.922643368	0.942099066	two.sided	signalling.G-proteins	at2g44100.1#FQGGSPYIYPLYGLGELPQAFAR#1273#2	">AT2G44100.1 | Symbols: ATGDI1, AT-GDI1, GDI1 | guanosine nucleotide diphosphate dissociation inhibitor 1 | chr2:18241804-18244864 FORWARD LENGTH=445;>AT2G44100.2 | Symbols: ATGDI1, AT-GDI1, GDI1 | guanosine nucleotide diphosphate dissociation inhibitor 1 "	261.17	-0.14228	FQGGSPYIYPLYGLGELPQAFAR
nitrogen.starvation /nitrogen.resupply 	at2g44120.2	-0.053176221	0.535972254	0.623521506	two.sided	protein.synthesis	at2g44120.2#IALTDNSIVDQALGK#779#2	>AT2G44120.2 | Symbols:  | Ribosomal protein L30/L7 family protein | chr2:18249227-18250417 REVERSE LENGTH=247;>AT2G44120.1 | Symbols:  | Ribosomal protein L30/L7 family protein | chr2:18249227-18250402 REVERSE LENGTH=242	367.22	0.088058	IALTDNSIVDQALGK
nitrogen.starvation /nitrogen.resupply 	at2g44160.1	0.191311138	0.060298951	0.110912086	two.sided	C1-metabolism.methylenetetrahydrofolate reductase	at2g44160.1#EIIQPTIVDPASFNVWK#979#2	>AT2G44160.1 | Symbols: MTHFR2 | methylenetetrahydrofolate reductase 2 | chr2:18262301-18265185 FORWARD LENGTH=594	254.71	-0.6853	EIIQPTIVDPASFNVWK
nitrogen.starvation /nitrogen.resupply 	at2g44350.2	0.459398875	0.000410545	0.002283412	two.sided	TCA / org. transformation	at2g44350.2#SLDYGANFSHMLGFDDEK#1023#2	">AT2G44350.2 | Symbols: ATCS, CSY4 | Citrate synthase family protein | chr2:18316673-18320524 FORWARD LENGTH=474;>AT2G44350.1 | Symbols: ATCS, CSY4 | Citrate synthase family protein | chr2:18316673-18320524 FORWARD LENGTH=473"	265.37	-0.53311	SLDYGANFSHMLGFDDEK
nitrogen.starvation /nitrogen.resupply 	at2g44610.1	1.536199157	0.640070514	0.717468676	two.sided	signalling.G-proteins	at2g44610.1#QEDMVDVNLK#596#2	">AT2G44610.1 | Symbols: RAB6, ATRABH1B, ATRAB6A, RAB6A | Ras-related small GTP-binding family protein | chr2:18411778-18413883 REVERSE LENGTH=208;>AT5G10260.1 | Symbols: AtRABH1e, RABH1e | RAB GTPase homolog H1E | chr5:3219991-3221301 FORWARD LENGTH=207"	75.509	0.32246	QEDMVDVNLK
nitrogen.starvation /nitrogen.resupply 	at2g44620.1	-1.427391007	0.008996529	0.025566779	two.sided	lipid metabolism.FA synthesis and FA elongation	at2g44620.1#EAVVDRVLDVVK#671#2	">AT2G44620.1 | Symbols: MTACP-1, MTACP1 | mitochondrial acyl carrier protein 1 | chr2:18414320-18415065 FORWARD LENGTH=122"	194.39	0.41615	EAVVDRVLDVVK
nitrogen.starvation /nitrogen.resupply 	at2g45030.1	-0.722502838	0.00406896	0.014019308	two.sided	protein.synthesis	at2g45030.1#YTMTSMNVPEPVMSLAVQPVSK#1205#2	>AT2G45030.1 | Symbols:  | Translation elongation factor EFG/EF2 protein | chr2:18572411-18576756 FORWARD LENGTH=754;>AT1G45332.1 | Symbols:  | Translation elongation factor EFG/EF2 protein | chr1:17172507-17176683 REVERSE LENGTH=754	184.56	-0.87954	YTMTSMNVPEPVMSLAVQPVSK
nitrogen.starvation /nitrogen.resupply 	at2g45140.1	0.499193859	0.186508262	0.270947325	two.sided	protein.targeting	at2g45140.1#SNELLTIDPVDLQFPFELKK#1195#2	>AT2G45140.1 | Symbols: PVA12 | plant VAP homolog 12 | chr2:18611029-18612971 FORWARD LENGTH=239	211.06	-0.87675	SNELLTIDPVDLQFPFELKK
nitrogen.starvation /nitrogen.resupply 	at2g45290.1	0.59391597	0.010878089	0.029479368	two.sided	PS.calvin cyle|OPP.non-reductive PP	at2g45290.1#AVPGFLGGSADLASSNMTMLK#1034#2	>AT2G45290.1 | Symbols:  | Transketolase | chr2:18672737-18675589 FORWARD LENGTH=741	235.26	-0.088261	AVPGFLGGSADLASSNMTMLK
nitrogen.starvation /nitrogen.resupply 	at2g45440.1	-0.935016889	0.860835113	0.896127819	two.sided	amino acid metabolism.synthesis	at2g45440.1#LPYVPLPLSK#564#2	">AT2G45440.1 | Symbols: DHDPS2 | dihydrodipicolinate synthase | chr2:18731294-18732867 FORWARD LENGTH=365;>AT3G60880.2 | Symbols: DHDPS, DHDPS1 | dihydrodipicolinate synthase 1 | chr3:22495086-22496542 FORWARD LENGTH=365;>AT3G60880.1 | Symbols: DHDPS, DHDP"	140.83	0.16905	LPYVPLPLSK
nitrogen.starvation /nitrogen.resupply 	at2g45470.1	0.059947632	0.823588998	0.87054475	two.sided	cell wall.cell wall proteins	at2g45470.1#TFANLLVSSGVLK#675#2	">AT2G45470.1 | Symbols: FLA8, AGP8 | FASCICLIN-like arabinogalactan protein 8 | chr2:18742797-18744059 REVERSE LENGTH=420"	206.49	0.02941	TFANLLVSSGVLK
nitrogen.starvation /nitrogen.resupply 	at2g45790.1	-0.208973845	0.017950251	0.043404443	two.sided	cell wall.precursor synthesis	at2g45790.1#TYEGGNDYEIYESPK#883#2	">AT2G45790.1 | Symbols: ATPMM, PMM | phosphomannomutase | chr2:18855876-18857753 FORWARD LENGTH=246"	263.75	-0.15233	TYEGGNDYEIYESPK
nitrogen.starvation /nitrogen.resupply 	at2g46140.1	-0.507710514	0.046259523	0.090504394	two.sided	development.late embryogenesis abundant	at2g46140.1#TIASGTIPDPGSLVGSGTTVLDVPVK#1241#2	>AT2G46140.1 | Symbols:  | Late embryogenesis abundant protein | chr2:18959163-18960362 FORWARD LENGTH=166	294.08	-0.056382	TIASGTIPDPGSLVGSGTTVLDVPVK
nitrogen.starvation /nitrogen.resupply 	at2g46280.1	0.081465476	0.220806818	0.309235448	two.sided	hormone metabolism.brassinosteroid	at2g46280.1#AVWGPLNQTIVSGGEDK#886#2	">AT2G46280.1 | Symbols: TRIP-1, TIF3I1 | TGF-beta receptor interacting protein 1 | chr2:19003656-19005393 REVERSE LENGTH=328;>AT2G46280.2 | Symbols: TRIP-1, TIF3I1 | TGF-beta receptor interacting protein 1 | chr2:19003656-19005393 REVERSE LENGTH=328;>AT2G4"	277	-0.15796	AVWGPLNQTIVSGGEDK
nitrogen.starvation /nitrogen.resupply 	at2g46520.1	-0.396706703	0.5688432	0.65266096	two.sided	protein.targeting	at2g46520.1#ALSDAADQANYGLAVLR#874#2	">AT2G46520.1 | Symbols:  | cellular apoptosis susceptibility protein, putative / importin-alpha re-exporter, putative | chr2:19096867-19099785 FORWARD LENGTH=972"	300.03	-0.054521	ALSDAADQANYGLAVLR
nitrogen.starvation /nitrogen.resupply 	at2g46540.1	-1.013581442	0.095894776	0.156620347	two.sided	not assigned.unknown	at2g46540.1#APPLTDVIAGVTGK#670#2	">AT2G46540.1 | Symbols:  | unknown protein; FUNCTIONS IN: molecular_function unknown; INVOLVED IN: biological_process unknown; LOCATED IN: mitochondrion, membrane; EXPRESSED IN: 25 plant structures; EXPRESSED DURING: 16 growth stages; Has 42 Blast hits to "	105.19	0.37613	APPLTDVIAGVTGK
nitrogen.starvation /nitrogen.resupply 	at2g47110.1	-0.3805666	0.277734127	0.368328817	two.sided	protein.degradation	at2g47110.1#LAVLQFYK#491#2	>AT2G47110.1 | Symbols: UBQ6 | ubiquitin 6 | chr2:19344701-19345174 FORWARD LENGTH=157;>AT2G47110.2 | Symbols: UBQ6 | ubiquitin 6 | chr2:19344701-19345174 FORWARD LENGTH=157;>AT3G62250.1 | Symbols: UBQ5 | ubiquitin 5 | chr3:23037138-23037611 FORWARD LENGTH	182.13	-0.11178	LAVLQFYK
nitrogen.starvation /nitrogen.resupply 	at2g47380.1	NA	1	1	not.tested	mitochondrial electron transport / ATP synthesis.cytochrome c oxidase	at2g47380.1#TRTFYDLLER#657#2	>AT2G47380.1 | Symbols:  | Cytochrome c oxidase subunit Vc family protein | chr2:19441694-19441888 FORWARD LENGTH=64	132.17	0.031308	TRTFYDLLER
nitrogen.starvation /nitrogen.resupply 	at2g47390.1	NA	1	1	not.tested	not assigned.unknown	at2g47390.1#INFVTWSNDGK#641#2	>AT2G47390.1 | Symbols:  | Prolyl oligopeptidase family protein | chr2:19442278-19446253 REVERSE LENGTH=961	80.245	0.57472	INFVTWSNDGK
nitrogen.starvation /nitrogen.resupply 	at2g47470.1	-0.750694891	5.52E-05	0.000494659	two.sided	redox.thioredoxin	at2g47470.1#AGIVESLDALVK#608#2	">AT2G47470.1 | Symbols: ATPDIL2-1, UNE5, MEE30, PDI11, ATPDI11 | thioredoxin family protein | chr2:19481503-19483683 FORWARD LENGTH=361;>AT2G47470.4 | Symbols: ATPDIL2-1, UNE5, MEE30, PDI11, ATPDI11 | thioredoxin family protein | chr2:19481503-19483683 FOR"	221.32	0.18975	AGIVESLDALVK
nitrogen.starvation /nitrogen.resupply 	at2g47510.1	0.813562262	2.69E-07	4.76E-06	two.sided	TCA / org. transformation	at2g47510.1#LYQLAQGGTAVGTGLNTK#896#2	>AT2G47510.1 | Symbols: FUM1 | fumarase 1 | chr2:19498614-19502020 FORWARD LENGTH=492;>AT2G47510.2 | Symbols: FUM1 | fumarase 1 | chr2:19498614-19502020 FORWARD LENGTH=492	394.93	0.31959	LYQLAQGGTAVGTGLNTK
nitrogen.starvation /nitrogen.resupply 	at2g47610.1	-1.470329709	0.25282349	0.343769309	two.sided	protein.synthesis	at2g47610.1#VSNPLFER#481#2	>AT2G47610.1 | Symbols:  | Ribosomal protein L7Ae/L30e/S12e/Gadd45 family protein | chr2:19529854-19531401 FORWARD LENGTH=257	140.45	-0.049794	VSNPLFER
nitrogen.starvation /nitrogen.resupply 	at2g47640.1	0.257699553	0.491311913	0.585563587	two.sided	RNA.processing	at2g47640.1#TEEEEFNTGPLSVLMMSVK#1071#2	>AT2G47640.1 | Symbols:  | Small nuclear ribonucleoprotein family protein | chr2:19537393-19538431 FORWARD LENGTH=109;>AT2G47640.4 | Symbols:  | Small nuclear ribonucleoprotein family protein | chr2:19537393-19538431 FORWARD LENGTH=109;>AT3G62840.1 | Symbo	208.13	-0.38586	TEEEEFNTGPLSVLMMSVK
nitrogen.starvation /nitrogen.resupply 	at2g47730.1	1.320447175	1.34E-11	6.52E-10	two.sided	misc.glutathione S transferases	at2g47730.1#GMFGMTTDPAAVQELEGK#941#2	">AT2G47730.1 | Symbols: ATGSTF8, ATGSTF5, GST6, GSTF8 | glutathione S-transferase phi 8 | chr2:19558213-19559266 FORWARD LENGTH=263"	265.27	-0.41575	GMFGMTTDPAAVQELEGK
nitrogen.starvation /nitrogen.resupply 	at3g01280.1	1.259279159	0.001699459	0.00689225	two.sided	transport.porins	at3g01280.1#FSITTFSPAGVAITSTGTK#943#2	">AT3G01280.1 | Symbols: VDAC1, ATVDAC1 | voltage dependent anion channel 1 | chr3:85754-87612 FORWARD LENGTH=276"	248.18	0.045162	FSITTFSPAGVAITSTGTK
nitrogen.starvation /nitrogen.resupply 	at3g01340.1	1.061225257	0.033961645	0.070207436	two.sided	protein.targeting	at3g01340.1#VIIWTIGK#465#2	>AT3G01340.1 | Symbols:  | Transducin/WD40 repeat-like superfamily protein | chr3:127557-128465 REVERSE LENGTH=302;>AT3G01340.2 | Symbols:  | Transducin/WD40 repeat-like superfamily protein | chr3:127557-128465 REVERSE LENGTH=302	168.23	n. def.	VIIWTIGK
nitrogen.starvation /nitrogen.resupply 	at3g01390.1	-0.986517683	0.004246485	0.014418297	two.sided	transport.p- and v-ATPases	at3g01390.1#MESNRGQGSIQQLLAAEVEAQHIVNAAR#1022#3	">AT3G01390.1 | Symbols: VMA10, AVMA10 | vacuolar membrane ATPase 10 | chr3:150265-150922 REVERSE LENGTH=110;>AT3G01390.2 | Symbols: VMA10, AVMA10 | vacuolar membrane ATPase 10 | chr3:150265-150922 REVERSE LENGTH=110"	267.18	-0.59137	MESNRGQGSIQQLLAAEVEAQHIVNAAR
nitrogen.starvation /nitrogen.resupply 	at3g02080.1	-0.527647103	0.365645178	0.460208586	two.sided	protein.synthesis	at3g02080.1#IELPTWTDIVK#658#2	>AT3G02080.1 | Symbols:  | Ribosomal protein S19e family protein | chr3:364138-365161 REVERSE LENGTH=143	221.32	0.038333	IELPTWTDIVK
nitrogen.starvation /nitrogen.resupply 	at3g02090.1	0.982770969	0.00018561	0.001262772	two.sided	protein.targeting	at3g02090.1#LSSDPTTTSQLVANEPASFTGSEVR#1298#2	>AT3G02090.1 | Symbols: MPPBETA | Insulinase (Peptidase family M16) protein | chr3:365624-368526 FORWARD LENGTH=531;>AT3G02090.2 | Symbols: MPPBETA | Insulinase (Peptidase family M16) protein | chr3:365624-368534 FORWARD LENGTH=535	285.4	-0.31724	LSSDPTTTSQLVANEPASFTGSEVR
nitrogen.starvation /nitrogen.resupply 	at3g02200.2	-1.083150248	0.204087309	0.29141073	two.sided	protein.degradation	at3g02200.2#FTSQLAWADAGPEAAEPEITR#1131#2	>AT3G02200.2 | Symbols:  | Proteasome component (PCI) domain protein | chr3:406692-408919 FORWARD LENGTH=417;>AT3G02200.1 | Symbols:  | Proteasome component (PCI) domain protein | chr3:406692-408675 FORWARD LENGTH=364	264.67	-0.3355	FTSQLAWADAGPEAAEPEITR
nitrogen.starvation /nitrogen.resupply 	at3g02230.1	0.288763143	0.092054383	0.153599314	two.sided	cell wall.cell wall proteins	at3g02230.1#GIFWQEDIIPFFQSAK#963#2	">AT3G02230.1 | Symbols: RGP1, ATRGP1 | reversibly glycosylated polypeptide 1 | chr3:415463-417304 FORWARD LENGTH=357"	271.19	0.098385	GIFWQEDIIPFFQSAK
nitrogen.starvation /nitrogen.resupply 	at3g02260.1	0.875678028	1	1	not.tested	hormone metabolism.auxin	at3g02260.1#LLELLGK#393#2	">AT3G02260.1 | Symbols: BIG, DOC1, TIR3, UMB1, ASA1, LPR1, CRM1 | auxin transport protein (BIG) | chr3:431152-448489 REVERSE LENGTH=5098"	114.19	0.31164	LLELLGK
nitrogen.starvation /nitrogen.resupply 	at3g02360.1	0.40897225	0.022294244	0.05056248	two.sided	OPP.oxidative PP	at3g02360.1#AGGFGDILTDQK#611#2	>AT3G02360.1 | Symbols:  | 6-phosphogluconate dehydrogenase family protein | chr3:482498-483958 FORWARD LENGTH=486;>AT3G02360.2 | Symbols:  | 6-phosphogluconate dehydrogenase family protein | chr3:482498-483958 FORWARD LENGTH=486	227.81	-0.093273	AGGFGDILTDQK
nitrogen.starvation /nitrogen.resupply 	at3g02520.1	0.884880539	0.01199681	0.031630416	two.sided	signalling.14-3-3 proteins	at3g02520.1#QAFDEAISELDTLGEESYK#1073#2	">AT5G16050.1 | Symbols: GRF5, GF14 UPSILON | general regulatory factor 5 | chr5:5244008-5245402 REVERSE LENGTH=268;>AT3G02520.1 | Symbols: GRF7, GF14 NU | general regulatory factor 7 | chr3:526800-527915 REVERSE LENGTH=265"	383.39	-0.59566	QAFDEAISELDTLGEESYK
nitrogen.starvation /nitrogen.resupply 	at3g02530.1	0	0.552366731	0.638776576	two.sided	protein.folding	at3g02530.1#EMQIQNPTAIMIAR#808#2	>AT3G02530.1 | Symbols:  | TCP-1/cpn60 chaperonin family protein | chr3:528806-532457 REVERSE LENGTH=535;>AT5G16070.1 | Symbols:  | TCP-1/cpn60 chaperonin family protein | chr5:5247549-5251050 REVERSE LENGTH=535	311.99	0.23444	EMQIQNPTAIMIAR
nitrogen.starvation /nitrogen.resupply 	at3g02560.1	-0.703570033	0.012250716	0.03201082	two.sided	protein.synthesis	at3g02560.1#GVAPTEFEEQVTQALFDLENTNQELK#984#3	>AT3G02560.1 | Symbols:  | Ribosomal protein S7e family protein | chr3:542341-543168 FORWARD LENGTH=191;>AT3G02560.2 | Symbols:  | Ribosomal protein S7e family protein | chr3:542341-543168 FORWARD LENGTH=191	159.51	-0.75147	GVAPTEFEEQVTQALFDLENTNQELK
nitrogen.starvation /nitrogen.resupply 	at3g02630.1	0.155160439	0.415651995	0.508890493	two.sided	lipid metabolism.FA synthesis and FA elongation	at3g02630.1#SWQPTDFLPEPESEGFYDQVK#1250#2	>AT3G02630.1 | Symbols:  | Plant stearoyl-acyl-carrier-protein desaturase family protein | chr3:562164-564524 FORWARD LENGTH=396;>AT5G16240.1 | Symbols:  | Plant stearoyl-acyl-carrier-protein desaturase family protein | chr5:5306981-5309639 FORWARD LENGTH=	134.86	0.033333	SWQPTDFLPEPESEGFYDQVK
nitrogen.starvation /nitrogen.resupply 	at3g02780.1	-0.527344536	0.955158967	0.965074112	two.sided	secondary metabolism.isoprenoids	at3g02780.1#LLDELGIVAEDVPVDEFTPLGR#1199#2	">AT3G02780.1 | Symbols: IPP2, IPIAT1, IDI2 | isopentenyl pyrophosphate:dimethylallyl pyrophosphate isomerase 2 | chr3:602578-604648 REVERSE LENGTH=284"	213.5	-0.4244	LLDELGIVAEDVPVDEFTPLGR
nitrogen.starvation /nitrogen.resupply 	at3g02870.1	0.914916116	0.000753701	0.003705225	two.sided	minor CHO metabolism.myo-inositol|redox.ascorbate and glutathione	at3g02870.1#ADNDSLDQFLAAAIDAAK#946#2	>AT3G02870.1 | Symbols: VTC4 | Inositol monophosphatase family protein | chr3:627742-629682 REVERSE LENGTH=271;>AT3G02870.2 | Symbols: VTC4 | Inositol monophosphatase family protein | chr3:627742-629682 REVERSE LENGTH=269	308.12	-0.29835	ADNDSLDQFLAAAIDAAK
nitrogen.starvation /nitrogen.resupply 	at3g02880.1	0.951002798	0.003956319	0.013712109	two.sided	signalling.receptor kinases	at3g02880.1#SFGEFDLDGLLK#671#2	>AT3G02880.1 | Symbols:  | Leucine-rich repeat protein kinase family protein | chr3:634819-636982 FORWARD LENGTH=627;>AT5G16590.1 | Symbols: LRR1 | Leucine-rich repeat protein kinase family protein | chr5:5431862-5433921 FORWARD LENGTH=625	149.49	0.15329	SFGEFDLDGLLK
nitrogen.starvation /nitrogen.resupply 	at3g03250.1	1.303891424	9.08E-22	1.77E-19	two.sided	glycolysis.cytosolic branch	at3g03250.1#SAVDGLTEMSESEK#742#2	">AT3G03250.1 | Symbols: UGP, UGP1, AtUGP1 | UDP-GLUCOSE PYROPHOSPHORYLASE 1 | chr3:749761-754014 REVERSE LENGTH=469"	335.2	0.11404	SAVDGLTEMSESEK
nitrogen.starvation /nitrogen.resupply 	at3g03490.1	-1.498957644	0.063020873	0.114430997	two.sided	cell.organisation	at3g03490.1#DLESIVETMMQQLLSK#933#2	">AT3G03490.1 | Symbols: PEX19-1, AtPEX19-1 | peroxin 19-1 | chr3:830302-831759 REVERSE LENGTH=248"	338.69	-0.60138	DLESIVETMMQQLLSK
nitrogen.starvation /nitrogen.resupply 	at3g03780.1	0.481973246	0.005197316	0.016723044	two.sided	amino acid metabolism.synthesis	at3g03780.1#ALGVETVPVLVGPVSYLLLSK#719#3	">AT3G03780.1 | Symbols: ATMS2, MS2 | methionine synthase 2 | chr3:957602-960740 FORWARD LENGTH=765;>AT3G03780.2 | Symbols: ATMS2, MS2 | methionine synthase 2 | chr3:957602-960740 FORWARD LENGTH=765;>AT3G03780.3 | Symbols: ATMS2, MS2 | methionine synthase 2"	241.87	-0.18273	ALGVETVPVLVGPVSYLLLSK
nitrogen.starvation /nitrogen.resupply 	at3g03960.1	-0.093931602	0.216012417	0.305801794	two.sided	protein.folding	at3g03960.1#VGMSMQPYGIQSMLK#835#2	>AT3G03960.1 | Symbols:  | TCP-1/cpn60 chaperonin family protein | chr3:1024432-1027604 FORWARD LENGTH=549	218.21	-0.31031	VGMSMQPYGIQSMLK
nitrogen.starvation /nitrogen.resupply 	at3g04120.1	0.333807799	0.000324994	0.001879171	two.sided	glycolysis.cytosolic branch	at3g04120.1#SDLDIVSNASCTTNCLAPLAK#1126#2	">AT3G04120.1 | Symbols: GAPC, GAPC-1, GAPC1 | glyceraldehyde-3-phosphate dehydrogenase C subunit 1 | chr3:1081077-1083131 FORWARD LENGTH=338;>AT1G13440.1 | Symbols: GAPC-2, GAPC2 | glyceraldehyde-3-phosphate dehydrogenase C2 | chr1:4608465-4610494 REVERSE "	392.6	-0.42006	SDLDIVSNASCTTNCLAPLAK
nitrogen.starvation /nitrogen.resupply 	at3g04230.1	-0.494793361	0.002450356	0.009508357	two.sided	protein.synthesis	at3g04230.1#IFEPVLLLGK#565#2	>AT3G04230.1 | Symbols:  | Ribosomal protein S5 domain 2-like superfamily protein | chr3:1113169-1113609 REVERSE LENGTH=146;>AT5G18380.1 | Symbols:  | Ribosomal protein S5 domain 2-like superfamily protein | chr5:6090253-6090693 REVERSE LENGTH=146;>AT5G183	233.46	0.20154	IFEPVLLLGK
nitrogen.starvation /nitrogen.resupply 	at3g04610.1	-0.57062122	0.307218249	0.398257126	two.sided	RNA.RNA binding	at3g04610.1#LLVPASQAGSLIGK#677#2	>AT3G04610.1 | Symbols: FLK | RNA-binding KH domain-containing protein | chr3:1250762-1254272 REVERSE LENGTH=577	117.08	0.025588	LLVPASQAGSLIGK
nitrogen.starvation /nitrogen.resupply 	at3g04790.1	-0.450016975	0.406377285	0.500156658	two.sided	PS.calvin cyle|OPP.non-reductive PP	at3g04790.1#LLSSGELYDIVGIPTSK#896#2	">AT3G04790.1 | Symbols:  | Ribose 5-phosphate isomerase, type A protein | chr3:1313365-1314195 FORWARD LENGTH=276"	216.99	-0.075919	LLSSGELYDIVGIPTSK
nitrogen.starvation /nitrogen.resupply 	at3g04840.1	-0.542667515	2.09E-05	0.00021052	two.sided	protein.synthesis	at3g04840.1#ATQGIYPLQNVFIR#810#2	>AT4G34670.1 | Symbols:  | Ribosomal protein S3Ae | chr4:16548724-16550222 FORWARD LENGTH=262;>AT3G04840.1 | Symbols:  | Ribosomal protein S3Ae | chr3:1329751-1331418 FORWARD LENGTH=262	267.21	-0.25865	ATQGIYPLQNVFIR
nitrogen.starvation /nitrogen.resupply 	at3g04880.1	0.266448306	0.050220938	0.096003364	two.sided	DNA.repair	at3g04880.1#TSPETALEIFDAWIK#861#2	>AT3G04880.1 | Symbols: DRT102 | DNA-damage-repair/toleration protein (DRT102) | chr3:1346431-1347363 REVERSE LENGTH=310	194.48	-0.41118	TSPETALEIFDAWIK
nitrogen.starvation /nitrogen.resupply 	at3g04920.1	-0.382581018	0.006080547	0.018989514	two.sided	protein.synthesis	at3g04920.1#SSGFGLIYDTVESAK#787#2	>AT3G04920.1 | Symbols:  | Ribosomal protein S24e family protein | chr3:1360989-1362065 FORWARD LENGTH=133	209.79	0.38026	SSGFGLIYDTVESAK
nitrogen.starvation /nitrogen.resupply 	at3g05060.1	-0.907952938	0.006822833	0.02038125	two.sided	RNA.regulation of transcription	at3g05060.1#TYNTAADSLLGETSAK#821#2	>AT3G05060.1 | Symbols:  | NOP56-like pre RNA processing ribonucleoprotein | chr3:1413174-1415564 REVERSE LENGTH=533	278.39	-0.15858	TYNTAADSLLGETSAK
nitrogen.starvation /nitrogen.resupply 	at3g05500.1	NA	1	1	not.tested	not assigned.no ontology	at3g05500.1#AETEPLEFHPLD#699#2	>AT3G05500.1 | Symbols:  | Rubber elongation factor protein (REF) | chr3:1593540-1594802 FORWARD LENGTH=246	143.5	0.25515	AETEPLEFHPLD
nitrogen.starvation /nitrogen.resupply 	at3g05530.1	-0.022978085	0.068945068	0.123131253	two.sided	protein.degradation	at3g05530.1#TMLELLNQLDGFSSDER#984#2	">AT3G05530.1 | Symbols: RPT5A, ATS6A.2 | regulatory particle triple-A ATPase 5A | chr3:1603540-1605993 FORWARD LENGTH=424"	374.23	0.77662	TMLELLNQLDGFSSDER
nitrogen.starvation /nitrogen.resupply 	at3g05560.1	0.609653941	0.000632441	0.0032117	two.sided	protein.synthesis	at3g05560.1#YFNIAENEGEEED#780#2	>AT3G05560.1 | Symbols:  | Ribosomal L22e protein family | chr3:1614641-1615204 FORWARD LENGTH=124;>AT3G05560.2 | Symbols:  | Ribosomal L22e protein family | chr3:1614641-1615204 FORWARD LENGTH=124;>AT3G05560.3 | Symbols:  | Ribosomal L22e protein family |	382.9	-0.077413	YFNIAENEGEEED
nitrogen.starvation /nitrogen.resupply 	at3g05900.1	0.132477642	0.784018276	0.835523127	two.sided	not assigned.no ontology	at3g05900.1#LEDVIVEEK#537#2	>AT3G05900.1 | Symbols:  | neurofilament protein-related | chr3:1761408-1763854 REVERSE LENGTH=673	130.41	-0.63758	LEDVIVEEK
nitrogen.starvation /nitrogen.resupply 	at3g06050.1	-0.21220123	0.033515783	0.069531855	two.sided	redox.peroxiredoxin	at3g06050.1#LAEGTDITSAAPGVSLQK#879#2	">AT3G06050.1 | Symbols: PRXIIF, ATPRXIIF | peroxiredoxin IIF | chr3:1826311-1827809 REVERSE LENGTH=201"	237.89	0.33569	LAEGTDITSAAPGVSLQK
nitrogen.starvation /nitrogen.resupply 	at3g06580.1	-0.233805735	0.233060434	0.324064984	two.sided	minor CHO metabolism.galactose	at3g06580.1#AKPEEVSVPIFTSLEPVYGEGSLLQEATQRFDVLK#1307#3	">AT3G06580.1 | Symbols: GAL1, GALK | Mevalonate/galactokinase family protein | chr3:2049141-2051867 REVERSE LENGTH=496"	86.869	1.1558	AKPEEVSVPIFTSLEPVYGEGSLLQEATQRFDVLK
nitrogen.starvation /nitrogen.resupply 	at3g06610.1	-4.325077076	1	1	not.tested	not assigned.no ontology	at3g06610.1#INPADVEFIVNELEIEK#987#2	>AT3G06610.1 | Symbols:  | DNA-binding enhancer protein-related | chr3:2060837-2061845 FORWARD LENGTH=115	182.17	-0.12752	INPADVEFIVNELEIEK
nitrogen.starvation /nitrogen.resupply 	at3g06650.1	-0.047742157	0.860375995	0.896127819	two.sided	TCA / org. transformation	at3g06650.1#ETPSVAGIINPGSEGFQK#916#2	>AT3G06650.1 | Symbols: ACLB-1 | ATP-citrate lyase B-1 | chr3:2079247-2082633 REVERSE LENGTH=608;>AT5G49460.1 | Symbols: ACLB-2 | ATP citrate lyase subunit B 2 | chr5:20055048-20058195 FORWARD LENGTH=608	289.32	-0.25696	ETPSVAGIINPGSEGFQK
nitrogen.starvation /nitrogen.resupply 	at3g07090.1	-1.232784684	0.000341403	0.001945162	two.sided	not assigned.unknown	at3g07090.1#TIELGLSHVPK#597#2	>AT3G07090.1 | Symbols:  | PPPDE putative thiol peptidase family protein | chr3:2243153-2244476 REVERSE LENGTH=265	161.67	-0.18389	TIELGLSHVPK
nitrogen.starvation /nitrogen.resupply 	at3g07100.1	0.16858059	0.237402985	0.328538728	two.sided	protein.targeting	at3g07100.1#FLPLYGLAITK#618#2	">AT3G07100.1 | Symbols: ERMO2, SEC24A | Sec23/Sec24 protein transport family protein | chr3:2245689-2250077 REVERSE LENGTH=1038"	138.25	0.050036	FLPLYGLAITK
nitrogen.starvation /nitrogen.resupply 	at3g07110.2	0.072813159	0.514394616	0.605048249	two.sided	protein.synthesis	at3g07110.2#LGSQLDVLAPVKY#702#2	>AT3G07110.2 | Symbols:  | Ribosomal protein L13 family protein | chr3:2252092-2253332 FORWARD LENGTH=207;>AT3G07110.1 | Symbols:  | Ribosomal protein L13 family protein | chr3:2252092-2253332 FORWARD LENGTH=206	184.98	-0.0095535	LGSQLDVLAPVKY
nitrogen.starvation /nitrogen.resupply 	at3g07230.1	-0.875437522	0.006798794	0.02038125	two.sided	stress.abiotic	at3g07230.1#MIYDVNSGLFR#658#2	>AT3G07230.1 | Symbols:  | wound-responsive protein-related | chr3:2299920-2300183 FORWARD LENGTH=46	283.52	0.0076268	MIYDVNSGLFR
nitrogen.starvation /nitrogen.resupply 	at3g07390.1	0.572750913	0.046536142	0.0908388	two.sided	hormone metabolism.auxin	at3g07390.1#MAGSQAFLAYR#608#2	>AT3G07390.1 | Symbols: AIR12 | auxin-responsive family protein | chr3:2365452-2366273 FORWARD LENGTH=273	227.81	-0.30108	MAGSQAFLAYR
nitrogen.starvation /nitrogen.resupply 	at3g07720.1	0.239905425	0.078027247	0.134617171	two.sided	not assigned.no ontology	at3g07720.1#LNDLWAYNVVDQK#789#2	>AT3G07720.1 | Symbols:  | Galactose oxidase/kelch repeat superfamily protein | chr3:2465439-2467033 FORWARD LENGTH=329	194.55	-0.11015	LNDLWAYNVVDQK
nitrogen.starvation /nitrogen.resupply 	at3g07770.1	-0.130062142	0.178043788	0.261250181	two.sided	stress.abiotic	at3g07770.1#NYSQFVSFPIYTWQEK#1019#2	">AT3G07770.1 | Symbols: Hsp89.1, AtHsp90.6, AtHsp90-6 | HEAT SHOCK PROTEIN 89.1 | chr3:2479611-2483970 FORWARD LENGTH=799"	333.07	-0.40799	NYSQFVSFPIYTWQEK
nitrogen.starvation /nitrogen.resupply 	at3g08530.1	1.110138242	0.136471016	0.211684126	two.sided	cell.vesicle transport	at3g08530.1#MDGDLWDK#490#2	">AT3G08530.1 | Symbols:  | Clathrin, heavy chain | chr3:2587171-2595411 REVERSE LENGTH=1703"	83.948	0.10174	MDGDLWDK
nitrogen.starvation /nitrogen.resupply 	at3g08580.1	0.024130043	0.806199424	0.855259698	two.sided	transport.metabolite transporters at the envelope membrane	at3g08580.1#GFTNFALDFLMGGVSAAVSK#1017#2	>AT3G08580.1 | Symbols: AAC1 | ADP/ATP carrier 1 | chr3:2605706-2607030 REVERSE LENGTH=381;>AT3G08580.2 | Symbols: AAC1 | ADP/ATP carrier 1 | chr3:2605706-2607030 REVERSE LENGTH=381	347.57	0.90136	GFTNFALDFLMGGVSAAVSK
nitrogen.starvation /nitrogen.resupply 	at3g08590.1	1.180308877	6.57E-05	0.000552143	two.sided	glycolysis.cytosolic branch	at3g08590.1#TSGEYLAHNGVR#652#2	">AT3G08590.1 | Symbols:  | Phosphoglycerate mutase, 2,3-bisphosphoglycerate-independent | chr3:2608683-2611237 REVERSE LENGTH=560;>AT3G08590.2 | Symbols:  | Phosphoglycerate mutase, 2,3-bisphosphoglycerate-independent | chr3:2608683-2611237 REVERSE LENGTH="	198.81	-0.054373	TSGEYLAHNGVR
nitrogen.starvation /nitrogen.resupply 	at3g08943.1	0	0.65021267	0.724664503	two.sided	protein.targeting	at3g08943.1#ALLNALDFSQTNFENEMER#1122#2	>AT3G08943.1 | Symbols:  | ARM repeat superfamily protein | chr3:2719198-2721911 REVERSE LENGTH=871	394.45	0.36181	ALLNALDFSQTNFENEMER
nitrogen.starvation /nitrogen.resupply 	at3g09200.1	0.059108007	0.852931161	0.890280247	two.sided	protein.synthesis	at3g09200.1#FAVASVAAVSADAGGGAPAAAK#930#2	>AT3G09200.1 | Symbols:  | Ribosomal protein L10 family protein | chr3:2823364-2825020 REVERSE LENGTH=320;>AT3G09200.2 | Symbols:  | Ribosomal protein L10 family protein | chr3:2823364-2825020 REVERSE LENGTH=287	245.03	0.98011	FAVASVAAVSADAGGGAPAAAK
nitrogen.starvation /nitrogen.resupply 	at3g09350.1	0.908561999	1	1	not.tested	not assigned.no ontology	at3g09350.1#LRQLLEER#529#2	>AT3G09350.1 | Symbols: Fes1A | Fes1A | chr3:2871216-2873109 FORWARD LENGTH=363;>AT3G09350.2 | Symbols: Fes1A | Fes1A | chr3:2871710-2873109 FORWARD LENGTH=327;>AT3G09350.3 | Symbols: Fes1A | Fes1A | chr3:2871710-2873109 FORWARD LENGTH=327	138.4	-0.19802	LRQLLEER
nitrogen.starvation /nitrogen.resupply 	at3g09440.1	0.258166491	0.307558157	0.398257126	two.sided	stress.abiotic	at3g09440.1#NQVAMNPINTVFDAK#831#2	>AT3G09440.1 | Symbols:  | Heat shock protein 70 (Hsp 70) family protein | chr3:2903434-2905632 REVERSE LENGTH=649;>AT3G09440.2 | Symbols:  | Heat shock protein 70 (Hsp 70) family protein | chr3:2903434-2905632 REVERSE LENGTH=649	354.04	-0.94731	NQVAMNPINTVFDAK
nitrogen.starvation /nitrogen.resupply 	at3g09500.1	0.414955636	1	1	not.tested	protein.synthesis	at3g09500.1#SDLQNQLK#473#2	>AT3G09500.1 | Symbols:  | Ribosomal L29 family protein  | chr3:2917047-2917895 FORWARD LENGTH=123	107.9	-0.33064	SDLQNQLK
nitrogen.starvation /nitrogen.resupply 	at3g09630.1	-0.13460338	0.001587545	0.006598763	two.sided	protein.synthesis	at3g09630.1#TMISDSDYTEFDNFTK#957#2	>AT3G09630.1 | Symbols:  | Ribosomal protein L4/L1 family | chr3:2953813-2955444 FORWARD LENGTH=406;>AT3G09630.2 | Symbols:  | Ribosomal protein L4/L1 family | chr3:2953813-2955444 FORWARD LENGTH=405	389.9	0.13239	TMISDSDYTEFDNFTK
nitrogen.starvation /nitrogen.resupply 	at3g09810.1	0.291524227	0.583035667	0.663202352	two.sided	TCA / org. transformation	at3g09810.1#TNSFLTWDNLQSVLK#883#2	>AT3G09810.1 | Symbols: IDH-VI | isocitrate dehydrogenase VI | chr3:3008753-3011070 FORWARD LENGTH=374	283.07	0.12877	TNSFLTWDNLQSVLK
nitrogen.starvation /nitrogen.resupply 	at3g09820.1	0.050017509	0.971810238	0.976828192	two.sided	nucleotide metabolism.salvage	at3g09820.1#TTVITQGADPVVVAEDGK#900#2	">AT5G03300.1 | Symbols: ADK2 | adenosine kinase 2 | chr5:796573-798997 FORWARD LENGTH=345;>AT3G09820.1 | Symbols: ADK1, ATADK1 | adenosine kinase 1 | chr3:3012122-3014624 FORWARD LENGTH=344;>AT3G09820.2 | Symbols: ADK1 | adenosine kinase 1 | chr3:3012645-3"	339.06	-0.1254	TTVITQGADPVVVAEDGK
nitrogen.starvation /nitrogen.resupply 	at3g09840.1	-0.065209959	0.004226809	0.01441684	two.sided	cell.division	at3g09840.1#SENPEAMEEDGVDEVSEIK#1054#2	">AT3G09840.1 | Symbols: CDC48, ATCDC48, CDC48A | cell division cycle 48 | chr3:3019494-3022832 FORWARD LENGTH=809"	435.12	0.13928	SENPEAMEEDGVDEVSEIK
nitrogen.starvation /nitrogen.resupply 	at3g09900.1	1.01999987	0.019182213	0.045539771	two.sided	signalling.G-proteins	at3g09900.1#GQALADEYGIK#583#2	">AT3G09900.1 | Symbols: ATRABE1E, ATRAB8E, RABE1e | RAB GTPase homolog E1E | chr3:3034687-3036379 FORWARD LENGTH=218;>AT3G46060.1 | Symbols: ARA3, ARA-3, ATRABE1C, ATRAB8A, RAB8A | RAB GTPase homolog 8A | chr3:16917908-16919740 FORWARD LENGTH=216;>AT3G4606"	133.05	-0.00041846	GQALADEYGIK
nitrogen.starvation /nitrogen.resupply 	at3g10090.1	-0.93189412	0.011880114	0.031464792	two.sided	protein.synthesis	at3g10090.1#EGDILTLLESER#688#2	">AT3G10090.1 | Symbols:  | Nucleic acid-binding, OB-fold-like protein | chr3:3108960-3109154 REVERSE LENGTH=64;>AT5G03850.1 | Symbols:  | Nucleic acid-binding, OB-fold-like protein | chr5:1028542-1028736 REVERSE LENGTH=64"	216.03	-0.016456	EGDILTLLESER
nitrogen.starvation /nitrogen.resupply 	at3g10410.1	1.713738004	0.006679284	0.020263387	two.sided	protein.degradation	at3g10410.1#TYEQLSFLK#565#2	">AT3G10410.1 | Symbols: SCPL49, CPY | SERINE CARBOXYPEPTIDASE-LIKE 49 | chr3:3235518-3238063 REVERSE LENGTH=516"	175.93	0.051978	TYEQLSFLK
nitrogen.starvation /nitrogen.resupply 	at3g10850.1	0.155583311	0.713771206	0.775520715	two.sided	Biodegradation of Xenobiotics.hydroxyacylglutathione hydrolase	at3g10850.1#QADLPTIPSTLEEELETNPFMR#1266#2	">AT3G10850.1 | Symbols: GLX2-2, GLY2 | Metallo-hydrolase/oxidoreductase superfamily protein | chr3:3397756-3399522 REVERSE LENGTH=258"	230.99	-0.63415	QADLPTIPSTLEEELETNPFMR
nitrogen.starvation /nitrogen.resupply 	at3g10860.1	0.808864481	0.004659313	0.015329796	two.sided	mitochondrial electron transport / ATP synthesis.cytochrome c reductase	at3g10860.1#AVVYALSPFQQK#676#2	">AT3G10860.1 | Symbols:  | Cytochrome b-c1 complex, subunit 8 protein | chr3:3399815-3400514 FORWARD LENGTH=72;>AT5G05370.1 | Symbols:  | Cytochrome b-c1 complex, subunit 8 protein | chr5:1590977-1591869 REVERSE LENGTH=72"	174.77	0.59494	AVVYALSPFQQK
nitrogen.starvation /nitrogen.resupply 	at3g10920.1	0.228691758	0.047924009	0.092521061	two.sided	redox.dismutases and catalases	at3g10920.1#LVVDTTANQDPLVTK#807#2	">AT3G10920.1 | Symbols: MSD1, MEE33, ATMSD1 | manganese superoxide dismutase 1 | chr3:3418015-3419581 FORWARD LENGTH=231;>AT3G10920.2 | Symbols: MSD1 | manganese superoxide dismutase 1 | chr3:3418015-3419581 FORWARD LENGTH=230"	335.07	0.47519	LVVDTTANQDPLVTK
nitrogen.starvation /nitrogen.resupply 	at3g10950.1	0.702540328	0.027303705	0.05916647	two.sided	protein.synthesis	at3g10950.1#AGGAYTMNTASAVTVR#785#2	>AT3G10950.1 | Symbols:  | Zinc-binding ribosomal protein family protein | chr3:3423893-3424566 FORWARD LENGTH=92;>AT3G60245.1 | Symbols:  | Zinc-binding ribosomal protein family protein | chr3:22268803-22269750 FORWARD LENGTH=92	291.2	-0.10641	AGGAYTMNTASAVTVR
nitrogen.starvation /nitrogen.resupply 	at3g11130.1	0.329989575	0.021557996	0.049664179	two.sided	cell.vesicle transport	at3g11130.1#NLLENWLAEDK#673#2	">AT3G08530.1 | Symbols:  | Clathrin, heavy chain | chr3:2587171-2595411 REVERSE LENGTH=1703;>AT3G11130.1 | Symbols:  | Clathrin, heavy chain | chr3:3482575-3491667 REVERSE LENGTH=1705"	198.32	-0.011717	NLLENWLAEDK
nitrogen.starvation /nitrogen.resupply 	at3g11270.1	0.427916385	0.153891703	0.23222934	two.sided	protein.degradation	at3g11270.1#AYYAVEEVK#536#2	">AT3G11270.1 | Symbols: MEE34 | Mov34/MPN/PAD-1 family protein | chr3:3528989-3531317 FORWARD LENGTH=310;>AT5G05780.1 | Symbols: RPN8A, AE3, ATHMOV34 | RP non-ATPase subunit 8A | chr5:1735862-1738176 FORWARD LENGTH=308"	133.13	-0.18004	AYYAVEEVK
nitrogen.starvation /nitrogen.resupply 	at3g11330.1	-0.389752454	0.1789266	0.261559785	two.sided	not assigned.no ontology	at3g11330.1#LNVDQNPLVVPPEEVVK#945#2	>AT3G11330.1 | Symbols: PIRL9 | plant intracellular ras group-related LRR 9 | chr3:3552330-3554695 REVERSE LENGTH=499	123.4	0.28641	LNVDQNPLVVPPEEVVK
nitrogen.starvation /nitrogen.resupply 	at3g11400.2	-0.109413294	0.426265538	0.517007423	two.sided	protein.synthesis	at3g11400.2#GFGFVNFVSR#565#2	">AT3G11400.2 | Symbols: EIF3G1, ATEIF3G1 | eukaryotic translation initiation factor 3G1 | chr3:3578536-3580366 FORWARD LENGTH=321;>AT3G11400.1 | Symbols: EIF3G1, ATEIF3G1 | eukaryotic translation initiation factor 3G1 | chr3:3578536-3580366 FORWARD LENGTH="	145.99	0.081973	GFGFVNFVSR
nitrogen.starvation /nitrogen.resupply 	at3g11510.1	-0.441993453	0.013755159	0.035155417	two.sided	protein.synthesis	at3g11510.1#DESSPYAAMLAAQDVAQR#962#2	>AT3G11510.1 | Symbols:  | Ribosomal protein S11 family protein | chr3:3623757-3624866 REVERSE LENGTH=150;>AT2G36160.1 | Symbols:  | Ribosomal protein S11 family protein | chr2:15169925-15171159 FORWARD LENGTH=150;>AT3G52580.1 | Symbols:  | Ribosomal prote	251.35	0.19231	DESSPYAAMLAAQDVAQR
nitrogen.starvation /nitrogen.resupply 	at3g11630.1	1.48926499	0.004370044	0.014587149	two.sided	redox.peroxiredoxin	at3g11630.1#SGGLGDLNYPLISDVTK#875#2	>AT3G11630.1 | Symbols:  | Thioredoxin superfamily protein | chr3:3672189-3673937 FORWARD LENGTH=266	201.57	-0.059958	SGGLGDLNYPLISDVTK
nitrogen.starvation /nitrogen.resupply 	at3g11710.1	-1.285756714	4.17E-06	5.35E-05	two.sided	protein.aa activation	at3g11710.1#FAVSMSIPK#490#2	>AT3G11710.1 | Symbols: ATKRS-1 | lysyl-tRNA synthetase 1 | chr3:3702359-3705613 REVERSE LENGTH=626	107.15	-0.13517	FAVSMSIPK
nitrogen.starvation /nitrogen.resupply 	at3g11780.2	-0.249833357	0.648492132	0.723437259	two.sided	not assigned.no ontology	at3g11780.2#VQGVDITPYPIAR#715#2	>AT3G11780.2 | Symbols:  | MD-2-related lipid recognition domain-containing protein / ML domain-containing protein | chr3:3724326-3725476 REVERSE LENGTH=171;>AT3G11780.1 | Symbols:  | MD-2-related lipid recognition domain-containing protein / ML domain-con	124.51	-0.3183	VQGVDITPYPIAR
nitrogen.starvation /nitrogen.resupply 	at3g11830.1	-0.241732207	0.528822668	0.617152549	two.sided	protein.folding	at3g11830.1#GSVTISNDGATIMK#697#2	>AT3G11830.1 | Symbols:  | TCP-1/cpn60 chaperonin family protein | chr3:3732734-3736156 FORWARD LENGTH=557;>AT3G11830.2 | Symbols:  | TCP-1/cpn60 chaperonin family protein | chr3:3732734-3736156 FORWARD LENGTH=555	162.41	-0.18205	GSVTISNDGATIMK
nitrogen.starvation /nitrogen.resupply 	at3g11910.1	0.230978536	0.266324805	0.357548704	two.sided	protein.degradation	at3g11910.1#IENINDQYWTLR#783#2	>AT3G11910.1 | Symbols: UBP13 | ubiquitin-specific protease 13 | chr3:3761758-3770290 REVERSE LENGTH=1115;>AT3G11910.2 | Symbols: UBP13 | ubiquitin-specific protease 13 | chr3:3761758-3770290 REVERSE LENGTH=1114;>AT5G06600.1 | Symbols: UBP12 | ubiquitin-sp	268.08	0.75476	IENINDQYWTLR
nitrogen.starvation /nitrogen.resupply 	at3g11940.1	-0.167376144	0.430781668	0.521942934	two.sided	protein.synthesis	at3g11940.1#ATAADVDAEIQQALTNEVK#1015#2	">AT3G11940.1 | Symbols: ATRPS5A, AML1, RPS5A | ribosomal protein 5A | chr3:3778175-3779354 REVERSE LENGTH=207;>AT3G11940.2 | Symbols: ATRPS5A, AML1, RPS5A | ribosomal protein 5A | chr3:3778175-3779354 REVERSE LENGTH=207"	444.42	0.30773	ATAADVDAEIQQALTNEVK
nitrogen.starvation /nitrogen.resupply 	at3g12050.1	0.897048169	0.124024972	0.196023231	two.sided	not assigned.no ontology	at3g12050.1#ADGLVDMPYISDENADEDPEIR#1233#2	>AT3G12050.1 | Symbols:  | Aha1 domain-containing protein | chr3:3839289-3841303 FORWARD LENGTH=360;>AT3G12050.2 | Symbols:  | Aha1 domain-containing protein | chr3:3839289-3841303 FORWARD LENGTH=321	327.62	-0.072033	ADGLVDMPYISDENADEDPEIR
nitrogen.starvation /nitrogen.resupply 	at3g12110.1	0.994232101	0.001142223	0.005151029	two.sided	cell.organisation	at3g12110.1#SYELPDGQVITIGGER#867#2	>AT3G12110.1 | Symbols: ACT11 | actin-11 | chr3:3858116-3859609 FORWARD LENGTH=377	283.31	-0.2273	SYELPDGQVITIGGER
nitrogen.starvation /nitrogen.resupply 	at3g12290.1	0.649172157	0.003002738	0.011205107	two.sided	C1-metabolism.Methylenetetrahydrofolate dehydrogenase & Methenyltetrahydrofolate cyclohydrolase	at3g12290.1#SFDVGLPEEVSEADLISK#968#2	>AT3G12290.1 | Symbols:  | Amino acid dehydrogenase family protein | chr3:3919591-3921326 FORWARD LENGTH=299	250.41	0.37672	SFDVGLPEEVSEADLISK
nitrogen.starvation /nitrogen.resupply 	at3g12390.1	-1.496731773	3.29E-18	3.84E-16	two.sided	protein.synthesis	at3g12390.1#DIELVMTQAGVSRPNAVK#965#2	">AT3G12390.1 | Symbols:  | Nascent polypeptide-associated complex (NAC), alpha subunit family protein | chr3:3942344-3943595 FORWARD LENGTH=203"	321.02	-0.071908	DIELVMTQAGVSRPNAVK
nitrogen.starvation /nitrogen.resupply 	at3g12490.2	-0.015751054	0.739276694	0.796563818	two.sided	protein.degradation	at3g12490.2#ALVGGVGDVPANQNSGEVESLAR#1141#2	">AT3G12490.2 | Symbols: ATCYSB, ATCYS6, CYSB | cystatin B | chr3:3960523-3961876 REVERSE LENGTH=234;>AT3G12490.1 | Symbols: ATCYSB, ATCYS6, CYSB | cystatin B | chr3:3960523-3961777 REVERSE LENGTH=201"	305.87	-0.021501	ALVGGVGDVPANQNSGEVESLAR
nitrogen.starvation /nitrogen.resupply 	at3g12500.1	1.016530612	3.30E-05	0.000313707	two.sided	stress.biotic	at3g12500.1#AIGVDLLNNPDLVANDAVIAFK#1142#2	">AT3G12500.1 | Symbols: ATHCHIB, PR3, PR-3, CHI-B, B-CHI, HCHIB | basic chitinase | chr3:3962501-3963984 REVERSE LENGTH=335"	322.48	0.72673	AIGVDLLNNPDLVANDAVIAFK
nitrogen.starvation /nitrogen.resupply 	at3g12580.1	1.623821748	9.75E-06	0.000109549	two.sided	stress.abiotic	at3g12580.1#NQVAMNPTNTVFDAK#825#2	">AT3G12580.1 | Symbols: HSP70, ATHSP70 | heat shock protein 70 | chr3:3991487-3993689 REVERSE LENGTH=650"	317.83	0.036023	NQVAMNPTNTVFDAK
nitrogen.starvation /nitrogen.resupply 	at3g12780.1	0.041488363	0.097536085	0.158451613	two.sided	PS.calvin cyle	at3g12780.1#IGVIESLLEK#551#2	>AT3G12780.1 | Symbols: PGK1 | phosphoglycerate kinase 1 | chr3:4061127-4063140 REVERSE LENGTH=481	276.13	0.066722	IGVIESLLEK
nitrogen.starvation /nitrogen.resupply 	at3g12800.1	-0.449052918	1	1	not.tested	misc.short chain dehydrogenase/reductase (SDR)	at3g12800.1#MDSPFKPDVVR#667#2	">AT3G12800.1 | Symbols: SDRB, DECR | short-chain dehydrogenase-reductase B | chr3:4063463-4064757 REVERSE LENGTH=298"	174.77	n. def.	MDSPFKPDVVR
nitrogen.starvation /nitrogen.resupply 	at3g12915.1	0	0.331484227	0.423603476	two.sided	protein.synthesis	at3g12915.1#EVDAHPLRAMK#634#2	>AT3G12915.1 | Symbols:  | Ribosomal protein S5/Elongation factor G/III/V family protein | chr3:4112999-4115708 FORWARD LENGTH=820	172.88	-0.19274	EVDAHPLRAMK
nitrogen.starvation /nitrogen.resupply 	at3g13110.1	0.796176148	0.124565716	0.196611833	two.sided	amino acid metabolism.synthesis	at3g13110.1#IGAGSVVLK#422#2	">AT3G13110.1 | Symbols: ATSERAT2;2, SAT-1, SAT-A, SAT3, SAT-M, SERAT2;2 | serine acetyltransferase 2;2 | chr3:4214939-4216114 REVERSE LENGTH=391"	99.139	-0.51895	IGAGSVVLK
nitrogen.starvation /nitrogen.resupply 	at3g13160.1	0.976528452	0.092219728	0.153655695	two.sided	not assigned.no ontology	at3g13160.1#LSIEPDVASYNTLIK#832#2	>AT3G13160.1 | Symbols:  | Tetratricopeptide repeat (TPR)-like superfamily protein | chr3:4229994-4231178 REVERSE LENGTH=394	212.17	-0.26066	LSIEPDVASYNTLIK
nitrogen.starvation /nitrogen.resupply 	at3g13235.1	-0.271503192	0.151022284	0.228786028	two.sided	protein.degradation	at3g13235.1#AFVDSGAQSTIISK#712#2	>AT3G13235.1 | Symbols:  | ubiquitin family protein | chr3:4271492-4274348 REVERSE LENGTH=414;>AT3G13235.2 | Symbols:  | ubiquitin family protein | chr3:4271492-4274348 REVERSE LENGTH=414;>AT3G13235.3 | Symbols:  | ubiquitin family protein | chr3:4271492-4	172.82	0.56658	AFVDSGAQSTIISK
nitrogen.starvation /nitrogen.resupply 	at3g13300.1	0.056647495	0.67468642	0.744130065	two.sided	RNA.processing|development.unspecified	at3g13300.1#LQGEIQPQLEVTPITK#898#2	>AT3G13300.1 | Symbols: VCS | Transducin/WD40 repeat-like superfamily protein | chr3:4304085-4309949 FORWARD LENGTH=1344;>AT3G13290.1 | Symbols: VCR | varicose-related | chr3:4297529-4303113 FORWARD LENGTH=1340;>AT3G13300.2 | Symbols: VCS | Transducin/WD40	135.09	-0.16559	LQGEIQPQLEVTPITK
nitrogen.starvation /nitrogen.resupply 	at3g13460.1	-0.437936482	0.008681653	0.025037459	two.sided	signalling.calcium	at3g13460.1#TLPADSNNVASAAGITK#815#2	>AT3G13460.1 | Symbols: ECT2 | evolutionarily conserved C-terminal region 2 | chr3:4385274-4388220 REVERSE LENGTH=667;>AT3G13460.4 | Symbols: ECT2 | evolutionarily conserved C-terminal region 2 | chr3:4385274-4388220 REVERSE LENGTH=666;>AT3G13460.2 | Symbo	254.53	0.23874	TLPADSNNVASAAGITK
nitrogen.starvation /nitrogen.resupply 	at3g13470.1	-0.142658404	0.369407194	0.463943659	two.sided	protein.folding	at3g13470.1#EVELEDPVENIGAK#771#2	>AT5G56500.1 | Symbols:  | TCP-1/cpn60 chaperonin family protein | chr5:22874058-22876966 FORWARD LENGTH=597;>AT5G56500.2 | Symbols:  | TCP-1/cpn60 chaperonin family protein | chr5:22874058-22876966 FORWARD LENGTH=597;>AT3G13470.1 | Symbols:  | TCP-1/cpn60	234.69	-0.030602	EVELEDPVENIGAK
nitrogen.starvation /nitrogen.resupply 	at3g13570.1	-0.750199258	0.271809946	0.362827447	two.sided	RNA.processing	at3g13570.1#GFGFIQFMDPADAAEAK#908#2	">AT3G13570.1 | Symbols: SCL30A, At-SCL30A | SC35-like splicing factor 30A | chr3:4429564-4431602 REVERSE LENGTH=262"	179.74	0.89727	GFGFIQFMDPADAAEAK
nitrogen.starvation /nitrogen.resupply 	at3g13580.1	0.257308753	0.610774848	0.691264557	two.sided	protein.synthesis	at3g13580.1#TALTDNSIVDQGLGK#766#2	>AT3G13580.1 | Symbols:  | Ribosomal protein L30/L7 family protein | chr3:4433809-4435109 FORWARD LENGTH=244;>AT3G13580.2 | Symbols:  | Ribosomal protein L30/L7 family protein | chr3:4433809-4435109 FORWARD LENGTH=244;>AT3G13580.3 | Symbols:  | Ribosomal p	313.31	-0.28208	TALTDNSIVDQGLGK
nitrogen.starvation /nitrogen.resupply 	at3g13750.1	-2.245918976	0.00127302	0.005638469	two.sided	"misc.gluco-, galacto- and mannosidases"	at3g13750.1#TTFSAPAGDSPLAVDMGSMGK#1020#2	>AT3G13750.1 | Symbols: BGAL1 | beta galactosidase 1 | chr3:4511192-4515756 FORWARD LENGTH=847	228.01	-0.00072123	TTFSAPAGDSPLAVDMGSMGK
nitrogen.starvation /nitrogen.resupply 	at3g13860.1	0	0.390451353	0.483613128	two.sided	protein.folding	at3g13860.1#ADENTPNHVPDMASMGM#909#2	>AT3G13860.1 | Symbols: HSP60-3A | heat shock protein 60-3A | chr3:4561704-4565133 REVERSE LENGTH=572	228.84	-0.239	ADENTPNHVPDMASMGM
nitrogen.starvation /nitrogen.resupply 	at3g13920.1	-0.096600347	0.087093449	0.147602562	two.sided	protein.synthesis	at3g13920.1#MFVLDEADEMLSR#778#2	">AT1G54270.1 | Symbols: EIF4A-2 | eif4a-2 | chr1:20260495-20262018 FORWARD LENGTH=412;>AT1G54270.2 | Symbols: EIF4A-2 | eif4a-2 | chr1:20260495-20262018 FORWARD LENGTH=407;>AT3G13920.1 | Symbols: EIF4A1, RH4, TIF4A1 | eukaryotic translation initiation fact"	376.83	0.32775	MFVLDEADEMLSR
nitrogen.starvation /nitrogen.resupply 	at3g13930.1	0.040011878	0.529440799	0.617152549	two.sided	TCA / org. transformation	at3g13930.1#ADVEDFLASGSK#620#2	">AT3G13930.1 | Symbols:  | Dihydrolipoamide acetyltransferase, long form protein | chr3:4596240-4600143 FORWARD LENGTH=539"	241.15	0.078059	ADVEDFLASGSK
nitrogen.starvation /nitrogen.resupply 	at3g14010.1	-0.731379059	0.173184928	0.25544348	two.sided	not assigned.no ontology	at3g14010.1#TFIIPADELVQVIAK#829#2	>AT3G14010.1 | Symbols: CID4 | CTC-interacting domain 4 | chr3:4637164-4640691 FORWARD LENGTH=595;>AT3G14010.2 | Symbols: CID4 | CTC-interacting domain 4 | chr3:4637164-4640691 FORWARD LENGTH=595;>AT3G14010.3 | Symbols: CID4 | CTC-interacting domain 4 | ch	126.16	-0.19537	TFIIPADELVQVIAK
nitrogen.starvation /nitrogen.resupply 	at3g14067.1	0.834552733	0.193857666	0.278864675	two.sided	protein.degradation	at3g14067.1#SALVTTAYDVENSGEPIEDLATGK#1241#2	>AT3G14067.1 | Symbols:  | Subtilase family protein | chr3:4658421-4660754 REVERSE LENGTH=777	382.03	0.22687	SALVTTAYDVENSGEPIEDLATGK
nitrogen.starvation /nitrogen.resupply 	at3g14290.1	-0.58766361	1.99E-06	2.74E-05	two.sided	protein.degradation	at3g14290.1#AIGSGSEGADSSLQEQFNK#963#2	">AT1G53850.1 | Symbols: PAE1, ATPAE1 | 20S proteasome alpha subunit E1 | chr1:20104131-20105792 REVERSE LENGTH=237;>AT1G53850.2 | Symbols: PAE1 | 20S proteasome alpha subunit E1 | chr1:20104131-20105792 REVERSE LENGTH=237;>AT3G14290.1 | Symbols: PAE2 | 20S"	399.67	0.068464	AIGSGSEGADSSLQEQFNK
nitrogen.starvation /nitrogen.resupply 	at3g14390.1	-0.159240803	0.943598162	0.957105194	two.sided	amino acid metabolism.synthesis	at3g14390.1#LQWFLDQVK#589#2	>AT3G14390.1 | Symbols:  | Pyridoxal-dependent decarboxylase family protein | chr3:4806771-4808954 FORWARD LENGTH=484	95.523	-0.0051838	LQWFLDQVK
nitrogen.starvation /nitrogen.resupply 	at3g14940.1	-0.328581841	0.134692282	0.210321638	two.sided	glycolysis.cytosolic branch	at3g14940.1#LNPTSEYAPGLEDTLILTMK#1104#2	">AT3G14940.1 | Symbols: ATPPC3, PPC3 | phosphoenolpyruvate carboxylase 3 | chr3:5025584-5029476 FORWARD LENGTH=968"	95.414	0.92455	LNPTSEYAPGLEDTLILTMK
nitrogen.starvation /nitrogen.resupply 	at3g14990.1	1.927169497	1	1	not.tested	Co-factor and vitamine metabolism.thiamine	at3g14990.1#SFDLIVLPGGLNGAQR#829#2	>AT3G14990.1 | Symbols:  | Class I glutamine amidotransferase-like superfamily protein | chr3:5047510-5049621 FORWARD LENGTH=392;>AT3G14990.2 | Symbols:  | Class I glutamine amidotransferase-like superfamily protein | chr3:5047683-5049621 FORWARD LENGTH=36	89.992	-0.2428	SFDLIVLPGGLNGAQR
nitrogen.starvation /nitrogen.resupply 	at3g15000.1	-0.683074235	0.000745476	0.003689473	two.sided	not assigned.no ontology	at3g15000.1#TLAQIVGSEDEAR#695#2	>AT3G15000.1 | Symbols:  | cobalt ion binding | chr3:5050321-5052121 FORWARD LENGTH=395	237.21	0.045145	TLAQIVGSEDEAR
nitrogen.starvation /nitrogen.resupply 	at3g15640.1	-0.562432123	0.011985485	0.031630416	two.sided	mitochondrial electron transport / ATP synthesis.cytochrome c oxidase	at3g15640.1#LDDIDFPEGPFGTK#776#2	>AT3G15640.1 | Symbols:  | Rubredoxin-like superfamily protein | chr3:5299273-5301371 FORWARD LENGTH=176;>AT3G15640.2 | Symbols:  | Rubredoxin-like superfamily protein | chr3:5299273-5301371 FORWARD LENGTH=175;>AT1G80230.1 | Symbols:  | Rubredoxin-like sup	159	-0.079082	LDDIDFPEGPFGTK
nitrogen.starvation /nitrogen.resupply 	at3g15660.1	-1.128176612	0.002589305	0.009915763	two.sided	redox.glutaredoxins	at3g15660.1#VLQQYNVPISSR#702#2	">AT3G15660.1 | Symbols: ATGRX4, GRX4 | glutaredoxin 4 | chr3:5308134-5309383 REVERSE LENGTH=169;>AT3G15660.2 | Symbols: ATGRX4, GRX4 | glutaredoxin 4 | chr3:5308134-5309383 REVERSE LENGTH=169"	158.4	0.093775	VLQQYNVPISSR
nitrogen.starvation /nitrogen.resupply 	at3g15730.1	-0.368842636	0.005609149	0.017851462	two.sided	lipid metabolism.lipid degradation	at3g15730.1#LEGPIAWDVMYNFEQR#984#2	">AT3G15730.1 | Symbols: PLDALPHA1, PLD | phospholipase D alpha 1 | chr3:5330835-5333474 FORWARD LENGTH=810"	297.72	-0.27005	LEGPIAWDVMYNFEQR
nitrogen.starvation /nitrogen.resupply 	at3g16100.1	1.721602603	0.011698968	0.031126185	two.sided	signalling.G-proteins	at3g16100.1#SFENLNNWR#590#2	">AT3G16100.1 | Symbols: ATRABG3C, ATRAB7D, RABG3c | RAB GTPase homolog G3C | chr3:5459270-5460556 FORWARD LENGTH=206;>AT3G18820.1 | Symbols: ATRABG3F, ATRAB7B, RAB71, RABG3F, RAB7B | RAB GTPase homolog G3F | chr3:6484266-6486005 FORWARD LENGTH=206"	129.1	-0.3843	SFENLNNWR
nitrogen.starvation /nitrogen.resupply 	at3g16110.1	-0.831058448	0.373286915	0.467810211	two.sided	redox.thioredoxin	at3g16110.1#LTVDDYPTILLYK#777#2	">AT3G16110.1 | Symbols: ATPDIL1-6, ATPDI4, PDI4, PDIL1-6 | PDI-like 1-6 | chr3:5460955-5463666 REVERSE LENGTH=534"	156.69	0.11484	LTVDDYPTILLYK
nitrogen.starvation /nitrogen.resupply 	at3g16640.1	-1.09259197	2.10E-17	2.05E-15	two.sided	development.unspecified	at3g16640.1#MLVYQDLLTGDELLSDSFPYK#1224#2	>AT3G16640.1 | Symbols: TCTP | translationally controlled tumor protein | chr3:5669709-5670729 REVERSE LENGTH=168	334.08	0.090968	MLVYQDLLTGDELLSDSFPYK
nitrogen.starvation /nitrogen.resupply 	at3g16780.1	-0.886982427	0.118921955	0.189755251	two.sided	protein.synthesis	at3g16780.1#VWLDPNESGDISMANSR#946#2	>AT3G16780.1 | Symbols:  | Ribosomal protein L19e family protein | chr3:5708982-5710249 FORWARD LENGTH=209	294.93	-0.12712	VWLDPNESGDISMANSR
nitrogen.starvation /nitrogen.resupply 	at3g16910.1	0.441212428	0.20603876	0.293837939	two.sided	gluconeogenese/ glyoxylate cycle.	at3g16910.1#LPAYWVPK#487#2	">AT3G16910.1 | Symbols: AAE7, ACN1 | acyl-activating enzyme 7 | chr3:5773231-5775411 REVERSE LENGTH=569"	81.784	-0.51933	LPAYWVPK
nitrogen.starvation /nitrogen.resupply 	at3g17210.1	0.527783021	0.008798729	0.02522367	two.sided	stress.biotic	at3g17210.1#VLVIDYKPTSVSL#717#2	">AT3G17210.1 | Symbols: ATHS1, HS1 | heat stable protein 1 | chr3:5882318-5882896 FORWARD LENGTH=109"	145.17	-0.064733	VLVIDYKPTSVSL
nitrogen.starvation /nitrogen.resupply 	at3g17240.1	0.549437953	0.000254489	0.001572718	two.sided	TCA / org. transformation	at3g17240.1#FLSPSEVSVDTIDGENVVVK#1068#2	>AT3G17240.1 | Symbols: mtLPD2 | lipoamide dehydrogenase 2 | chr3:5890278-5892166 REVERSE LENGTH=507;>AT3G17240.3 | Symbols: mtLPD2 | lipoamide dehydrogenase 2 | chr3:5890278-5892166 REVERSE LENGTH=507	328.27	0.43412	FLSPSEVSVDTIDGENVVVK
nitrogen.starvation /nitrogen.resupply 	at3g17390.1	-0.024503538	0.002206976	0.008679285	two.sided	"metal handling.binding, chelation and storage"	at3g17390.1#MESFLFTSESVNEGHPDK#1048#2	">AT3G17390.1 | Symbols: MTO3, SAMS3, MAT4 | S-adenosylmethionine synthetase family protein | chr3:5952484-5953665 REVERSE LENGTH=393"	373.71	-0.0071444	MESFLFTSESVNEGHPDK
nitrogen.starvation /nitrogen.resupply 	at3g17820.1	-0.341403737	0.004448708	0.014761623	two.sided	N-metabolism.ammonia metabolism	at3g17820.1#SLLSDLVNLNLTDATGK#908#2	">AT3G17820.1 | Symbols: ATGSKB6, GLN1.3, GLN1;3 | glutamine synthetase 1.3 | chr3:6097503-6099408 FORWARD LENGTH=354"	458.64	0.23285	SLLSDLVNLNLTDATGK
nitrogen.starvation /nitrogen.resupply 	at3g17940.1	-0.7013208	0.004531731	0.01499451	two.sided	minor CHO metabolism.others	at3g17940.1#NTPEIFELNNGTMQVK#918#2	>AT3G17940.1 | Symbols:  | Galactose mutarotase-like superfamily protein | chr3:6143707-6145244 REVERSE LENGTH=341	322.39	-0.46607	NTPEIFELNNGTMQVK
nitrogen.starvation /nitrogen.resupply 	at3g18190.1	-0.02913543	0.072062968	0.127336682	two.sided	protein.folding	at3g18190.1#AAVAAPMASKPR#606#2	>AT3G18190.1 | Symbols:  | TCP-1/cpn60 chaperonin family protein | chr3:6232226-6233836 FORWARD LENGTH=536	227.94	0.21075	AAVAAPMASKPR
nitrogen.starvation /nitrogen.resupply 	at3g19760.1	-0.276846972	0.83558351	0.876874699	two.sided	protein.synthesis	at3g19760.1#LVFETTDGIEPITSFNDMGIK#1164#2	>AT3G19760.1 | Symbols: EIF4A-III | eukaryotic initiation factor 4A-III | chr3:6863790-6866242 FORWARD LENGTH=408	292.6	-0.14484	LVFETTDGIEPITSFNDMGIK
nitrogen.starvation /nitrogen.resupply 	at3g20050.1	-0.262163367	0.003892513	0.013571507	two.sided	protein.folding	at3g20050.1#DSYLLNGYALNTGR#779#2	">AT3G20050.1 | Symbols: ATTCP-1, TCP-1 | T-complex protein 1 alpha subunit | chr3:6998544-7002266 REVERSE LENGTH=545"	299.25	-0.27911	DSYLLNGYALNTGR
nitrogen.starvation /nitrogen.resupply 	at3g20250.1	0.355752632	0.09590502	0.156620347	two.sided	not assigned.no ontology	at3g20250.1#LMTDVFGNYVIQK#764#2	">AT3G20250.1 | Symbols: APUM5, PUM5 | pumilio 5 | chr3:7059098-7062660 REVERSE LENGTH=961;>AT4G25880.1 | Symbols: APUM6, PUM6 | pumilio 6 | chr4:13155518-13159078 FORWARD LENGTH=861;>AT4G25880.3 | Symbols: APUM6, PUM6 | pumilio 6 | chr4:13155518-13159070 F"	147.26	-0.64727	LMTDVFGNYVIQK
nitrogen.starvation /nitrogen.resupply 	at3g20390.1	0.167491019	0.435408686	0.526456879	two.sided	RNA.processing	at3g20390.1#ANNLVFLSGVLGLIPETGK#972#2	>AT3G20390.1 | Symbols:  | endoribonuclease L-PSP family protein | chr3:7110227-7111695 REVERSE LENGTH=187	160.47	-0.085401	ANNLVFLSGVLGLIPETGK
nitrogen.starvation /nitrogen.resupply 	at3g20630.1	0.999159051	0.007499152	0.022230987	two.sided	protein.degradation	at3g20630.1#MAFEMAPADPTLDLNMQLTK#1119#2	">AT3G20630.1 | Symbols: UBP14, TTN6, ATUBP14, PER1 | ubiquitin-specific protease 14 | chr3:7203001-7208340 REVERSE LENGTH=797"	185.09	-0.33754	MAFEMAPADPTLDLNMQLTK
nitrogen.starvation /nitrogen.resupply 	at3g20790.1	0.351856976	0.451469799	0.54362549	two.sided	not assigned.no ontology	at3g20790.1#TIFYPFSGVTEELK#816#2	>AT3G20790.1 | Symbols:  | NAD(P)-binding Rossmann-fold superfamily protein | chr3:7268802-7271099 FORWARD LENGTH=355	174.95	0.67318	TIFYPFSGVTEELK
nitrogen.starvation /nitrogen.resupply 	at3g21860.1	-0.568952222	0.579076715	0.660340772	two.sided	protein.degradation	at3g21860.1#SLLDLACQTVADMIK#839#2	">AT3G21860.1 | Symbols: ASK10, SK10 | SKP1-like 10 | chr3:7699777-7700235 REVERSE LENGTH=152"	164.2	-0.0031089	SLLDLACQTVADMIK
nitrogen.starvation /nitrogen.resupply 	at3g22110.1	1.005180819	0.006285706	0.019422499	two.sided	protein.degradation	at3g22110.1#AAAVGANNQAAQSILK#764#2	>AT3G22110.1 | Symbols: PAC1 | 20S proteasome alpha subunit C1 | chr3:7792819-7793571 REVERSE LENGTH=250;>AT4G15165.1 | Symbols:  | N-terminal nucleophile aminohydrolases (Ntn hydrolases) superfamily protein | chr4:8649460-8650212 FORWARD LENGTH=208	321.81	0.24492	AAAVGANNQAAQSILK
nitrogen.starvation /nitrogen.resupply 	at3g22200.2	1.069575909	7.36E-10	2.20E-08	two.sided	amino acid metabolism.synthesis	at3g22200.2#AFFTSGGSDANDTQVK#823#2	">AT3G22200.2 | Symbols: POP2 | Pyridoxal phosphate (PLP)-dependent transferases superfamily protein | chr3:7835457-7838863 FORWARD LENGTH=513;>AT3G22200.1 | Symbols: POP2, GABA-T, HER1 | Pyridoxal phosphate (PLP)-dependent transferases superfamily protein "	273.38	0.22744	AFFTSGGSDANDTQVK
nitrogen.starvation /nitrogen.resupply 	at3g22230.1	0.160095703	0.413049864	0.5062353	two.sided	protein.synthesis	at3g22230.1#EVATLDALK#480#2	>AT3G22230.1 | Symbols:  | Ribosomal L27e protein family | chr3:7844136-7844543 REVERSE LENGTH=135	113.71	-0.28881	EVATLDALK
nitrogen.starvation /nitrogen.resupply 	at3g22330.1	-0.821885859	0.001726484	0.006975677	two.sided	RNA.processing	at3g22330.1#TLAFGIPIIDK#594#2	">AT3G22330.1 | Symbols: PMH2, ATRH53 | putative mitochondrial RNA helicase 2 | chr3:7892641-7895145 FORWARD LENGTH=616;>AT3G22310.1 | Symbols: PMH1, ATRH9 | putative mitochondrial RNA helicase 1 | chr3:7887382-7889806 FORWARD LENGTH=610"	120.96	0.28499	TLAFGIPIIDK
nitrogen.starvation /nitrogen.resupply 	at3g22630.1	0.677764603	0.709902854	0.77275539	two.sided	protein.degradation	at3g22630.1#NGIPLTTAAAANFTR#759#2	">AT3G22630.1 | Symbols: PBD1, PRCGB | 20S proteasome beta subunit D1 | chr3:8009709-8010774 REVERSE LENGTH=204"	95.236	-0.031506	NGIPLTTAAAANFTR
nitrogen.starvation /nitrogen.resupply 	at3g22660.1	-1.6782373	0.00627345	0.019422499	two.sided	protein.synthesis	at3g22660.1#LNEMGVNFLRPANYYAEMVK#787#3	>AT3G22660.1 | Symbols:  | rRNA processing protein-related | chr3:8016237-8017118 REVERSE LENGTH=293	120.39	-0.32656	LNEMGVNFLRPANYYAEMVK
nitrogen.starvation /nitrogen.resupply 	at3g22890.1	-2.58439476	1.71E-10	5.53E-09	two.sided	S-assimilation.APS	at3g22890.1#LVELIVEEPK#585#2	>AT3G22890.1 | Symbols: APS1 | ATP sulfurylase 1 | chr3:8112837-8114734 FORWARD LENGTH=463	159.83	-0.010326	LVELIVEEPK
nitrogen.starvation /nitrogen.resupply 	at3g22960.1	-1.426417446	0.067101542	0.120206443	two.sided	glycolysis.plastid branch	at3g22960.1#GDLGAQIPLEQVPAAQQR#946#2	">AT3G22960.1 | Symbols: PKP1, PKP-ALPHA | Pyruvate kinase family protein | chr3:8139369-8141771 FORWARD LENGTH=596"	160.45	0.16872	GDLGAQIPLEQVPAAQQR
nitrogen.starvation /nitrogen.resupply 	at3g23390.1	-0.117367802	0.199135916	0.285387424	two.sided	protein.synthesis	at3g23390.1#HFEIGGDK#452#2	>AT3G23390.1 | Symbols:  | Zinc-binding ribosomal protein family protein | chr3:8375427-8376224 FORWARD LENGTH=105;>AT4G14320.1 | Symbols:  | Zinc-binding ribosomal protein family protein | chr4:8242684-8243805 REVERSE LENGTH=105	136.75	-0.3859	HFEIGGDK
nitrogen.starvation /nitrogen.resupply 	at3g23400.1	1.929048147	0.000563527	0.002899558	two.sided	cell.organisation	at3g23400.1#ELETAGGPVDLTDDLDK#894#2	>AT3G23400.1 | Symbols: FIB4 | Plastid-lipid associated protein PAP / fibrillin family protein | chr3:8376636-8378225 REVERSE LENGTH=284	151.44	-0.31244	ELETAGGPVDLTDDLDK
nitrogen.starvation /nitrogen.resupply 	at3g23490.1	0.274254861	0.354979527	0.44871871	two.sided	secondary metabolism.N misc	at3g23490.1#EALPALTDELIGDMMSPPWR#1122#2	>AT3G23490.1 | Symbols: CYN | cyanase | chr3:8423238-8424415 REVERSE LENGTH=168	255.19	0.60111	EALPALTDELIGDMMSPPWR
nitrogen.starvation /nitrogen.resupply 	at3g23570.1	-0.250597143	0.194092342	0.278864675	two.sided	misc.misc2	at3g23570.1#GFEESKPIVEALK#724#2	>AT3G23570.1 | Symbols:  | alpha/beta-Hydrolases superfamily protein | chr3:8458052-8459608 REVERSE LENGTH=239	145.81	-0.15704	GFEESKPIVEALK
nitrogen.starvation /nitrogen.resupply 	at3g23600.1	-0.144609112	0.08599826	0.14663645	two.sided	misc.misc2	at3g23600.1#GFENTKPVLETIK#738#2	>AT3G23600.1 | Symbols:  | alpha/beta-Hydrolases superfamily protein | chr3:8473833-8475655 FORWARD LENGTH=239;>AT3G23600.2 | Symbols:  | alpha/beta-Hydrolases superfamily protein | chr3:8473833-8475655 FORWARD LENGTH=236	276.41	0.15924	GFENTKPVLETIK
nitrogen.starvation /nitrogen.resupply 	at3g23830.1	-0.732124262	0.006814395	0.02038125	two.sided	RNA.RNA binding	at3g23830.1#LFVGGLSWGTDDSSLK#841#2	">AT3G23830.1 | Symbols: GR-RBP4, GRP4 | glycine-rich RNA-binding protein 4 | chr3:8606762-8607677 REVERSE LENGTH=136;>AT3G23830.2 | Symbols: GR-RBP4, GRP4 | glycine-rich RNA-binding protein 4 | chr3:8606762-8607677 REVERSE LENGTH=136"	293.25	-0.21886	LFVGGLSWGTDDSSLK
nitrogen.starvation /nitrogen.resupply 	at3g23940.1	0.14520894	0.075683137	0.1315445	two.sided	not assigned.no ontology	at3g23940.1#GGPGMPEMLTPTSAIMGAGLGK#1037#2	>AT3G23940.1 | Symbols:  | dehydratase family | chr3:8648780-8652323 FORWARD LENGTH=608;>AT3G23940.2 | Symbols:  | dehydratase family | chr3:8648780-8652323 FORWARD LENGTH=606	202.16	-0.53098	GGPGMPEMLTPTSAIMGAGLGK
nitrogen.starvation /nitrogen.resupply 	at3g23990.1	0.046354727	0.151011182	0.228786028	two.sided	protein.folding	at3g23990.1#ANLQDLAALTGGEVITDELGMNLEK#1308#2	">AT3G23990.1 | Symbols: HSP60, HSP60-3B | heat shock protein 60 | chr3:8669013-8672278 FORWARD LENGTH=577"	362.68	-0.18217	ANLQDLAALTGGEVITDELGMNLEK
nitrogen.starvation /nitrogen.resupply 	at3g24170.1	0.897856747	8.36E-06	9.67E-05	two.sided	redox.ascorbate and glutathione	at3g24170.1#ILVYGATYGGELEDAK#850#2	">AT3G24170.1 | Symbols: ATGR1, GR1 | glutathione-disulfide reductase | chr3:8729762-8734115 REVERSE LENGTH=499;>AT3G24170.2 | Symbols: ATGR1, GR1 | glutathione-disulfide reductase | chr3:8729762-8734115 REVERSE LENGTH=499;>AT3G24170.3 | Symbols: ATGR1, GR1"	184.02	0.59974	ILVYGATYGGELEDAK
nitrogen.starvation /nitrogen.resupply 	at3g24800.1	-1.289483942	1	1	not.tested	protein.degradation	at3g24800.1#ALNVHENELLK#640#2	>AT3G24800.1 | Symbols: PRT1 | proteolysis 1 | chr3:9055653-9057795 FORWARD LENGTH=410	105.03	-0.022576	ALNVHENELLK
nitrogen.starvation /nitrogen.resupply 	at3g24830.1	0.014534538	0.819580521	0.867878557	two.sided	protein.synthesis	at3g24830.1#LSSEVGWNHYDTIK#825#2	>AT3G24830.1 | Symbols:  | Ribosomal protein L13 family protein | chr3:9064613-9065871 FORWARD LENGTH=206;>AT3G07110.2 | Symbols:  | Ribosomal protein L13 family protein | chr3:2252092-2253332 FORWARD LENGTH=207;>AT3G07110.1 | Symbols:  | Ribosomal protein	283.82	-0.31788	LSSEVGWNHYDTIK
nitrogen.starvation /nitrogen.resupply 	at3g25220.1	-0.880938434	0.097539991	0.158451613	two.sided	cell.cycle	at3g25220.1#LTDGTVFDSSFER#737#2	>AT3G25220.1 | Symbols: FKBP15-1 | FK506-binding protein 15 kD-1 | chr3:9182691-9184463 FORWARD LENGTH=153;>AT5G48580.1 | Symbols: FKBP15-2 | FK506- and rapamycin-binding protein 15 kD-2 | chr5:19696156-19697304 REVERSE LENGTH=163	143.25	-0.45596	LTDGTVFDSSFER
nitrogen.starvation /nitrogen.resupply 	at3g25230.2	0.028502626	0.173430377	0.25544348	two.sided	cell.cycle|protein.folding	at3g25230.2#FTLGQGQVIK#546#2	">AT3G25230.2 | Symbols: ROF1, ATFKBP62, FKBP62 | rotamase FKBP 1 | chr3:9188257-9191175 FORWARD LENGTH=562;>AT3G25230.1 | Symbols: ROF1, ATFKBP62, FKBP62 | rotamase FKBP 1 | chr3:9188257-9191137 FORWARD LENGTH=551"	209.6	-0.26928	FTLGQGQVIK
nitrogen.starvation /nitrogen.resupply 	at3g25520.1	-0.042470474	0.220528623	0.309216605	two.sided	protein.synthesis	at3g25520.1#ALLDVGLIR#485#2	">AT3G25520.1 | Symbols: ATL5, PGY3, OLI5, RPL5A | ribosomal protein L5 | chr3:9269573-9271327 REVERSE LENGTH=301;>AT5G39740.1 | Symbols: OLI7, RPL5B | ribosomal protein L5 B | chr5:15903365-15905185 FORWARD LENGTH=301;>AT5G39740.2 | Symbols: RPL5B | riboso"	215.38	0.034968	ALLDVGLIR
nitrogen.starvation /nitrogen.resupply 	at3g25530.1	0.783524113	0.032595681	0.067743336	two.sided	OPP.oxidative PP	at3g25530.1#SGLSSDTLLDILDLGAMTNPMFK#1220#2	">AT3G25530.1 | Symbols: GHBDH, ATGHBDH, GLYR1, GR1 | glyoxylate reductase 1 | chr3:9271949-9273514 REVERSE LENGTH=289;>AT3G25530.2 | Symbols: GHBDH, ATGHBDH, GLYR1, GR1 | glyoxylate reductase 1 | chr3:9271949-9273514 REVERSE LENGTH=278"	274.39	-0.20481	SGLSSDTLLDILDLGAMTNPMFK
nitrogen.starvation /nitrogen.resupply 	at3g25760.1	1.277244459	1	1	not.tested	stress.abiotic	at3g25760.1#FGLGDLVPFTNK#654#2	">AT3G25760.1 | Symbols: AOC1, ERD12 | allene oxide cyclase 1 | chr3:9403972-9405105 FORWARD LENGTH=254"	86.313	-0.34835	FGLGDLVPFTNK
nitrogen.starvation /nitrogen.resupply 	at3g25780.1	0.813445446	0.036520114	0.075061067	two.sided	hormone metabolism.jasmonate	at3g25780.1#GLANDLPLELTGTAVTPSK#949#2	>AT3G25780.1 | Symbols: AOC3 | allene oxide cyclase 3 | chr3:9409362-9410409 FORWARD LENGTH=258	179.87	-0.62775	GLANDLPLELTGTAVTPSK
nitrogen.starvation /nitrogen.resupply 	at3g25800.1	0.008986305	0.496827865	0.588232158	two.sided	protein.postranslational modification	at3g25800.1#VLQSLIPIVDQSVVEK#884#2	">AT3G25800.1 | Symbols: PDF1, PR 65, PP2AA2 | protein phosphatase 2A  subunit A2 | chr3:9422822-9425783 REVERSE LENGTH=587"	129.05	-0.14661	VLQSLIPIVDQSVVEK
nitrogen.starvation /nitrogen.resupply 	at3g25860.1	-0.307199997	0.359431253	0.453854815	two.sided	lipid metabolism.FA synthesis and FA elongation	at3g25860.1#VGYPVNTDALDALYEK#884#2	">AT3G25860.1 | Symbols: LTA2, PLE2 | 2-oxoacid dehydrogenases acyltransferase family protein | chr3:9460632-9462585 FORWARD LENGTH=480"	235.35	0.37245	VGYPVNTDALDALYEK
nitrogen.starvation /nitrogen.resupply 	at3g26420.1	0.082848419	0.774539182	0.830727056	two.sided	RNA.RNA binding	at3g26420.1#AMDEAIAAMNGMDLDGR#891#2	>AT3G26420.1 | Symbols: ATRZ-1A | RNA-binding (RRM/RBD/RNP motifs) family protein with retrovirus zinc finger-like domain | chr3:9671953-9673055 FORWARD LENGTH=245	324.38	-0.46227	AMDEAIAAMNGMDLDGR
nitrogen.starvation /nitrogen.resupply 	at3g26650.1	0.113975165	0.409575187	0.503032406	two.sided	PS.calvin cyle	at3g26650.1#VVDLADIVANNWK#729#2	">AT3G26650.1 | Symbols: GAPA, GAPA-1 | glyceraldehyde 3-phosphate dehydrogenase A subunit | chr3:9795226-9796848 FORWARD LENGTH=396;>AT1G12900.1 | Symbols: GAPA-2 | glyceraldehyde 3-phosphate dehydrogenase A subunit 2 | chr1:4392634-4394283 REVERSE LENGTH="	196.38	-0.15552	VVDLADIVANNWK
nitrogen.starvation /nitrogen.resupply 	at3g27190.1	0.792589323	0.191375483	0.27698459	two.sided	nucleotide metabolism.salvage	at3g27190.1#VIPGLGEFGDRYFGTDE#936#2	>AT3G27190.1 | Symbols: UKL2 | uridine kinase-like 2 | chr3:10039504-10042917 REVERSE LENGTH=483	144.97	0.24219	VIPGLGEFGDRYFGTDE
nitrogen.starvation /nitrogen.resupply 	at3g27240.1	0.285898386	0.350355788	0.444799522	two.sided	mitochondrial electron transport / ATP synthesis.cytochrome c	at3g27240.1#MLNDEAVEYEDGVPATEAQMGK#1199#2	>AT3G27240.1 | Symbols:  | Cytochrome C1 family | chr3:10056144-10058370 REVERSE LENGTH=307	287.37	-0.62624	MLNDEAVEYEDGVPATEAQMGK
nitrogen.starvation /nitrogen.resupply 	at3g27300.1	1.49994321	0.015189677	0.038236083	two.sided	OPP.oxidative PP	at3g27300.1#WEGVPFILK#545#2	>AT3G27300.1 | Symbols: G6PD5 | glucose-6-phosphate dehydrogenase 5 | chr3:10083318-10086288 REVERSE LENGTH=516;>AT3G27300.2 | Symbols: G6PD5 | glucose-6-phosphate dehydrogenase 5 | chr3:10083318-10086288 REVERSE LENGTH=516;>AT3G27300.3 | Symbols: G6PD5 | 	99.802	-0.11879	WEGVPFILK
nitrogen.starvation /nitrogen.resupply 	at3g27310.1	-1.004905455	1	1	not.tested	not assigned.unknown	at3g27310.1#DDGGSSTPYLNEEILSLK#969#2	>AT3G27310.1 | Symbols: PUX1 | plant UBX domain-containing protein 1 | chr3:10087360-10089077 REVERSE LENGTH=251	122.01	-0.62697	DDGGSSTPYLNEEILSLK
nitrogen.starvation /nitrogen.resupply 	at3g27380.1	-0.149679763	0.136402703	0.211684126	two.sided	TCA / org. transformation	at3g27380.1#DLVVDMTNFYNQYK#875#2	>AT3G27380.1 | Symbols: SDH2-1 | succinate dehydrogenase 2-1 | chr3:10131209-10132673 REVERSE LENGTH=279;>AT3G27380.2 | Symbols: SDH2-1 | succinate dehydrogenase 2-1 | chr3:10131209-10132673 REVERSE LENGTH=279;>AT5G40650.1 | Symbols: SDH2-2 | succinate deh	213.18	0.66482	DLVVDMTNFYNQYK
nitrogen.starvation /nitrogen.resupply 	at3g27740.1	0.209530416	0.00664125	0.020263387	two.sided	nucleotide metabolism.synthesis	at3g27740.1#MNPDGILFSNGPGDPSAVPYAVETVK#1338#2	>AT3G27740.1 | Symbols: CARA | carbamoyl phosphate synthetase A | chr3:10281470-10283792 REVERSE LENGTH=430;>AT3G27740.2 | Symbols: CARA | carbamoyl phosphate synthetase A | chr3:10281470-10283792 REVERSE LENGTH=358	252.71	-0.030827	MNPDGILFSNGPGDPSAVPYAVETVK
nitrogen.starvation /nitrogen.resupply 	at3g27830.1	-2.577771789	0.000125647	0.000915583	two.sided	protein.synthesis	at3g27830.1#IGSEISSLTLEEAR#753#2	">AT3G27830.1 | Symbols: RPL12-A, RPL12 | ribosomal protein L12-A | chr3:10318576-10319151 FORWARD LENGTH=191;>AT3G27850.1 | Symbols: RPL12-C | ribosomal protein L12-C | chr3:10324905-10325468 FORWARD LENGTH=187"	205.62	0.39442	IGSEISSLTLEEAR
nitrogen.starvation /nitrogen.resupply 	at3g27890.1	0.657946708	0.010965034	0.029646203	two.sided	not assigned.no ontology	at3g27890.1#MEAVTAIKPLIR#692#2	>AT3G27890.1 | Symbols: NQR | NADPH:quinone oxidoreductase | chr3:10350807-10351938 REVERSE LENGTH=196	240.85	-0.018712	MEAVTAIKPLIR
nitrogen.starvation /nitrogen.resupply 	at3g28500.1	-1.441591921	1.08E-09	3.09E-08	two.sided	protein.synthesis	at3g28500.1#ILESVGAEIDETK#702#2	>AT3G28500.1 | Symbols:  | 60S acidic ribosomal protein family | chr3:10682204-10682551 FORWARD LENGTH=115	301.93	-0.011739	ILESVGAEIDETK
nitrogen.starvation /nitrogen.resupply 	at3g28710.1	1.680572405	0.01374254	0.035155417	two.sided	transport.p- and v-ATPases	at3g28710.1#MSYGESQMLDK#645#2	">AT3G28710.1 | Symbols:  | ATPase, V0/A0 complex, subunit C/D | chr3:10773144-10775594 REVERSE LENGTH=351;>AT3G28715.1 | Symbols:  | ATPase, V0/A0 complex, subunit C/D | chr3:10778025-10780350 FORWARD LENGTH=351;>AT3G28715.2 | Symbols:  | ATPase, V0/A0 com"	117.23	-0.030915	MSYGESQMLDK
nitrogen.starvation /nitrogen.resupply 	at3g28930.1	-0.627842933	0.000771697	0.003724554	two.sided	stress.biotic	at3g28930.1#DDPNMYGEWDFEEWK#981#2	>AT3G28930.1 | Symbols: AIG2 | AIG2-like (avirulence induced gene) family protein | chr3:10959890-10960728 REVERSE LENGTH=170	207.55	0.34176	DDPNMYGEWDFEEWK
nitrogen.starvation /nitrogen.resupply 	at3g28940.1	-0.453216445	0.005824482	0.018386472	two.sided	stress.biotic	at3g28940.1#ILTGLTDSQLENLDMIEGSEYVRK#1363#2	>AT3G28940.1 | Symbols:  | AIG2-like (avirulence induced gene) family protein | chr3:10968324-10969311 REVERSE LENGTH=169	303.7	0.38134	ILTGLTDSQLENLDMIEGSEYVRK
nitrogen.starvation /nitrogen.resupply 	at3g29200.1	0.500908517	0.131385522	0.205708162	two.sided	amino acid metabolism.synthesis	at3g29200.1#DALMDMLTFPTVEDAIK#955#2	">AT3G29200.1 | Symbols: CM1, ATCM1 | chorismate mutase 1 | chr3:11164582-11166258 REVERSE LENGTH=340"	287.85	0.66073	DALMDMLTFPTVEDAIK
nitrogen.starvation /nitrogen.resupply 	at3g29360.1	0.556061794	0.003292372	0.012038423	two.sided	cell wall.precursor synthesis	at3g29360.1#FQILSNPEFLAEGTAIK#940#2	>AT3G29360.1 | Symbols:  | UDP-glucose 6-dehydrogenase family protein | chr3:11267375-11268817 REVERSE LENGTH=480;>AT3G29360.2 | Symbols:  | UDP-glucose 6-dehydrogenase family protein | chr3:11267375-11268817 REVERSE LENGTH=480	415.35	0.24647	FQILSNPEFLAEGTAIK
nitrogen.starvation /nitrogen.resupply 	at3g30841.1	0.820397319	0.013828009	0.035264443	two.sided	glycolysis.cytosolic branch	at3g30841.1#NIANLVLLR#513#2	>AT3G30841.1 | Symbols:  | Cofactor-independent phosphoglycerate mutase | chr3:12591595-12593401 FORWARD LENGTH=495;>AT4G09520.1 | Symbols:  | Cofactor-independent phosphoglycerate mutase | chr4:6024970-6026751 REVERSE LENGTH=492	131.06	0.18321	NIANLVLLR
nitrogen.starvation /nitrogen.resupply 	at3g42170.1	1.518108916	0.047272541	0.091718153	two.sided	DNA.unspecified	at3g42170.1#VQEFDVLDWWK#733#2	>AT3G42170.1 | Symbols:  | BED zinc finger ;hAT family dimerisation domain | chr3:14321838-14323928 FORWARD LENGTH=696	134.56	0.70006	VQEFDVLDWWK
nitrogen.starvation /nitrogen.resupply 	at3g43300.1	-0.775180975	0.094082176	0.155497117	two.sided	signalling.G-proteins	at3g43300.1#FMDNLFLR#528#2	">AT3G43300.1 | Symbols: ATMIN7, BEN1 | HOPM interactor 7 | chr3:15234235-15245034 REVERSE LENGTH=1758;>AT3G43300.2 | Symbols: ATMIN7 | HOPM interactor 7 | chr3:15234235-15245034 REVERSE LENGTH=1727"	184.49	0.39983	FMDNLFLR
nitrogen.starvation /nitrogen.resupply 	at3g44110.1	-0.411985146	0.037545525	0.076666386	two.sided	stress.abiotic	at3g44110.1#VSLEDVYLGTMK#678#2	">AT3G44110.1 | Symbols: ATJ3, ATJ | DNAJ homologue 3 | chr3:15869115-15871059 REVERSE LENGTH=420;>AT3G44110.2 | Symbols: ATJ3, ATJ | DNAJ homologue 3 | chr3:15869179-15871059 REVERSE LENGTH=343"	213.38	0.23675	VSLEDVYLGTMK
nitrogen.starvation /nitrogen.resupply 	at3g44310.1	0.866299409	0.009466538	0.026642649	two.sided	hormone metabolism.auxin|secondary metabolism.sulfur-containing	at3g44310.1#DMSTVQNATPFNGVAPSTTVR#1097#2	">AT3G44310.1 | Symbols: NIT1, ATNIT1, NITI | nitrilase 1 | chr3:15986901-15988841 FORWARD LENGTH=346;>AT3G44310.3 | Symbols: NIT1, ATNIT1, NITI | nitrilase 1 | chr3:15986901-15988841 FORWARD LENGTH=346"	299.43	-0.27784	DMSTVQNATPFNGVAPSTTVR
nitrogen.starvation /nitrogen.resupply 	at3g44620.2	-0.396448628	0.790613988	0.841784082	two.sided	protein.postranslational modification	at3g44620.2#FVPDPYYGGAQGFEK#838#2	>AT3G44620.2 | Symbols:  | protein tyrosine phosphatases;protein tyrosine phosphatases | chr3:16193858-16195422 FORWARD LENGTH=262;>AT3G44620.1 | Symbols:  | protein tyrosine phosphatases;protein tyrosine phosphatases | chr3:16193858-16195422 FORWARD LENGT	130.47	-0.090863	FVPDPYYGGAQGFEK
nitrogen.starvation /nitrogen.resupply 	at3g44750.1	-2.33937712	1.80E-05	0.000186104	two.sided	RNA.regulation of transcription	at3g44750.1#EFELSHTWGK#617#2	">AT3G44750.1 | Symbols: HD2A, ATHD2A, HDA3, HDT1 | histone deacetylase 3 | chr3:16298045-16299585 FORWARD LENGTH=245;>AT3G44750.2 | Symbols: HDA3 | histone deacetylase 3 | chr3:16298045-16299585 FORWARD LENGTH=242"	168.83	1.5252	EFELSHTWGK
nitrogen.starvation /nitrogen.resupply 	at3g45010.1	1.816039011	0.018122205	0.043642753	two.sided	protein.degradation	at3g45010.1#AALQMLQNWMQGK#760#2	>AT3G45010.1 | Symbols: scpl48 | serine carboxypeptidase-like 48 | chr3:16466328-16468845 FORWARD LENGTH=510	230.41	-0.29881	AALQMLQNWMQGK
nitrogen.starvation /nitrogen.resupply 	at3g45030.1	-0.064978719	0.091480252	0.152859705	two.sided	protein.synthesis	at3g45030.1#AGLEEPLEQIHK#682#2	>AT3G45030.1 | Symbols:  | Ribosomal protein S10p/S20e family protein | chr3:16471606-16472312 REVERSE LENGTH=124;>AT5G62300.1 | Symbols:  | Ribosomal protein S10p/S20e family protein | chr5:25021388-25022235 REVERSE LENGTH=124;>AT5G62300.2 | Symbols:  | R	227.81	-0.41821	AGLEEPLEQIHK
nitrogen.starvation /nitrogen.resupply 	at3g45970.1	4.157845665	1	1	not.tested	cell wall.modification	at3g45970.1#MIWSQSVLPSNWEAGK#917#2	">AT3G45970.1 | Symbols: ATEXLA1, EXPL1, ATEXPL1, ATHEXP BETA 2.1, EXLA1 | expansin-like A1 | chr3:16896238-16897189 FORWARD LENGTH=265"	308	-0.20963	MIWSQSVLPSNWEAGK
nitrogen.starvation /nitrogen.resupply 	at3g46000.1	2.074458083	0.003216162	0.011877126	two.sided	cell.organisation	at3g46000.1#IFFIAWSPDTAK#698#2	>AT3G46000.1 | Symbols: ADF2 | actin depolymerizing factor 2 | chr3:16907743-16908822 REVERSE LENGTH=137	151.79	0.9117	IFFIAWSPDTAK
nitrogen.starvation /nitrogen.resupply 	at3g46040.1	-0.285024675	0.216382399	0.305801794	two.sided	protein.synthesis	at3g46040.1#VRISVLNDGLK#607#2	>AT3G46040.1 | Symbols: RPS15AD | ribosomal protein S15A D | chr3:16914891-16915529 FORWARD LENGTH=130	130.1	-0.20437	VRISVLNDGLK
nitrogen.starvation /nitrogen.resupply 	at3g46100.1	1.619216006	1	1	not.tested	protein.aa activation	at3g46100.1#LICAAANGGGR#530#2	">AT3G46100.1 | Symbols: ATHRS1, HRS1 | Histidyl-tRNA synthetase 1 | chr3:16928444-16930984 REVERSE LENGTH=486"	98.048	-0.33735	LICAAANGGGR
nitrogen.starvation /nitrogen.resupply 	at3g46560.1	-1.659767155	0.010473654	0.028582307	two.sided	protein.targeting	at3g46560.1#MASMIDQLQLR#653#2	">AT3G46560.1 | Symbols: TIM9, emb2474 | Tim10/DDP family zinc finger protein | chr3:17138632-17139301 FORWARD LENGTH=93"	218.15	-0.12998	MASMIDQLQLR
nitrogen.starvation /nitrogen.resupply 	at3g46940.1	-2.593647413	8.38E-09	2.08E-07	two.sided	nucleotide metabolism.deoxynucleotide metabolism	at3g46940.1#IVTPDVVEVDDLDETVRGDGGFGSTGV#1375#2	>AT3G46940.1 | Symbols: DUT1 | DUTP-PYROPHOSPHATASE-LIKE 1 | chr3:17288367-17288867 REVERSE LENGTH=166	256.33	0.16411	IVTPDVVEVDDLDETVRGDGGFGSTGV
nitrogen.starvation /nitrogen.resupply 	at3g46970.1	0.925804944	0.062931395	0.114430997	two.sided	major CHO metabolism.degradation	at3g46970.1#LVNDVGDVVNSDPEVNEYLK#1110#2	">AT3G46970.1 | Symbols: ATPHS2, PHS2 | alpha-glucan phosphorylase 2 | chr3:17301625-17306111 REVERSE LENGTH=841"	354.88	0.064832	LVNDVGDVVNSDPEVNEYLK
nitrogen.starvation /nitrogen.resupply 	at3g47370.1	-1.022277294	0.000256737	0.001574796	two.sided	protein.synthesis	at3g47370.1#AGLEAPLEQIHK#653#2	>AT3G47370.1 | Symbols:  | Ribosomal protein S10p/S20e family protein | chr3:17453671-17454437 REVERSE LENGTH=122;>AT3G47370.2 | Symbols:  | Ribosomal protein S10p/S20e family protein | chr3:17453671-17454437 REVERSE LENGTH=122;>AT3G47370.3 | Symbols:  | R	156.58	-0.0057814	AGLEAPLEQIHK
nitrogen.starvation /nitrogen.resupply 	at3g47520.1	0.243170417	0.655213806	0.726770869	two.sided	TCA / org. transformation	at3g47520.1#VAVLGAAGGIGQPLSLLIK#889#2	>AT3G47520.1 | Symbols: MDH | malate dehydrogenase | chr3:17513657-17514868 FORWARD LENGTH=403	225.13	0.016865	VAVLGAAGGIGQPLSLLIK
nitrogen.starvation /nitrogen.resupply 	at3g48000.1	1.13217563	1.61E-25	6.25E-23	two.sided	fermentation.aldehyde dehydrogenase	at3g48000.1#SPFIVFEDADIDK#748#2	">AT3G48000.1 | Symbols: ALDH2B4, ALDH2, ALDH2A | aldehyde dehydrogenase 2B4 | chr3:17717082-17719843 REVERSE LENGTH=538"	279.62	-0.08369	SPFIVFEDADIDK
nitrogen.starvation /nitrogen.resupply 	at3g48170.1	0.453770303	0.283927223	0.375143662	two.sided	secondary metabolism.N misc	at3g48170.1#TPLSLPMDTFK#625#2	>AT3G48170.1 | Symbols: ALDH10A9 | aldehyde dehydrogenase 10A9 | chr3:17786290-17789918 REVERSE LENGTH=503	134.75	0.51327	TPLSLPMDTFK
nitrogen.starvation /nitrogen.resupply 	at3g48330.1	-1.709683396	0.15566271	0.234598768	two.sided	protein.postranslational modification	at3g48330.1#LVIPVGNIFQDLQVVDK#949#2	">AT3G48330.1 | Symbols: PIMT1, ATPIMT1 | protein-l-isoaspartate methyltransferase 1 | chr3:17892969-17893975 REVERSE LENGTH=230;>AT3G48330.2 | Symbols: PIMT1 | protein-l-isoaspartate methyltransferase 1 | chr3:17892969-17893975 REVERSE LENGTH=230"	106.93	0.22282	LVIPVGNIFQDLQVVDK
nitrogen.starvation /nitrogen.resupply 	at3g48560.1	-1.652689826	0.003022256	0.011242022	two.sided	amino acid metabolism.synthesis	at3g48560.1#MIGTDAFQETPIVEVTR#954#2	">AT3G48560.1 | Symbols: CSR1, ALS, AHAS, TZP5, IMR1 | chlorsulfuron/imidazolinone resistant 1 | chr3:18001530-18003542 REVERSE LENGTH=670"	292.44	-0.11731	MIGTDAFQETPIVEVTR
nitrogen.starvation /nitrogen.resupply 	at3g48750.1	0.252363898	0.02474529	0.055052379	two.sided	cell.cycle	at3g48750.1#WKPTDLETFVPNLDPDGVDLLSK#867#3	">AT3G48750.1 | Symbols: CDKA;1, CDC2AAT, CDK2, CDC2, CDC2A, CDKA1 | cell division control 2 | chr3:18072238-18074296 FORWARD LENGTH=294"	99.603	-0.07102	WKPTDLETFVPNLDPDGVDLLSK
nitrogen.starvation /nitrogen.resupply 	at3g48890.1	0.254575708	0.138297167	0.213948465	two.sided	redox.ascorbate and glutathione	at3g48890.1#MFYGPGGPYALFAGK#788#2	">AT3G48890.1 | Symbols: ATMP2, ATMAPR3, MSBP2, MAPR3 | membrane-associated progesterone binding protein 3 | chr3:18129669-18131353 FORWARD LENGTH=233;>AT5G52240.1 | Symbols: MSBP1, ATMP1, AtMAPR5 | membrane steroid binding protein 1 | chr5:21213121-2121455"	187.85	0.53594	MFYGPGGPYALFAGK
nitrogen.starvation /nitrogen.resupply 	at3g48930.1	0.140252942	0.235279323	0.326761295	two.sided	protein.synthesis	at3g48930.1#NIGLGFKTPR#552#2	">AT3G48930.1 | Symbols: EMB1080 | Nucleic acid-binding, OB-fold-like protein | chr3:18141017-18142189 REVERSE LENGTH=160;>AT4G30800.1 | Symbols:  | Nucleic acid-binding, OB-fold-like protein | chr4:15001216-15002392 FORWARD LENGTH=159;>AT5G23740.1 | Symbol"	202.56	-0.033075	NIGLGFKTPR
nitrogen.starvation /nitrogen.resupply 	at3g48990.1	0.100484976	0.347936914	0.442209266	two.sided	lipid metabolism.FA synthesis and FA elongation	at3g48990.1#MDSDTLSGLLENVAK#818#2	>AT3G48990.1 | Symbols:  | AMP-dependent synthetase and ligase family protein | chr3:18159031-18161294 REVERSE LENGTH=514	317.55	-0.35933	MDSDTLSGLLENVAK
nitrogen.starvation /nitrogen.resupply 	at3g49010.1	-0.241371256	0.002490408	0.009599988	two.sided	protein.synthesis	at3g49010.1#SLEGLQTNVQR#623#2	">AT3G49010.1 | Symbols: ATBBC1, BBC1, RSU2 | breast basic conserved 1 | chr3:18166971-18168047 REVERSE LENGTH=206;>AT3G49010.2 | Symbols: ATBBC1, BBC1, RSU2 | breast basic conserved 1 | chr3:18166971-18168047 REVERSE LENGTH=206;>AT3G49010.3 | Symbols: ATBB"	289.96	-0.11344	SLEGLQTNVQR
nitrogen.starvation /nitrogen.resupply 	at3g49080.1	-0.689698225	1	1	not.tested	protein.synthesis	at3g49080.1#SGITDEMLDSLIALK#803#2	>AT3G49080.1 | Symbols:  | Ribosomal protein S5 domain 2-like superfamily protein | chr3:18194500-18196657 REVERSE LENGTH=430	179.65	0.84469	SGITDEMLDSLIALK
nitrogen.starvation /nitrogen.resupply 	at3g49240.1	1.008242313	0.006173096	0.019227136	two.sided	not assigned.no ontology	at3g49240.1#LGGFVDDGVVYGQLMK#849#2	>AT3G49240.1 | Symbols: emb1796 | Pentatricopeptide repeat (PPR) superfamily protein | chr3:18256086-18257975 FORWARD LENGTH=629	209.79	-1.1054	LGGFVDDGVVYGQLMK
nitrogen.starvation /nitrogen.resupply 	at3g49430.1	0.252291686	0.579494256	0.660340772	two.sided	RNA.processing	at3g49430.1#GLPSSASWQDLK#645#2	">AT3G49430.1 | Symbols: SRp34a, SR34a, At-SR34a | SER/ARG-rich protein 34A | chr3:18332668-18334829 FORWARD LENGTH=300;>AT3G49430.3 | Symbols: SRp34a, SR34a, At-SR34a | SER/ARG-rich protein 34A | chr3:18332668-18334829 FORWARD LENGTH=300;>AT3G49430.2 | Sym"	102.62	0.35133	GLPSSASWQDLK
nitrogen.starvation /nitrogen.resupply 	at3g49470.1	-0.602175977	1	1	not.tested	protein.synthesis	at3g49470.1#IEDLSSQLQTQAAQQFR#982#2	>AT3G49470.1 | Symbols: NACA2 | nascent polypeptide-associated complex subunit alpha-like protein 2 | chr3:18341072-18342273 FORWARD LENGTH=217	131.51	0.15826	IEDLSSQLQTQAAQQFR
nitrogen.starvation /nitrogen.resupply 	at3g49720.1	-0.212361039	0.418105959	0.510206832	two.sided	not assigned.unknown	at3g49720.1#VASDGVVLFAGLPGQQR#857#2	">AT3G49720.1 | Symbols:  | unknown protein; FUNCTIONS IN: molecular_function unknown; INVOLVED IN: biological_process unknown; LOCATED IN: chloroplast thylakoid membrane, Golgi apparatus, plasma membrane, membrane; EXPRESSED IN: 25 plant structures; EXPRES"	176.4	-0.39643	VASDGVVLFAGLPGQQR
nitrogen.starvation /nitrogen.resupply 	at3g49910.1	0.301922886	0.709436301	0.77275539	two.sided	protein.synthesis	at3g49910.1#VNGTTVNVGIQPSK#707#2	>AT3G49910.1 | Symbols:  | Translation protein SH3-like family protein | chr3:18504311-18504751 FORWARD LENGTH=146	223.7	-0.10965	VNGTTVNVGIQPSK
nitrogen.starvation /nitrogen.resupply 	at3g50040.1	2.268994029	1	1	not.tested	not assigned.unknown	at3g50040.1#IINQITGVPR#556#2	>AT3G50040.1 | Symbols:  | unknown protein; BEST Arabidopsis thaliana protein match is: unknown protein (TAIR:AT4G37440.2); Has 70 Blast hits to 70 proteins in 12 species: Archae - 0; Bacteria - 0; Metazoa - 0; Fungi - 0; Plants - 70; Viruses - 0; Other Eu	109.29	-0.055661	IINQITGVPR
nitrogen.starvation /nitrogen.resupply 	at3g50210.1	1.506399659	0.021353178	0.049353889	two.sided	secondary metabolism.flavonoids	at3g50210.1#MAGDPFWVMR#605#2	>AT3G50210.1 | Symbols:  | 2-oxoglutarate (2OG) and Fe(II)-dependent oxygenase superfamily protein | chr3:18614338-18616229 REVERSE LENGTH=332;>AT3G50210.3 | Symbols:  | 2-oxoglutarate (2OG) and Fe(II)-dependent oxygenase superfamily protein | chr3:1861433	133.23	-0.18216	MAGDPFWVMR
nitrogen.starvation /nitrogen.resupply 	at3g51000.1	1.491018484	0.080444384	0.138244892	two.sided	misc.misc2	at3g51000.1#DIGYEGPNGTMEYVK#837#2	>AT3G51000.1 | Symbols:  | alpha/beta-Hydrolases superfamily protein | chr3:18945258-18946499 REVERSE LENGTH=323	263.56	0.20762	DIGYEGPNGTMEYVK
nitrogen.starvation /nitrogen.resupply 	at3g51010.1	-0.582217432	0.06091222	0.111688341	two.sided	not assigned.unknown	at3g51010.1#LIELQQLEEEK#686#2	">AT3G51010.1 | Symbols:  | unknown protein; FUNCTIONS IN: molecular_function unknown; INVOLVED IN: biological_process unknown; LOCATED IN: mitochondrion, plastid; EXPRESSED IN: 22 plant structures; EXPRESSED DURING: 13 growth stages; Has 24 Blast hits to 2"	164.9	0.20333	LIELQQLEEEK
nitrogen.starvation /nitrogen.resupply 	at3g51160.1	-0.210433873	0.02042412	0.047806358	two.sided	cell wall.precursor synthesis	at3g51160.1#MMVDEDLELAK#647#2	">AT3G51160.1 | Symbols: MUR1, MUR_1, GMD2 | NAD(P)-binding Rossmann-fold superfamily protein | chr3:19007232-19008353 REVERSE LENGTH=373;>AT5G66280.1 | Symbols: GMD1 | GDP-D-mannose 4,6-dehydratase 1 | chr5:26476434-26477519 FORWARD LENGTH=361"	165.63	0.46421	MMVDEDLELAK
nitrogen.starvation /nitrogen.resupply 	at3g51240.1	1.682544816	0.027022248	0.0586654	two.sided	secondary metabolism.flavonoids	at3g51240.1#AILEEPITFAEMYK#828#2	">AT3G51240.1 | Symbols: F3H, TT6, F3H | flavanone 3-hydroxylase | chr3:19025409-19026658 FORWARD LENGTH=358;>AT3G51240.2 | Symbols: F3H | flavanone 3-hydroxylase | chr3:19025661-19026658 FORWARD LENGTH=274"	102.5	-0.12314	AILEEPITFAEMYK
nitrogen.starvation /nitrogen.resupply 	at3g51260.1	1.359097217	0.020522445	0.047940432	two.sided	protein.degradation	at3g51260.1#IPALYQTDPSGTFSAWK#941#2	>AT3G51260.1 | Symbols: PAD1 | 20S proteasome  alpha subunit PAD1 | chr3:19031086-19032746 FORWARD LENGTH=250;>AT3G51260.2 | Symbols: PAD1 | 20S proteasome  alpha subunit PAD1 | chr3:19031086-19032746 FORWARD LENGTH=243	201.57	-0.0047915	IPALYQTDPSGTFSAWK
nitrogen.starvation /nitrogen.resupply 	at3g51800.2	0.190797966	0.01486634	0.037502991	two.sided	protein.degradation	at3g51800.2#NTDVTEAIQK#560#2	">AT3G51800.2 | Symbols: ATG2, EBP1, ATEBP1 | metallopeptidase M24 family protein | chr3:19211261-19213568 REVERSE LENGTH=401;>AT3G51800.1 | Symbols: ATG2, EBP1, ATEBP1 | metallopeptidase M24 family protein | chr3:19211261-19213568 REVERSE LENGTH=392;>AT3G5"	192.5	0.48499	NTDVTEAIQK
nitrogen.starvation /nitrogen.resupply 	at3g51840.1	0.278268017	0.260363266	0.351972564	two.sided	lipid metabolism.lipid degradation	at3g51840.1#AEFPFHITPK#396#3	">AT3G51840.1 | Symbols: ACX4, ATSCX, ATG6 | acyl-CoA oxidase 4 | chr3:19225653-19229008 REVERSE LENGTH=436"	107.21	0.17261	AEFPFHITPK
nitrogen.starvation /nitrogen.resupply 	at3g52140.4	-0.970017711	0.016713342	0.041097229	two.sided	not assigned.no ontology	at3g52140.4#VGDALIDGEANGASNSDQK#931#2	>AT3G52140.4 | Symbols:  | tetratricopeptide repeat (TPR)-containing protein | chr3:19333232-19341295 FORWARD LENGTH=1419;>AT3G52140.2 | Symbols:  | tetratricopeptide repeat (TPR)-containing protein | chr3:19333232-19341295 FORWARD LENGTH=1407;>AT3G52140.1	271.31	0.031748	VGDALIDGEANGASNSDQK
nitrogen.starvation /nitrogen.resupply 	at3g52200.2	0.017664555	0.390002065	0.48356944	two.sided	TCA / org. transformation	at3g52200.2#VSVNDIVIK#494#2	">AT3G52200.2 | Symbols: LTA3 | Dihydrolipoamide acetyltransferase, long form protein | chr3:19360317-19366091 FORWARD LENGTH=713;>AT3G52200.1 | Symbols: LTA3 | Dihydrolipoamide acetyltransferase, long form protein | chr3:19360317-19366091 FORWARD LENGTH=63"	91.584	0.20471	VSVNDIVIK
nitrogen.starvation /nitrogen.resupply 	at3g52300.1	-0.915848757	9.52E-11	3.48E-09	two.sided	mitochondrial electron transport / ATP synthesis.F1-ATPase	at3g52300.1#AFDEVNTQLQTK#697#2	">AT3G52300.1 | Symbols: ATPQ | ATP synthase D chain, mitochondrial | chr3:19396689-19398119 FORWARD LENGTH=168;>AT3G52300.2 | Symbols: ATPQ | ATP synthase D chain, mitochondrial | chr3:19396689-19397866 FORWARD LENGTH=122"	333.03	0.34022	AFDEVNTQLQTK
nitrogen.starvation /nitrogen.resupply 	at3g52380.1	-1.832843728	0.000611779	0.003134027	two.sided	RNA.RNA binding	at3g52380.1#VYAGNLGWNLTSQGLK#861#2	">AT3G52380.1 | Symbols: CP33, PDE322 | chloroplast RNA-binding protein 33 | chr3:19421619-19422855 FORWARD LENGTH=329"	188.39	-0.18206	VYAGNLGWNLTSQGLK
nitrogen.starvation /nitrogen.resupply 	at3g52560.4	-0.19663612	0.319117098	0.409592055	two.sided	protein.degradation	at3g52560.4#GIGDGTVSYGMDDGDDIYMR#1069#2	">AT3G52560.4 | Symbols: UEV1D-4 | ubiquitin E2 variant 1D-4 | chr3:19494678-19495954 REVERSE LENGTH=164;>AT3G52560.2 | Symbols: UEV1D-4 | ubiquitin E2 variant 1D-4 | chr3:19494678-19495954 REVERSE LENGTH=147;>AT3G52560.1 | Symbols: UEV1D-4, MMZ4, UEV1D | u"	313.51	-0.12859	GIGDGTVSYGMDDGDDIYMR
nitrogen.starvation /nitrogen.resupply 	at3g52580.1	-0.462896243	0.197385065	0.283225744	two.sided	protein.synthesis	at3g52580.1#VENVTLGPAVR#578#2	>AT3G52580.1 | Symbols:  | Ribosomal protein S11 family protein | chr3:19503324-19504701 FORWARD LENGTH=150	155.99	n. def.	VENVTLGPAVR
nitrogen.starvation /nitrogen.resupply 	at3g52730.1	0.290721633	0.518865557	0.608468846	two.sided	mitochondrial electron transport / ATP synthesis.cytochrome c reductase	at3g52730.1#YEDISVLGQRPVEE#817#2	>AT3G52730.1 | Symbols:  | ubiquinol-cytochrome C reductase UQCRX/QCR9-like family protein | chr3:19543146-19544167 REVERSE LENGTH=72	237.48	-0.069485	YEDISVLGQRPVEE
nitrogen.starvation /nitrogen.resupply 	at3g52880.2	0.38183106	0.092553683	0.153992453	two.sided	redox.ascorbate and glutathione	at3g52880.2#AAEGGAAVEEYDYLPFFYSR#1128#2	">AT3G52880.2 | Symbols: ATMDAR1, MDAR1 | monodehydroascorbate reductase 1 | chr3:19601477-19604366 REVERSE LENGTH=466;>AT3G52880.1 | Symbols: ATMDAR1, MDAR1 | monodehydroascorbate reductase 1 | chr3:19601477-19604366 REVERSE LENGTH=434"	303.14	0.25428	AAEGGAAVEEYDYLPFFYSR
nitrogen.starvation /nitrogen.resupply 	at3g52930.1	0.199702616	0.565243928	0.649169035	two.sided	glycolysis.unclear/dually targeted	at3g52930.1#GTVELAGTDGETTTQGLDGLGDR#1132#2	>AT3G52930.1 | Symbols:  | Aldolase superfamily protein | chr3:19627383-19628874 REVERSE LENGTH=358	391.5	0.17712	GTVELAGTDGETTTQGLDGLGDR
nitrogen.starvation /nitrogen.resupply 	at3g52960.1	-0.525417907	0.0008895	0.004155743	two.sided	redox.peroxiredoxin	at3g52960.1#VLNLEEGGAFTNSSAEDMLK#1063#2	>AT3G52960.1 | Symbols:  | Thioredoxin superfamily protein | chr3:19639699-19640403 FORWARD LENGTH=234	433.45	0.19735	VLNLEEGGAFTNSSAEDMLK
nitrogen.starvation /nitrogen.resupply 	at3g53020.1	-0.394265044	0.048932066	0.094001075	two.sided	protein.synthesis	at3g53020.1#SDSQVFLFLNSK#693#2	">AT3G53020.1 | Symbols: STV1, RPL24B, RPL24 | Ribosomal protein L24e family protein | chr3:19660749-19661912 REVERSE LENGTH=163;>AT2G36620.1 | Symbols: RPL24A | ribosomal protein L24 | chr2:15350548-15351819 REVERSE LENGTH=164"	268.08	-0.10906	SDSQVFLFLNSK
nitrogen.starvation /nitrogen.resupply 	at3g53110.1	0.175326118	0.778708112	0.832375441	two.sided	DNA.synthesis/chromatin structure	at3g53110.1#ELANQNMEVLQK#709#2	>AT3G53110.1 | Symbols: LOS4 | P-loop containing nucleoside triphosphate hydrolases superfamily protein | chr3:19687968-19690423 FORWARD LENGTH=496	93.623	2.0066	ELANQNMEVLQK
nitrogen.starvation /nitrogen.resupply 	at3g53180.1	1.996849464	0.001600042	0.006603707	two.sided	N-metabolism.ammonia metabolism	at3g53180.1#ISALLIDDGLK#579#2	>AT3G53180.1 | Symbols:  | glutamate-ammonia ligases;catalytics;glutamate-ammonia ligases | chr3:19707068-19711188 FORWARD LENGTH=852	103.91	-0.020569	ISALLIDDGLK
nitrogen.starvation /nitrogen.resupply 	at3g53740.2	0.0059605	0.93693029	0.953253118	two.sided	protein.synthesis	at3g53740.2#TGLFVGLNK#475#2	>AT3G53740.2 | Symbols:  | Ribosomal protein L36e family protein | chr3:19913921-19914813 REVERSE LENGTH=112;>AT3G53740.3 | Symbols:  | Ribosomal protein L36e family protein | chr3:19913921-19914813 REVERSE LENGTH=112;>AT3G53740.4 | Symbols:  | Ribosomal p	226.46	0.013349	TGLFVGLNK
nitrogen.starvation /nitrogen.resupply 	at3g53870.1	-0.203481858	0.827404893	0.872998117	two.sided	protein.synthesis	at3g53870.1#ELAEDGYSGVEVR#712#2	>AT3G53870.1 | Symbols:  | Ribosomal protein S3 family protein | chr3:19951547-19952782 FORWARD LENGTH=249;>AT5G35530.1 | Symbols:  | Ribosomal protein S3 family protein | chr5:13710355-13712192 REVERSE LENGTH=248;>AT2G31610.1 | Symbols:  | Ribosomal prote	170.95	0.26013	ELAEDGYSGVEVR
nitrogen.starvation /nitrogen.resupply 	at3g53890.1	-0.478047195	0.044065889	0.087087916	two.sided	protein.synthesis	at3g53890.1#MENDAGQVTELYIPRK#953#2	>AT3G53890.1 | Symbols:  | Ribosomal protein S21e  | chr3:19955582-19956049 REVERSE LENGTH=82;>AT3G53890.2 | Symbols:  | Ribosomal protein S21e  | chr3:19955582-19956049 REVERSE LENGTH=82	279.44	-0.17853	MENDAGQVTELYIPRK
nitrogen.starvation /nitrogen.resupply 	at3g53900.2	0.522064489	1	1	not.tested	nucleotide metabolism.salvage	at3g53900.2#VFLVDPVLATGGTIMAAMDLLK#759#3	">AT3G53900.2 | Symbols: UPP, PYRR | uracil phosphoribosyltransferase | chr3:19956914-19959006 REVERSE LENGTH=296;>AT3G53900.1 | Symbols: UPP, PYRR | uracil phosphoribosyltransferase | chr3:19956914-19958699 REVERSE LENGTH=231"	267.39	-0.64679	VFLVDPVLATGGTIMAAMDLLK
nitrogen.starvation /nitrogen.resupply 	at3g54470.1	-0.733752509	0.090338766	0.151168593	two.sided	nucleotide metabolism.synthesis	at3g54470.1#SAMEALILQLHEIGAVK#933#2	>AT3G54470.1 | Symbols:  | uridine 5-monophosphate synthase / UMP synthase (PYRE-F) (UMPS) | chr3:20168285-20170245 REVERSE LENGTH=476	239.86	0.19197	SAMEALILQLHEIGAVK
nitrogen.starvation /nitrogen.resupply 	at3g54640.1	-0.70137541	0.012692166	0.033090291	two.sided	amino acid metabolism.synthesis	at3g54640.1#AVGVQGLVVPDVPLEETEMLRK#794#3	">AT3G54640.1 | Symbols: TSA1, TRP3 | tryptophan synthase alpha chain | chr3:20223331-20225303 REVERSE LENGTH=312"	119.8	-0.2281	AVGVQGLVVPDVPLEETEMLRK
nitrogen.starvation /nitrogen.resupply 	at3g54840.1	1.436413218	1	1	not.tested	signalling.G-proteins	at3g54840.1#LVLLGDSGVGK#529#2	">AT3G54840.1 | Symbols: ARA6, ATRABF1, ARA-6, ATRAB5C | Ras-related small GTP-binding family protein | chr3:20318597-20320782 FORWARD LENGTH=202;>AT3G54840.2 | Symbols: ARA6, RABF1 | Ras-related small GTP-binding family protein | chr3:20318597-20320737 FOR"	111.06	-0.84988	LVLLGDSGVGK
nitrogen.starvation /nitrogen.resupply 	at3g55010.1	1.129770337	8.04E-05	0.000651845	two.sided	nucleotide metabolism.synthesis	at3g55010.1#MAPGIGGFGGLFPLGDSYLVAGTDGVGTK#1378#2	">AT3G55010.1 | Symbols: ATPURM, PUR5 | phosphoribosylformylglycinamidine cyclo-ligase, chloroplast / phosphoribosyl-aminoimidazole synthetase / AIR synthase (PUR5) | chr3:20386818-20388549 FORWARD LENGTH=389;>AT3G55010.2 | Symbols: ATPURM, PUR5 | phosphori"	168.54	0.85654	MAPGIGGFGGLFPLGDSYLVAGTDGVGTK
nitrogen.starvation /nitrogen.resupply 	at3g55410.1	-0.10517481	0.922740866	0.942099066	two.sided	TCA / org. transformation	at3g55410.1#LTDSFLDGTSSVYLEELQR#1087#2	">AT3G55410.1 | Symbols:  | 2-oxoglutarate dehydrogenase, E1 component | chr3:20541897-20545728 FORWARD LENGTH=1017;>AT5G65750.1 | Symbols:  | 2-oxoglutarate dehydrogenase, E1 component | chr5:26304212-26307947 FORWARD LENGTH=1025"	265.37	-0.79414	LTDSFLDGTSSVYLEELQR
nitrogen.starvation /nitrogen.resupply 	at3g55440.1	1.102645078	2.29E-07	4.11E-06	two.sided	glycolysis.cytosolic branch	at3g55440.1#NVSADVAATTR#553#2	">AT3G55440.1 | Symbols: ATCTIMC, TPI, CYTOTPI | triosephosphate isomerase | chr3:20553794-20556078 FORWARD LENGTH=254"	279.86	-0.066658	NVSADVAATTR
nitrogen.starvation /nitrogen.resupply 	at3g55605.1	-0.629195553	0.041826415	0.083367326	two.sided	not assigned.no ontology	at3g55605.1#ASATDFLYEYMMK#785#2	>AT3G55605.1 | Symbols:  | Mitochondrial glycoprotein family protein | chr3:20622668-20623889 FORWARD LENGTH=258	129.37	-0.068968	ASATDFLYEYMMK
nitrogen.starvation /nitrogen.resupply 	at3g55620.1	-1.917033547	0.559939909	0.644344645	two.sided	protein.synthesis	at3g55620.1#NSLPDQVVVQR#628#2	>AT3G55620.1 | Symbols: emb1624 | Translation initiation factor IF6 | chr3:20634581-20636312 FORWARD LENGTH=245	95.477	n. def.	NSLPDQVVVQR
nitrogen.starvation /nitrogen.resupply 	at3g56070.1	0.647186567	5.70E-05	0.00050075	two.sided	cell.cycle	at3g56070.1#VFFDILIGK#526#2	>AT3G56070.1 | Symbols: ROC2 | rotamase cyclophilin 2 | chr3:20806987-20807517 REVERSE LENGTH=176;>AT3G56070.2 | Symbols: ROC2 | rotamase cyclophilin 2 | chr3:20806987-20807517 REVERSE LENGTH=176	164.96	0.18508	VFFDILIGK
nitrogen.starvation /nitrogen.resupply 	at3g56130.1	-0.680779188	0.012164043	0.031927195	two.sided	lipid metabolism.FA synthesis and FA elongation	at3g56130.1#VGDFEMNLK#527#2	>AT3G56130.1 | Symbols:  | biotin/lipoyl attachment domain-containing protein | chr3:20826852-20829007 FORWARD LENGTH=281;>AT3G56130.4 | Symbols:  | biotin/lipoyl attachment domain-containing protein | chr3:20826852-20829007 FORWARD LENGTH=274;>AT3G56130.2	131.06	-0.42821	VGDFEMNLK
nitrogen.starvation /nitrogen.resupply 	at3g56150.1	-0.663497162	5.98E-05	0.000515786	two.sided	protein.synthesis	at3g56150.1#TLVMLEDFLNEALANK#911#2	">AT3G56150.1 | Symbols: EIF3C, ATEIF3C-1, EIF3C-1, ATTIF3C1, TIF3C1 | eukaryotic translation initiation factor 3C | chr3:20833790-20836820 REVERSE LENGTH=900;>AT3G56150.2 | Symbols: EIF3C | eukaryotic translation initiation factor 3C | chr3:20833790-208368"	411.97	0.57659	TLVMLEDFLNEALANK
nitrogen.starvation /nitrogen.resupply 	at3g56190.1	0.699931412	0.074156005	0.129619306	two.sided	protein.targeting	at3g56190.1#EFDSMTPLDSWK#728#2	">AT3G56190.1 | Symbols: ALPHA-SNAP2, ASNAP | alpha-soluble NSF attachment protein 2 | chr3:20846119-20848356 REVERSE LENGTH=289;>AT3G56190.2 | Symbols: ALPHA-SNAP2, ASNAP | alpha-soluble NSF attachment protein 2 | chr3:20846119-20848213 REVERSE LENGTH=240"	121.68	0.37913	EFDSMTPLDSWK
nitrogen.starvation /nitrogen.resupply 	at3g56490.1	0.431115521	0.067569297	0.120859018	two.sided	protein.postranslational modification	at3g56490.1#EAALAATPSDSPTIFDK#867#2	">AT3G56490.1 | Symbols: HIT3, HINT1 | HIS triad family protein 3 | chr3:20941532-20943129 FORWARD LENGTH=147"	247.38	0.55232	EAALAATPSDSPTIFDK
nitrogen.starvation /nitrogen.resupply 	at3g56860.1	NA	1	1	not.tested	RNA.RNA binding	at3g56860.1#FGEIEEGPLGLDK#702#2	>AT3G56860.1 | Symbols: UBA2A | UBP1-associated protein 2A | chr3:21050708-21052144 REVERSE LENGTH=478;>AT3G56860.2 | Symbols: UBA2A | UBP1-associated protein 2A | chr3:21050708-21052144 REVERSE LENGTH=478;>AT3G56860.3 | Symbols: UBA2A | UBP1-associated pr	115.34	-0.18949	FGEIEEGPLGLDK
nitrogen.starvation /nitrogen.resupply 	at3g57290.1	-0.73747176	0.014399698	0.0364834	two.sided	protein.synthesis	at3g57290.1#HLVFPIFEFLQER#838#2	">AT3G57290.1 | Symbols: EIF3E, TIF3E1, ATEIF3E-1, INT-6, ATINT6, INT6 | eukaryotic translation initiation factor 3E | chr3:21196786-21199073 REVERSE LENGTH=441"	145	-0.56578	HLVFPIFEFLQER
nitrogen.starvation /nitrogen.resupply 	at3g57410.1	0.58303695	0.011371911	0.030604589	two.sided	cell.organisation	at3g57410.1#IYQFNGANSNIQER#827#2	">AT3G57410.1 | Symbols: VLN3, ATVLN3 | villin 3 | chr3:21243615-21249809 REVERSE LENGTH=965;>AT2G41740.1 | Symbols: VLN2, ATVLN2 | villin 2 | chr2:17410962-17416878 REVERSE LENGTH=976"	266.35	-0.14139	IYQFNGANSNIQER
nitrogen.starvation /nitrogen.resupply 	at3g57610.1	-0.270492214	0.10572003	0.17055386	two.sided	nucleotide metabolism.synthesis	at3g57610.1#VGSGPFPTENLGTGGDLLR#944#2	>AT3G57610.1 | Symbols: ADSS | adenylosuccinate synthase | chr3:21334519-21336603 REVERSE LENGTH=490	287.01	0.27235	VGSGPFPTENLGTGGDLLR
nitrogen.starvation /nitrogen.resupply 	at3g57890.2	-0.374420663	0.158915463	0.238884505	two.sided	cell.organisation	at3g57890.2#LVFTDPIQTLAPVK#771#2	>AT3G57890.2 | Symbols:  | Tubulin binding cofactor C domain-containing protein | chr3:21438271-21441695 FORWARD LENGTH=609;>AT3G57890.1 | Symbols:  | Tubulin binding cofactor C domain-containing protein | chr3:21438271-21441695 FORWARD LENGTH=573	176.87	-0.054495	LVFTDPIQTLAPVK
nitrogen.starvation /nitrogen.resupply 	at3g58140.1	0.782311802	0.029795763	0.063390621	two.sided	protein.aa activation	at3g58140.1#FEDLSPIVTTK#625#2	>AT3G58140.1 | Symbols:  | phenylalanyl-tRNA synthetase class IIc family protein | chr3:21529988-21532386 REVERSE LENGTH=429	86.313	-0.098099	FEDLSPIVTTK
nitrogen.starvation /nitrogen.resupply 	at3g58610.1	-0.346727525	0.01456403	0.036819886	two.sided	amino acid metabolism.synthesis	at3g58610.1#EGLPAFPMGNIDQTR#823#2	>AT3G58610.1 | Symbols:  | ketol-acid reductoisomerase | chr3:21671561-21674639 FORWARD LENGTH=591;>AT3G58610.2 | Symbols:  | ketol-acid reductoisomerase | chr3:21671561-21674639 FORWARD LENGTH=591;>AT3G58610.3 | Symbols:  | ketol-acid reductoisomerase | c	214.18	-0.057012	EGLPAFPMGNIDQTR
nitrogen.starvation /nitrogen.resupply 	at3g58730.1	0.911941924	0.000761802	0.003705225	two.sided	transport.p- and v-ATPases	at3g58730.1#LENTISYIK#541#2	>AT3G58730.1 | Symbols:  | vacuolar ATP synthase subunit D (VATD) / V-ATPase D subunit / vacuolar proton pump D subunit (VATPD) | chr3:21718495-21719280 REVERSE LENGTH=261	128.03	-0.82861	LENTISYIK
nitrogen.starvation /nitrogen.resupply 	at3g59760.1	0.4095717	0.003815149	0.013397004	two.sided	amino acid metabolism.synthesis	at3g59760.1#NTPDAYMLQQFDNPANPK#1032#2	">AT3G59760.1 | Symbols: OASC, ATCS-C | O-acetylserine (thiol) lyase isoform C | chr3:22072119-22075345 REVERSE LENGTH=433;>AT3G59760.3 | Symbols: OASC, ATCS-C | O-acetylserine (thiol) lyase isoform C | chr3:22072668-22075345 REVERSE LENGTH=430;>AT3G59760.2"	185.14	-0.80186	NTPDAYMLQQFDNPANPK
nitrogen.starvation /nitrogen.resupply 	at3g59890.1	0.249608952	0.443707192	0.535382231	two.sided	amino acid metabolism.synthesis	at3g59890.1#IYAVISPQMGK#604#2	">AT3G59890.1 | Symbols:  | Dihydrodipicolinate reductase, bacterial/plant | chr3:22124497-22126491 REVERSE LENGTH=349;>AT2G44040.1 | Symbols:  | Dihydrodipicolinate reductase, bacterial/plant | chr2:18221985-18223998 REVERSE LENGTH=347;>AT3G59890.2 | Symbo"	118.9	-0.09756	IYAVISPQMGK
nitrogen.starvation /nitrogen.resupply 	at3g59920.1	0.344013747	0.018500481	0.044462062	two.sided	signalling.G-proteins	at3g59920.1#FQGTSPYIYPLYGLGELPQAFAR#1295#2	">AT3G59920.1 | Symbols: ATGDI2, GDI2 | RAB GDP dissociation inhibitor 2 | chr3:22135157-22138221 FORWARD LENGTH=444"	262.12	-0.35715	FQGTSPYIYPLYGLGELPQAFAR
nitrogen.starvation /nitrogen.resupply 	at3g59970.3	-0.17887546	0.003741562	0.013283113	two.sided	C1-metabolism.methylenetetrahydrofolate reductase	at3g59970.3#INSNGFLTINSQPSVNAAK#988#2	>AT3G59970.3 | Symbols: MTHFR1 | methylenetetrahydrofolate reductase 1 | chr3:22151303-22154323 FORWARD LENGTH=592	291.67	-0.064131	INSNGFLTINSQPSVNAAK
nitrogen.starvation /nitrogen.resupply 	at3g60340.1	0.162969468	0.831397321	0.874128082	two.sided	protein.aa activation	at3g60340.1#SMPELSDGYSIVGLSQGNMIGR#1156#2	>AT3G60340.1 | Symbols:  | alpha/beta-Hydrolases superfamily protein | chr3:22304395-22306389 FORWARD LENGTH=338;>AT3G60340.2 | Symbols:  | alpha/beta-Hydrolases superfamily protein | chr3:22304395-22306389 FORWARD LENGTH=338	213.45	-0.038619	SMPELSDGYSIVGLSQGNMIGR
nitrogen.starvation /nitrogen.resupply 	at3g60450.1	0.169590866	0.380348337	0.473610722	two.sided	not assigned.unknown	at3g60450.1#SNVDDGYQNIFVMR#829#2	>AT3G60450.1 | Symbols:  | Phosphoglycerate mutase family protein | chr3:22340982-22342187 FORWARD LENGTH=274	220.4	-0.024684	SNVDDGYQNIFVMR
nitrogen.starvation /nitrogen.resupply 	at3g60750.1	0.009515672	0.546329295	0.63242083	two.sided	OPP.non-reductive PP|PS.calvin cyle	at3g60750.1#NLSQQCLNALAK#680#2	>AT3G60750.1 | Symbols:  | Transketolase | chr3:22454004-22456824 FORWARD LENGTH=741;>AT3G60750.2 | Symbols:  | Transketolase | chr3:22454004-22456824 FORWARD LENGTH=740;>AT2G45290.1 | Symbols:  | Transketolase | chr2:18672737-18675589 FORWARD LENGTH=741	304.57	-0.4117	NLSQQCLNALAK
nitrogen.starvation /nitrogen.resupply 	at3g60770.1	-0.311860635	0.004922372	0.015970363	two.sided	protein.synthesis	at3g60770.1#GISASALPYK#504#2	">AT3G60770.1 | Symbols:  | Ribosomal protein S13/S15 | chr3:22460525-22461656 REVERSE LENGTH=151;>AT4G00100.1 | Symbols: ATRPS13A, RPS13, PFL2, RPS13A | ribosomal protein S13A | chr4:37172-38123 FORWARD LENGTH=151"	211.27	0.50289	GISASALPYK
nitrogen.starvation /nitrogen.resupply 	at3g60820.1	0.054741948	0.943994164	0.957105194	two.sided	protein.degradation	at3g60820.1#QDSNTPLSEAEAVDLVK#908#2	>AT3G60820.1 | Symbols: PBF1 | N-terminal nucleophile aminohydrolases (Ntn hydrolases) superfamily protein | chr3:22472038-22473809 REVERSE LENGTH=223;>AT3G60820.2 | Symbols: PBF1 | N-terminal nucleophile aminohydrolases (Ntn hydrolases) superfamily protei	272.24	-0.13508	QDSNTPLSEAEAVDLVK
nitrogen.starvation /nitrogen.resupply 	at3g61110.1	-0.919577996	0.01614671	0.040211848	two.sided	protein.synthesis	at3g61110.1#VLQNDIDLLNPPAELEK#961#2	">AT3G61110.1 | Symbols: ARS27A, RS27A | ribosomal protein S27 | chr3:22611710-22612632 FORWARD LENGTH=86;>AT2G45710.1 | Symbols:  | Zinc-binding ribosomal protein family protein | chr2:18831243-18831999 FORWARD LENGTH=84;>AT3G61111.1 | Symbols:  | Zinc-bin"	377.81	-0.024973	VLQNDIDLLNPPAELEK
nitrogen.starvation /nitrogen.resupply 	at3g61440.1	0.880310186	0.00390905	0.013588601	two.sided	amino acid metabolism.synthesis	at3g61440.1#TPLVFLNK#466#2	">AT3G61440.1 | Symbols: ATCYSC1, ARATH;BSAS3;1, CYSC1 | cysteine synthase C1 | chr3:22735885-22737792 FORWARD LENGTH=368"	210.26	-0.16675	TPLVFLNK
nitrogen.starvation /nitrogen.resupply 	at3g61540.1	2.200592968	1	1	not.tested	protein.degradation	at3g61540.1#VWDPILVTGAPK#648#2	>AT3G61540.1 | Symbols:  | alpha/beta-Hydrolases superfamily protein | chr3:22773399-22775699 FORWARD LENGTH=515	63.091	-0.63199	VWDPILVTGAPK
nitrogen.starvation /nitrogen.resupply 	at3g61820.1	-1.043481372	0.000553067	0.002890589	two.sided	RNA.regulation of transcription	at3g61820.1#TAGGFSGAVISGLSQGSGEYFMR#1140#2	>AT3G61820.1 | Symbols:  | Eukaryotic aspartyl protease family protein | chr3:22880074-22881525 REVERSE LENGTH=483	244.91	0.060905	TAGGFSGAVISGLSQGSGEYFMR
nitrogen.starvation /nitrogen.resupply 	at3g62030.2	0.997063903	0.007939027	0.023298452	two.sided	cell.cycle	at3g62030.2#FEDENFTLK#572#2	>AT3G62030.2 | Symbols: ROC4 | rotamase CYP 4 | chr3:22973004-22975139 FORWARD LENGTH=313;>AT3G62030.1 | Symbols: ROC4 | rotamase CYP 4 | chr3:22973708-22975139 FORWARD LENGTH=260;>AT3G62030.3 | Symbols: ROC4 | rotamase CYP 4 | chr3:22973708-22975139 FORWA	207.83	0.1257	FEDENFTLK
nitrogen.starvation /nitrogen.resupply 	at3g62530.1	-0.324571408	0.777260875	0.832375441	two.sided	not assigned.no ontology	at3g62530.1#ALGFIADEK#482#2	>AT3G62530.1 | Symbols:  | ARM repeat superfamily protein | chr3:23132219-23133121 FORWARD LENGTH=221	180.44	-0.48516	ALGFIADEK
nitrogen.starvation /nitrogen.resupply 	at3g62870.1	-0.012442467	0.913582756	0.93766666	two.sided	protein.synthesis	at3g62870.1#VTNPLFER#488#2	>AT3G62870.1 | Symbols:  | Ribosomal protein L7Ae/L30e/S12e/Gadd45 family protein | chr3:23242862-23244273 REVERSE LENGTH=256	166.07	-0.20867	VTNPLFER
nitrogen.starvation /nitrogen.resupply 	at3g63130.1	0.661837209	0.287934204	0.37768995	two.sided	signalling.G-proteins	at3g63130.1#DQLTEVDLSDFVAGRPEAEALEVMNMFSSALEGSK#1263#3	">AT3G63130.1 | Symbols: RANGAP1, ATRANGAP1 | RAN GTPase activating protein 1 | chr3:23325108-23326715 FORWARD LENGTH=535;>AT3G63130.2 | Symbols: RANGAP1 | RAN GTPase activating protein 1 | chr3:23325108-23326715 FORWARD LENGTH=535"	117.04	0.35979	DQLTEVDLSDFVAGRPEAEALEVMNMFSSALEGSK
nitrogen.starvation /nitrogen.resupply 	at3g63190.1	-0.201953399	0.487418726	0.582060144	two.sided	cell.division	at3g63190.1#SIAQISTPDGSSLLLQPYDK#1067#2	">AT3G63190.1 | Symbols: RRF, HFP108, cpRRF, AtcpRRF | ribosome recycling factor, chloroplast precursor | chr3:23342861-23344640 REVERSE LENGTH=275"	141.97	-0.20006	SIAQISTPDGSSLLLQPYDK
nitrogen.starvation /nitrogen.resupply 	at3g63460.1	-0.042076276	0.495971625	0.588232158	two.sided	not assigned.no ontology	at3g63460.1#VLDSGGLSPELSILR#778#2	>AT3G63460.1 | Symbols:  | transducin family protein / WD-40 repeat family protein | chr3:23431009-23437241 REVERSE LENGTH=1104;>AT3G63460.2 | Symbols:  | transducin family protein / WD-40 repeat family protein | chr3:23431009-23437241 REVERSE LENGTH=1102;	254.1	0.17231	VLDSGGLSPELSILR
nitrogen.starvation /nitrogen.resupply 	at4g00490.1	NA	1	1	not.tested	major CHO metabolism.degradation	at4g00490.1#LNPTLMESQNFK#711#2	">AT4G00490.1 | Symbols: BAM2, BMY9 | beta-amylase 2 | chr4:222422-224862 FORWARD LENGTH=542"	87.719	1.235	LNPTLMESQNFK
nitrogen.starvation /nitrogen.resupply 	at4g00570.1	0.859183357	0.147185267	0.223844261	two.sided	TCA / org. transformation	at4g00570.1#VLPIMLDVGTNNEK#772#2	>AT4G00570.1 | Symbols: NAD-ME2 | NAD-dependent malic enzyme 2 | chr4:242817-246522 REVERSE LENGTH=607	282.62	-0.58358	VLPIMLDVGTNNEK
nitrogen.starvation /nitrogen.resupply 	at4g00620.1	0.745892681	0.023224918	0.052066612	two.sided	C1-metabolism.Methylenetetrahydrofolate dehydrogenase & Methenyltetrahydrofolate cyclohydrolase	at4g00620.1#VASAITPVPGGVGPMTIAMLLSNTLTSAK#1399#2	>AT4G00620.1 | Symbols:  | Amino acid dehydrogenase family protein | chr4:259265-260788 REVERSE LENGTH=360	211.3	0.34286	VASAITPVPGGVGPMTIAMLLSNTLTSAK
nitrogen.starvation /nitrogen.resupply 	at4g00810.1	-0.670876028	0.000263521	0.001594779	two.sided	protein.synthesis	at4g00810.1#AAGVEIESYWPMLFAK#906#2	>AT4G00810.1 | Symbols:  | 60S acidic ribosomal protein family | chr4:346179-346957 REVERSE LENGTH=113;>AT4G00810.2 | Symbols:  | 60S acidic ribosomal protein family | chr4:346179-346957 REVERSE LENGTH=113	215.87	-0.21409	AAGVEIESYWPMLFAK
nitrogen.starvation /nitrogen.resupply 	at4g00860.1	0.000366841	0.833198495	0.875158132	two.sided	stress.	at4g00860.1#VAGPPVVMNPISR#669#2	">AT4G00860.1 | Symbols: ATOZI1, AT0ZI1 | Protein of unknown function (DUF1138) | chr4:359548-359868 REVERSE LENGTH=80"	130.56	0.21724	VAGPPVVMNPISR
nitrogen.starvation /nitrogen.resupply 	at4g01610.1	0.767146982	0.001546508	0.00649756	two.sided	protein.degradation	at4g01610.1#GWGDDGYFMIR#659#2	>AT4G01610.1 | Symbols:  | Cysteine proteinases superfamily protein | chr4:694857-696937 FORWARD LENGTH=359;>AT4G01610.2 | Symbols:  | Cysteine proteinases superfamily protein | chr4:694857-696937 FORWARD LENGTH=359	206.48	0.14282	GWGDDGYFMIR
nitrogen.starvation /nitrogen.resupply 	at4g01660.1	-0.703995592	1	1	not.tested	mitochondrial electron transport / ATP synthesis.unspecified	at4g01660.1#SQLNPVLDAELGSNWQSK#993#2	">AT4G01660.1 | Symbols: ATABC1, ATATH10, ABC1 | ABC transporter 1 | chr4:708652-711095 FORWARD LENGTH=623"	155.92	0.26529	SQLNPVLDAELGSNWQSK
nitrogen.starvation /nitrogen.resupply 	at4g01850.1	-1.353721473	0.002074766	0.00827074	two.sided	amino acid metabolism.synthesis	at4g01850.1#SIGFISDDVGLDADK#776#2	">AT4G01850.1 | Symbols: SAM-2, MAT2, SAM2, AtSAM2 | S-adenosylmethionine synthetase 2 | chr4:796298-797479 REVERSE LENGTH=393;>AT4G01850.2 | Symbols: SAM-2, MAT2, SAM2, AtSAM2 | S-adenosylmethionine synthetase 2 | chr4:796298-797479 REVERSE LENGTH=393"	278.16	-0.39567	SIGFISDDVGLDADK
nitrogen.starvation /nitrogen.resupply 	at4g02150.1	-1.131823952	0.01330799	0.034237296	two.sided	protein.targeting	at4g02150.1#LLSIEQNPPINEVVQSGVVPR#1145#2	">AT4G02150.1 | Symbols: MOS6, ATIMPALPHA3, IMPA-3 | ARM repeat superfamily protein | chr4:950884-953602 REVERSE LENGTH=531"	259.77	0.12311	LLSIEQNPPINEVVQSGVVPR
nitrogen.starvation /nitrogen.resupply 	at4g02230.1	-1.129822362	0.07254182	0.127989194	two.sided	protein.synthesis	at4g02230.1#VWLDPNEGSDISMANSR#946#2	>AT4G02230.1 | Symbols:  | Ribosomal protein L19e family protein | chr4:979391-980640 REVERSE LENGTH=208	313.04	-0.1207	VWLDPNEGSDISMANSR
nitrogen.starvation /nitrogen.resupply 	at4g02290.1	0.415094231	0.050403785	0.096100774	two.sided	"misc.gluco-, galacto- and mannosidases"	at4g02290.1#SILFFEGQR#549#2	">AT4G02290.1 | Symbols: AtGH9B13, GH9B13 | glycosyl hydrolase 9B13 | chr4:1002654-1005125 REVERSE LENGTH=516;>AT4G39000.1 | Symbols: AtGH9B17, GH9B17 | glycosyl hydrolase 9B17 | chr4:18171722-18173797 REVERSE LENGTH=493;>AT1G02800.1 | Symbols: ATCEL2, CEL2"	195.79	0.11335	SILFFEGQR
nitrogen.starvation /nitrogen.resupply 	at4g02450.1	-1.118726988	7.19E-07	1.12E-05	two.sided	not assigned.no ontology	at4g02450.1#VNLDPEGVFDFSAK#769#2	>AT4G02450.1 | Symbols:  | HSP20-like chaperones superfamily protein | chr4:1073987-1075765 REVERSE LENGTH=241;>AT4G02450.2 | Symbols:  | HSP20-like chaperones superfamily protein | chr4:1073987-1075765 REVERSE LENGTH=240	284.68	-0.20372	VNLDPEGVFDFSAK
nitrogen.starvation /nitrogen.resupply 	at4g02510.1	-1.26407647	1	1	not.tested	protein.targeting	at4g02510.1#FDQIGDDDSGEFEPVSDK#1000#2	">AT4G02510.1 | Symbols: TOC159, TOC86, PPI2, TOC160, ATTOC159 | translocon at the outer envelope membrane of chloroplasts 159 | chr4:1104766-1109360 FORWARD LENGTH=1503"	282.33	0.36916	FDQIGDDDSGEFEPVSDK
nitrogen.starvation /nitrogen.resupply 	at4g02570.1	0.118271558	0.474892886	0.568897324	two.sided	protein.degradation	at4g02570.1#LSDEAIEDTLEK#682#2	">AT4G02570.1 | Symbols: ATCUL1, CUL1, AXR6 | cullin 1 | chr4:1129315-1133435 FORWARD LENGTH=738;>AT4G02570.2 | Symbols: ATCUL1, CUL1, AXR6 | cullin 1 | chr4:1129315-1133435 FORWARD LENGTH=738;>AT4G02570.3 | Symbols: ATCUL1, CUL1, AXR6 | cullin 1 | chr4:112"	198.57	-0.23584	LSDEAIEDTLEK
nitrogen.starvation /nitrogen.resupply 	at4g02580.1	-0.728622741	0.166359538	0.247841761	two.sided	mitochondrial electron transport / ATP synthesis.NADH-DH	at4g02580.1#DIESALLDHLGVK#705#2	">AT4G02580.1 | Symbols:  | NADH-ubiquinone oxidoreductase 24 kDa subunit, putative | chr4:1134586-1136906 FORWARD LENGTH=255"	225.15	-0.17256	DIESALLDHLGVK
nitrogen.starvation /nitrogen.resupply 	at4g02840.2	0.240671955	1	1	not.tested	RNA.processing	at4g02840.2#YYILPDSLNLETLLVEDTPR#1183#2	>AT4G02840.2 | Symbols:  | Small nuclear ribonucleoprotein family protein | chr4:1264726-1266253 FORWARD LENGTH=126;>AT4G02840.1 | Symbols:  | Small nuclear ribonucleoprotein family protein | chr4:1264726-1266253 FORWARD LENGTH=116;>AT3G07590.1 | Symbols: 	267.56	0.36027	YYILPDSLNLETLLVEDTPR
nitrogen.starvation /nitrogen.resupply 	at4g02930.1	0.196710112	0.063093803	0.114430997	two.sided	protein.synthesis	at4g02930.1#ILDNGQAGDNVGLLLR#834#2	>AT4G02930.1 | Symbols:  | GTP binding Elongation factor Tu family protein | chr4:1295751-1298354 REVERSE LENGTH=454	352.41	-0.13471	ILDNGQAGDNVGLLLR
nitrogen.starvation /nitrogen.resupply 	at4g03240.1	-1.09300964	0.000186708	0.001262772	two.sided	development.unspecified	at4g03240.1#LGSLGTYVLNK#583#2	">AT4G03240.1 | Symbols: ATFH, FH | frataxin homolog | chr4:1423685-1424758 REVERSE LENGTH=187"	170.89	0.16895	LGSLGTYVLNK
nitrogen.starvation /nitrogen.resupply 	at4g03520.1	-1.340162132	3.10E-08	6.70E-07	two.sided	redox.thioredoxin	at4g03520.1#LNTDESPNTPGQYGVR#874#2	>AT4G03520.1 | Symbols: ATHM2 | Thioredoxin superfamily protein | chr4:1562585-1564055 REVERSE LENGTH=186;>AT4G03520.2 | Symbols: ATHM2 | Thioredoxin superfamily protein | chr4:1562585-1562803 REVERSE LENGTH=72	318.95	-0.08746	LNTDESPNTPGQYGVR
nitrogen.starvation /nitrogen.resupply 	at4g04020.1	0.548784496	0.017268158	0.042283457	two.sided	cell.organisation	at4g04020.1#GLLTSVQDTASSVAR#753#2	>AT4G22240.1 | Symbols:  | Plastid-lipid associated protein PAP / fibrillin family protein | chr4:11766090-11767227 REVERSE LENGTH=310;>AT4G04020.1 | Symbols: FIB | fibrillin | chr4:1932161-1933546 FORWARD LENGTH=318	131.86	0.67982	GLLTSVQDTASSVAR
nitrogen.starvation /nitrogen.resupply 	at4g04950.1	0.164566239	0.637064952	0.714785652	two.sided	redox.thioredoxin	at4g04950.1#VYSNWSSYPQLYVK#867#2	>AT4G04950.1 | Symbols:  | thioredoxin family protein | chr4:2517882-2519924 REVERSE LENGTH=488	241.42	0.077703	VYSNWSSYPQLYVK
nitrogen.starvation /nitrogen.resupply 	at4g05160.1	0.056765051	0.626788145	0.705967747	two.sided	secondary metabolism.phenylpropanoids	at4g05160.1#IIISVNQLFDK#645#2	>AT4G05160.1 | Symbols:  | AMP-dependent synthetase and ligase family protein | chr4:2664451-2666547 FORWARD LENGTH=544	93.839	-0.25113	IIISVNQLFDK
nitrogen.starvation /nitrogen.resupply 	at4g05390.1	-0.389464973	0.248565864	0.33931953	two.sided	OPP.electron transfer	at4g05390.1#VMLLPEDDPK#579#2	">AT4G05390.1 | Symbols: ATRFNR1, RFNR1 | root FNR 1 | chr4:2738839-2740483 REVERSE LENGTH=378;>AT4G05390.2 | Symbols: RFNR1 | root FNR 1 | chr4:2738839-2740483 REVERSE LENGTH=350"	86.898	-0.079235	VMLLPEDDPK
nitrogen.starvation /nitrogen.resupply 	at4g05420.1	0.754400209	0.273330646	0.364440861	two.sided	stress.abiotic|protein.degradation	at4g05420.1#NFLDGDLIESFLDLSR#927#2	>AT4G05420.1 | Symbols: DDB1A | damaged DNA binding protein 1A | chr4:2746288-2752663 FORWARD LENGTH=1088;>AT4G05420.2 | Symbols: DDB1A | damaged DNA binding protein 1A | chr4:2746288-2752663 FORWARD LENGTH=1067	130.77	0.24435	NFLDGDLIESFLDLSR
nitrogen.starvation /nitrogen.resupply 	at4g08350.1	-0.529250897	1	1	not.tested	RNA.regulation of transcription	at4g08350.1#LIGIDGSDGIVK#594#2	">AT4G08350.1 | Symbols: GTA02, GTA2 | global transcription factor group A2 | chr4:5286351-5292072 FORWARD LENGTH=1041"	115.33	0.055335	LIGIDGSDGIVK
nitrogen.starvation /nitrogen.resupply 	at4g08390.1	0.173541605	0.36114326	0.455524112	two.sided	redox.ascorbate and glutathione	at4g08390.1#HAANAGLVNALNLIK#760#2	>AT4G08390.1 | Symbols: SAPX | stromal ascorbate peroxidase | chr4:5314999-5317071 FORWARD LENGTH=372;>AT4G08390.2 | Symbols: SAPX | stromal ascorbate peroxidase | chr4:5314999-5317071 FORWARD LENGTH=372;>AT4G08390.3 | Symbols: SAPX | stromal ascorbate per	222.79	-0.032842	HAANAGLVNALNLIK
nitrogen.starvation /nitrogen.resupply 	at4g08520.1	0.720395117	0.021263247	0.049276732	two.sided	cell.vesicle transport	at4g08520.1#NILLLDSEGK#551#2	>AT4G08520.1 | Symbols:  | SNARE-like superfamily protein | chr4:5417887-5420295 FORWARD LENGTH=181;>AT1G60970.1 | Symbols:  | SNARE-like superfamily protein | chr1:22448008-22449387 REVERSE LENGTH=177	131.83	-0.18416	NILLLDSEGK
nitrogen.starvation /nitrogen.resupply 	at4g08900.1	1.570475987	0.034814903	0.07184418	two.sided	amino acid metabolism.degradation	at4g08900.1#VLTDVGDVPVQEIR#770#2	>AT4G08900.1 | Symbols:  | arginase | chr4:5703499-5705180 FORWARD LENGTH=342	213.67	-0.14724	VLTDVGDVPVQEIR
nitrogen.starvation /nitrogen.resupply 	at4g08950.1	0.445680944	0.132522378	0.207210358	two.sided	signalling.in sugar and nutrient physiology	at4g08950.1#AIISDFITSLTHTSPTSK#960#2	>AT4G08950.1 | Symbols: EXO | Phosphate-responsive 1 family protein | chr4:5740378-5741322 FORWARD LENGTH=314	296.13	-0.26426	AIISDFITSLTHTSPTSK
nitrogen.starvation /nitrogen.resupply 	at4g09000.1	0.331790843	0.062694443	0.114238859	two.sided	signalling.14-3-3 proteins	at4g09000.1#QAFDEAIAELDTLGEESYK#1065#2	">AT1G35160.1 | Symbols: GRF4, 14-3-3PHI, GF14 PHI | GF14 protein phi chain | chr1:12867264-12868514 FORWARD LENGTH=267;>AT1G35160.2 | Symbols: GF14 PHI | GF14 protein phi chain | chr1:12867264-12868514 FORWARD LENGTH=295;>AT4G09000.1 | Symbols: GRF1, GF14 "	454.57	0.023998	QAFDEAIAELDTLGEESYK
nitrogen.starvation /nitrogen.resupply 	at4g09320.1	0.228687143	0.138985675	0.214445532	two.sided	nucleotide metabolism.phosphotransfer and pyrophosphatases	at4g09320.1#IIGATNPAASEPGTIR#784#2	>AT4G09320.1 | Symbols: NDPK1 | Nucleoside diphosphate kinase family protein | chr4:5923424-5924366 FORWARD LENGTH=169	338.23	0.054408	IIGATNPAASEPGTIR
nitrogen.starvation /nitrogen.resupply 	at4g09750.1	1.212498623	0.023413992	0.052389928	two.sided	misc.short chain dehydrogenase/reductase (SDR)	at4g09750.1#VITVASGGMYTSPLTTDLQFSGEK#1252#2	>AT4G09750.1 | Symbols:  | NAD(P)-binding Rossmann-fold superfamily protein | chr4:6146770-6148698 FORWARD LENGTH=322	260.24	0.031965	VITVASGGMYTSPLTTDLQFSGEK
nitrogen.starvation /nitrogen.resupply 	at4g10040.1	-0.321792794	0.110977479	0.17854228	two.sided	mitochondrial electron transport / ATP synthesis.cytochrome c	at4g10040.1#ADLIAYLK#454#2	>AT4G10040.1 | Symbols: CYTC-2 | cytochrome c-2 | chr4:6277083-6278281 FORWARD LENGTH=112	179.21	-0.093926	ADLIAYLK
nitrogen.starvation /nitrogen.resupply 	at4g10320.1	-0.667312287	0.029974465	0.063539339	two.sided	protein.aa activation	at4g10320.1#TPLSNFEAGQNYK#735#2	">AT4G10320.1 | Symbols:  | tRNA synthetase class I (I, L, M and V) family protein | chr4:6397526-6404509 REVERSE LENGTH=1190;>AT3G23145.1 | Symbols:  | zinc ion binding;isoleucine-tRNA ligases;ATP binding;aminoacyl-tRNA ligases;nucleotide binding | chr3:82"	219.43	0.073229	TPLSNFEAGQNYK
nitrogen.starvation /nitrogen.resupply 	at4g10450.1	-0.033424537	0.849658551	0.888452272	two.sided	protein.synthesis	at4g10450.1#TILSSETMDIPDGVAIK#895#2	>AT4G10450.1 | Symbols:  | Ribosomal protein L6 family | chr4:6463201-6464458 REVERSE LENGTH=194	252.36	-0.23795	TILSSETMDIPDGVAIK
nitrogen.starvation /nitrogen.resupply 	at4g10480.1	-2.789516282	1.47E-23	4.29E-21	two.sided	protein.synthesis	at4g10480.1#PGPVIEEVNEEALMDAIK#977#2	">AT4G10480.1 | Symbols:  | Nascent polypeptide-associated complex (NAC), alpha subunit family protein | chr4:6478089-6479079 REVERSE LENGTH=212;>AT4G10480.2 | Symbols:  | Nascent polypeptide-associated complex (NAC), alpha subunit family protein | chr4:647"	365.61	-0.16632	PGPVIEEVNEEALMDAIK
nitrogen.starvation /nitrogen.resupply 	at4g11010.1	1.97793824	0.019657167	0.046382972	two.sided	nucleotide metabolism.phosphotransfer and pyrophosphatases	at4g11010.1#GLISEIISR#494#2	>AT4G11010.1 | Symbols: NDPK3 | nucleoside diphosphate kinase 3 | chr4:6732780-6734298 REVERSE LENGTH=238	115.71	0.17238	GLISEIISR
nitrogen.starvation /nitrogen.resupply 	at4g11150.1	0.543154742	8.33E-05	0.000669438	two.sided	transport.p- and v-ATPases	at4g11150.1#VLQAQDDIVNAMK#723#2	">AT4G11150.1 | Symbols: TUF, emb2448, TUFF, VHA-E1 | vacuolar ATP synthase subunit E1 | chr4:6800091-6801696 FORWARD LENGTH=230"	266.78	-0.0651	VLQAQDDIVNAMK
nitrogen.starvation /nitrogen.resupply 	at4g11260.1	-0.303128093	0.61930501	0.699563107	two.sided	protein.postranslational modification	at4g11260.1#AIELEPTLAK#543#2	">AT4G11260.1 | Symbols: ATSGT1B, ETA3, RPR1, EDM1, SGT1B | phosphatase-related | chr4:6851515-6853719 REVERSE LENGTH=358"	91.584	-0.090424	AIELEPTLAK
nitrogen.starvation /nitrogen.resupply 	at4g11420.1	-0.948635073	1.02E-06	1.48E-05	two.sided	protein.synthesis	at4g11420.1#SALLSELVSK#524#2	">AT4G11420.1 | Symbols: EIF3A, ATEIF3A-1, EIF3A-1, ATTIF3A1, TIF3A1 | eukaryotic translation initiation factor 3A | chr4:6947834-6952053 REVERSE LENGTH=987"	219.03	-0.22657	SALLSELVSK
nitrogen.starvation /nitrogen.resupply 	at4g11600.1	0.507866692	0.001509609	0.006406884	two.sided	redox.ascorbate and glutathione	at4g11600.1#GNDVDLSIYK#562#2	">AT4G11600.1 | Symbols: ATGPX6, PHGPX, LSC803, GPX6 | glutathione peroxidase 6 | chr4:7010021-7011330 REVERSE LENGTH=232"	224.58	0.11918	GNDVDLSIYK
nitrogen.starvation /nitrogen.resupply 	at4g11820.2	0.428847514	0.277460307	0.368328817	two.sided	secondary metabolism.isoprenoids	at4g11820.2#EGIIDLLAPGTYYLK#833#2	">AT4G11820.2 | Symbols: MVA1, FKP1 | hydroxymethylglutaryl-CoA synthase / HMG-CoA synthase / 3-hydroxy-3-methylglutaryl coenzyme A synthase | chr4:7109124-7111901 REVERSE LENGTH=461;>AT4G11820.1 | Symbols: MVA1, HMGS, EMB2778, FKP1 | hydroxymethylglutaryl-"	169.04	0.19623	EGIIDLLAPGTYYLK
nitrogen.starvation /nitrogen.resupply 	at4g12420.1	0.464183697	0.007887182	0.023204607	two.sided	development.unspecified	at4g12420.1#DLGMPDGVLINGK#665#2	>AT4G12420.1 | Symbols: SKU5 | Cupredoxin superfamily protein | chr4:7349941-7352868 REVERSE LENGTH=587;>AT4G12420.2 | Symbols: SKU5 | Cupredoxin superfamily protein | chr4:7349941-7352868 REVERSE LENGTH=587	233.32	0.47045	DLGMPDGVLINGK
nitrogen.starvation /nitrogen.resupply 	at4g12600.2	-0.37509682	0.010608372	0.0288153	two.sided	protein.synthesis	at4g12600.2#AYPLADSQLSITILDLVQQATNYK#1333#2	>AT4G12600.2 | Symbols:  | Ribosomal protein L7Ae/L30e/S12e/Gadd45 family protein | chr4:7453296-7454208 FORWARD LENGTH=183;>AT5G20160.2 | Symbols:  | Ribosomal protein L7Ae/L30e/S12e/Gadd45 family protein | chr5:6804075-6805102 REVERSE LENGTH=160;>AT4G126	234.99	-0.41244	AYPLADSQLSITILDLVQQATNYK
nitrogen.starvation /nitrogen.resupply 	at4g12720.4	2.08572633	0.001513955	0.006406884	two.sided	nucleotide metabolism.salvage	at4g12720.4#WMPIQEYVDQPWNK#917#2	">AT4G12720.4 | Symbols: NUDT7 | MutT/nudix family protein | chr4:7487716-7489557 FORWARD LENGTH=322;>AT4G12720.1 | Symbols: AtNUDT7, GFG1, NUDT7, ATNUDX7 | MutT/nudix family protein | chr4:7487716-7489557 FORWARD LENGTH=282;>AT4G12720.2 | Symbols: AtNUDT7,"	220.4	0.36735	WMPIQEYVDQPWNK
nitrogen.starvation /nitrogen.resupply 	at4g12730.1	0.756985614	1.27E-06	1.77E-05	two.sided	cell wall.cell wall proteins	at4g12730.1#TALVLYHGMPVYQSLQMLR#1111#2	>AT4G12730.1 | Symbols: FLA2 | FASCICLIN-like arabinogalactan 2 | chr4:7491598-7492809 REVERSE LENGTH=403	318.41	-0.4303	TALVLYHGMPVYQSLQMLR
nitrogen.starvation /nitrogen.resupply 	at4g13010.1	0.886860963	7.60E-05	0.000629361	two.sided	"misc.oxidases - copper, flavone etc"	at4g13010.1#VIDITPGPNAMWTYAVK#938#2	">AT4G13010.1 | Symbols:  | Oxidoreductase, zinc-binding dehydrogenase family protein | chr4:7600682-7602567 FORWARD LENGTH=329"	239.86	-0.32234	VIDITPGPNAMWTYAVK
nitrogen.starvation /nitrogen.resupply 	at4g13430.1	0.249251799	0.140793168	0.216772293	two.sided	TCA / org. transformation|secondary metabolism.sulfur-containing	at4g13430.1#EGQIYLASPYTAAASALTGR#1021#2	">AT4G13430.1 | Symbols: IIL1, ATLEUC1 | isopropyl malate isomerase large subunit 1 | chr4:7804194-7807789 REVERSE LENGTH=509"	273.94	0.51407	EGQIYLASPYTAAASALTGR
nitrogen.starvation /nitrogen.resupply 	at4g13520.1	-1.139959158	0.00985925	0.027418105	two.sided	not assigned.unknown	at4g13520.1#LADADFFNK#521#2	>AT4G13520.1 | Symbols: SMAP1 | small acidic protein 1 | chr4:7864462-7864650 FORWARD LENGTH=62	100.02	0.076941	LADADFFNK
nitrogen.starvation /nitrogen.resupply 	at4g13780.1	-0.138387172	1	1	not.tested	protein.aa activation	at4g13780.1#GVGVFGNDVK#496#2	">AT4G13780.1 | Symbols:  | methionine--tRNA ligase, putative / methionyl-tRNA synthetase, putative / MetRS, putative | chr4:7993366-7998433 REVERSE LENGTH=797"	94.309	-1.5618	GVGVFGNDVK
nitrogen.starvation /nitrogen.resupply 	at4g13850.1	-0.87522344	0.000329218	0.001894218	two.sided	RNA.RNA binding	at4g13850.1#LFIGGLSWGTDDASLR#854#2	">AT4G13850.1 | Symbols: ATGRP2, GR-RBP2, GRP2 | glycine-rich RNA-binding protein 2 | chr4:8021314-8022065 FORWARD LENGTH=158;>AT4G13850.2 | Symbols: ATGRP2 | glycine-rich RNA-binding protein 2 | chr4:8021314-8022065 FORWARD LENGTH=153;>AT4G13850.3 | Symbol"	357.39	0.096077	LFIGGLSWGTDDASLR
nitrogen.starvation /nitrogen.resupply 	at4g13930.1	0.288766594	0.002612759	0.009972886	two.sided	C1-metabolism.glycine hydroxymethyltransferase	at4g13930.1#FSASYEMPGFLMSEMK#928#2	>AT4G13930.1 | Symbols: SHM4 | serine hydroxymethyltransferase 4 | chr4:8048013-8050021 REVERSE LENGTH=471	248.23	-0.36379	FSASYEMPGFLMSEMK
nitrogen.starvation /nitrogen.resupply 	at4g13940.1	0.014851432	0.99020493	0.99020493	two.sided	amino acid metabolism.degradation	at4g13940.1#ERLVGVSEETTTGVK#803#2	">AT4G13940.1 | Symbols: HOG1, EMB1395, SAHH1, MEE58, ATSAHH1 | S-adenosyl-L-homocysteine hydrolase | chr4:8054931-8056676 FORWARD LENGTH=485;>AT4G13940.3 | Symbols: HOG1, SAHH1 | S-adenosyl-L-homocysteine hydrolase | chr4:8054931-8056676 FORWARD LENGTH=440"	296.13	-0.26407	ERLVGVSEETTTGVK
nitrogen.starvation /nitrogen.resupply 	at4g14030.1	-0.412704567	0.009815665	0.027362045	two.sided	metal handling.	at4g14030.1#AVGEDGNTFQFEVPQIK#940#2	>AT4G14030.1 | Symbols: SBP1 | selenium-binding protein 1 | chr4:8098121-8100165 REVERSE LENGTH=490;>AT4G14030.2 | Symbols: SBP1 | selenium-binding protein 1 | chr4:8098121-8100165 REVERSE LENGTH=490	145.46	0.42995	AVGEDGNTFQFEVPQIK
nitrogen.starvation /nitrogen.resupply 	at4g14570.1	0.640546828	0.0383695	0.077940132	two.sided	protein.degradation	at4g14570.1#LLQEFINIPSIDK#765#2	>AT4G14570.1 | Symbols:  | acylaminoacyl-peptidase-related | chr4:8362586-8366525 FORWARD LENGTH=764	242.79	-0.24858	LLQEFINIPSIDK
nitrogen.starvation /nitrogen.resupply 	at4g14710.5	0.560529112	0.06970045	0.124100801	two.sided	metal handling.regulation	at4g14710.5#LAELGVLSWR#572#2	>AT4G14710.5 | Symbols: ATARD2 | RmlC-like cupins superfamily protein | chr4:8424897-8426174 REVERSE LENGTH=201;>AT4G14710.3 | Symbols: ATARD2 | RmlC-like cupins superfamily protein | chr4:8424897-8426360 REVERSE LENGTH=200;>AT4G14710.1 | Symbols: ATARD2 |	169.37	-0.067912	LAELGVLSWR
nitrogen.starvation /nitrogen.resupply 	at4g14880.1	0.550190052	0.000827247	0.003927743	two.sided	amino acid metabolism.synthesis	at4g14880.1#TPNGYMLQQFENPANPK#975#2	">AT4G14880.1 | Symbols: OASA1, OLD3, CYTACS1 | O-acetylserine (thiol) lyase (OAS-TL) isoform A1 | chr4:8518209-8520050 REVERSE LENGTH=322;>AT4G14880.2 | Symbols: OASA1, OLD3, CYTACS1, ATCYS-3A | O-acetylserine (thiol) lyase (OAS-TL) isoform A1 | chr4:85182"	297.45	-0.30259	TPNGYMLQQFENPANPK
nitrogen.starvation /nitrogen.resupply 	at4g15000.1	0.118870319	0.681479434	0.749499038	two.sided	protein.synthesis	at4g15000.1#EVATLDALQSK#588#2	>AT4G15000.1 | Symbols:  | Ribosomal L27e protein family | chr4:8571896-8572303 FORWARD LENGTH=135;>AT4G15000.2 | Symbols:  | Ribosomal L27e protein family | chr4:8571896-8572387 FORWARD LENGTH=131	169.52	0.25918	EVATLDALQSK
nitrogen.starvation /nitrogen.resupply 	at4g15790.1	-2.41941324	0.002499254	0.009602396	two.sided	not assigned.unknown	at4g15790.1#TTLNQQQDDVSASLK#824#2	>AT4G15790.1 | Symbols:  | unknown protein; INVOLVED IN: biological_process unknown; LOCATED IN: chloroplast; EXPRESSED IN: 21 plant structures; EXPRESSED DURING: 13 growth stages; Has 411 Blast hits to 380 proteins in 121 species: Archae - 4; Bacteria - 1	284.68	0.60044	TTLNQQQDDVSASLK
nitrogen.starvation /nitrogen.resupply 	at4g15940.1	0.294984708	0.944911875	0.957204745	two.sided	amino acid metabolism.degradation	at4g15940.1#AMVRDPDNLELWLK#567#3	>AT4G15940.1 | Symbols:  | Fumarylacetoacetate (FAA) hydrolase family | chr4:9038361-9040163 FORWARD LENGTH=222	116.51	0.18364	AMVRDPDNLELWLK
nitrogen.starvation /nitrogen.resupply 	at4g16143.1	0.037791791	0.659865711	0.730543271	two.sided	protein.targeting	at4g16143.1#VTGNTGDVNFYAQLIDDAEGLEK#1235#2	>AT4G16143.1 | Symbols: IMPA-2 | importin alpha isoform 2 | chr4:9134450-9137134 REVERSE LENGTH=535;>AT4G16143.2 | Symbols: IMPA-2 | importin alpha isoform 2 | chr4:9134450-9137134 REVERSE LENGTH=535	251.13	0.2168	VTGNTGDVNFYAQLIDDAEGLEK
nitrogen.starvation /nitrogen.resupply 	at4g16660.1	-1.244194075	0.114823334	0.184222052	two.sided	stress.abiotic	at4g16660.1#DFIDSVYLPFDIVEDSR#1015#2	>AT4G16660.1 | Symbols:  | heat shock protein 70 (Hsp 70) family protein | chr4:9377225-9381232 FORWARD LENGTH=867	145.55	-0.42214	DFIDSVYLPFDIVEDSR
nitrogen.starvation /nitrogen.resupply 	at4g16720.1	0.379038041	0.396610373	0.490202027	two.sided	protein.synthesis	at4g16720.1#GIVYGKPTNQGVTQLK#852#2	>AT4G16720.1 | Symbols:  | Ribosomal protein L23/L15e family protein | chr4:9400156-9401315 REVERSE LENGTH=204;>AT4G17390.1 | Symbols:  | Ribosomal protein L23/L15e family protein | chr4:9714407-9715545 REVERSE LENGTH=204	235.35	0.12462	GIVYGKPTNQGVTQLK
nitrogen.starvation /nitrogen.resupply 	at4g16760.1	0.38717281	0.192649104	0.278138632	two.sided	lipid metabolism.lipid degradation	at4g16760.1#MEGIDHLADER#664#2	">AT4G16760.1 | Symbols: ACX1, ATACX1 | acyl-CoA oxidase 1 | chr4:9424930-9428689 REVERSE LENGTH=664;>AT4G16760.2 | Symbols: ACX1 | acyl-CoA oxidase 1 | chr4:9424930-9428689 REVERSE LENGTH=651"	224.42	0.20444	MEGIDHLADER
nitrogen.starvation /nitrogen.resupply 	at4g17040.1	0.071149336	0.720879247	0.781063971	two.sided	protein.degradation	at4g17040.1#YFSPTEAVEYGIIDK#866#2	>AT4G17040.1 | Symbols: CLPR4 | CLP protease R subunit 4 | chr4:9586740-9589297 REVERSE LENGTH=305	242.91	-0.04408	YFSPTEAVEYGIIDK
nitrogen.starvation /nitrogen.resupply 	at4g17260.1	-0.021733852	0.42527144	0.516875174	two.sided	fermentation.LDH	at4g17260.1#GFYGVDGGDVFLSLPALLGR#1027#2	>AT4G17260.1 | Symbols:  | Lactate/malate dehydrogenase family protein | chr4:9674057-9675309 FORWARD LENGTH=353	258.14	-0.3746	GFYGVDGGDVFLSLPALLGR
nitrogen.starvation /nitrogen.resupply 	at4g17520.1	-1.954899383	2.13E-05	0.000213012	two.sided	RNA.RNA binding	at4g17520.1#ANWGTTQDDITPVTEESTAVVDK#1239#2	>AT4G17520.1 | Symbols:  | Hyaluronan / mRNA binding family | chr4:9771496-9773313 FORWARD LENGTH=360	314.48	-0.0292	ANWGTTQDDITPVTEESTAVVDK
nitrogen.starvation /nitrogen.resupply 	at4g17530.1	0.873605009	0.025122193	0.055784641	two.sided	signalling.G-proteins	at4g17530.1#AFADELGIPFLETSAK#855#2	">AT4G17530.1 | Symbols: RAB1C, ATRAB1C, ATRABD2C | RAB GTPase homolog 1C | chr4:9773721-9775424 REVERSE LENGTH=202;>AT5G47200.1 | Symbols: ATRABD2B, ATRAB1A, RAB1A | RAB GTPase homolog 1A | chr5:19167029-19168718 FORWARD LENGTH=202"	185.27	0.15316	AFADELGIPFLETSAK
nitrogen.starvation /nitrogen.resupply 	at4g17720.1	0.587676604	0.008581811	0.024872344	two.sided	RNA.RNA binding	at4g17720.1#AEDVVSSMLAK#575#2	>AT4G17720.1 | Symbols:  | RNA-binding (RRM/RBD/RNP motifs) family protein | chr4:9862660-9864498 REVERSE LENGTH=313;>AT5G16840.2 | Symbols: BPA1 | binding partner of acd11 1 | chr5:5536042-5538026 FORWARD LENGTH=260;>AT5G16840.1 | Symbols: BPA1 | binding 	156.58	0.2311	AEDVVSSMLAK
nitrogen.starvation /nitrogen.resupply 	at4g17830.2	0.145278611	0.080951472	0.138841878	two.sided	protein.degradation	at4g17830.2#LQEYVDDINGNIER#839#2	>AT4G17830.2 | Symbols:  | Peptidase M20/M25/M40 family protein | chr4:9915916-9918049 FORWARD LENGTH=445;>AT4G17830.1 | Symbols:  | Peptidase M20/M25/M40 family protein | chr4:9915916-9918049 FORWARD LENGTH=440	273.99	0.50345	LQEYVDDINGNIER
nitrogen.starvation /nitrogen.resupply 	at4g18100.1	-0.527502982	0.025481856	0.056127737	two.sided	protein.synthesis	at4g18100.1#GVTLMPNVGYGSDKK#783#2	>AT4G18100.1 | Symbols:  | Ribosomal protein L32e | chr4:10035715-10036475 REVERSE LENGTH=133;>AT5G46430.1 | Symbols:  | Ribosomal protein L32e | chr5:18833429-18834409 FORWARD LENGTH=133;>AT5G46430.2 | Symbols:  | Ribosomal protein L32e | chr5:18833429-18	187.16	0.21802	GVTLMPNVGYGSDKK
nitrogen.starvation /nitrogen.resupply 	at4g19006.1	0.348991841	1	1	not.tested	protein.degradation	at4g19006.1#AALQYLESQK#597#2	>AT4G19006.1 | Symbols:  | Proteasome component (PCI) domain protein | chr4:10409349-10411347 REVERSE LENGTH=386	185.96	-0.29482	AALQYLESQK
nitrogen.starvation /nitrogen.resupply 	at4g19410.2	0.783941154	0.057061402	0.106466002	two.sided	cell wall.pectin*esterases	at4g19410.2#DFGFSGILGGK#549#2	>AT4G19410.2 | Symbols:  | Pectinacetylesterase family protein | chr4:10581037-10584766 REVERSE LENGTH=517;>AT4G19410.1 | Symbols:  | Pectinacetylesterase family protein | chr4:10582188-10584766 REVERSE LENGTH=391;>AT5G45280.2 | Symbols:  | Pectinacetylest	143.96	0.11525	DFGFSGILGGK
nitrogen.starvation /nitrogen.resupply 	at4g19880.2	0.779566224	1.30E-08	3.11E-07	two.sided	misc.glutathione S transferases	at4g19880.2#IDETNEWIYNGINNGVYR#1086#2	>AT4G19880.2 | Symbols:  | Glutathione S-transferase family protein | chr4:10784691-10786376 REVERSE LENGTH=382;>AT4G19880.1 | Symbols:  | Glutathione S-transferase family protein | chr4:10784691-10786376 REVERSE LENGTH=356;>AT4G19880.3 | Symbols:  | Gluta	412.21	-0.094063	IDETNEWIYNGINNGVYR
nitrogen.starvation /nitrogen.resupply 	at4g20020.1	-2.12744764	1.42E-05	0.000151207	two.sided	not assigned.unknown	at4g20020.1#DLPGVVFILPDSYIDPQNK#1066#2	>AT4G20020.1 | Symbols:  | unknown protein; BEST Arabidopsis thaliana protein match is: unknown protein (TAIR:AT5G44780.1); Has 28928 Blast hits to 16023 proteins in 1033 species: Archae - 4; Bacteria - 4155; Metazoa - 15463; Fungi - 2938; Plants - 3091; V	211.06	-0.41414	DLPGVVFILPDSYIDPQNK
nitrogen.starvation /nitrogen.resupply 	at4g20070.1	NA	1	1	not.tested	protein.degradation	at4g20070.1#TFMSPASIR#505#2	">AT4G20070.1 | Symbols: ATAAH, AAH | allantoate amidohydrolase | chr4:10861548-10864529 FORWARD LENGTH=525"	99.802	-0.95292	TFMSPASIR
nitrogen.starvation /nitrogen.resupply 	at4g20150.1	0.114155101	0.933652864	0.951576392	two.sided	not assigned.unknown	at4g20150.1#PISATMVGALLGLGTQMYSNALR#789#3	">AT4G20150.1 | Symbols:  | unknown protein; FUNCTIONS IN: molecular_function unknown; INVOLVED IN: biological_process unknown; LOCATED IN: mitochondrion, plasma membrane, mitochondrial respiratory chain complex I, respiratory chain complex I; EXPRESSED IN:"	160.67	-0.076746	PISATMVGALLGLGTQMYSNALR
nitrogen.starvation /nitrogen.resupply 	at4g20260.4	1.06368718	9.75E-15	7.92E-13	two.sided	signalling.phosphinositides	at4g20260.4#KEEATPAPAVVETPVK#833#2	">AT4G20260.4 | Symbols: ATPCAP1, PCAP1 | plasma-membrane associated cation-binding protein 1 | chr4:10941593-10943227 FORWARD LENGTH=226;>AT4G20260.1 | Symbols: ATPCAP1, PCAP1 | plasma-membrane associated cation-binding protein 1 | chr4:10941593-10943227 F"	277.94	-0.23675	KEEATPAPAVVETPVK
nitrogen.starvation /nitrogen.resupply 	at4g20360.1	0.000518165	0.734121704	0.792471488	two.sided	protein.synthesis	at4g20360.1#ILDEALAGDNVGLLLR#841#2	">AT4G20360.1 | Symbols: ATRAB8D, ATRABE1B, RABE1b | RAB GTPase homolog E1B | chr4:10990036-10991466 FORWARD LENGTH=476"	344.38	0.26423	ILDEALAGDNVGLLLR
nitrogen.starvation /nitrogen.resupply 	at4g20850.1	0.793250683	0.001425458	0.006143669	two.sided	protein.degradation	at4g20850.1#AVNNLYDFDQK#664#2	>AT4G20850.1 | Symbols: TPP2 | tripeptidyl peptidase ii | chr4:11160935-11169889 REVERSE LENGTH=1380	199.03	0.037936	AVNNLYDFDQK
nitrogen.starvation /nitrogen.resupply 	at4g20890.1	0.198139198	0.017471698	0.0426054	two.sided	cell.organisation	at4g20890.1#GSQQYSALSVPELTQQMWDAK#1184#2	>AT4G20890.1 | Symbols: TUB9 | tubulin beta-9 chain | chr4:11182218-11183840 FORWARD LENGTH=444;>AT5G44340.1 | Symbols: TUB4 | tubulin beta chain 4 | chr5:17859442-17860994 REVERSE LENGTH=444	331.8	-0.19139	GSQQYSALSVPELTQQMWDAK
nitrogen.starvation /nitrogen.resupply 	at4g20980.1	-0.424018653	0.058767638	0.109126552	two.sided	protein.synthesis	at4g20980.1#SSVDIQPEWNMLEQIPFSTFSK#1292#2	>AT4G20980.1 | Symbols:  | Eukaryotic translation initiation factor 3 subunit 7 (eIF-3) | chr4:11216997-11218772 FORWARD LENGTH=591;>AT4G20980.2 | Symbols:  | Eukaryotic translation initiation factor 3 subunit 7 (eIF-3) | chr4:11216997-11218772 FORWARD LEN	257.73	1.0282	SSVDIQPEWNMLEQIPFSTFSK
nitrogen.starvation /nitrogen.resupply 	at4g21100.1	0.530111794	1	1	not.tested	stress.abiotic	at4g21100.1#GYLDGDLIESFLDLSR#907#2	>AT4G21100.1 | Symbols: DDB1B | damaged DNA binding protein 1B | chr4:11258916-11265309 REVERSE LENGTH=1088	145.55	0.76228	GYLDGDLIESFLDLSR
nitrogen.starvation /nitrogen.resupply 	at4g21105.1	0.251473164	0.036630829	0.075061067	two.sided	not assigned.unknown	at4g21105.1#ITSVAIPIALAASSLYMIGTGIYNMSNGIGK#1043#3	>AT4G21105.1 | Symbols:  | cytochrome-c oxidases;electron carriers | chr4:11266273-11266724 FORWARD LENGTH=68	159.76	0.22468	ITSVAIPIALAASSLYMIGTGIYNMSNGIGK
nitrogen.starvation /nitrogen.resupply 	at4g21150.1	-0.302141094	0.495727967	0.588232158	two.sided	development.unspecified	at4g21150.1#FDADSATYFLDSFPK#862#2	>AT4G21150.1 | Symbols: HAP6 | ribophorin II (RPN2) family protein | chr4:11278646-11283599 FORWARD LENGTH=691;>AT4G21150.3 | Symbols: HAP6 | ribophorin II (RPN2) family protein | chr4:11278646-11283599 FORWARD LENGTH=691;>AT4G21150.2 | Symbols: HAP6 | rib	220.85	0.49095	FDADSATYFLDSFPK
nitrogen.starvation /nitrogen.resupply 	at4g21280.1	NA	1	1	not.tested	PS.lightreaction	at4g21280.1#LFDTIDNLDYAAK#750#2	">AT4G21280.1 | Symbols: PSBQ, PSBQA, PSBQ-1 | photosystem II subunit QA | chr4:11334446-11335587 FORWARD LENGTH=223;>AT4G21280.2 | Symbols: PSBQ, PSBQA, PSBQ-1 | photosystem II subunit QA | chr4:11334446-11335587 FORWARD LENGTH=224"	129.54	0.063185	LFDTIDNLDYAAK
nitrogen.starvation /nitrogen.resupply 	at4g21470.1	1.050408964	0.000237515	0.001524226	two.sided	Co-factor and vitamine metabolism.riboflavin	at4g21470.1#VDEFNSEFYPLFSAQMDK#1084#2	">AT4G21470.1 | Symbols: ATFMN/FHY, FMN/FHY | riboflavin kinase/FMN hydrolase | chr4:11431284-11433197 FORWARD LENGTH=379"	353.57	-0.28303	VDEFNSEFYPLFSAQMDK
nitrogen.starvation /nitrogen.resupply 	at4g21580.1	0.574067497	0.560957112	0.64487983	two.sided	misc.misc2	at4g21580.1#AIVISEPGKPEVLQLR#875#2	">AT4G21580.1 | Symbols:  | oxidoreductase, zinc-binding dehydrogenase family protein | chr4:11475822-11477514 FORWARD LENGTH=325;>AT4G21580.3 | Symbols:  | oxidoreductase, zinc-binding dehydrogenase family protein | chr4:11475822-11477514 FORWARD LENGTH=31"	177.63	0.23403	AIVISEPGKPEVLQLR
nitrogen.starvation /nitrogen.resupply 	at4g21860.1	-1.073126325	0.017986088	0.043404443	two.sided	not assigned.no ontology	at4g21860.1#AILSPEQFR#531#2	>AT4G21860.1 | Symbols: MSRB2 | methionine sulfoxide reductase B 2 | chr4:11600238-11601507 REVERSE LENGTH=202;>AT4G21860.3 | Symbols: MSRB2 | methionine sulfoxide reductase B 2 | chr4:11600238-11601507 REVERSE LENGTH=202;>AT4G21860.2 | Symbols: MSRB2 | me	122.28	-0.011425	AILSPEQFR
nitrogen.starvation /nitrogen.resupply 	at4g22010.1	0.034443108	0.925979237	0.944579693	two.sided	"misc.oxidases - copper, flavone etc"	at4g22010.1#TIILANSAPWINGK#749#2	>AT4G22010.1 | Symbols: sks4 | SKU5  similar 4 | chr4:11663429-11666463 FORWARD LENGTH=541	285.54	-0.28734	TIILANSAPWINGK
nitrogen.starvation /nitrogen.resupply 	at4g22240.1	-0.155946166	0.577703401	0.65958707	two.sided	cell.organisation	at4g22240.1#FSLPADNAQSWLLTTYLDK#1092#2	>AT4G22240.1 | Symbols:  | Plastid-lipid associated protein PAP / fibrillin family protein | chr4:11766090-11767227 REVERSE LENGTH=310	141.6	-0.098717	FSLPADNAQSWLLTTYLDK
nitrogen.starvation /nitrogen.resupply 	at4g22570.1	0.528972885	0.017673659	0.043005903	two.sided	nucleotide metabolism.salvage	at4g22570.1#GFLFGPPIALAIGAK#736#2	>AT4G22570.1 | Symbols: APT3 | adenine phosphoribosyl transferase 3 | chr4:11882310-11885250 REVERSE LENGTH=183	145.09	0.13149	GFLFGPPIALAIGAK
nitrogen.starvation /nitrogen.resupply 	at4g22670.1	-2.160547686	2.67E-18	3.47E-16	two.sided	not assigned.no ontology	at4g22670.1#AMEALSEGNFDEAIEHLTR#1067#2	">AT4G22670.1 | Symbols: AtHip1, HIP1, TPR11 | HSP70-interacting protein 1 | chr4:11918236-11920671 FORWARD LENGTH=441"	377.76	0.16704	AMEALSEGNFDEAIEHLTR
nitrogen.starvation /nitrogen.resupply 	at4g22690.1	1.434143463	0.060086813	0.11069621	two.sided	misc.cytochrome P450	at4g22690.1#SLLMDMVLGGVDTSVNASEFAMAEIVSRPEVLNK#1208#3	">AT4G22690.1 | Symbols: CYP706A1 | cytochrome P450, family 706, subfamily A, polypeptide 1 | chr4:11929847-11931520 FORWARD LENGTH=557;>AT4G22710.1 | Symbols: CYP706A2 | cytochrome P450, family 706, subfamily A, polypeptide 2 | chr4:11935038-11936618 FORWA"	72.514	-0.43465	SLLMDMVLGGVDTSVNASEFAMAEIVSRPEVLNK
nitrogen.starvation /nitrogen.resupply 	at4g23100.1	0.679146219	0.060876037	0.111688341	two.sided	redox.ascorbate and glutathione	at4g23100.1#VGTLGLDMMLR#603#2	">AT4G23100.1 | Symbols: RML1, PAD2, GSH1, CAD2, ATECS1, GSHA | glutamate-cysteine ligase | chr4:12103458-12106751 REVERSE LENGTH=522;>AT4G23100.3 | Symbols: GSH1 | glutamate-cysteine ligase | chr4:12103458-12106751 REVERSE LENGTH=522;>AT4G23100.2 | Symbols"	159.94	1.324	VGTLGLDMMLR
nitrogen.starvation /nitrogen.resupply 	at4g23710.1	0.441637865	0.020287871	0.047645078	two.sided	transport.p- and v-ATPases	at4g23710.1#MESAGIQQLLAAER#780#2	">AT4G23710.1 | Symbols: VHA-G2, VAG2, VATG2 | vacuolar ATP synthase subunit G2 | chr4:12350577-12351354 FORWARD LENGTH=106"	108.89	0.25577	MESAGIQQLLAAER
nitrogen.starvation /nitrogen.resupply 	at4g23885.1	-2.493907766	0.002726117	0.010338003	two.sided	not assigned.unknown	at4g23885.1#SQVANEADTLFFSNLNNIQK#1127#2	>AT4G23885.1 | Symbols:  | unknown protein; BEST Arabidopsis thaliana protein match is: unknown protein (TAIR:AT5G24165.1); Has 30201 Blast hits to 17322 proteins in 780 species: Archae - 12; Bacteria - 1396; Metazoa - 17338; Fungi - 3422; Plants - 5037; V	229.96	0.1129	SQVANEADTLFFSNLNNIQK
nitrogen.starvation /nitrogen.resupply 	at4g24190.1	-0.510967479	0.001503254	0.006406884	two.sided	stress.abiotic	at4g24190.1#SDDLAGGLNIEAEPVEQQEENTK#1244#2	">AT4G24190.1 | Symbols: SHD, HSP90.7, AtHsp90.7, AtHsp90-7 | Chaperone protein htpG family protein | chr4:12551902-12555851 REVERSE LENGTH=823;>AT4G24190.2 | Symbols: SHD, AtHsp90.7, AtHsp90-7 | Chaperone protein htpG family protein | chr4:12551902-1255585"	375.89	-0.15349	SDDLAGGLNIEAEPVEQQEENTK
nitrogen.starvation /nitrogen.resupply 	at4g24220.1	0.979443965	0.004895544	0.015927563	two.sided	development.unspecified	at4g24220.1#NVLQAIIPYAPNLR#791#2	">AT4G24220.1 | Symbols: VEP1, AWI31 | NAD(P)-binding Rossmann-fold superfamily protein | chr4:12565219-12566474 FORWARD LENGTH=388;>AT4G24220.2 | Symbols: VEP1, AWI31 | NAD(P)-binding Rossmann-fold superfamily protein | chr4:12565219-12566474 FORWARD LENGT"	168.98	-0.20612	NVLQAIIPYAPNLR
nitrogen.starvation /nitrogen.resupply 	at4g24280.1	-0.395402355	0.021006016	0.048777388	two.sided	stress.abiotic	at4g24280.1#IINEPTAASLAYGFDR#869#2	>AT4G24280.1 | Symbols: cpHsc70-1 | chloroplast heat shock protein 70-1 | chr4:12590094-12593437 FORWARD LENGTH=718	243.01	0.53017	IINEPTAASLAYGFDR
nitrogen.starvation /nitrogen.resupply 	at4g24610.2	1.715872409	0.093878626	0.155497117	two.sided	not assigned.unknown	at4g24610.2#MIPNGELR#494#2	>AT4G24610.2 | Symbols:  | unknown protein; FUNCTIONS IN: molecular_function unknown; INVOLVED IN: biological_process unknown; EXPRESSED IN: 20 plant structures; EXPRESSED DURING: 12 growth stages; BEST Arabidopsis thaliana protein match is: unknown protei	82.279	-0.054002	MIPNGELR
nitrogen.starvation /nitrogen.resupply 	at4g24620.1	0.12714778	0.911639567	0.936495175	two.sided	glycolysis.plastid branch	at4g24620.1#QGVAITQENSLLDNTAR#915#2	">AT4G24620.1 | Symbols: PGI1, PGI | phosphoglucose isomerase 1 | chr4:12708972-12712610 REVERSE LENGTH=613;>AT4G24620.2 | Symbols: PGI1, PGI | phosphoglucose isomerase 1 | chr4:12709097-12712610 REVERSE LENGTH=570"	239.58	0.019082	QGVAITQENSLLDNTAR
nitrogen.starvation /nitrogen.resupply 	at4g24770.1	-1.483718802	0.00027649	0.001656106	two.sided	RNA.RNA binding	at4g24770.1#GFGFVTMSDVDELNEAISALDGQNLEGR#1493#2	">AT4G24770.1 | Symbols: RBP31, ATRBP31, CP31, ATRBP33 | 31-kDa RNA binding protein | chr4:12766223-12767952 REVERSE LENGTH=329"	290.59	-0.3909	GFGFVTMSDVDELNEAISALDGQNLEGR
nitrogen.starvation /nitrogen.resupply 	at4g24820.1	0.169527494	0.059210193	0.109773818	two.sided	protein.degradation	at4g24820.1#MDGGAEGSQQPHLILANK#954#2	">AT4G24820.1 | Symbols:  | 26S proteasome, regulatory subunit Rpn7;Proteasome component (PCI) domain | chr4:12790471-12792599 REVERSE LENGTH=387;>AT4G24820.2 | Symbols:  | 26S proteasome, regulatory subunit Rpn7;Proteasome component (PCI) domain | chr4:127"	364.2	-0.03746	MDGGAEGSQQPHLILANK
nitrogen.starvation /nitrogen.resupply 	at4g24830.1	0.438867635	0.040717009	0.081964002	two.sided	amino acid metabolism.synthesis	at4g24830.1#ALSPATLLAELNTIGGK#835#2	>AT4G24830.1 | Symbols:  | arginosuccinate synthase family | chr4:12793085-12795857 REVERSE LENGTH=494;>AT4G24830.2 | Symbols:  | arginosuccinate synthase family | chr4:12793085-12795857 REVERSE LENGTH=450	323.77	0.099751	ALSPATLLAELNTIGGK
nitrogen.starvation /nitrogen.resupply 	at4g24920.1	-0.875732139	0.04690296	0.091152508	two.sided	protein.targeting	at4g24920.1#MDAIDSVVDPLRDFAK#917#2	>AT4G24920.1 | Symbols:  | secE/sec61-gamma protein transport protein | chr4:12820257-12820665 REVERSE LENGTH=69;>AT5G50460.1 | Symbols:  | secE/sec61-gamma protein transport protein | chr5:20552168-20552509 REVERSE LENGTH=69	213.51	-0.020873	MDAIDSVVDPLRDFAK
nitrogen.starvation /nitrogen.resupply 	at4g25050.2	-1.564098519	0.118039094	0.188604188	two.sided	lipid metabolism.FA synthesis and FA elongation	at4g25050.2#EQLALAADVPLTAESK#828#2	>AT4G25050.2 | Symbols: ACP4 | acyl carrier protein 4 | chr4:12870178-12871024 FORWARD LENGTH=149;>AT4G25050.1 | Symbols: ACP4 | acyl carrier protein 4 | chr4:12870178-12871024 FORWARD LENGTH=137	209.31	-0.1066	EQLALAADVPLTAESK
nitrogen.starvation /nitrogen.resupply 	at4g25100.1	1.005094823	6.57E-05	0.000552143	two.sided	redox.dismutases and catalases	at4g25100.1#TFMTNLVSWEAVSAR#856#2	">AT4G25100.1 | Symbols: FSD1, ATFSD1 | Fe superoxide dismutase 1 | chr4:12884649-12886501 REVERSE LENGTH=212;>AT4G25100.2 | Symbols: FSD1 | Fe superoxide dismutase 1 | chr4:12884649-12886501 REVERSE LENGTH=212;>AT4G25100.3 | Symbols: FSD1 | Fe superoxide d"	338.23	0.15526	TFMTNLVSWEAVSAR
nitrogen.starvation /nitrogen.resupply 	at4g25210.1	0.311122671	0.046645306	0.0908388	two.sided	RNA.regulation of transcription	at4g25210.1#IWGSNGVLVTGK#616#2	>AT4G25210.1 | Symbols:  | DNA-binding storekeeper protein-related transcriptional regulator | chr4:12918446-12919552 FORWARD LENGTH=368	120.57	0.12387	IWGSNGVLVTGK
nitrogen.starvation /nitrogen.resupply 	at4g26110.1	-1.017860279	3.41E-09	9.05E-08	two.sided	DNA.synthesis/chromatin structure	at4g26110.1#AEDLQNLMEQDYDIGSTIR#1106#2	">AT4G26110.1 | Symbols: NAP1;1, ATNAP1;1 | nucleosome assembly protein1;1 | chr4:13232712-13235502 FORWARD LENGTH=372;>AT4G26110.2 | Symbols: NAP1;1 | nucleosome assembly protein1;1 | chr4:13232712-13235060 FORWARD LENGTH=359"	344.39	0.12809	AEDLQNLMEQDYDIGSTIR
nitrogen.starvation /nitrogen.resupply 	at4g26300.1	0.101801775	0.894884163	0.924893944	two.sided	protein.aa activation	at4g26300.1#LFDVSLK#411#2	">AT1G66530.1 | Symbols:  | Arginyl-tRNA synthetase, class Ic | chr1:24819064-24822277 REVERSE LENGTH=590;>AT4G26300.1 | Symbols: emb1027 | Arginyl-tRNA synthetase, class Ic | chr4:13308400-13313109 REVERSE LENGTH=642"	140.98	0.15078	LFDVSLK
nitrogen.starvation /nitrogen.resupply 	at4g26690.1	1.345684996	1.54E-05	0.000160782	two.sided	lipid metabolism.lipid degradation	at4g26690.1#LSVFPVAQSFITTQTNVVEK#1105#2	">AT4G26690.1 | Symbols: SHV3, MRH5, GPDL2 | PLC-like phosphodiesterase family protein | chr4:13456793-13459890 REVERSE LENGTH=759"	259.18	-0.27613	LSVFPVAQSFITTQTNVVEK
nitrogen.starvation /nitrogen.resupply 	at4g26780.1	-0.95107028	0.00416426	0.014263506	two.sided	protein.folding	at4g26780.1#SLLDVADNLGR#587#2	>AT4G26780.1 | Symbols: AR192 | Co-chaperone GrpE family protein | chr4:13485066-13486560 REVERSE LENGTH=327	221.32	0.13156	SLLDVADNLGR
nitrogen.starvation /nitrogen.resupply 	at4g26970.1	0.590617548	1.31E-05	0.000141267	two.sided	TCA / org. transformation	at4g26970.1#ANNMFVDYNEPQQER#928#2	>AT4G26970.1 | Symbols: ACO2 | aconitase 2 | chr4:13543077-13548427 FORWARD LENGTH=995	273.38	-0.084714	ANNMFVDYNEPQQER
nitrogen.starvation /nitrogen.resupply 	at4g27000.1	-0.618714774	0.510386607	0.60093907	two.sided	RNA.regulation of transcription	at4g27000.1#NLQTYNGAPMPSSEQAFR#1006#2	>AT4G27000.1 | Symbols: ATRBP45C | RNA-binding (RRM/RBD/RNP motifs) family protein | chr4:13554983-13557763 REVERSE LENGTH=415	274.52	-0.11865	NLQTYNGAPMPSSEQAFR
nitrogen.starvation /nitrogen.resupply 	at4g27090.1	0.251891201	0.085115356	0.14534318	two.sided	protein.synthesis	at4g27090.1#ANLNDFDRFK#620#2	>AT4G27090.1 | Symbols:  | Ribosomal protein L14 | chr4:13594104-13595187 REVERSE LENGTH=134	232.88	-0.16831	ANLNDFDRFK
nitrogen.starvation /nitrogen.resupply 	at4g27320.1	-0.749442942	0.123526441	0.19588897	two.sided	stress.abiotic	at4g27320.1#MNPDSDYPHLPNIK#842#2	">AT4G27320.1 | Symbols: ATPHOS34, PHOS34 | Adenine nucleotide alpha hydrolases-like superfamily protein | chr4:13678860-13680717 REVERSE LENGTH=260"	192.65	-0.090656	MNPDSDYPHLPNIK
nitrogen.starvation /nitrogen.resupply 	at4g27500.1	-0.602678075	0.084692252	0.144832431	two.sided	not assigned.unknown	at4g27500.1#SELFDLLDPLK#645#2	>AT4G27500.1 | Symbols: PPI1 | proton pump interactor 1 | chr4:13743614-13745900 FORWARD LENGTH=612	161.62	0.82309	SELFDLLDPLK
nitrogen.starvation /nitrogen.resupply 	at4g27585.1	1.24364183	0.003630235	0.012966712	two.sided	not assigned.no ontology	at4g27585.1#LASYGVESPIYAVVQLAQTTMR#1199#2	>AT4G27585.1 | Symbols:  | SPFH/Band 7/PHB domain-containing membrane-associated protein family | chr4:13766984-13769832 REVERSE LENGTH=411	261.28	-1.8849	LASYGVESPIYAVVQLAQTTMR
nitrogen.starvation /nitrogen.resupply 	at4g27640.1	0.040746549	1	1	not.tested	protein.targeting	at4g27640.1#YLSPLVDATLLLLTEK#895#2	>AT4G27640.1 | Symbols:  | ARM repeat superfamily protein | chr4:13798013-13802976 REVERSE LENGTH=1048	139.49	n. def.	YLSPLVDATLLLLTEK
nitrogen.starvation /nitrogen.resupply 	at4g28470.1	-0.157159742	0.987811253	0.99020493	two.sided	protein.degradation	at4g28470.1#VGQAVDVVGQAGRPK#741#2	">AT2G20580.1 | Symbols: RPN1A, ATRPN1A | 26S proteasome regulatory subunit S2 1A | chr2:8859211-8864699 FORWARD LENGTH=891;>AT4G28470.1 | Symbols: RPN1B, ATRPN1B | 26S proteasome regulatory subunit S2 1B | chr4:14067082-14072357 REVERSE LENGTH=891"	233.97	0.01646	VGQAVDVVGQAGRPK
nitrogen.starvation /nitrogen.resupply 	at4g28510.1	1.435190059	0.0421016	0.083772861	two.sided	mitochondrial electron transport / ATP synthesis.NADH-DH	at4g28510.1#IPGGGAISTLLK#564#2	">AT4G28510.1 | Symbols: ATPHB1, PHB1 | prohibitin 1 | chr4:14084970-14086372 REVERSE LENGTH=288"	90.913	0.13135	IPGGGAISTLLK
nitrogen.starvation /nitrogen.resupply 	at4g29120.1	2.169420243	0.04103321	0.082207186	two.sided	OPP.oxidative PP	at4g29120.1#LANQITIASTMLGLVEGLIYAHK#819#3	>AT4G29120.1 | Symbols:  | 6-phosphogluconate dehydrogenase family protein | chr4:14350861-14351865 FORWARD LENGTH=334	142.98	-0.24651	LANQITIASTMLGLVEGLIYAHK
nitrogen.starvation /nitrogen.resupply 	at4g29160.1	-0.933279535	1.51E-05	0.000158882	two.sided	RNA.regulation of transcription	at4g29160.1#TMDEINEQTENMK#792#2	">AT4G29160.1 | Symbols: SNF7.1 | SNF7 family protein | chr4:14381019-14382342 FORWARD LENGTH=219;>AT4G29160.3 | Symbols: SNF7.1 | SNF7 family protein | chr4:14381019-14382342 FORWARD LENGTH=219;>AT2G19830.1 | Symbols: SNF7.2, VPS32 | SNF7 family protein | "	322.81	0.81617	TMDEINEQTENMK
nitrogen.starvation /nitrogen.resupply 	at4g29350.1	-0.099805073	0.059731152	0.110214827	two.sided	cell.organisation	at4g29350.1#DFEEAGHLAPTGLFLGGEK#994#2	">AT4G29350.1 | Symbols: PFN2, PRO2, PRF2 | profilin 2 | chr4:14450135-14451119 FORWARD LENGTH=131"	232.15	0.10929	DFEEAGHLAPTGLFLGGEK
nitrogen.starvation /nitrogen.resupply 	at4g29410.1	-0.084487195	0.288117933	0.37768995	two.sided	protein.synthesis	at4g29410.1#ATVPGQLIWEIVK#748#2	>AT2G19730.1 | Symbols:  | Ribosomal L28e protein family | chr2:8511752-8512995 FORWARD LENGTH=143;>AT2G19730.2 | Symbols:  | Ribosomal L28e protein family | chr2:8511752-8512995 FORWARD LENGTH=143;>AT2G19730.3 | Symbols:  | Ribosomal L28e protein family |	257.02	0.39109	ATVPGQLIWEIVK
nitrogen.starvation /nitrogen.resupply 	at4g29510.1	0.386013696	0.718358229	0.779055164	two.sided	misc.O-methyl transferases	at4g29510.1#AMMEPLVDTVDQNQIVTDSR#1132#2	">AT4G29510.1 | Symbols: ATPRMT11, PRMT11, ATPRMT1B, PRMT1B | arginine methyltransferase 11 | chr4:14491739-14493752 FORWARD LENGTH=390"	216.3	-0.20361	AMMEPLVDTVDQNQIVTDSR
nitrogen.starvation /nitrogen.resupply 	at4g29840.1	-0.826830705	0.000154838	0.001109514	two.sided	amino acid metabolism.synthesis	at4g29840.1#ADFGAVMDVLK#583#2	">AT4G29840.1 | Symbols: MTO2, TS | Pyridoxal-5-phosphate-dependent enzyme family protein | chr4:14599434-14601014 REVERSE LENGTH=526"	169.52	0.096493	ADFGAVMDVLK
nitrogen.starvation /nitrogen.resupply 	at4g30190.2	0.029832573	0.308842887	0.399035943	two.sided	transport.p- and v-ATPases	at4g30190.2#VENQDAIDAAMVGMLADPK#994#2	">AT4G30190.2 | Symbols: HA2 | H(+)-ATPase 2 | chr4:14770820-14775920 REVERSE LENGTH=981;>AT4G30190.1 | Symbols: AHA2, PMA2, HA2 | H(+)-ATPase 2 | chr4:14770820-14775920 REVERSE LENGTH=948;>AT2G18960.1 | Symbols: AHA1, PMA, OST2, HA1 | H(+)-ATPase 1 | chr2:"	229.75	-0.43678	VENQDAIDAAMVGMLADPK
nitrogen.starvation /nitrogen.resupply 	at4g30220.1	1.456629333	0.001129303	0.005112503	two.sided	RNA.processing	at4g30220.1#ATIPVNPKPFLNNLTGK#934#2	>AT4G30220.1 | Symbols: RUXF | small nuclear ribonucleoprotein F | chr4:14803100-14804259 REVERSE LENGTH=88	178.03	0.11433	ATIPVNPKPFLNNLTGK
nitrogen.starvation /nitrogen.resupply 	at4g30270.1	NA	1	1	not.tested	cell wall.degradation	at4g30270.1#ILNNGQLLTLSLDK#771#2	">AT4G30270.1 | Symbols: MERI5B, MERI-5, XTH24, SEN4 | xyloglucan endotransglucosylase/hydrolase 24 | chr4:14819445-14820448 REVERSE LENGTH=269"	177.38	0.35112	ILNNGQLLTLSLDK
nitrogen.starvation /nitrogen.resupply 	at4g30480.2	NA	1	1	not.tested	not assigned.no ontology	at4g30480.2#LFVNGLYEEALSK#742#2	">AT4G30480.2 | Symbols: TPR1, AtTPR1 | Tetratricopeptide repeat (TPR)-like superfamily protein | chr4:14897500-14898937 FORWARD LENGTH=277;>AT4G30480.1 | Symbols: TPR1, AtTPR1 | Tetratricopeptide repeat (TPR)-like superfamily protein | chr4:14897500-148985"	95.428	-0.08626	LFVNGLYEEALSK
nitrogen.starvation /nitrogen.resupply 	at4g30920.1	0.873346915	5.92E-07	9.34E-06	two.sided	protein.degradation	at4g30920.1#SVDIIGFGSGPELEK#774#2	>AT4G30920.1 | Symbols:  | Cytosol aminopeptidase family protein | chr4:15046589-15049304 REVERSE LENGTH=583	263.59	-0.66471	SVDIIGFGSGPELEK
nitrogen.starvation /nitrogen.resupply 	at4g31300.2	1.076007649	0.001731975	0.006975677	two.sided	protein.degradation	at4g31300.2#SGSAADSQVVSDYVR#771#2	>AT4G31300.2 | Symbols: PBA1 | N-terminal nucleophile aminohydrolases (Ntn hydrolases) superfamily protein | chr4:15188927-15190935 FORWARD LENGTH=234;>AT4G31300.1 | Symbols: PBA1 | N-terminal nucleophile aminohydrolases (Ntn hydrolases) superfamily protei	281.93	0.1447	SGSAADSQVVSDYVR
nitrogen.starvation /nitrogen.resupply 	at4g31480.1	-0.033987231	0.36561049	0.460208586	two.sided	cell.vesicle transport	at4g31480.1#GMSQLELEDQVQDDLK#924#2	">AT4G31480.1 | Symbols:  | Coatomer, beta subunit | chr4:15264145-15267384 FORWARD LENGTH=948;>AT4G31480.2 | Symbols:  | Coatomer, beta subunit | chr4:15264145-15267384 FORWARD LENGTH=948;>AT4G31490.1 | Symbols:  | Coatomer, beta subunit | chr4:15269460-15"	314.57	-0.058944	GMSQLELEDQVQDDLK
nitrogen.starvation /nitrogen.resupply 	at4g31580.1	-0.893436482	0.481030704	0.575659695	two.sided	RNA.processing	at4g31580.1#VYVGNLDPR#517#2	">AT4G31580.1 | Symbols: SRZ-22, SRZ22, RSZP22, RSZ22, At-RSZ22 | serine/arginine-rich 22 | chr4:15306983-15308064 FORWARD LENGTH=200;>AT4G31580.2 | Symbols: SRZ-22, SRZ22, RSZP22, RSZ22, At-RSZ22 | serine/arginine-rich 22 | chr4:15306983-15308064 FORWARD L"	156.35	0.054711	VYVGNLDPR
nitrogen.starvation /nitrogen.resupply 	at4g31700.1	-0.972121109	0.001306633	0.005759047	two.sided	protein.synthesis	at4g31700.1#KGENDLPGLTDTEKPR#591#3	">AT4G31700.1 | Symbols: RPS6, RPS6A | ribosomal protein S6 | chr4:15346306-15347714 REVERSE LENGTH=250;>AT4G31700.2 | Symbols: RPS6, RPS6A | ribosomal protein S6 | chr4:15346306-15347075 REVERSE LENGTH=188"	244.05	-0.6121	KGENDLPGLTDTEKPR
nitrogen.starvation /nitrogen.resupply 	at4g31810.1	-1.313438314	0.047496912	0.092000652	two.sided	amino acid metabolism.degradation|lipid metabolism.lipid degradation	at4g31810.1#AAILNNPSSLNALSAPMVGR#999#2	>AT4G31810.1 | Symbols:  | ATP-dependent caseinolytic (Clp) protease/crotonase family protein | chr4:15387365-15390290 REVERSE LENGTH=409	216.35	0.45362	AAILNNPSSLNALSAPMVGR
nitrogen.starvation /nitrogen.resupply 	at4g31840.1	-0.656607503	8.47E-08	1.68E-06	two.sided	misc.plastocyanin-like	at4g31840.1#IPPSSSFSFNEWAQK#863#2	">AT4G31840.1 | Symbols: ENODL15, AtENODL15 | early nodulin-like protein 15 | chr4:15401798-15402426 FORWARD LENGTH=177"	176.25	0.40787	IPPSSSFSFNEWAQK
nitrogen.starvation /nitrogen.resupply 	at4g31870.1	0.46659156	0.001617548	0.006644182	two.sided	redox.ascorbate and glutathione	at4g31870.1#SNAGGFLGDIIK#596#2	">AT4G31870.1 | Symbols: ATGPX7, GPX7 | glutathione peroxidase 7 | chr4:15410205-15411617 FORWARD LENGTH=233"	170.95	-0.88722	SNAGGFLGDIIK
nitrogen.starvation /nitrogen.resupply 	at4g31990.3	0.31285163	0.170045508	0.252367412	two.sided	amino acid metabolism.synthesis	at4g31990.3#ATAELLFGAGHPVIK#762#2	">AT4G31990.3 | Symbols: ASP5, AAT3, ATAAT1 | aspartate aminotransferase 5 | chr4:15470876-15473521 REVERSE LENGTH=462;>AT4G31990.1 | Symbols: ASP5, AAT3, ATAAT1 | aspartate aminotransferase 5 | chr4:15471074-15473521 REVERSE LENGTH=453;>AT4G31990.2 | Symbo"	162.72	-0.034857	ATAELLFGAGHPVIK
nitrogen.starvation /nitrogen.resupply 	at4g32470.1	-0.260491294	0.691693375	0.757167631	two.sided	mitochondrial electron transport / ATP synthesis.cytochrome c reductase	at4g32470.1#DLQAVQTPFRGYLQDMLALVER#855#3	">AT4G32470.1 | Symbols:  | Cytochrome bd ubiquinol oxidase, 14kDa subunit | chr4:15669641-15671095 REVERSE LENGTH=122"	174.02	0.024542	DLQAVQTPFRGYLQDMLALVER
nitrogen.starvation /nitrogen.resupply 	at4g32520.1	-0.262360465	0.122556575	0.194756571	two.sided	PS.photorespiration|C1-metabolism.glycine hydroxymethyltransferase	at4g32520.1#ILDMASITLNK#610#2	">AT4G32520.1 | Symbols: SHM3, AtSHMT3 | serine hydroxymethyltransferase 3 | chr4:15689642-15692334 REVERSE LENGTH=529;>AT4G32520.2 | Symbols: SHM3 | serine hydroxymethyltransferase 3 | chr4:15689642-15692334 REVERSE LENGTH=529"	209.85	0.44663	ILDMASITLNK
nitrogen.starvation /nitrogen.resupply 	at4g32605.1	-0.78354572	0.096325708	0.156915519	two.sided	not assigned.no ontology	at4g32605.1#LEALEMSDDPTQYTGPSFEELDEK#1373#2	>AT4G32605.1 | Symbols:  | Mitochondrial glycoprotein family protein | chr4:15726429-15727864 REVERSE LENGTH=227	349.31	-0.72082	LEALEMSDDPTQYTGPSFEELDEK
nitrogen.starvation /nitrogen.resupply 	at4g32720.1	-0.800761684	0.000187037	0.001262772	two.sided	RNA.regulation of transcription	at4g32720.1#IFSGVALVEFPTEEDAQNVMK#1163#2	">AT4G32720.1 | Symbols: AtLa1, La1 | La protein 1 | chr4:15787313-15789683 FORWARD LENGTH=433;>AT4G32720.2 | Symbols: AtLa1, La1 | La protein 1 | chr4:15787313-15789498 FORWARD LENGTH=404"	240.13	-0.20252	IFSGVALVEFPTEEDAQNVMK
nitrogen.starvation /nitrogen.resupply 	at4g32770.1	1.307292649	1	1	not.tested	secondary metabolism.isoprenoids	at4g32770.1#QALQVPLDLESALGLVPFFKPPGL#1275#2	">AT4G32770.1 | Symbols: VTE1, ATSDX1 | tocopherol cyclase, chloroplast / vitamin E deficient 1 (VTE1) / sucrose export defective 1 (SXD1) | chr4:15804981-15807790 FORWARD LENGTH=488"	106.49	-0.31394	QALQVPLDLESALGLVPFFKPPGL
nitrogen.starvation /nitrogen.resupply 	at4g32930.2	-0.898469679	0.000705175	0.003519849	two.sided	not assigned.unknown	at4g32930.2#GYEPIDFGFGGYWK#818#2	>AT4G32930.2 | Symbols:  | unknown protein; FUNCTIONS IN: molecular_function unknown; INVOLVED IN: biological_process unknown; LOCATED IN: cellular_component unknown; EXPRESSED IN: 22 plant structures; EXPRESSED DURING: 13 growth stages; CONTAINS InterPro 	156.81	-0.062403	GYEPIDFGFGGYWK
nitrogen.starvation /nitrogen.resupply 	at4g33010.1	2.326312425	0.020870316	0.048558824	two.sided	PS.photorespiration|C1-metabolism.	at4g33010.1#LGVAEVQELPFFDTVK#896#2	">AT4G33010.1 | Symbols: AtGLDP1, GLDP1 | glycine decarboxylase P-protein 1 | chr4:15926852-15931150 REVERSE LENGTH=1037;>AT4G33010.2 | Symbols: AtGLDP1, GLDP1 | glycine decarboxylase P-protein 1 | chr4:15927133-15931150 REVERSE LENGTH=976"	197.17	0.47243	LGVAEVQELPFFDTVK
nitrogen.starvation /nitrogen.resupply 	at4g33090.1	0.098441748	0.713317272	0.775520715	two.sided	protein.degradation	at4g33090.1#LGFNGVLNDK#539#2	">AT4G33090.1 | Symbols: APM1, ATAPM1 | aminopeptidase M1 | chr4:15965915-15970418 REVERSE LENGTH=879"	195.27	0.76313	LGFNGVLNDK
nitrogen.starvation /nitrogen.resupply 	at4g33250.1	NA	1	1	not.tested	protein.synthesis	at4g33250.1#FIEQQVTNSGWIVEK#889#2	">AT4G33250.1 | Symbols: EIF3K, TIF3K1, ATTIF3K1 | eukaryotic translation initiation factor 3K | chr4:16039066-16040617 REVERSE LENGTH=226"	248.25	1.7864	FIEQQVTNSGWIVEK
nitrogen.starvation /nitrogen.resupply 	at4g33680.1	0.622444102	0.00069465	0.003497204	two.sided	amino acid metabolism.synthesis	at4g33680.1#LQAGYLFPEIAR#689#2	>AT4G33680.1 | Symbols: AGD2 | Pyridoxal phosphate (PLP)-dependent transferases superfamily protein | chr4:16171847-16174630 REVERSE LENGTH=461	121.04	-0.11659	LQAGYLFPEIAR
nitrogen.starvation /nitrogen.resupply 	at4g34110.1	0.031093656	0.779708627	0.83244943	two.sided	RNA.processing	at4g34110.1#GSGFVAFATPEEATEAMSQLSGK#1158#2	">AT4G34110.1 | Symbols: PAB2, PABP2, ATPAB2 | poly(A) binding protein 2 | chr4:16336732-16339892 FORWARD LENGTH=629"	307.82	-0.15819	GSGFVAFATPEEATEAMSQLSGK
nitrogen.starvation /nitrogen.resupply 	at4g34200.1	1.458749725	4.45E-11	2.00E-09	two.sided	amino acid metabolism.synthesis	at4g34200.1#GIIEPISDVYVNLVNADFTAK#1140#2	>AT4G34200.1 | Symbols: EDA9 | D-3-phosphoglycerate dehydrogenase | chr4:16374041-16376561 REVERSE LENGTH=603	293.09	0.35899	GIIEPISDVYVNLVNADFTAK
nitrogen.starvation /nitrogen.resupply 	at4g34230.1	0.120783892	0.417403773	0.509966116	two.sided	secondary metabolism.phenylpropanoids	at4g34230.1#DPSGILSPYTYTLR#792#2	">AT4G34230.1 | Symbols: CAD5, ATCAD5, CAD-5 | cinnamyl alcohol dehydrogenase 5 | chr4:16386898-16388666 REVERSE LENGTH=357;>AT4G34230.2 | Symbols: CAD5, CAD-5 | cinnamyl alcohol dehydrogenase 5 | chr4:16386898-16388666 REVERSE LENGTH=357"	178.67	0.023507	DPSGILSPYTYTLR
nitrogen.starvation /nitrogen.resupply 	at4g34290.1	-0.870545817	0.001036743	0.004748689	two.sided	not assigned.no ontology	at4g34290.1#LIGPHFL#399#2	>AT4G34290.1 | Symbols:  | SWIB/MDM2 domain superfamily protein | chr4:16410883-16412122 FORWARD LENGTH=144;>AT2G14880.1 | Symbols:  | SWIB/MDM2 domain superfamily protein | chr2:6393686-6394841 REVERSE LENGTH=141	148.49	0.20703	LIGPHFL
nitrogen.starvation /nitrogen.resupply 	at4g34450.1	0.50561365	0.000868151	0.004088712	two.sided	cell.vesicle transport	at4g34450.1#NYEPSEEAFDINSVPK#920#2	">AT4G34450.1 | Symbols:  | coatomer gamma-2 subunit, putative / gamma-2 coat protein, putative / gamma-2 COP, putative | chr4:16471956-16476795 FORWARD LENGTH=886"	239.58	-1.0734	NYEPSEEAFDINSVPK
nitrogen.starvation /nitrogen.resupply 	at4g34490.1	1.771982157	0.009385891	0.026480001	two.sided	DNA.unspecified	at4g34490.1#IGGPVLDVTK#500#2	">AT4G34490.1 | Symbols: ATCAP1, CAP 1, CAP1 | cyclase associated protein 1 | chr4:16484896-16487355 REVERSE LENGTH=476"	97.813	0.084735	IGGPVLDVTK
nitrogen.starvation /nitrogen.resupply 	at4g34670.1	-0.222008628	0.161223077	0.241731135	two.sided	protein.synthesis	at4g34670.1#VDRPADETMVEEPTEIIGA#1036#2	>AT4G34670.1 | Symbols:  | Ribosomal protein S3Ae | chr4:16548724-16550222 FORWARD LENGTH=262	149.95	0.042688	VDRPADETMVEEPTEIIGA
nitrogen.starvation /nitrogen.resupply 	at4g34870.1	-0.042080059	0.339009551	0.432274187	two.sided	cell.cycle	at4g34870.1#IEMELFADTTPNTAENFR#1050#2	">AT4G34870.1 | Symbols: ROC5, ATCYP1 | rotamase cyclophilin 5 | chr4:16614451-16614969 FORWARD LENGTH=172"	359.1	-0.1704	IEMELFADTTPNTAENFR
nitrogen.starvation /nitrogen.resupply 	at4g35000.1	0.500150653	0.077766439	0.134365682	two.sided	redox.ascorbate and glutathione	at4g35000.1#DIVALSGGHTLGR#648#2	">AT4G35000.1 | Symbols: APX3 | ascorbate peroxidase 3 | chr4:16665007-16667541 REVERSE LENGTH=287;>AT4G35970.1 | Symbols: APX5 | ascorbate peroxidase 5 | chr4:17028651-17030205 FORWARD LENGTH=279;>AT3G09640.1 | Symbols: APX2, APX1B | ascorbate peroxidase 2"	260.22	0.19733	DIVALSGGHTLGR
nitrogen.starvation /nitrogen.resupply 	at4g35090.1	0.403050349	0.010341444	0.028420722	two.sided	redox.dismutases and catalases	at4g35090.1#LFIQIIDPADEDK#759#2	>AT4G35090.1 | Symbols: CAT2 | catalase 2 | chr4:16700937-16703215 REVERSE LENGTH=492;>AT4G35090.2 | Symbols: CAT2 | catalase 2 | chr4:16701105-16703215 REVERSE LENGTH=474	151.99	0.89716	LFIQIIDPADEDK
nitrogen.starvation /nitrogen.resupply 	at4g35260.1	0.425990083	0.012826611	0.033366328	two.sided	TCA / org. transformation	at4g35260.1#DLGGTSTTQEVVDAVIAK#902#2	">AT4G35260.1 | Symbols: IDH1, IDH-I | isocitrate dehydrogenase 1 | chr4:16774494-16776233 REVERSE LENGTH=367"	307.02	0.0937	DLGGTSTTQEVVDAVIAK
nitrogen.starvation /nitrogen.resupply 	at4g35450.5	-0.917465872	3.56E-05	0.000335758	two.sided	cell.organisation	at4g35450.5#LNSQLEVVK#515#2	">AT4G35450.5 | Symbols: AKR2 | ankyrin repeat-containing protein 2 | chr4:16839862-16841759 FORWARD LENGTH=350;>AT4G35450.1 | Symbols: AKR2, AFT, AKR2A | ankyrin repeat-containing protein 2 | chr4:16839862-16841759 FORWARD LENGTH=342;>AT4G35450.2 | Symbols"	175.93	0.25984	LNSQLEVVK
nitrogen.starvation /nitrogen.resupply 	at4g35630.1	0.174625785	0.454264703	0.546427573	two.sided	amino acid metabolism.synthesis	at4g35630.1#VFNFAAGPATLPENVLLK#951#2	>AT4G35630.1 | Symbols: PSAT | phosphoserine aminotransferase | chr4:16904205-16905497 FORWARD LENGTH=430	292.27	0.52004	VFNFAAGPATLPENVLLK
nitrogen.starvation /nitrogen.resupply 	at4g35830.1	0.609472483	6.22E-05	0.000530173	two.sided	TCA / org. transformation	at4g35830.1#EVAEVVQSSVLPDMFK#889#2	>AT4G35830.1 | Symbols: ACO1 | aconitase 1 | chr4:16973007-16977949 REVERSE LENGTH=898;>AT4G35830.2 | Symbols: ACO1 | aconitase 1 | chr4:16973007-16977278 REVERSE LENGTH=795	285.94	-0.37967	EVAEVVQSSVLPDMFK
nitrogen.starvation /nitrogen.resupply 	at4g36760.1	0.757904526	0.00017458	0.001206568	two.sided	protein.degradation	at4g36760.1#DILAPFMNQTEMEWLK#983#2	">AT4G36760.1 | Symbols: ATAPP1, APP1 | aminopeptidase P1 | chr4:17326688-17329979 FORWARD LENGTH=645"	281.92	-0.60453	DILAPFMNQTEMEWLK
nitrogen.starvation /nitrogen.resupply 	at4g37300.1	-2.410719676	1.20E-08	2.93E-07	two.sided	not assigned.unknown	at4g37300.1#EDNGEESEAVTAAAIGDGGEK#1025#2	>AT4G37300.1 | Symbols: MEE59 | maternal effect embryo arrest 59 | chr4:17554805-17555498 FORWARD LENGTH=173	347.44	0.37277	EDNGEESEAVTAAAIGDGGEK
nitrogen.starvation /nitrogen.resupply 	at4g37830.1	0.119922712	0.377008671	0.471967983	two.sided	mitochondrial electron transport / ATP synthesis.cytochrome c oxidase	at4g37830.1#EFPWGPDGLFEVK#761#2	>AT4G37830.1 | Symbols:  | cytochrome c oxidase-related | chr4:17787672-17788762 REVERSE LENGTH=102	186.58	0.17745	EFPWGPDGLFEVK
nitrogen.starvation /nitrogen.resupply 	at4g37870.1	1.971678486	1.57E-08	3.60E-07	two.sided	gluconeogenese/ glyoxylate cycle.PEPCK	at4g37870.1#GSFITSNGALATLSGAK#798#2	">AT4G37870.1 | Symbols: PCK1, PEPCK | phosphoenolpyruvate carboxykinase 1 | chr4:17802974-17806332 REVERSE LENGTH=671"	361.23	-0.4355	GSFITSNGALATLSGAK
nitrogen.starvation /nitrogen.resupply 	at4g37910.1	-0.030767958	0.418474439	0.510206832	two.sided	stress.abiotic	at4g37910.1#IINEPTAAALSYGMNNK#904#2	>AT4G37910.1 | Symbols: mtHsc70-1 | mitochondrial heat shock protein 70-1 | chr4:17825368-17828099 REVERSE LENGTH=682	358.31	-0.12451	IINEPTAAALSYGMNNK
nitrogen.starvation /nitrogen.resupply 	at4g38220.2	0.799406478	0.000105451	0.000799784	two.sided	protein.degradation	at4g38220.2#FAESQLFK#485#2	>AT4G38220.2 | Symbols:  | Peptidase M20/M25/M40 family protein | chr4:17925251-17926919 FORWARD LENGTH=433;>AT4G38220.1 | Symbols:  | Peptidase M20/M25/M40 family protein | chr4:17925251-17926919 FORWARD LENGTH=430	133.23	-0.10014	FAESQLFK
nitrogen.starvation /nitrogen.resupply 	at4g38370.1	0.417419599	0.003791543	0.013397004	two.sided	not assigned.no ontology	at4g38370.1#LAGESFLQQLK#617#2	>AT4G38370.1 | Symbols:  | Phosphoglycerate mutase family protein | chr4:17970112-17971222 REVERSE LENGTH=225	250.72	-0.11526	LAGESFLQQLK
nitrogen.starvation /nitrogen.resupply 	at4g38630.1	-0.394290871	0.072773949	0.128012007	two.sided	protein.degradation	at4g38630.1#TQSNPENTVGILTMAGK#881#2	">AT4G38630.1 | Symbols: RPN10, MCB1, ATMCB1, MBP1 | regulatory particle non-ATPase 10 | chr4:18057357-18059459 REVERSE LENGTH=386"	298.93	-0.28155	TQSNPENTVGILTMAGK
nitrogen.starvation /nitrogen.resupply 	at4g38680.1	-1.055084059	0.000126206	0.000915583	two.sided	stress.abiotic	at4g38680.1#GFGFITPDDGGDDLFVHQSSIR#1191#2	">AT4G38680.1 | Symbols: GRP2, CSDP2, CSP2, ATCSP2 | glycine rich protein 2 | chr4:18072240-18072851 REVERSE LENGTH=203"	341.9	-0.098103	GFGFITPDDGGDDLFVHQSSIR
nitrogen.starvation /nitrogen.resupply 	at4g38710.2	NA	1	1	not.tested	not assigned.no ontology	at4g38710.2#AAAVSSVWAKPGAWALEAEEHEAELK#931#3	>AT4G38710.2 | Symbols:  | glycine-rich protein | chr4:18078141-18080002 REVERSE LENGTH=465;>AT4G38710.1 | Symbols:  | glycine-rich protein | chr4:18078141-18080002 REVERSE LENGTH=452	225.74	0.11025	AAAVSSVWAKPGAWALEAEEHEAELK
nitrogen.starvation /nitrogen.resupply 	at4g38740.1	0.156751806	0.569587466	0.652873563	two.sided	cell.cycle	at4g38740.1#VYFDMTIDGQPAGR#785#2	>AT4G38740.1 | Symbols: ROC1 | rotamase CYP 1 | chr4:18083620-18084138 REVERSE LENGTH=172	269.7	-0.16623	VYFDMTIDGQPAGR
nitrogen.starvation /nitrogen.resupply 	at4g38800.1	0.153185358	0.699899302	0.765432944	two.sided	amino acid metabolism.synthesis	at4g38800.1#FGLSETTDSPLGK#676#2	">AT4G38800.1 | Symbols: ATMTN1, ATMTAN1, MTN1, MTAN1 | methylthioadenosine nucleosidase 1 | chr4:18113355-18114996 REVERSE LENGTH=267"	263.44	0.14434	FGLSETTDSPLGK
nitrogen.starvation /nitrogen.resupply 	at4g38930.2	-1.191947542	1.21E-07	2.32E-06	two.sided	protein.degradation	at4g38930.2#MFYDGYAYHGTTFEQTYR#1146#2	>AT4G38930.2 | Symbols:  | Ubiquitin fusion degradation UFD1 family protein | chr4:18149907-18151616 FORWARD LENGTH=315;>AT4G38930.1 | Symbols:  | Ubiquitin fusion degradation UFD1 family protein | chr4:18149907-18151616 FORWARD LENGTH=311	285.94	0.12696	MFYDGYAYHGTTFEQTYR
nitrogen.starvation /nitrogen.resupply 	at4g39090.1	1.904752194	0.000433664	0.002389244	two.sided	protein.degradation	at4g39090.1#NSWGETWGENGFYK#838#2	">AT4G39090.1 | Symbols: RD19, RD19A | Papain family cysteine protease | chr4:18215826-18217326 REVERSE LENGTH=368"	372.27	0.0084244	NSWGETWGENGFYK
nitrogen.starvation /nitrogen.resupply 	at4g39120.1	0.62759825	0.029192722	0.062678492	two.sided	minor CHO metabolism.myo-inositol	at4g39120.1#DDMSPVTIADQMAEEAMVSIIFQNLPSHAIYGEEK#1294#3	">AT4G39120.1 | Symbols: IMPL2, HISN7 | myo-inositol monophosphatase like 2 | chr4:18225578-18227988 REVERSE LENGTH=375"	174.49	0.051096	DDMSPVTIADQMAEEAMVSIIFQNLPSHAIYGEEK
nitrogen.starvation /nitrogen.resupply 	at4g39200.1	-0.135616705	0.274848964	0.366047423	two.sided	protein.synthesis	at4g39200.1#VNNMVLFDQATYDK#829#2	>AT4G39200.1 | Symbols:  | Ribosomal protein S25 family protein | chr4:18257464-18258464 FORWARD LENGTH=108;>AT4G39200.2 | Symbols:  | Ribosomal protein S25 family protein | chr4:18257464-18258464 FORWARD LENGTH=107;>AT2G16360.1 | Symbols:  | Ribosomal pro	324.81	-0.097573	VNNMVLFDQATYDK
nitrogen.starvation /nitrogen.resupply 	at4g39230.1	1.709723794	0.000236404	0.001524226	two.sided	secondary metabolism.flavonoids	at4g39230.1#ILYIRPPMNTYSFNDLVSLWENK#938#3	>AT4G39230.1 | Symbols:  | NmrA-like negative transcriptional regulator family protein | chr4:18266024-18267604 REVERSE LENGTH=308	163.45	-0.79973	ILYIRPPMNTYSFNDLVSLWENK
nitrogen.starvation /nitrogen.resupply 	at4g39260.1	-0.810828991	5.57E-07	8.92E-06	two.sided	RNA.regulation of transcription	at4g39260.1#ELDGRVITVNEAQSR#844#2	">AT4G39260.1 | Symbols: CCR1, ATGRP8, GR-RBP8, GRP8 | cold, circadian rhythm, and RNA binding 1 | chr4:18274166-18274958 REVERSE LENGTH=169;>AT4G39260.2 | Symbols: CCR1, ATGRP8, GR-RBP8, GRP8 | cold, circadian rhythm, and RNA binding 1 | chr4:18274166-1827"	259.68	0.059655	ELDGRVITVNEAQSR
nitrogen.starvation /nitrogen.resupply 	at4g39280.1	-0.348282686	0.949680759	0.961202016	two.sided	protein.aa activation	at4g39280.1#LIVPQIWK#499#2	">AT4G39280.1 | Symbols:  | phenylalanyl-tRNA synthetase, putative / phenylalanine--tRNA ligase, putative | chr4:18281641-18284831 REVERSE LENGTH=485;>AT4G39280.2 | Symbols:  | phenylalanyl-tRNA synthetase, putative / phenylalanine--tRNA ligase, putative | "	68.422	-0.045231	LIVPQIWK
nitrogen.starvation /nitrogen.resupply 	at4g39660.1	0.531857904	0.041670623	0.083198783	two.sided	amino acid metabolism.synthesis	at4g39660.1#DDADFLVDALDYSISRL#964#2	>AT4G39660.1 | Symbols: AGT2 | alanine:glyoxylate aminotransferase 2 | chr4:18406797-18409262 FORWARD LENGTH=476	240.92	0.090268	DDADFLVDALDYSISRL
nitrogen.starvation /nitrogen.resupply 	at4g39680.1	-1.403944695	4.76E-07	7.72E-06	two.sided	RNA.regulation of transcription	at4g39680.1#IYYLPLSEEQVAAK#812#2	>AT4G39680.1 | Symbols:  | SAP domain-containing protein | chr4:18414604-18416938 REVERSE LENGTH=633;>AT4G39680.2 | Symbols:  | SAP domain-containing protein | chr4:18414604-18416938 REVERSE LENGTH=633	190.03	0.53131	IYYLPLSEEQVAAK
nitrogen.starvation /nitrogen.resupply 	at4g39730.1	1.295029587	0.00012179	0.000894662	two.sided	not assigned.no ontology	at4g39730.1#GNLDIFSGR#490#2	">AT4G39730.1 | Symbols:  | Lipase/lipooxygenase, PLAT/LH2 family protein | chr4:18432950-18433581 FORWARD LENGTH=181"	215.93	0.32171	GNLDIFSGR
nitrogen.starvation /nitrogen.resupply 	at4g39980.1	-1.199653318	4.60E-05	0.000425994	two.sided	amino acid metabolism.synthesis	at4g39980.1#ALQLPDYPNANELESVLK#1008#2	>AT4G39980.1 | Symbols: DHS1 | 3-deoxy-D-arabino-heptulosonate 7-phosphate synthase 1 | chr4:18539654-18541832 FORWARD LENGTH=525	188.71	0.99314	ALQLPDYPNANELESVLK
nitrogen.starvation /nitrogen.resupply 	at5g01410.1	-0.221979502	0.016635978	0.040993296	two.sided	Co-factor and vitamine metabolism.	at5g01410.1#GGVIMDVVNAEQAR#730#2	">AT5G01410.1 | Symbols: PDX1, ATPDX1.3, RSR4, PDX1.3, ATPDX1 | Aldolase-type TIM barrel family protein | chr5:172576-173505 REVERSE LENGTH=309;>AT2G38230.1 | Symbols: ATPDX1.1, PDX1.1 | pyridoxine biosynthesis 1.1 | chr2:16011475-16012404 FORWARD LENGTH=30"	285.54	0.42319	GGVIMDVVNAEQAR
nitrogen.starvation /nitrogen.resupply 	at5g02050.1	-1.14575788	0.000501902	0.002664642	two.sided	not assigned.no ontology	at5g02050.1#VRVPMVVSVQK#621#2	>AT5G02050.1 | Symbols:  | Mitochondrial glycoprotein family protein | chr5:403239-404244 REVERSE LENGTH=267	163.12	-0.12523	VRVPMVVSVQK
nitrogen.starvation /nitrogen.resupply 	at5g02100.1	1.284326323	1	1	not.tested	cell.vesicle transport	at5g02100.1#FLGNSIDVYPVGR#719#2	">AT5G02100.1 | Symbols: UNE18, ORP3A | Oxysterol-binding family protein | chr5:413639-416016 FORWARD LENGTH=453;>AT3G09300.1 | Symbols: ORP3B | OSBP(oxysterol binding protein)-related protein 3B | chr3:2858068-2860462 FORWARD LENGTH=458"	135.81	-3.2914	FLGNSIDVYPVGR
nitrogen.starvation /nitrogen.resupply 	at5g02240.1	0.05174576	0.965412352	0.971233099	two.sided	protein.degradation	at5g02240.1#AEQYLADSGTPYTIIR#899#2	>AT5G02240.1 | Symbols:  | NAD(P)-binding Rossmann-fold superfamily protein | chr5:451502-452984 FORWARD LENGTH=253	290.95	-0.12722	AEQYLADSGTPYTIIR
nitrogen.starvation /nitrogen.resupply 	at5g02450.1	-0.612996042	0.006668885	0.020263387	two.sided	protein.synthesis	at5g02450.1#VATGLFVGLNK#560#2	>AT5G02450.1 | Symbols:  | Ribosomal protein L36e family protein | chr5:533501-534394 FORWARD LENGTH=108	238.73	0.12547	VATGLFVGLNK
nitrogen.starvation /nitrogen.resupply 	at5g02490.1	0.065476951	0.856825682	0.893546782	two.sided	protein.folding	at5g02490.1#DAGVIAGLNVLR#599#2	">AT5G02490.1 | Symbols:  | Heat shock protein 70 (Hsp 70) family protein | chr5:550296-552565 REVERSE LENGTH=653;>AT1G56410.1 | Symbols: ERD2, HSP70T-1 | heat shock protein 70 (Hsp 70) family protein | chr1:21117147-21119241 FORWARD LENGTH=617"	202.65	-0.0021551	DAGVIAGLNVLR
nitrogen.starvation /nitrogen.resupply 	at5g02500.1	0	0.396356933	0.490202027	two.sided	protein.folding|stress.abiotic	at5g02500.1#NQVAMNPVNTVFDAK#824#2	">AT5G02500.1 | Symbols: HSC70-1, HSP70-1, AT-HSC70-1, HSC70 | heat shock cognate protein 70-1 | chr5:554055-556334 REVERSE LENGTH=651;>AT5G02500.2 | Symbols: HSC70-1, HSP70-1, AT-HSC70-1, HSC70 | heat shock cognate protein 70-1 | chr5:554055-556334 REVERSE"	380.61	0.036589	NQVAMNPVNTVFDAK
nitrogen.starvation /nitrogen.resupply 	at5g02530.1	1.140336243	0.002217813	0.008692638	two.sided	RNA.RNA binding	at5g02530.1#LYISNLDYGVSNEDIK#922#2	>AT5G02530.1 | Symbols:  | RNA-binding (RRM/RBD/RNP motifs) family protein | chr5:564332-565776 REVERSE LENGTH=292;>AT5G02530.2 | Symbols:  | RNA-binding (RRM/RBD/RNP motifs) family protein | chr5:564332-565776 REVERSE LENGTH=290	338.89	0.55971	LYISNLDYGVSNEDIK
nitrogen.starvation /nitrogen.resupply 	at5g02790.1	-0.11318803	0.178732341	0.261559785	two.sided	misc.glutathione S transferases	at5g02790.1#IIGESLDLIK#551#2	>AT5G02790.1 | Symbols: GSTL3 | Glutathione S-transferase family protein | chr5:632877-634858 FORWARD LENGTH=235	128.03	0.14981	IIGESLDLIK
nitrogen.starvation /nitrogen.resupply 	at5g02870.1	-0.337408964	0.000324237	0.001879171	two.sided	protein.synthesis	at5g02870.1#AWYQTMISDSDYTEFDNFTK#1232#2	>AT5G02870.1 | Symbols:  | Ribosomal protein L4/L1 family | chr5:657830-659526 FORWARD LENGTH=407;>AT5G02870.2 | Symbols:  | Ribosomal protein L4/L1 family | chr5:657830-659526 FORWARD LENGTH=406	413.95	-0.11296	AWYQTMISDSDYTEFDNFTK
nitrogen.starvation /nitrogen.resupply 	at5g02960.1	0.569551059	0.08987874	0.151168593	two.sided	protein.synthesis	at5g02960.1#VSGVSLLALFK#567#2	>AT5G02960.1 | Symbols:  | Ribosomal protein S12/S23 family protein | chr5:693280-694396 REVERSE LENGTH=142;>AT3G09680.1 | Symbols:  | Ribosomal protein S12/S23 family protein | chr3:2969197-2970291 REVERSE LENGTH=142	202.56	-0.31206	VSGVSLLALFK
nitrogen.starvation /nitrogen.resupply 	at5g03290.1	0.18137099	0.304164299	0.395176753	two.sided	TCA / org. transformation	at5g03290.1#GPMATPIGK#436#2	>AT3G09810.1 | Symbols: IDH-VI | isocitrate dehydrogenase VI | chr3:3008753-3011070 FORWARD LENGTH=374;>AT5G03290.1 | Symbols: IDH-V | isocitrate dehydrogenase V | chr5:794043-795939 FORWARD LENGTH=374	174.16	0.40957	GPMATPIGK
nitrogen.starvation /nitrogen.resupply 	at5g03300.1	0.410935785	0.570611413	0.65340601	two.sided	nucleotide metabolism.salvage	at5g03300.1#VAQWMLQIPGATSYMGSIGK#1070#2	>AT5G03300.1 | Symbols: ADK2 | adenosine kinase 2 | chr5:796573-798997 FORWARD LENGTH=345	286.6	0.10196	VAQWMLQIPGATSYMGSIGK
nitrogen.starvation /nitrogen.resupply 	at5g03630.1	0.718514227	9.68E-05	0.000751721	two.sided	redox.ascorbate and glutathione	at5g03630.1#VVGAFLEGGSPEENNAIAK#951#2	>AT5G03630.1 | Symbols: ATMDAR2 | Pyridine nucleotide-disulphide oxidoreductase family protein | chr5:922378-924616 REVERSE LENGTH=435	425.39	0.028927	VVGAFLEGGSPEENNAIAK
nitrogen.starvation /nitrogen.resupply 	at5g03660.1	-1.90825895	0.000218163	0.001423542	two.sided	not assigned.no ontology	at5g03660.1#DALEAFNEK#519#2	>AT5G03660.1 | Symbols:  | Family of unknown function (DUF662)  | chr5:938068-939811 FORWARD LENGTH=173;>AT5G03660.2 | Symbols:  | Family of unknown function (DUF662)  | chr5:938068-939811 FORWARD LENGTH=151	121.73	0.090256	DALEAFNEK
nitrogen.starvation /nitrogen.resupply 	at5g03740.1	-2.224681184	0.000556104	0.002890589	two.sided	RNA.regulation of transcription	at5g03740.1#LLIGTLSHEK#556#2	">AT5G03740.1 | Symbols: HD2C, HDT3 | histone deacetylase 2C | chr5:981994-983961 FORWARD LENGTH=294"	226.09	0.074992	LLIGTLSHEK
nitrogen.starvation /nitrogen.resupply 	at5g04140.2	-0.690207718	0.045331982	0.089137635	two.sided	N-metabolism.ammonia metabolism	at5g04140.2#FGVTPTFLVNADQLEIK#947#2	">AT5G04140.2 | Symbols: GLU1, GLS1, GLUS, FD-GOGAT | glutamate synthase 1 | chr5:1130031-1138186 FORWARD LENGTH=1648;>AT2G41220.1 | Symbols: GLU2 | glutamate synthase 2 | chr2:17177934-17188388 FORWARD LENGTH=1629;>AT5G04140.1 | Symbols: GLU1, GLS1, GLUS, "	258.34	-0.37901	FGVTPTFLVNADQLEIK
nitrogen.starvation /nitrogen.resupply 	at5g04830.1	1.220041978	0.32111314	0.411701589	two.sided	not assigned.unknown	at5g04830.1#IMPHLLNLYGSSAK#515#3	>AT5G04830.1 | Symbols:  | Nuclear transport factor 2 (NTF2) family protein | chr5:1402294-1403671 REVERSE LENGTH=178;>AT5G04830.2 | Symbols:  | Nuclear transport factor 2 (NTF2) family protein | chr5:1402294-1403671 REVERSE LENGTH=178	130.1	0.182	IMPHLLNLYGSSAK
nitrogen.starvation /nitrogen.resupply 	at5g05010.1	-0.094650755	0.21898856	0.307426248	two.sided	cell.vesicle transport	at5g05010.1#AAAPPPTDPFTLTVEEK#892#2	>AT5G05010.1 | Symbols:  | clathrin adaptor complexes medium subunit family protein | chr5:1477137-1479872 FORWARD LENGTH=527;>AT5G05010.2 | Symbols:  | clathrin adaptor complexes medium subunit family protein | chr5:1477137-1479872 FORWARD LENGTH=527	183.23	0.22054	AAAPPPTDPFTLTVEEK
nitrogen.starvation /nitrogen.resupply 	at5g05470.1	0.559827053	0.379469537	0.473020725	two.sided	protein.synthesis	at5g05470.1#IVVTDPDSVFDALTR#824#2	">AT5G05470.1 | Symbols: EIF2 ALPHA, ATEIF2-A2, EIF2-A2 | eukaryotic translation initiation factor 2 alpha subunit | chr5:1620579-1622214 FORWARD LENGTH=344"	119.65	0.083569	IVVTDPDSVFDALTR
nitrogen.starvation /nitrogen.resupply 	at5g05860.1	NA	1	1	not.tested	hormone metabolism.cytokinin	at5g05860.1#WIEPLSEGLVSSLEEK#908#2	>AT5G05860.1 | Symbols: UGT76C2 | UDP-glucosyl transferase 76C2 | chr5:1765545-1767348 FORWARD LENGTH=450	120.92	-0.6497	WIEPLSEGLVSSLEEK
nitrogen.starvation /nitrogen.resupply 	at5g06160.1	-0.690530075	0.074242565	0.129619306	two.sided	RNA.processing	at5g06160.1#NFNEITSIEEAK#698#2	>AT5G06160.1 | Symbols: ATO | splicing factor-related | chr5:1862623-1866298 REVERSE LENGTH=504	71.806	-1.6609	NFNEITSIEEAK
nitrogen.starvation /nitrogen.resupply 	at5g06460.1	0.325317586	0.378607974	0.472450976	two.sided	protein.degradation	at5g06460.1#TPAEVNAYLSDPVEYMK#964#2	">AT5G06460.1 | Symbols: ATUBA2, UBA 2 | ubiquitin activating enzyme 2 | chr5:1970239-1974382 FORWARD LENGTH=1077"	317.07	-0.14119	TPAEVNAYLSDPVEYMK
nitrogen.starvation /nitrogen.resupply 	at5g07090.1	-0.393523165	0.001534479	0.006470295	two.sided	protein.synthesis	at5g07090.1#TYPAGFMDVVSIPK#763#2	>AT5G07090.1 | Symbols:  | Ribosomal protein S4 (RPS4A) family protein | chr5:2202410-2203805 FORWARD LENGTH=262;>AT2G17360.1 | Symbols:  | Ribosomal protein S4 (RPS4A) family protein | chr2:7546598-7548138 FORWARD LENGTH=261;>AT5G07090.2 | Symbols:  | Rib	243.88	0.12945	TYPAGFMDVVSIPK
nitrogen.starvation /nitrogen.resupply 	at5g07350.2	-0.950530515	8.66E-11	3.26E-09	two.sided	RNA.regulation of transcription	at5g07350.2#FMDFGSVFLPSAAK#759#2	">AT5G07350.2 | Symbols: Tudor1, AtTudor1, TSN1 | TUDOR-SN protein 1 | chr5:2320021-2324892 REVERSE LENGTH=1007;>AT5G07350.1 | Symbols: Tudor1, AtTudor1, TSN1 | TUDOR-SN protein 1 | chr5:2320344-2324892 REVERSE LENGTH=991"	245.03	0.20426	FMDFGSVFLPSAAK
nitrogen.starvation /nitrogen.resupply 	at5g07440.1	1.172842821	0.000173559	0.001206568	two.sided	N-metabolism.N-degradation	at5g07440.1#DLSLSELER#531#2	>AT5G07440.1 | Symbols: GDH2 | glutamate dehydrogenase 2 | chr5:2356153-2358012 FORWARD LENGTH=411;>AT5G07440.2 | Symbols: GDH2 | glutamate dehydrogenase 2 | chr5:2356153-2358012 FORWARD LENGTH=411;>AT5G07440.3 | Symbols: GDH2 | glutamate dehydrogenase 2 |	150.27	n. def.	DLSLSELER
nitrogen.starvation /nitrogen.resupply 	at5g08170.1	-0.32431584	0.025516977	0.056127737	two.sided	polyamine metabolism.synthesis	at5g08170.1#LYIPEPLYMTEEESSGITQDGEAIPR#1470#2	">AT5G08170.1 | Symbols: EMB1873, ATAIH | porphyromonas-type peptidyl-arginine deiminase family protein | chr5:2628663-2631047 REVERSE LENGTH=383"	102.07	0.12193	LYIPEPLYMTEEESSGITQDGEAIPR
nitrogen.starvation /nitrogen.resupply 	at5g08300.1	0.143987313	0.121031947	0.192595795	two.sided	TCA / org. transformation	at5g08300.1#IGSAMYELFQER#722#2	">AT5G08300.1 | Symbols:  | Succinyl-CoA ligase, alpha subunit | chr5:2667579-2669672 FORWARD LENGTH=347"	253.79	0.36095	IGSAMYELFQER
nitrogen.starvation /nitrogen.resupply 	at5g08530.1	-0.144261594	0.216065666	0.305801794	two.sided	mitochondrial electron transport / ATP synthesis.NADH-DH	at5g08530.1#DEDRIFTNLYGLHDPFLK#732#3	>AT5G08530.1 | Symbols: CI51 | 51 kDa subunit of complex I | chr5:2759848-2761726 REVERSE LENGTH=486	131.48	-0.14795	DEDRIFTNLYGLHDPFLK
nitrogen.starvation /nitrogen.resupply 	at5g08680.1	0.531321681	3.29E-06	4.32E-05	two.sided	mitochondrial electron transport / ATP synthesis.F1-ATPase	at5g08680.1#DAPALVDLATGQEILATGIK#999#2	>AT5G08680.1 | Symbols:  | ATP synthase alpha/beta family protein | chr5:2821992-2824683 FORWARD LENGTH=559;>AT5G08670.1 | Symbols:  | ATP synthase alpha/beta family protein | chr5:2818395-2821149 REVERSE LENGTH=556;>AT5G08690.1 | Symbols:  | ATP synthase 	381.91	0.15664	DAPALVDLATGQEILATGIK
nitrogen.starvation /nitrogen.resupply 	at5g09550.1	0.136634656	0.684926878	0.752581932	two.sided	signalling.G-proteins	at5g09550.1#SPLMGLFEK#511#2	>AT5G09550.1 | Symbols:  | GDP dissociation inhibitor family protein / Rab GTPase activator family protein | chr5:2963850-2966465 FORWARD LENGTH=445	194.06	0.41032	SPLMGLFEK
nitrogen.starvation /nitrogen.resupply 	at5g09590.1	0.337786399	2.75E-06	3.70E-05	two.sided	stress.abiotic	at5g09590.1#ATNGDTFLGGEDFDNALLDFLVNEFK#1432#2	">AT5G09590.1 | Symbols: MTHSC70-2, HSC70-5 | mitochondrial HSO70 2 | chr5:2975721-2978508 FORWARD LENGTH=682"	363.51	-0.1381	ATNGDTFLGGEDFDNALLDFLVNEFK
nitrogen.starvation /nitrogen.resupply 	at5g09620.1	-1.455559036	0.003426424	0.012428769	two.sided	not assigned.no ontology	at5g09620.1#LFLFPSSPISGGFGSEGSTK#1008#2	>AT5G09620.1 | Symbols:  | Octicosapeptide/Phox/Bem1p family protein | chr5:2983757-2985352 REVERSE LENGTH=531	219.66	-0.77884	LFLFPSSPISGGFGSEGSTK
nitrogen.starvation /nitrogen.resupply 	at5g09650.1	-1.0976233	2.19E-09	5.96E-08	two.sided	nucleotide metabolism.phosphotransfer and pyrophosphatases	at5g09650.1#IIQETNESWAK#660#2	">AT5G09650.1 | Symbols: AtPPa6, PPa6 | pyrophosphorylase 6 | chr5:2991331-2993117 REVERSE LENGTH=300"	231.17	0.28367	IIQETNESWAK
nitrogen.starvation /nitrogen.resupply 	at5g09810.1	0.807424786	7.75E-11	3.02E-09	two.sided	cell.organisation	at5g09810.1#NYELPDGQVITIGAER#888#2	">AT1G49240.1 | Symbols: ACT8 | actin 8 | chr1:18216539-18217947 FORWARD LENGTH=377;>AT3G18780.2 | Symbols: ACT2, DER1, LSR2, ENL2 | actin 2 | chr3:6475535-6476832 FORWARD LENGTH=377;>AT3G18780.1 | Symbols: ACT2, DER1, LSR2, ENL2 | actin 2 | chr3:6475535-64"	367.73	-0.11194	NYELPDGQVITIGAER
nitrogen.starvation /nitrogen.resupply 	at5g09900.1	0.223475638	0.494956413	0.588232158	two.sided	protein.degradation	at5g09900.1#DSNEILNSWAGNLEK#845#2	">AT5G09900.1 | Symbols: EMB2107, RPN5A, MSA | 26S proteasome regulatory subunit, putative (RPN5) | chr5:3089462-3092434 REVERSE LENGTH=442;>AT5G09900.2 | Symbols: EMB2107, RPN5A, MSA | 26S proteasome regulatory subunit, putative (RPN5) | chr5:3089462-30924"	327.97	-0.45711	DSNEILNSWAGNLEK
nitrogen.starvation /nitrogen.resupply 	at5g10240.1	1.30386486	2.17E-05	0.000214801	two.sided	amino acid metabolism.synthesis	at5g10240.1#LAIVDPTSGDQPLYNEDK#988#2	>AT5G10240.1 | Symbols: ASN3 | asparagine synthetase 3 | chr5:3212934-3216418 REVERSE LENGTH=578;>AT5G10240.2 | Symbols: ASN3 | asparagine synthetase 3 | chr5:3212934-3216418 REVERSE LENGTH=577	296.47	0.36681	LAIVDPTSGDQPLYNEDK
nitrogen.starvation /nitrogen.resupply 	at5g10360.1	-0.274696266	0.019137159	0.045539771	two.sided	protein.synthesis	at5g10360.1#LSQEVSGDALGEEFK#805#2	">AT5G10360.1 | Symbols: EMB3010, RPS6B | Ribosomal protein S6e | chr5:3258734-3260142 REVERSE LENGTH=249;>AT5G10360.2 | Symbols: EMB3010 | Ribosomal protein S6e | chr5:3258734-3260142 REVERSE LENGTH=197"	267.47	0.31083	LSQEVSGDALGEEFK
nitrogen.starvation /nitrogen.resupply 	at5g10450.4	1.827349882	5.18E-05	0.000469349	two.sided	signalling.14-3-3 proteins	at5g10450.4#TAAEDTMLAYK#607#2	">AT5G10450.4 | Symbols: GRF6 | G-box regulating factor 6 | chr5:3284476-3286261 REVERSE LENGTH=273;>AT5G10450.3 | Symbols: GRF6 | G-box regulating factor 6 | chr5:3284615-3286261 REVERSE LENGTH=258;>AT5G10450.1 | Symbols: GRF6, AFT1, 14-3-3lambda | G-box r"	189.57	0.14634	TAAEDTMLAYK
nitrogen.starvation /nitrogen.resupply 	at5g10540.1	0.565889868	0.000209739	0.001376267	two.sided	protein.degradation	at5g10540.1#ASSGDLDNTAIIDQILK#887#2	>AT5G10540.1 | Symbols:  | Zincin-like metalloproteases family protein | chr5:3328119-3332462 FORWARD LENGTH=701;>AT5G65620.1 | Symbols:  | Zincin-like metalloproteases family protein | chr5:26221951-26225784 FORWARD LENGTH=791	322.17	0.71953	ASSGDLDNTAIIDQILK
nitrogen.starvation /nitrogen.resupply 	at5g10860.1	0.488490528	0.138918152	0.214445532	two.sided	not assigned.no ontology	at5g10860.1#VGDIMTEENK#568#2	>AT5G10860.1 | Symbols:  | Cystathionine beta-synthase (CBS) family protein | chr5:3429173-3430142 REVERSE LENGTH=206	164.65	0.03502	VGDIMTEENK
nitrogen.starvation /nitrogen.resupply 	at5g11170.1	-0.165688145	0.297055507	0.387237616	two.sided	DNA.synthesis/chromatin structure	at5g11170.1#FMQDPMEIYVDDEAK#916#2	>AT5G11170.1 | Symbols:  | DEAD/DEAH box RNA helicase family protein  | chr5:3553334-3556646 FORWARD LENGTH=427;>AT5G11200.1 | Symbols:  | DEAD/DEAH box RNA helicase family protein  | chr5:3567389-3570686 FORWARD LENGTH=427;>AT5G11170.2 | Symbols:  | DEAD/	283.05	-0.12047	FMQDPMEIYVDDEAK
nitrogen.starvation /nitrogen.resupply 	at5g11670.1	0.86931524	1.60E-10	5.35E-09	two.sided	TCA / org. transformation	at5g11670.1#AIFGSGSPFDPVVYDGK#878#2	">AT5G11670.1 | Symbols: ATNADP-ME2, NADP-ME2 | NADP-malic enzyme 2 | chr5:3754456-3758040 FORWARD LENGTH=588"	307.32	-0.37758	AIFGSGSPFDPVVYDGK
nitrogen.starvation /nitrogen.resupply 	at5g11720.1	NA	1	1	not.tested	"misc.gluco-, galacto- and mannosidases"	at5g11720.1#VYFPDFLNPAAATFWSNEIK#1166#2	>AT5G11720.1 | Symbols:  | Glycosyl hydrolases family 31  protein | chr5:3776840-3780025 FORWARD LENGTH=902	143.04	-0.50189	VYFPDFLNPAAATFWSNEIK
nitrogen.starvation /nitrogen.resupply 	at5g11770.1	0.780088486	0.089469896	0.150794861	two.sided	mitochondrial electron transport / ATP synthesis.NADH-DH	at5g11770.1#VDDLMNWAR#560#2	">AT5G11770.1 | Symbols:  | NADH-ubiquinone oxidoreductase 20 kDa subunit, mitochondrial | chr5:3791148-3792929 REVERSE LENGTH=218"	99.815	0.18882	VDDLMNWAR
nitrogen.starvation /nitrogen.resupply 	at5g11880.1	-0.114649414	0.171515827	0.25370662	two.sided	amino acid metabolism.synthesis	at5g11880.1#LQWFLDEVK#589#2	>AT5G11880.1 | Symbols:  | Pyridoxal-dependent decarboxylase family protein | chr5:3827806-3829942 REVERSE LENGTH=489	163.38	0.031194	LQWFLDEVK
nitrogen.starvation /nitrogen.resupply 	at5g11950.1	1.57692954	1	1	not.tested	not assigned.unknown	at5g11950.1#TVGLLNVDGYYNNLLALFDTGVEEGFIKPGAR#1153#3	>AT5G11950.1 | Symbols:  | Putative lysine decarboxylase family protein | chr5:3855072-3856815 FORWARD LENGTH=216;>AT5G11950.2 | Symbols:  | Putative lysine decarboxylase family protein | chr5:3855072-3856815 FORWARD LENGTH=216	152.17	-0.34228	TVGLLNVDGYYNNLLALFDTGVEEGFIKPGAR
nitrogen.starvation /nitrogen.resupply 	at5g12240.1	-2.204255057	0.000246214	0.001546115	two.sided	not assigned.unknown	at5g12240.1#MDDQEFRSLLDLFPVVR#1062#2	>AT5G12240.1 | Symbols:  | unknown protein; Has 1807 Blast hits to 1807 proteins in 277 species: Archae - 0; Bacteria - 0; Metazoa - 736; Fungi - 347; Plants - 385; Viruses - 0; Other Eukaryotes - 339 (source: NCBI BLink). | chr5:3959120-3960777 REVERSE LE	164.41	0.63847	MDDQEFRSLLDLFPVVR
nitrogen.starvation /nitrogen.resupply 	at5g12250.1	-0.647307387	0.001667027	0.006784278	two.sided	cell.organisation	at5g12250.1#ALTVPELTQQMWDSK#874#2	>AT5G12250.1 | Symbols: TUB6 | beta-6 tubulin | chr5:3961317-3962971 REVERSE LENGTH=449	313.31	0.044904	ALTVPELTQQMWDSK
nitrogen.starvation /nitrogen.resupply 	at5g13420.1	-0.457694324	0.000762393	0.003705225	two.sided	OPP.non-reductive PP	at5g13420.1#TIDANVSEAEGIYSALEK#955#2	>AT5G13420.1 | Symbols:  | Aldolase-type TIM barrel family protein | chr5:4302080-4304212 REVERSE LENGTH=438	416.15	-0.10272	TIDANVSEAEGIYSALEK
nitrogen.starvation /nitrogen.resupply 	at5g13440.1	-0.150830046	0.169572341	0.252306362	two.sided	mitochondrial electron transport / ATP synthesis.cytochrome c reductase	at5g13440.1#GPAPYNLEVPTYSFLEENK#1085#2	>AT5G13440.1 | Symbols:  | Ubiquinol-cytochrome C reductase iron-sulfur subunit | chr5:4308431-4310022 REVERSE LENGTH=274;>AT5G13430.1 | Symbols:  | Ubiquinol-cytochrome C reductase iron-sulfur subunit | chr5:4305414-4307399 REVERSE LENGTH=272	244.32	-0.51807	GPAPYNLEVPTYSFLEENK
nitrogen.starvation /nitrogen.resupply 	at5g13450.1	1.811417816	6.81E-09	1.73E-07	two.sided	mitochondrial electron transport / ATP synthesis.F1-ATPase	at5g13450.1#NFLSLLAENGK#603#2	>AT5G13450.1 | Symbols: ATP5 | delta subunit of Mt ATP synthase | chr5:4310558-4311941 REVERSE LENGTH=238;>AT5G13450.2 | Symbols: ATP5 | delta subunit of Mt ATP synthase | chr5:4310558-4311941 REVERSE LENGTH=190	384.44	-0.19866	NFLSLLAENGK
nitrogen.starvation /nitrogen.resupply 	at5g13490.1	0.389235222	0.895595078	0.924893944	two.sided	transport.unspecified cations	at5g13490.1#LLIQNQDEMLK#673#2	>AT5G13490.1 | Symbols: AAC2 | ADP/ATP carrier 2 | chr5:4336034-4337379 FORWARD LENGTH=385;>AT5G13490.2 | Symbols: AAC2 | ADP/ATP carrier 2 | chr5:4336034-4337379 FORWARD LENGTH=385	283.52	-0.60311	LLIQNQDEMLK
nitrogen.starvation /nitrogen.resupply 	at5g13850.1	-1.668113509	4.84E-06	6.08E-05	two.sided	cell.unspecified	at5g13850.1#IEDLSSQLQSQAAEQFK#961#2	>AT5G13850.1 | Symbols: NACA3 | nascent polypeptide-associated complex subunit alpha-like protein 3 | chr5:4471361-4472676 FORWARD LENGTH=204	421.8	0.31008	IEDLSSQLQSQAAEQFK
nitrogen.starvation /nitrogen.resupply 	at5g14040.1	-0.016426241	0.760899091	0.819106118	two.sided	transport.metabolite transporters at the mitochondrial membrane	at5g14040.1#IGMVGLFTR#497#2	>AT5G14040.1 | Symbols: PHT3;1 | phosphate transporter 3;1 | chr5:4531059-4532965 REVERSE LENGTH=375	123.86	0.14749	IGMVGLFTR
nitrogen.starvation /nitrogen.resupply 	at5g14250.1	0.424948406	0.571246495	0.653492563	two.sided	signalling.light|development.unspecified	at5g14250.1#FLEDPEQYK#585#2	">AT5G14250.1 | Symbols: COP13, CSN3, FUS11 | Proteasome component (PCI) domain protein | chr5:4597970-4600561 FORWARD LENGTH=429"	81.338	0.044311	FLEDPEQYK
nitrogen.starvation /nitrogen.resupply 	at5g14590.1	0.187603102	0.278880514	0.369311156	two.sided	TCA / org. transformation	at5g14590.1#LILPYLDLDIK#658#2	>AT5G14590.1 | Symbols:  | Isocitrate/isopropylmalate dehydrogenase family protein | chr5:4703533-4706627 REVERSE LENGTH=485	131.82	0.097366	LILPYLDLDIK
nitrogen.starvation /nitrogen.resupply 	at5g14670.1	-0.038286259	0.583141109	0.663202352	two.sided	protein.targeting	at5g14670.1#QDLPNAMNAAEITDK#816#2	">AT5G14670.1 | Symbols: ATARFA1B, ARFA1B | ADP-ribosylation factor A1B | chr5:4729319-4730495 FORWARD LENGTH=188;>AT1G10630.1 | Symbols: ATARFA1F, ARFA1F | ADP-ribosylation factor A1F | chr1:3513189-3514230 REVERSE LENGTH=181;>AT1G23490.1 | Symbols: ATARFA"	248.67	-0.28746	QDLPNAMNAAEITDK
nitrogen.starvation /nitrogen.resupply 	at5g14780.1	1.210379055	4.13E-10	1.30E-08	two.sided	C1-metabolism.formate dehydrogenase	at5g14780.1#GEDFPTENYIVK#706#2	>AT5G14780.1 | Symbols: FDH | formate dehydrogenase | chr5:4777043-4779190 FORWARD LENGTH=384	140.91	0.055571	GEDFPTENYIVK
nitrogen.starvation /nitrogen.resupply 	at5g15090.1	1.209469484	1.60E-12	8.48E-11	two.sided	transport.porins	at5g15090.1#ENAITVGTQHALDPLTTVK#1005#2	">AT5G15090.1 | Symbols: VDAC3, ATVDAC3 | voltage dependent anion channel 3 | chr5:4889641-4891389 REVERSE LENGTH=274;>AT5G15090.2 | Symbols: VDAC3 | voltage dependent anion channel 3 | chr5:4889641-4891389 REVERSE LENGTH=274"	307.55	0.13422	ENAITVGTQHALDPLTTVK
nitrogen.starvation /nitrogen.resupply 	at5g15200.1	-0.464486427	0.000262331	0.001594779	two.sided	protein.synthesis	at5g15200.1#RIFEGEALLR#602#2	>AT5G15200.1 | Symbols:  | Ribosomal protein S4 | chr5:4935124-4936334 REVERSE LENGTH=198;>AT5G15200.2 | Symbols:  | Ribosomal protein S4 | chr5:4935602-4936334 REVERSE LENGTH=156;>AT5G39850.1 | Symbols:  | Ribosomal protein S4 | chr5:15950053-15951171 FOR	205.13	-0.51247	RIFEGEALLR
nitrogen.starvation /nitrogen.resupply 	at5g15350.1	0.427726911	0.95250324	0.963224056	two.sided	misc.plastocyanin-like	at5g15350.1#HYYLLDGK#505#2	">AT5G15350.1 | Symbols: ENODL17, AtENODL17 | early nodulin-like protein 17 | chr5:4985184-4986154 REVERSE LENGTH=172"	136.75	-0.26053	HYYLLDGK
nitrogen.starvation /nitrogen.resupply 	at5g15490.1	0.756174221	0.004233712	0.01441684	two.sided	cell wall.precursor synthesis	at5g15490.1#INAWNSDQLPIYEPGLDDVVK#1194#2	>AT5G15490.1 | Symbols:  | UDP-glucose 6-dehydrogenase family protein | chr5:5027872-5029314 REVERSE LENGTH=480	257.73	0.057978	INAWNSDQLPIYEPGLDDVVK
nitrogen.starvation /nitrogen.resupply 	at5g15520.1	0.367151127	0.836545972	0.877096674	two.sided	protein.synthesis	at5g15520.1#DVSPHDFVK#522#2	>AT5G15520.1 | Symbols:  | Ribosomal protein S19e family protein | chr5:5037242-5038136 REVERSE LENGTH=143;>AT3G02080.1 | Symbols:  | Ribosomal protein S19e family protein | chr3:364138-365161 REVERSE LENGTH=143	135.71	0.12626	DVSPHDFVK
nitrogen.starvation /nitrogen.resupply 	at5g15650.1	-0.023815144	0.071572383	0.126661429	two.sided	cell wall.cell wall proteins	at5g15650.1#VEPANTVGLPVNPTPLLK#951#2	">AT5G15650.1 | Symbols: RGP2, ATRGP2 | reversibly glycosylated polypeptide 2 | chr5:5092203-5094093 FORWARD LENGTH=360"	274.08	-0.1101	VEPANTVGLPVNPTPLLK
nitrogen.starvation /nitrogen.resupply 	at5g15970.1	-2.011148877	0.001336604	0.005825198	two.sided	cell.organisation	at5g15970.1#SISDAAVGGVNFVK#682#2	">AT5G15970.1 | Symbols: KIN2, COR6.6 | stress-responsive protein (KIN2) / stress-induced protein (KIN2) / cold-responsive protein (COR6.6) / cold-regulated protein (COR6.6) | chr5:5211966-5212441 FORWARD LENGTH=66"	197.36	-0.12572	SISDAAVGGVNFVK
nitrogen.starvation /nitrogen.resupply 	at5g15980.1	-0.43214434	0.6236532	0.703441718	two.sided	not assigned.no ontology	at5g15980.1#ILGGNGLVDEFWGLVDVMK#1032#2	>AT5G15980.1 | Symbols:  | Pentatricopeptide repeat (PPR) superfamily protein | chr5:5213290-5215296 FORWARD LENGTH=668	74.618	0.15501	ILGGNGLVDEFWGLVDVMK
nitrogen.starvation /nitrogen.resupply 	at5g16050.1	0.833566372	0.03033524	0.06418761	two.sided	signalling.14-3-3 proteins	at5g16050.1#DNLTLWTSDLNDEAGDDIK#1068#2	">AT5G16050.1 | Symbols: GRF5, GF14 UPSILON | general regulatory factor 5 | chr5:5244008-5245402 REVERSE LENGTH=268"	355.3	0.79216	DNLTLWTSDLNDEAGDDIK
nitrogen.starvation /nitrogen.resupply 	at5g16260.1	-0.748067528	0.378516646	0.472450976	two.sided	RNA.RNA binding	at5g16260.1#YMFSPAELMADEDLVAELEEDVK#1323#2	>AT5G16260.1 | Symbols: ELF9 | RNA binding (RRM/RBD/RNP motifs) family protein | chr5:5311363-5315496 FORWARD LENGTH=519	125.04	1.3246	YMFSPAELMADEDLVAELEEDVK
nitrogen.starvation /nitrogen.resupply 	at5g16390.1	-1.074781807	0.03086036	0.064623801	two.sided	lipid metabolism.FA synthesis and FA elongation	at5g16390.1#ESSASSPELATEESISEFLTQVTTLVK#1442#2	">AT5G16390.1 | Symbols: CAC1, CAC1A, BCCP, BCCP1 | chloroplastic acetylcoenzyme A carboxylase 1 | chr5:5361098-5363020 REVERSE LENGTH=280;>AT5G16390.2 | Symbols: CAC1, CAC1A, BCCP, BCCP1, CAC1-A, BCCP-1 | chloroplastic acetylcoenzyme A carboxylase 1 | chr5"	197.4	-0.086182	ESSASSPELATEESISEFLTQVTTLVK
nitrogen.starvation /nitrogen.resupply 	at5g16440.1	-0.666430053	0.087196719	0.147602562	two.sided	secondary metabolism.isoprenoids	at5g16440.1#LFDELGIVAEDVPVDEFTPLGR#1216#2	>AT5G16440.1 | Symbols: IPP1 | isopentenyl diphosphate isomerase 1 | chr5:5371765-5373575 FORWARD LENGTH=291	209.9	0.75846	LFDELGIVAEDVPVDEFTPLGR
nitrogen.starvation /nitrogen.resupply 	at5g16510.1	0.27930068	0.243887821	0.334736751	two.sided	cell wall.cell wall proteins	at5g16510.1#EQLGSDDPAFTQAADAMVK#997#2	">AT5G16510.1 | Symbols:  | Alpha-1,4-glucan-protein synthase family protein | chr5:5393296-5394342 FORWARD LENGTH=348;>AT5G16510.2 | Symbols:  | Alpha-1,4-glucan-protein synthase family protein | chr5:5393296-5394342 FORWARD LENGTH=348"	267.36	0.20721	EQLGSDDPAFTQAADAMVK
nitrogen.starvation /nitrogen.resupply 	at5g16620.1	-2.010633431	1	1	not.tested	protein.targeting	at5g16620.1#ESPFSNYAEVSETNSPK#943#2	">AT5G16620.1 | Symbols: PDE120, TIC40, ATTIC40 | hydroxyproline-rich glycoprotein family protein | chr5:5450808-5454256 FORWARD LENGTH=447"	188.44	0.11238	ESPFSNYAEVSETNSPK
nitrogen.starvation /nitrogen.resupply 	at5g16710.1	-0.105150275	0.535291459	0.623350373	two.sided	redox.ascorbate and glutathione	at5g16710.1#ISAADLSLAPK#543#2	>AT5G16710.1 | Symbols: DHAR3 | dehydroascorbate reductase 1 | chr5:5483312-5484926 FORWARD LENGTH=258	134.3	-0.093205	ISAADLSLAPK
nitrogen.starvation /nitrogen.resupply 	at5g16970.1	0.83239368	3.78E-07	6.31E-06	two.sided	"misc.oxidases - copper, flavone etc"	at5g16970.1#FGFDDAFNYK#612#2	">AT5G16970.1 | Symbols: AT-AER, AER | alkenal reductase | chr5:5576291-5578001 REVERSE LENGTH=345;>AT1G26320.1 | Symbols:  | Zinc-binding dehydrogenase family protein | chr1:9105240-9107029 FORWARD LENGTH=351;>AT1G26320.2 | Symbols:  | Zinc-binding dehydro"	250.75	0.034401	FGFDDAFNYK
nitrogen.starvation /nitrogen.resupply 	at5g16990.1	1.232487739	0.03969527	0.080353683	two.sided	"misc.oxidases - copper, flavone etc"	at5g16990.1#FLELVLPR#494#2	>AT5G16990.1 | Symbols:  | Zinc-binding dehydrogenase family protein | chr5:5581831-5583849 REVERSE LENGTH=343	130.27	-0.04562	FLELVLPR
nitrogen.starvation /nitrogen.resupply 	at5g17000.1	1.355294945	9.77E-05	0.000751721	two.sided	"misc.oxidases - copper, flavone etc"	at5g17000.1#MLDAVLLNMNPHGR#528#3	>AT5G16990.1 | Symbols:  | Zinc-binding dehydrogenase family protein | chr5:5581831-5583849 REVERSE LENGTH=343;>AT5G17000.1 | Symbols:  | Zinc-binding dehydrogenase family protein | chr5:5584983-5586991 REVERSE LENGTH=345	193.81	-0.20341	MLDAVLLNMNPHGR
nitrogen.starvation /nitrogen.resupply 	at5g17310.2	0.425243284	0.036399435	0.074981553	two.sided	glycolysis.cytosolic branch	at5g17310.2#IQTPTDEIVVPYDK#809#2	>AT5G17310.2 | Symbols: UGP2 | UDP-glucose pyrophosphorylase 2 | chr5:5696955-5700845 REVERSE LENGTH=470	220.85	0.11698	IQTPTDEIVVPYDK
nitrogen.starvation /nitrogen.resupply 	at5g17330.1	1.891702039	6.66E-05	0.000555319	two.sided	amino acid metabolism.synthesis	at5g17330.1#NYVDMDEYPVTTELQNR#1044#2	>AT1G65960.2 | Symbols: GAD2 | glutamate decarboxylase 2 | chr1:24552094-24557253 FORWARD LENGTH=494;>AT3G17760.1 | Symbols: GAD5 | glutamate decarboxylase 5 | chr3:6078893-6080838 REVERSE LENGTH=494;>AT3G17760.2 | Symbols: GAD5 | glutamate decarboxylase 5	319.55	0.37684	NYVDMDEYPVTTELQNR
nitrogen.starvation /nitrogen.resupply 	at5g17710.2	-0.199139916	0.180874596	0.263747226	two.sided	protein.folding	at5g17710.2#LNLVSNAQGEVVENLLAVLDNFER#1329#2	>AT5G17710.2 | Symbols: EMB1241 | Co-chaperone GrpE family protein | chr5:5839560-5841639 REVERSE LENGTH=326;>AT5G17710.1 | Symbols: EMB1241 | Co-chaperone GrpE family protein | chr5:5839560-5841639 REVERSE LENGTH=324	308	0.081272	LNLVSNAQGEVVENLLAVLDNFER
nitrogen.starvation /nitrogen.resupply 	at5g17920.1	0.012072947	0.897919595	0.926475342	two.sided	amino acid metabolism.synthesis	at5g17920.1#NIWANDFAASLSTLQALEGIVGK#1210#2	">AT5G17920.1 | Symbols: ATCIMS, ATMETS, ATMS1 | Cobalamin-independent synthase family protein | chr5:5935771-5939195 FORWARD LENGTH=765;>AT5G17920.2 | Symbols: ATCIMS | Cobalamin-independent synthase family protein | chr5:5935771-5939195 FORWARD LENGTH=765"	394.11	-0.80894	NIWANDFAASLSTLQALEGIVGK
nitrogen.starvation /nitrogen.resupply 	at5g18170.1	2.044200073	0.00299427	0.011205107	two.sided	N-metabolism.N-degradation	at5g18170.1#MGAFTLGVNR#533#2	>AT5G07440.1 | Symbols: GDH2 | glutamate dehydrogenase 2 | chr5:2356153-2358012 FORWARD LENGTH=411;>AT5G07440.2 | Symbols: GDH2 | glutamate dehydrogenase 2 | chr5:2356153-2358012 FORWARD LENGTH=411;>AT5G18170.1 | Symbols: GDH1 | glutamate dehydrogenase 1 |	176.38	0.46877	MGAFTLGVNR
nitrogen.starvation /nitrogen.resupply 	at5g19320.1	0.242270679	0.497073266	0.588232158	two.sided	signalling.G-proteins	at5g19320.1#SLSSLEELYLMNDGISK#950#2	>AT5G19320.1 | Symbols: RANGAP2 | RAN GTPase activating protein 2 | chr5:6505310-6506947 REVERSE LENGTH=545	145.33	0.15469	SLSSLEELYLMNDGISK
nitrogen.starvation /nitrogen.resupply 	at5g19440.1	0.669563575	0.025308259	0.055984937	two.sided	misc.alcohol dehydrogenases	at5g19440.1#SLGIDYIPLK#560#2	>AT5G19440.1 | Symbols:  | NAD(P)-binding Rossmann-fold superfamily protein | chr5:6556493-6558123 FORWARD LENGTH=326	125.75	-0.16944	SLGIDYIPLK
nitrogen.starvation /nitrogen.resupply 	at5g19510.1	-1.635034368	2.48E-23	5.80E-21	two.sided	protein.synthesis	at5g19510.1#AVTFSDLHTEEGVK#767#2	>AT5G19510.1 | Symbols:  | Translation elongation  factor EF1B/ribosomal protein S6 family protein | chr5:6581854-6583137 REVERSE LENGTH=224	312.48	-0.1158	AVTFSDLHTEEGVK
nitrogen.starvation /nitrogen.resupply 	at5g19550.1	0.362709763	0.021785085	0.050088543	two.sided	amino acid metabolism.synthesis	at5g19550.1#VFNLAGLSVEYFR#758#2	">AT5G19550.1 | Symbols: ASP2, AAT2 | aspartate aminotransferase 2 | chr5:6598201-6601597 FORWARD LENGTH=405"	306.07	0.13859	VFNLAGLSVEYFR
nitrogen.starvation /nitrogen.resupply 	at5g19760.1	1.535915081	0.021937343	0.050339521	two.sided	transport.metabolite transporters at the mitochondrial membrane	at5g19760.1#NEGVGAFYK#493#2	>AT5G19760.1 | Symbols:  | Mitochondrial substrate carrier family protein | chr5:6679591-6681845 REVERSE LENGTH=298	99.568	0.053861	NEGVGAFYK
nitrogen.starvation /nitrogen.resupply 	at5g19770.1	0.315025572	0.93692569	0.953253118	two.sided	cell.organisation	at5g19770.1#AYHEQLSVPEITNAVFEPASMMAK#1332#2	>AT5G19770.1 | Symbols: TUA3 | tubulin alpha-3 | chr5:6682761-6684474 REVERSE LENGTH=450;>AT5G19780.1 | Symbols: TUA5 | tubulin alpha-5 | chr5:6687212-6688926 FORWARD LENGTH=450	206.49	0.12951	AYHEQLSVPEITNAVFEPASMMAK
nitrogen.starvation /nitrogen.resupply 	at5g19820.1	0.114370518	0.009545942	0.026737794	two.sided	not assigned.no ontology	at5g19820.1#EGFFPWIDQVAPTLVPLLK#1086#2	>AT5G19820.1 | Symbols: emb2734 | ARM repeat superfamily protein | chr5:6695731-6701247 REVERSE LENGTH=1116	265.37	0.015527	EGFFPWIDQVAPTLVPLLK
nitrogen.starvation /nitrogen.resupply 	at5g19860.1	1.601964617	0.004276564	0.01447834	two.sided	not assigned.unknown	at5g19860.1#IGYGSITELK#541#2	">AT5G19860.1 | Symbols:  | Protein of unknown function, DUF538 | chr5:6714533-6715837 REVERSE LENGTH=181"	85.355	0.18063	IGYGSITELK
nitrogen.starvation /nitrogen.resupply 	at5g19990.1	0.251632723	0.021381051	0.049353889	two.sided	protein.degradation	at5g19990.1#EELQLLQEPGSYVGEVVK#1009#2	">AT5G19990.1 | Symbols: RPT6A, ATSUG1 | regulatory particle triple-A ATPase 6A | chr5:6752144-6754918 FORWARD LENGTH=419;>AT5G20000.1 | Symbols:  | AAA-type ATPase family protein | chr5:6756915-6759550 FORWARD LENGTH=419"	259.14	-0.25121	EELQLLQEPGSYVGEVVK
nitrogen.starvation /nitrogen.resupply 	at5g20010.1	0.287628359	0.059642144	0.110214827	two.sided	signalling.G-proteins	at5g20010.1#ALPNQQTVDYPSFK#825#2	">AT5G20010.1 | Symbols: RAN-1, RAN1, ATRAN1 | RAS-related nuclear protein-1 | chr5:6760364-6761747 FORWARD LENGTH=221;>AT5G20020.1 | Symbols: RAN2 | RAS-related GTP-binding nuclear protein 2 | chr5:6762817-6764381 FORWARD LENGTH=221;>AT5G55190.1 | Symbols:"	253.16	0.16597	ALPNQQTVDYPSFK
nitrogen.starvation /nitrogen.resupply 	at5g20080.1	-0.158116219	0.081170165	0.139012833	two.sided	redox.misc	at5g20080.1#IFYTVDNPTK#599#2	>AT5G20080.1 | Symbols:  | FAD/NAD(P)-binding oxidoreductase | chr5:6782708-6786360 FORWARD LENGTH=328	238.73	-0.16395	IFYTVDNPTK
nitrogen.starvation /nitrogen.resupply 	at5g20280.1	1.280963851	7.36E-06	8.68E-05	two.sided	major CHO metabolism.synthesis	at5g20280.1#QVSSPDVDYSYGEPTEMLTPR#1186#2	">AT5G20280.1 | Symbols: ATSPS1F, SPS1F | sucrose phosphate synthase 1F | chr5:6844994-6849997 REVERSE LENGTH=1043"	312.46	-0.099063	QVSSPDVDYSYGEPTEMLTPR
nitrogen.starvation /nitrogen.resupply 	at5g20290.1	-0.216686124	0.053613031	0.100837392	two.sided	protein.synthesis	at5g20290.1#VLDVVYNASNNELVR#853#2	>AT5G20290.1 | Symbols:  | Ribosomal protein S8e family protein | chr5:6851695-6853012 REVERSE LENGTH=222	320.57	0.067241	VLDVVYNASNNELVR
nitrogen.starvation /nitrogen.resupply 	at5g20500.1	-0.26521098	0.906786155	0.933150863	two.sided	redox.glutaredoxins	at5g20500.1#LLGVSGNK#394#2	>AT5G20500.1 | Symbols:  | Glutaredoxin family protein | chr5:6938652-6939665 FORWARD LENGTH=135	91.318	0.30486	LLGVSGNK
nitrogen.starvation /nitrogen.resupply 	at5g20570.2	0.106449061	0.386912465	0.480248416	two.sided	protein.degradation	at5g20570.2#ATLDSDVTMIPAGEASSSVAASSSNKK#1334#2	">AT5G20570.2 | Symbols: ROC1, RBX1, HRT1, ATRBX1 | RING-box 1 | chr5:6956905-6958221 REVERSE LENGTH=142;>AT5G20570.3 | Symbols: ROC1, RBX1, HRT1, ATRBX1 | RING-box 1 | chr5:6956905-6958221 REVERSE LENGTH=136;>AT5G20570.1 | Symbols: ROC1, RBX1, HRT1, ATRBX1"	149	-0.38086	ATLDSDVTMIPAGEASSSVAASSSNKK
nitrogen.starvation /nitrogen.resupply 	at5g20720.1	-1.194792902	7.87E-13	4.37E-11	two.sided	protein.folding	at5g20720.1#YAGTEVEFNDVK#686#2	">AT5G20720.1 | Symbols: CPN20, CPN10, CHCPN10, ATCPN21, CPN21 | chaperonin 20 | chr5:7015015-7016354 FORWARD LENGTH=253;>AT5G20720.2 | Symbols: CPN20, CPN10, CHCPN10, ATCPN21, CPN21 | chaperonin 20 | chr5:7015015-7016354 FORWARD LENGTH=253;>AT5G20720.3 | S"	297.32	0.42994	YAGTEVEFNDVK
nitrogen.starvation /nitrogen.resupply 	at5g20890.1	0	0.957912337	0.967019542	two.sided	protein.folding	at5g20890.1#ALVAIPTTIADNAGLDSAELVAQLR#841#3	>AT5G20890.1 | Symbols:  | TCP-1/cpn60 chaperonin family protein | chr5:7087020-7089906 REVERSE LENGTH=527	198.14	0.15688	ALVAIPTTIADNAGLDSAELVAQLR
nitrogen.starvation /nitrogen.resupply 	at5g20920.1	-1.407748365	9.20E-05	0.000721135	two.sided	protein.synthesis	at5g20920.1#VVIQEPVEDLAESSQTEK#1001#2	">AT5G20920.1 | Symbols: EIF2 BETA, EMB1401 | eukaryotic translation initiation factor 2 beta subunit | chr5:7094994-7096661 REVERSE LENGTH=268;>AT5G20920.3 | Symbols: EIF2 BETA | eukaryotic translation initiation factor 2 beta subunit | chr5:7094994-709666"	315.94	-0.043929	VVIQEPVEDLAESSQTEK
nitrogen.starvation /nitrogen.resupply 	at5g22060.1	-0.634827446	1.26E-10	4.48E-09	two.sided	stress.abiotic	at5g22060.1#EIYDQYGEDALK#722#2	">AT3G44110.1 | Symbols: ATJ3, ATJ | DNAJ homologue 3 | chr3:15869115-15871059 REVERSE LENGTH=420;>AT3G44110.2 | Symbols: ATJ3, ATJ | DNAJ homologue 3 | chr3:15869179-15871059 REVERSE LENGTH=343;>AT5G22060.1 | Symbols: ATJ2, J2 | DNAJ homologue 2 | chr5:730"	323.45	0.20895	EIYDQYGEDALK
nitrogen.starvation /nitrogen.resupply 	at5g22330.1	1.61402166	0.00045709	0.002506485	two.sided	development.unspecified	at5g22330.1#GLGLEPTGIPIK#598#2	">AT5G22330.1 | Symbols: ATTIP49A, RIN1 | P-loop containing nucleoside triphosphate hydrolases superfamily protein | chr5:7391026-7394071 REVERSE LENGTH=458"	91.313	-0.32809	GLGLEPTGIPIK
nitrogen.starvation /nitrogen.resupply 	at5g22480.1	-0.62339027	0.004995416	0.016162453	two.sided	RNA.regulation of transcription	at5g22480.1#GSLSTVEGILAR#602#2	>AT5G22480.1 | Symbols:  | ZPR1 zinc-finger domain protein | chr5:7451643-7456168 REVERSE LENGTH=493	224.42	-0.0011307	GSLSTVEGILAR
nitrogen.starvation /nitrogen.resupply 	at5g22650.1	-1.69035643	5.55E-11	2.40E-09	two.sided	RNA.regulation of transcription	at5g22650.1#LVIGTLSQDKFPQISFDLVFDK#1256#2	">AT5G22650.1 | Symbols: HD2B, HDT02, HDT2, ATHD2B, HDA4, HD2, ATHD2 | histone deacetylase 2B | chr5:7534120-7536054 FORWARD LENGTH=306;>AT5G22650.2 | Symbols: HD2B, HDT02, HDT2, ATHD2B, HDA4, HD2 | histone deacetylase 2B | chr5:7534120-7536054 FORWARD LENG"	194.24	0.77425	LVIGTLSQDKFPQISFDLVFDK
nitrogen.starvation /nitrogen.resupply 	at5g22780.1	0.744388848	0.264454251	0.356203456	two.sided	cell.vesicle transport	at5g22780.1#FLQPLQLTSEEFFPQWR#1084#2	">AT5G22780.1 | Symbols:  | Adaptor protein complex AP-2, alpha subunit | chr5:7590100-7597828 REVERSE LENGTH=1013;>AT5G22770.1 | Symbols: alpha-ADR | alpha-adaptin | chr5:7579844-7588026 REVERSE LENGTH=1012;>AT5G22770.2 | Symbols: alpha-ADR | alpha-adaptin"	200.58	0.47644	FLQPLQLTSEEFFPQWR
nitrogen.starvation /nitrogen.resupply 	at5g23120.1	0.733591715	0.004614506	0.015225262	two.sided	protein.assembly and cofactor ligation	at5g23120.1#GTGITEEFEEVPVQSR#889#2	">AT5G23120.1 | Symbols: HCF136 | photosystem II stability/assembly factor, chloroplast (HCF136) | chr5:7778154-7780463 FORWARD LENGTH=403"	197.47	-0.15442	GTGITEEFEEVPVQSR
nitrogen.starvation /nitrogen.resupply 	at5g23140.1	0.2213047	0.688357425	0.75422277	two.sided	protein.degradation	at5g23140.1#AFGIIDEVIDERPLELVK#1029#2	">AT5G23140.1 | Symbols: CLPP2, NCLPP7 | nuclear-encoded CLP protease P7 | chr5:7783811-7784826 FORWARD LENGTH=241"	261.74	0.24798	AFGIIDEVIDERPLELVK
nitrogen.starvation /nitrogen.resupply 	at5g23250.1	-0.059297456	0.666320553	0.736293667	two.sided	TCA / org. transformation	at5g23250.1#IGAAMFELFQER#706#2	">AT5G23250.1 | Symbols:  | Succinyl-CoA ligase, alpha subunit | chr5:7830460-7832491 FORWARD LENGTH=341"	171.32	0.34885	IGAAMFELFQER
nitrogen.starvation /nitrogen.resupply 	at5g23290.1	-1.122322788	9.78E-05	0.000751721	two.sided	RNA.regulation of transcription	at5g23290.1#SNFDQLFEVAAK#685#2	>AT5G23290.1 | Symbols: PFD5 | prefoldin 5 | chr5:7846144-7847428 FORWARD LENGTH=151	147.73	-0.088472	SNFDQLFEVAAK
nitrogen.starvation /nitrogen.resupply 	at5g23300.1	0.953538382	0.029354506	0.062910207	two.sided	nucleotide metabolism.synthesis	at5g23300.1#DEMQWGDEGPPPLLVK#906#2	>AT5G23300.1 | Symbols: PYRD | pyrimidine d | chr5:7847792-7850243 REVERSE LENGTH=460	252.36	-0.22811	DEMQWGDEGPPPLLVK
nitrogen.starvation /nitrogen.resupply 	at5g23400.1	-0.775579187	0.062479518	0.114025121	two.sided	stress.biotic	at5g23400.1#IPDFGESLNLK#617#2	>AT5G23400.1 | Symbols:  | Leucine-rich repeat (LRR) family protein | chr5:7880603-7882372 FORWARD LENGTH=589	109.72	-0.02623	IPDFGESLNLK
nitrogen.starvation /nitrogen.resupply 	at5g23540.1	0.062429863	0.559060852	0.644344645	two.sided	protein.degradation	at5g23540.1#SINPQTIMLGQEPR#792#2	>AT5G23540.1 | Symbols:  | Mov34/MPN/PAD-1 family protein | chr5:7937772-7939339 FORWARD LENGTH=308;>AT5G23540.2 | Symbols:  | Mov34/MPN/PAD-1 family protein | chr5:7938109-7939339 FORWARD LENGTH=259	256.57	-0.18249	SINPQTIMLGQEPR
nitrogen.starvation /nitrogen.resupply 	at5g23740.1	-0.267627206	0.103134139	0.166612274	two.sided	protein.synthesis	at5g23740.1#EAIDGAYIDSK#591#2	>AT5G23740.1 | Symbols: RPS11-BETA | ribosomal protein S11-beta | chr5:8008251-8009330 REVERSE LENGTH=159	151.79	-0.24201	EAIDGAYIDSK
nitrogen.starvation /nitrogen.resupply 	at5g23860.1	-0.186144721	0.354783548	0.44871871	two.sided	cell.organisation	at5g23860.1#ALTVPELTQQMWDAK#866#2	>AT5G23860.1 | Symbols: TUB8 | tubulin beta 8 | chr5:8042962-8044528 FORWARD LENGTH=449;>AT5G23860.2 | Symbols: TUB8 | tubulin beta 8 | chr5:8042962-8044528 FORWARD LENGTH=449	158.93	-1.3888	ALTVPELTQQMWDAK
nitrogen.starvation /nitrogen.resupply 	at5g23900.1	-0.105342776	0.559754673	0.644344645	two.sided	protein.synthesis	at5g23900.1#AGDSTPEELANATQVQGDYMPIASVK#1347#2	>AT5G23900.1 | Symbols:  | Ribosomal protein L13e family protein | chr5:8064176-8065081 REVERSE LENGTH=206	248.7	0.14311	AGDSTPEELANATQVQGDYMPIASVK
nitrogen.starvation /nitrogen.resupply 	at5g24400.1	0.269758678	0.421785918	0.513707979	two.sided	OPP.oxidative PP	at5g24400.1#LVESPYVDSIDWAR#825#2	">AT5G24400.1 | Symbols: EMB2024, PGL3 | NagB/RpiA/CoA transferase-like superfamily protein | chr5:8330532-8331784 REVERSE LENGTH=325"	257.76	-0.21365	LVESPYVDSIDWAR
nitrogen.starvation /nitrogen.resupply 	at5g24650.1	0.156572332	0.889049373	0.921392784	two.sided	protein.targeting	at5g24650.1#DQQNPIQQFQVK#737#2	>AT5G24650.1 | Symbols:  | Mitochondrial import inner membrane translocase subunit Tim17/Tim22/Tim23 family protein | chr5:8437123-8438859 FORWARD LENGTH=259	136.38	-0.19583	DQQNPIQQFQVK
nitrogen.starvation /nitrogen.resupply 	at5g25090.1	-0.670717349	0.016387959	0.040639355	two.sided	misc.plastocyanin-like	at5g25090.1#SGPYFFISGSK#595#2	">AT5G25090.1 | Symbols: ENODL13, AtENODL13 | early nodulin-like protein 13 | chr5:8647117-8647755 REVERSE LENGTH=186"	211.46	0.55249	SGPYFFISGSK
nitrogen.starvation /nitrogen.resupply 	at5g26360.1	0.066691332	0.228303889	0.318208761	two.sided	protein.folding	at5g26360.1#MHAPVLVLSDSLKR#537#3	>AT5G26360.1 | Symbols:  | TCP-1/cpn60 chaperonin family protein | chr5:9255561-9258891 REVERSE LENGTH=555	213.06	-0.10393	MHAPVLVLSDSLKR
nitrogen.starvation /nitrogen.resupply 	at5g26667.1	-0.401524576	0.019182849	0.045539771	two.sided	nucleotide metabolism.phosphotransfer and pyrophosphatases	at5g26667.1#FLIDGFPR#483#2	>AT5G26667.1 | Symbols: PYR6 | P-loop containing nucleoside triphosphate hydrolases superfamily protein | chr5:9276659-9277788 FORWARD LENGTH=208;>AT5G26667.2 | Symbols: PYR6 | P-loop containing nucleoside triphosphate hydrolases superfamily protein | chr5	161.68	0.2245	FLIDGFPR
nitrogen.starvation /nitrogen.resupply 	at5g26710.1	-0.293402548	0.011695574	0.031126185	two.sided	protein.aa activation	at5g26710.1#VLFTLTDGPDEPFVR#853#2	">AT5G26710.1 | Symbols:  | Glutamyl/glutaminyl-tRNA synthetase, class Ic | chr5:9305673-9308247 FORWARD LENGTH=719"	273.72	-0.33545	VLFTLTDGPDEPFVR
nitrogen.starvation /nitrogen.resupply 	at5g26830.1	-1.127881025	0.003223501	0.011877126	two.sided	protein.aa activation	at5g26830.1#LFEQIQANQLENLK#844#2	>AT5G26830.1 | Symbols:  | Threonyl-tRNA synthetase | chr5:9437351-9441568 FORWARD LENGTH=709	328.14	-0.12154	LFEQIQANQLENLK
nitrogen.starvation /nitrogen.resupply 	at5g26860.1	-0.5219284	0.090114752	0.151168593	two.sided	protein.degradation	at5g26860.1#SVGTANPLVLIDEIDK#842#2	">AT5G26860.1 | Symbols: LON_ARA_ARA, LON1 | lon protease 1 | chr5:9451183-9456631 FORWARD LENGTH=940"	145.46	0.025277	SVGTANPLVLIDEIDK
nitrogen.starvation /nitrogen.resupply 	at5g27470.1	0	0.340538641	0.433350857	two.sided	protein.aa activation	at5g27470.1#MLDINLFR#511#2	>AT5G27470.1 | Symbols:  | seryl-tRNA synthetase / serine--tRNA ligase | chr5:9695087-9697154 FORWARD LENGTH=451	194.9	0.26358	MLDINLFR
nitrogen.starvation /nitrogen.resupply 	at5g27640.2	-0.43839642	0.000370697	0.002091664	two.sided	protein.synthesis	at5g27640.2#DFKGSADEFSIGGPGGVAGASWPVFR#871#3	">AT5G27640.2 | Symbols: TIF3B1, EIF3B, ATEIF3B-1, EIF3B-1, ATTIF3B1 | translation initiation factor 3B1 | chr5:9781207-9784759 REVERSE LENGTH=738;>AT5G27640.1 | Symbols: TIF3B1, EIF3B, ATEIF3B-1, EIF3B-1, ATTIF3B1 | translation initiation factor 3B1 | chr5"	175.28	-0.27672	DFKGSADEFSIGGPGGVAGASWPVFR
nitrogen.starvation /nitrogen.resupply 	at5g27700.1	-0.70400489	3.16E-05	0.000304868	two.sided	protein.synthesis	at5g27700.1#MQNEEGQVTELYIPRK#989#2	>AT5G27700.1 | Symbols:  | Ribosomal protein S21e  | chr5:9807541-9808048 REVERSE LENGTH=82	311.81	0.2379	MQNEEGQVTELYIPRK
nitrogen.starvation /nitrogen.resupply 	at5g27770.1	0.610606443	0.020314426	0.047645078	two.sided	protein.synthesis	at5g27770.1#YFNIAENEAEEED#787#2	>AT5G27770.1 | Symbols:  | Ribosomal L22e protein family | chr5:9836166-9837113 FORWARD LENGTH=124	326.05	-0.2387	YFNIAENEAEEED
nitrogen.starvation /nitrogen.resupply 	at5g27850.1	-0.286484585	0.017074314	0.041896637	two.sided	protein.synthesis	at5g27850.1#APLGQNTVLLR#591#2	>AT5G27850.1 | Symbols:  | Ribosomal protein L18e/L15 superfamily protein | chr5:9873169-9874297 FORWARD LENGTH=187	218.11	-0.17642	APLGQNTVLLR
nitrogen.starvation /nitrogen.resupply 	at5g28060.1	-0.735670355	0.030687786	0.064623801	two.sided	protein.synthesis	at5g28060.1#SSGYGLIYDTVENAK#809#2	>AT5G28060.1 | Symbols:  | Ribosomal protein S24e family protein | chr5:10069791-10070792 REVERSE LENGTH=133	308.84	0.30052	SSGYGLIYDTVENAK
nitrogen.starvation /nitrogen.resupply 	at5g28540.1	-0.934178458	1.50E-14	1.10E-12	two.sided	stress.abiotic	at5g28540.1#EALEWLDENQNSEK#853#2	">AT5G28540.1 | Symbols: BIP1 | heat shock protein 70 (Hsp 70) family protein | chr5:10540665-10543274 REVERSE LENGTH=669;>AT5G42020.1 | Symbols: BIP, BIP2 | Heat shock protein 70 (Hsp 70) family protein | chr5:16807697-16810480 REVERSE LENGTH=668;>AT5G4202"	362.59	0.27128	EALEWLDENQNSEK
nitrogen.starvation /nitrogen.resupply 	at5g28840.1	0.300608484	0.484483813	0.579198663	two.sided	redox.ascorbate and glutathione	at5g28840.1#ESDAWPAEPQDAYGLEK#953#2	">AT5G28840.1 | Symbols: GME | GDP-D-mannose 3,5-epimerase | chr5:10862472-10864024 REVERSE LENGTH=377;>AT5G28840.2 | Symbols: GME | GDP-D-mannose 3,5-epimerase | chr5:10862472-10864024 REVERSE LENGTH=377"	253.1	0.29509	ESDAWPAEPQDAYGLEK
nitrogen.starvation /nitrogen.resupply 	at5g35360.3	0.145679203	0.989542562	0.99020493	two.sided	lipid metabolism.FA synthesis and FA elongation	at5g35360.3#NAGVPTVPGSDGLLQSTEEAVR#1099#2	>AT5G35360.3 | Symbols: CAC2 | acetyl Co-enzyme a carboxylase biotin carboxylase subunit | chr5:13584300-13588163 FORWARD LENGTH=555;>AT5G35360.1 | Symbols: CAC2 | acetyl Co-enzyme a carboxylase biotin carboxylase subunit | chr5:13584300-13588268 FORWARD L	185.61	0.094733	NAGVPTVPGSDGLLQSTEEAVR
[truncated: 369,979 more chars]
