# Supplementary material for: Systematic Evaluation of Reference Protein Normalization in Proteomic Experiments
Source: Front Plant Sci. 2013 Feb 27;4:25. doi: 10.3389/fpls.2013.00025 (PMC3583035; doi:10.3389/fpls.2013.00025)
Supplement: Supplementary Data Sheet S4 — Parameter files that can be loaded into cRacker in order to use same settings as used here. [file 42881_Zauber_DataSheet4.ZIP]

Archive with 9 entries (6 files):
- Parameters-cRacker-analysis/
- Parameters-cRacker-analysis/parameters-matrix-fraction-of-total.Rdata
- Parameters-cRacker-analysis/parameters-matrix-nonorm.Rdata
- Parameters-cRacker-analysis/parameters-matrix-rpn.Rdata
- Parameters-cRacker-analysis/parameters-starvation-resupply-experiment.Rdata
- Parameters-cRacker-analysis/ReadMe.txt
- __MACOSX/
- __MACOSX/Parameters-cRacker-analysis/
- __MACOSX/Parameters-cRacker-analysis/._ReadMe.txt
