# Supplementary material for: Systematic Evaluation of Reference Protein Normalization in Proteomic Experiments
Source: Front Plant Sci. 2013 Feb 27;4:25. doi: 10.3389/fpls.2013.00025 (PMC3583035; doi:10.3389/fpls.2013.00025)
Supplement: Supplementary Data Sheet S4 — Parameter files that can be loaded into cRacker in order to use same settings as used here. [file 42881_Zauber_DataSheet4.ZIP › Parameters-cRacker-analysis/ReadMe.txt]

This folder contains parameterfiles from the analysis of MaxQuant derived peptide intensity lists (evidence.txt) in cRacker. They can be used in order to perform calculations in cRacker using the same parameters we used for RPN evaluation.
